# Supplementary material for: Machine Learning Inference of Gene Regulatory Networks in Developing Mimulus Seeds
Source: Plants (Basel). 2024 Nov 23;13(23):3297. doi: 10.3390/plants13233297 (PMC11644258; doi:10.3390/plants13233297)
Supplement: Supplementary file 1 [file plants-13-03297-s001.zip]

Archive with 5 entries (5 files):
- Supplemental_1_Gene-Sets.xlsx
- Supplemental_2_GRNs.xlsx
- Supplemental_3_GRN_Motifs.xlsx
- Supplemental_4_TF_annotation_IDs.txt
- Supplemental_figures.pdf
