# Supplementary material for: Machine Learning Inference of Gene Regulatory Networks in Developing Mimulus Seeds
Source: Plants (Basel). 2024 Nov 23;13(23):3297. doi: 10.3390/plants13233297 (PMC11644258; doi:10.3390/plants13233297)
Supplement: Supplementary file 1 [file plants-13-03297-s001.zip › Supplemental_1_Gene-Sets.xlsx]

## Sheet: Gene Sets
Complete Expressed Gene Set	Endosperm Enriched and MSE Filtered Gene Set (used for GRN1 and GRN2)	All Genes MSE Filtered Gene Set (used for GRN3 and GRN4)	Annotated Transcription Factor Gene Set (GRN5 and GRN6)
MgTOL.A0005	MgTOL.A0147	MgTOL.A0020	MgTOL.A0033
MgTOL.A0008	MgTOL.A0183	MgTOL.A0026	MgTOL.A0049
MgTOL.A0010	MgTOL.A0203	MgTOL.A0031	MgTOL.A0052
MgTOL.A0011	MgTOL.A0358	MgTOL.A0041	MgTOL.A0071
MgTOL.A0013	MgTOL.A0629	MgTOL.A0052	MgTOL.A0079
MgTOL.A0015	MgTOL.A0947	MgTOL.A0062	MgTOL.A0081
MgTOL.A0016	MgTOL.A0216	MgTOL.A0094	MgTOL.A0086
MgTOL.A0017	MgTOL.A0274	MgTOL.A0107	MgTOL.A0091
MgTOL.A0020	MgTOL.A0284	MgTOL.A0116	MgTOL.A0107
MgTOL.A0026	MgTOL.A0429	MgTOL.A0122	MgTOL.A0108
MgTOL.A0027	MgTOL.A0561	MgTOL.A0123	MgTOL.A0117
MgTOL.A0030	MgTOL.A0578	MgTOL.A0125	MgTOL.A0118
MgTOL.A0031	MgTOL.A0816	MgTOL.A0126	MgTOL.A0145
MgTOL.A0032	MgTOL.A1059	MgTOL.A0127	MgTOL.A0149
MgTOL.A0033	MgTOL.B0430	MgTOL.A0128	MgTOL.A0160
MgTOL.A0039	MgTOL.B0515	MgTOL.A0147	MgTOL.A0178
MgTOL.A0042	MgTOL.B0966	MgTOL.A0176	MgTOL.A0198
MgTOL.A0045	MgTOL.B0967	MgTOL.A0183	MgTOL.A0207
MgTOL.A0046	MgTOL.B0911	MgTOL.A0192	MgTOL.A0213
MgTOL.A0049	MgTOL.B1157	MgTOL.A0203	MgTOL.A0215
MgTOL.A0051	MgTOL.B1553	MgTOL.A0216	MgTOL.A0240
MgTOL.A0052	MgTOL.B1622	MgTOL.A0220	MgTOL.A0245
MgTOL.A0055	MgTOL.B1645	MgTOL.A0226	MgTOL.A0257
MgTOL.A0056	MgTOL.B0399	MgTOL.A0227	MgTOL.A0261
MgTOL.A0057	MgTOL.B0624	MgTOL.A0228	MgTOL.A0269
MgTOL.A0059	MgTOL.B1188	MgTOL.A0241	MgTOL.A0291
MgTOL.A0064	MgTOL.B1528	MgTOL.A0274	MgTOL.A0310
MgTOL.A0065	MgTOL.B1630	MgTOL.A0284	MgTOL.A0346
MgTOL.A0066	MgTOL.B1676	MgTOL.A0296	MgTOL.A0404
MgTOL.A0067	MgTOL.C0461	MgTOL.A0324	MgTOL.A0412
MgTOL.A0068	MgTOL.C0481	MgTOL.A0327	MgTOL.A0419
MgTOL.A0069	MgTOL.C0601	MgTOL.A0344	MgTOL.A0438
MgTOL.A0070	MgTOL.C0809	MgTOL.A0358	MgTOL.A0440
MgTOL.A0071	MgTOL.C0935	MgTOL.A0389	MgTOL.A0441
MgTOL.A0074	MgTOL.C1170	MgTOL.A0394	MgTOL.A0458
MgTOL.A0077	MgTOL.C1341	MgTOL.A0429	MgTOL.A0474
MgTOL.A0079	MgTOL.C0287	MgTOL.A0434	MgTOL.A0501
MgTOL.A0081	MgTOL.C0218	MgTOL.A0466	MgTOL.A0510
MgTOL.A0083	MgTOL.C0399	MgTOL.A0475	MgTOL.A0523
MgTOL.A0086	MgTOL.C0548	MgTOL.A0493	MgTOL.A0524
MgTOL.A0087	MgTOL.C0807	MgTOL.A0505	MgTOL.A0527
MgTOL.A0089	MgTOL.C0816	MgTOL.A0506	MgTOL.A0566
MgTOL.A0090	MgTOL.C0847	MgTOL.A0507	MgTOL.A0567
MgTOL.A0091	MgTOL.C0906	MgTOL.A0508	MgTOL.A0570
MgTOL.A0096	MgTOL.C1295	MgTOL.A0516	MgTOL.A0571
MgTOL.A0097	MgTOL.D0110	MgTOL.A0561	MgTOL.A0577
MgTOL.A0098	MgTOL.D0134	MgTOL.A0569	MgTOL.A0597
MgTOL.A0100	MgTOL.D0430	MgTOL.A0570	MgTOL.A0638
MgTOL.A0101	MgTOL.D0454	MgTOL.A0578	MgTOL.A0640
MgTOL.A0102	MgTOL.D0507	MgTOL.A0586	MgTOL.A0661
MgTOL.A0103	MgTOL.D0718	MgTOL.A0597	MgTOL.A0674
MgTOL.A0104	MgTOL.D0838	MgTOL.A0629	MgTOL.A0683
MgTOL.A0106	MgTOL.D1073	MgTOL.A0636	MgTOL.A0708
MgTOL.A0107	MgTOL.D1177	MgTOL.A0697	MgTOL.A0711
MgTOL.A0108	MgTOL.D1398	MgTOL.A0759	MgTOL.A0717
MgTOL.A0110	MgTOL.D1381	MgTOL.A0760	MgTOL.A0718
MgTOL.A0112	MgTOL.D0267	MgTOL.A0769	MgTOL.A0722
MgTOL.A0113	MgTOL.D0280	MgTOL.A0780	MgTOL.A0724
MgTOL.A0116	MgTOL.D0312	MgTOL.A0792	MgTOL.A0771
MgTOL.A0117	MgTOL.D0431	MgTOL.A0812	MgTOL.A0823
MgTOL.A0118	MgTOL.D0484	MgTOL.A0816	MgTOL.A0839
MgTOL.A0119	MgTOL.D0620	MgTOL.A0833	MgTOL.A0847
MgTOL.A0120	MgTOL.D0626	MgTOL.A0840	MgTOL.A0852
MgTOL.A0121	MgTOL.D1163	MgTOL.A0843	MgTOL.A0855
MgTOL.A0122	MgTOL.D1189	MgTOL.A0864	MgTOL.A0973
MgTOL.A0123	MgTOL.D1257	MgTOL.A0878	MgTOL.A0972
MgTOL.A0124	MgTOL.D1511	MgTOL.A0919	MgTOL.A0969
MgTOL.A0125	MgTOL.D1525	MgTOL.A0931	MgTOL.A0966
MgTOL.A0126	MgTOL.D1711	MgTOL.A0933	MgTOL.A0965
MgTOL.A0127	MgTOL.D2085	MgTOL.A0947	MgTOL.A0961
MgTOL.A0128	MgTOL.D2192	MgTOL.A0950	MgTOL.A0949
MgTOL.A0129	MgTOL.D2250	MgTOL.A0960	MgTOL.A0948
MgTOL.A0131	MgTOL.D2379	MgTOL.A0966	MgTOL.A0945
MgTOL.A0134	MgTOL.E0003	MgTOL.A0985	MgTOL.A0926
MgTOL.A0135	MgTOL.E0219	MgTOL.A0986	MgTOL.A0917
MgTOL.A0137	MgTOL.E0740	MgTOL.A0998	MgTOL.A0916
MgTOL.A0138	MgTOL.E0857	MgTOL.A1032	MgTOL.A0908
MgTOL.A0141	MgTOL.E0972	MgTOL.A1056	MgTOL.A0905
MgTOL.A0142	MgTOL.E1042	MgTOL.A1059	MgTOL.A0996
MgTOL.A0143	MgTOL.E1127	MgTOL.A1062	MgTOL.A0997
MgTOL.A0145	MgTOL.E1176	MgTOL.A1101	MgTOL.A1001
MgTOL.A0146	MgTOL.E1308	MgTOL.A1113	MgTOL.A1014
MgTOL.A0147	MgTOL.E0167	MgTOL.A1128	MgTOL.A0862
MgTOL.A0148	MgTOL.E0209	MgTOL.A1158	MgTOL.A0893
MgTOL.A0149	MgTOL.E0523	MgTOL.A1168	MgTOL.A0895
MgTOL.A0153	MgTOL.E0742	MgTOL.A1176	MgTOL.A1226
MgTOL.A0155	MgTOL.E0741	MgTOL.A1177	MgTOL.A1220
MgTOL.A0158	MgTOL.E0645	MgTOL.A1182	MgTOL.A1048
MgTOL.A0160	MgTOL.E1152	MgTOL.A1190	MgTOL.A1052
MgTOL.A0161	MgTOL.E1280	MgTOL.A1222	MgTOL.A1229
MgTOL.A0162	MgTOL.E1303	MgTOL.B0036	MgTOL.A1230
MgTOL.A0163	MgTOL.F0292	MgTOL.B0038	MgTOL.A1234
MgTOL.A0164	MgTOL.F0377	MgTOL.B0046	MgTOL.A1237
MgTOL.A0166	MgTOL.F0417	MgTOL.B0054	MgTOL.A1122
MgTOL.A0167	MgTOL.F0521	MgTOL.B0097	MgTOL.A1203
MgTOL.A0171	MgTOL.F0567	MgTOL.B0111	MgTOL.E0834
MgTOL.A0172	MgTOL.F0855	MgTOL.B0113	MgTOL.A1101
MgTOL.A0174	MgTOL.F0867	MgTOL.B0117	MgTOL.A1095
MgTOL.A0177	MgTOL.F0961	MgTOL.B0136	MgTOL.A1185
MgTOL.A0178	MgTOL.F1609	MgTOL.B0154	MgTOL.A1184
MgTOL.A0179	MgTOL.F1634	MgTOL.B0161	MgTOL.A1163
MgTOL.A0182	MgTOL.F1855	MgTOL.B0164	MgTOL.A1149
MgTOL.A0183	MgTOL.F1856	MgTOL.B0191	MgTOL.A1137
MgTOL.A0184	MgTOL.F2005	MgTOL.B0194	MgTOL.A1127
MgTOL.A0186	MgTOL.F2167	MgTOL.B0199	MgTOL.A1126
MgTOL.A0187	MgTOL.F0024	MgTOL.B0208	MgTOL.A0007
MgTOL.A0188	MgTOL.F0707	MgTOL.B0221	MgTOL.A0019
MgTOL.A0190	MgTOL.F1137	MgTOL.B0249	MgTOL.A0047
MgTOL.A0195	MgTOL.F1173	MgTOL.B0253	MgTOL.A0060
MgTOL.A0198	MgTOL.F1674	MgTOL.B0255	MgTOL.A0105
MgTOL.A0199	MgTOL.F2032	MgTOL.B0271	MgTOL.A0109
MgTOL.A0200	MgTOL.G0122	MgTOL.B0283	MgTOL.A0130
MgTOL.A0201	MgTOL.G0210	MgTOL.B0320	MgTOL.A0165
MgTOL.A0203	MgTOL.G0452	MgTOL.B0336	MgTOL.A0175
MgTOL.A0204	MgTOL.G0497	MgTOL.B0345	MgTOL.A0205
MgTOL.A0207	MgTOL.G0466	MgTOL.B0399	MgTOL.A0216
MgTOL.A0208	MgTOL.G0687	MgTOL.B0426	MgTOL.A0242
MgTOL.A0209	MgTOL.G1098	MgTOL.B0430	MgTOL.A0243
MgTOL.A0213	MgTOL.G1122	MgTOL.B0468	MgTOL.A0244
MgTOL.A0215	MgTOL.G0971	MgTOL.B0475	MgTOL.A0248
MgTOL.A0222	MgTOL.G0011	MgTOL.B0492	MgTOL.A0262
MgTOL.A0223	MgTOL.G0365	MgTOL.B0515	MgTOL.A0270
MgTOL.A0225	MgTOL.G0496	MgTOL.B0530	MgTOL.A0285
MgTOL.A0226	MgTOL.G0483	MgTOL.B0546	MgTOL.A0295
MgTOL.A0234	MgTOL.G0723	MgTOL.B0580	MgTOL.A0312
MgTOL.A0235	MgTOL.H0066	MgTOL.B0600	MgTOL.A0326
MgTOL.A0239	MgTOL.H0086	MgTOL.B0624	MgTOL.A0337
MgTOL.A0240	MgTOL.H0098	MgTOL.B0625	MgTOL.A0338
MgTOL.A0241	MgTOL.H0960	MgTOL.B0626	MgTOL.A0341
MgTOL.A0245	MgTOL.H1020	MgTOL.B0640	MgTOL.A0344
MgTOL.A0247	MgTOL.H1023	MgTOL.B0641	MgTOL.A0378
MgTOL.A0249	MgTOL.H0713	MgTOL.B0646	MgTOL.A0410
MgTOL.A0251	MgTOL.H0724	MgTOL.B0648	MgTOL.A0414
MgTOL.A0253	MgTOL.H0877	MgTOL.B0654	MgTOL.A0420
MgTOL.A0254	MgTOL.H0886	MgTOL.B0663	MgTOL.A0421
MgTOL.A0255	MgTOL.H1442	MgTOL.B0674	MgTOL.A0429
MgTOL.A0257	MgTOL.H1480	MgTOL.B0705	MgTOL.A0437
MgTOL.A0258	MgTOL.H1913	MgTOL.B0710	MgTOL.A0479
MgTOL.A0260	MgTOL.H2203	MgTOL.B0712	MgTOL.A0485
MgTOL.A0261	MgTOL.H2289	MgTOL.B0736	MgTOL.A0502
MgTOL.A0265	MgTOL.H2632	MgTOL.B0775	MgTOL.A0517
MgTOL.A0266	MgTOL.H0156	MgTOL.B0796	MgTOL.A0537
MgTOL.A0267	MgTOL.H0959	MgTOL.B0824	MgTOL.A0573
MgTOL.A0268	MgTOL.H0651	MgTOL.B0857	MgTOL.A0576
MgTOL.A0269	MgTOL.H0794	MgTOL.B0873	MgTOL.A0580
MgTOL.A0271	MgTOL.H0851	MgTOL.B0874	MgTOL.A0613
MgTOL.A0273	MgTOL.H1367	MgTOL.B0907	MgTOL.A0614
MgTOL.A0279	MgTOL.H1580	MgTOL.B0911	MgTOL.A0615
MgTOL.A0280	MgTOL.H1715	MgTOL.B0921	MgTOL.A0663
MgTOL.A0281	MgTOL.H1726	MgTOL.B0928	MgTOL.A0664
MgTOL.A0283	MgTOL.H1769	MgTOL.B0950	MgTOL.A0669
MgTOL.A0287	MgTOL.H2124	MgTOL.B0958	MgTOL.A0675
MgTOL.A0289,MgTOL.A0290	MgTOL.H2134	MgTOL.B0966	MgTOL.A0692
MgTOL.A0291	MgTOL.H2300	MgTOL.B0967	MgTOL.A0714
MgTOL.A0292	MgTOL.H2449	MgTOL.B0972	MgTOL.A0738
MgTOL.A0294	MgTOL.I0074	MgTOL.B0983	MgTOL.A0739
MgTOL.A0302	MgTOL.I0315	MgTOL.B1009	MgTOL.A0765
MgTOL.A0310	MgTOL.I0392	MgTOL.B1021	MgTOL.A0768
MgTOL.A0311	MgTOL.I0600	MgTOL.B1027	MgTOL.A0770
MgTOL.A0314,MgTOL.A0315	MgTOL.I0639	MgTOL.B1036	MgTOL.A0789
MgTOL.A0316	MgTOL.I0674	MgTOL.B1042	MgTOL.A0807
MgTOL.A0318	MgTOL.I0787	MgTOL.B1077	MgTOL.A0816
MgTOL.A0319	MgTOL.I0828	MgTOL.B1080	MgTOL.A0817
MgTOL.A0321	MgTOL.I0852	MgTOL.B1120	MgTOL.A0841
MgTOL.A0323	MgTOL.I0868	MgTOL.B1135	MgTOL.A0850
MgTOL.A0324	MgTOL.I1030	MgTOL.B1140	MgTOL.A0854
MgTOL.A0325	MgTOL.J1059	MgTOL.B1142	MgTOL.A0859
MgTOL.A0327	MgTOL.I0067	MgTOL.B1143	MgTOL.A0971
MgTOL.A0328	MgTOL.I0156	MgTOL.B1157	MgTOL.A0952
MgTOL.A0329	MgTOL.I0231	MgTOL.B1183	MgTOL.A0921
MgTOL.A0330	MgTOL.I0357	MgTOL.B1188	MgTOL.A0902
MgTOL.A0331	MgTOL.I0969	MgTOL.B1209	MgTOL.A1012
MgTOL.A0334	MgTOL.I1087	MgTOL.B1237	MgTOL.A1013
MgTOL.A0335	MgTOL.J0168	MgTOL.B1238	MgTOL.A0866
MgTOL.A0336	MgTOL.J0175	MgTOL.B1239	MgTOL.A0864
MgTOL.A0340	MgTOL.J0312	MgTOL.B1241	MgTOL.A0894
MgTOL.A0342	MgTOL.J0357	MgTOL.B1302	MgTOL.A1224
MgTOL.A0345	MgTOL.J0435	MgTOL.B1306	MgTOL.A1207
MgTOL.A0346	MgTOL.J0476	MgTOL.B1344	MgTOL.A1090
MgTOL.A0349	MgTOL.J0764	MgTOL.B1363	MgTOL.A1232
MgTOL.A0351	MgTOL.J0773	MgTOL.B1365	MgTOL.A1235
MgTOL.A0353	MgTOL.J0552	MgTOL.B1391	MgTOL.A1120
MgTOL.A0355	MgTOL.J0644	MgTOL.B1406	MgTOL.A1198
MgTOL.A0357	MgTOL.J0483	MgTOL.B1426	MgTOL.A1195
MgTOL.A0358	MgTOL.J0991	MgTOL.B1427	MgTOL.A1193
MgTOL.A0362	MgTOL.J1554	MgTOL.B1428	MgTOL.E0828
MgTOL.A0364	MgTOL.J0121	MgTOL.B1451	MgTOL.E0830
MgTOL.A0370	MgTOL.J0172	MgTOL.B1456	MgTOL.A1097
MgTOL.A0372	MgTOL.J0743	MgTOL.B1471	MgTOL.A1058
MgTOL.A0374	MgTOL.J0532	MgTOL.B1512	MgTOL.A1170
MgTOL.A0375	MgTOL.J0999	MgTOL.B1528	MgTOL.A1167
MgTOL.A0377	MgTOL.J1276	MgTOL.B1543	MgTOL.A1156
MgTOL.A0382	MgTOL.J1279	MgTOL.B1551	MgTOL.A1125
MgTOL.A0383	MgTOL.J1322	MgTOL.B1553	MgTOL.B0024
MgTOL.A0386	MgTOL.J1323	MgTOL.B1563	MgTOL.B0004
MgTOL.A0387	MgTOL.J1325	MgTOL.B1565	MgTOL.B0044
MgTOL.A0391	MgTOL.J1453	MgTOL.B1570	MgTOL.B0067
MgTOL.A0394	MgTOL.J1600	MgTOL.B1575	MgTOL.B0069
MgTOL.A0396	MgTOL.J1614	MgTOL.B1611	MgTOL.B0094
MgTOL.A0397	MgTOL.J1733	MgTOL.B1620	MgTOL.B0128
MgTOL.A0402	MgTOL.J1894	MgTOL.B1622	MgTOL.B0176
MgTOL.A0404	MgTOL.K0087	MgTOL.B1630	MgTOL.B0181
MgTOL.A0405	MgTOL.K0376	MgTOL.B1635	MgTOL.B0202
MgTOL.A0406	MgTOL.K0401	MgTOL.B1645	MgTOL.B0205
MgTOL.A0407	MgTOL.K0507	MgTOL.B1649	MgTOL.B0226
MgTOL.A0408	MgTOL.K1010	MgTOL.B1661	MgTOL.B0269
MgTOL.A0412	MgTOL.K0825	MgTOL.B1673	MgTOL.B0270
MgTOL.A0413	MgTOL.K0774	MgTOL.B1676	MgTOL.B0283
MgTOL.A0415	MgTOL.K1099	MgTOL.B1680	MgTOL.B0304
MgTOL.A0418	MgTOL.K1355	MgTOL.B1702	MgTOL.B0305
MgTOL.A0419	MgTOL.K1356	MgTOL.B1715	MgTOL.B0325
MgTOL.A0422	MgTOL.K0233	MgTOL.B1719	MgTOL.B0332
MgTOL.A0423	MgTOL.K0470	MgTOL.B1720	MgTOL.B0351
MgTOL.A0424	MgTOL.K0535	MgTOL.B1779	MgTOL.B0360
MgTOL.A0425	MgTOL.K0538	MgTOL.B1795	MgTOL.B0387
MgTOL.A0426	MgTOL.K0640	MgTOL.B1830	MgTOL.B0410
MgTOL.A0427	MgTOL.K0650	MgTOL.B1836	MgTOL.B0430
MgTOL.A0428	MgTOL.K0999	MgTOL.B1847	MgTOL.B0436
MgTOL.A0430	MgTOL.K1306	MgTOL.B1902	MgTOL.B0460
MgTOL.A0435	MgTOL.L0388	MgTOL.C0002	MgTOL.B0468
MgTOL.A0436	MgTOL.L0491	MgTOL.C0004	MgTOL.B0469
MgTOL.A0438	MgTOL.L1274	MgTOL.C0013	MgTOL.B0470
MgTOL.A0439	MgTOL.L1368	MgTOL.C0028	MgTOL.B0471
MgTOL.A0440	MgTOL.L1430	MgTOL.C0036	MgTOL.B0480
MgTOL.A0441	MgTOL.L1446	MgTOL.C0060	MgTOL.B0486
MgTOL.A0442	MgTOL.L1540	MgTOL.C0109	MgTOL.B0487
MgTOL.A0443	MgTOL.L1552	MgTOL.C0114	MgTOL.B0505
MgTOL.A0444	MgTOL.L1564	MgTOL.C0147	MgTOL.B0533
MgTOL.A0445	MgTOL.L1690	MgTOL.C0153	MgTOL.B0540
MgTOL.A0448	MgTOL.L1786	MgTOL.C0213	MgTOL.B0547
MgTOL.A0449	MgTOL.L0043	MgTOL.C0218	MgTOL.B0551
MgTOL.A0451	MgTOL.L0058	MgTOL.C0229	MgTOL.B0552
MgTOL.A0452	MgTOL.L0181	MgTOL.C0287	MgTOL.B0554
MgTOL.A0453	MgTOL.L0194	MgTOL.C0309	MgTOL.B0594
MgTOL.A0456	MgTOL.L0511	MgTOL.C0313	MgTOL.B0604
MgTOL.A0458	MgTOL.L0521	MgTOL.C0316	MgTOL.B0612
MgTOL.A0461	MgTOL.L0525	MgTOL.C0340	MgTOL.B0636
MgTOL.A0465	MgTOL.L0840	MgTOL.C0349	MgTOL.B0646
MgTOL.A0466	MgTOL.L1115	MgTOL.C0355	MgTOL.B0654
MgTOL.A0471	MgTOL.L1272	MgTOL.C0368	MgTOL.B0656
MgTOL.A0472	MgTOL.L1626	MgTOL.C0375	MgTOL.B0810
MgTOL.A0474	MgTOL.L1636	MgTOL.C0384	MgTOL.B0812
MgTOL.A0475	MgTOL.L1861	MgTOL.C0385	MgTOL.B0821
MgTOL.A0476	MgTOL.M0417	MgTOL.C0399	MgTOL.B0829
MgTOL.A0478	MgTOL.M0689	MgTOL.C0417	MgTOL.B0831
MgTOL.A0481	MgTOL.M0715	MgTOL.C0420	MgTOL.B0832
MgTOL.A0484	MgTOL.M0720	MgTOL.C0423	MgTOL.B0854
MgTOL.A0486	MgTOL.M0785	MgTOL.C0426	MgTOL.B0952
MgTOL.A0488	MgTOL.M0792	MgTOL.C0436	MgTOL.B0953
MgTOL.A0492	MgTOL.M1081	MgTOL.C0437	MgTOL.B0955
MgTOL.A0494	MgTOL.M1428	MgTOL.C0460	MgTOL.B0958
MgTOL.A0495	MgTOL.M1527	MgTOL.C0461	MgTOL.B0690
MgTOL.A0496	MgTOL.M1714	MgTOL.C0477	MgTOL.B0695
MgTOL.A0498	MgTOL.M1811	MgTOL.C0481	MgTOL.B0705
MgTOL.A0499	MgTOL.M1900	MgTOL.C0499	MgTOL.B0707
MgTOL.A0501	MgTOL.M2057	MgTOL.C0500	MgTOL.B0713
MgTOL.A0505	MgTOL.M0003	MgTOL.C0521	MgTOL.B0714
MgTOL.A0506	MgTOL.M0032	MgTOL.C0522	MgTOL.B0717
MgTOL.A0507	MgTOL.M0352	MgTOL.C0526	MgTOL.B0722
MgTOL.A0508	MgTOL.M0365	MgTOL.C0532	MgTOL.B0725
MgTOL.A0510	MgTOL.M0858	MgTOL.C0533	MgTOL.B0734
MgTOL.A0511	MgTOL.M0737	MgTOL.C0544	MgTOL.B0757
MgTOL.A0515	MgTOL.M1031	MgTOL.C0546	MgTOL.B0780
MgTOL.A0516	MgTOL.M1044	MgTOL.C0548	MgTOL.B0804
MgTOL.A0518	MgTOL.M1138	MgTOL.C0551	MgTOL.B0805
MgTOL.A0520	MgTOL.M1178	MgTOL.C0594	MgTOL.B0878
MgTOL.A0521	MgTOL.M1199	MgTOL.C0601	MgTOL.B0880
MgTOL.A0523	MgTOL.M1523	MgTOL.C0659	MgTOL.B0887
MgTOL.A0524	MgTOL.M1543	MgTOL.C0666	MgTOL.B0888
MgTOL.A0526	MgTOL.M1567	MgTOL.C0693	MgTOL.B0890
MgTOL.A0527	MgTOL.M1856	MgTOL.C0700	MgTOL.B0891
MgTOL.A0528	MgTOL.M1901	MgTOL.C0711	MgTOL.B0892
MgTOL.A0534	MgTOL.N0251	MgTOL.C0713	MgTOL.B0939
MgTOL.A0535	MgTOL.N0293	MgTOL.C0726	MgTOL.B1009
MgTOL.A0536	MgTOL.N0334	MgTOL.C0748	MgTOL.B0995
MgTOL.A0539	MgTOL.N0369	MgTOL.C0751	MgTOL.B1001
MgTOL.A0540	MgTOL.N1182	MgTOL.C0765	MgTOL.B1007
MgTOL.A0541	MgTOL.N1571	MgTOL.C0772	MgTOL.B0977
MgTOL.A0543	MgTOL.N1594	MgTOL.C0807	MgTOL.B1036
MgTOL.A0547	MgTOL.N2053	MgTOL.C0809	MgTOL.B1039
MgTOL.A0548	MgTOL.N2043	MgTOL.C0811	MgTOL.B1040
MgTOL.A0550	MgTOL.N2200	MgTOL.C0816	MgTOL.B1080
MgTOL.A0555	MgTOL.N2205	MgTOL.C0822	MgTOL.B1085
MgTOL.A0556	MgTOL.N2299	MgTOL.C0823	MgTOL.B1095
MgTOL.A0557	MgTOL.N2521	MgTOL.C0847	MgTOL.B1103
MgTOL.A0558	MgTOL.N2547	MgTOL.C0850	MgTOL.B1114
MgTOL.A0559	MgTOL.N2817	MgTOL.C0851	MgTOL.B1121
MgTOL.A0560	MgTOL.N3206	MgTOL.C0855	MgTOL.B1125
MgTOL.A0562,MgTOL.A0563	MgTOL.N3383	MgTOL.C0862	MgTOL.B1130
MgTOL.A0565	MgTOL.N0047	MgTOL.C0891	MgTOL.B1140
MgTOL.A0566	MgTOL.N0118	MgTOL.C0900	MgTOL.B1144
MgTOL.A0567	MgTOL.N0174	MgTOL.C0905	MgTOL.B1145
MgTOL.A0570	MgTOL.N0336	MgTOL.C0906	MgTOL.B1146
MgTOL.A0571	MgTOL.N0444	MgTOL.C0912	MgTOL.B1206
MgTOL.A0574	MgTOL.N1130	MgTOL.C0922	MgTOL.B1226
MgTOL.A0575	MgTOL.N1224	MgTOL.C0935	MgTOL.B1231
MgTOL.A0577	MgTOL.N1303	MgTOL.C0960	MgTOL.B1232
MgTOL.A0579	MgTOL.N1558	MgTOL.C0965	MgTOL.B1236
MgTOL.A0581	MgTOL.N1579	MgTOL.C0966	MgTOL.B1237
MgTOL.A0584	MgTOL.N1430	MgTOL.C0972	MgTOL.B1212
MgTOL.A0588	MgTOL.N1818	MgTOL.C0975	MgTOL.B1202
MgTOL.A0589	MgTOL.N2008	MgTOL.C0983	MgTOL.B1201
MgTOL.A0590	MgTOL.N2211	MgTOL.C0985	MgTOL.B1194
MgTOL.A0591	MgTOL.N2306	MgTOL.C1029	MgTOL.B1175
MgTOL.A0592	MgTOL.N2478	MgTOL.C1090	MgTOL.B1172
MgTOL.A0594	MgTOL.N2581	MgTOL.C1092	MgTOL.B1300
MgTOL.A0595	MgTOL.N2638	MgTOL.C1094	MgTOL.B1332
MgTOL.A0597	MgTOL.N2815	MgTOL.C1100	MgTOL.B1335
MgTOL.A0599	MgTOL.N3223	MgTOL.C1139	MgTOL.B1336
MgTOL.A0600	MgTOL.N3245	MgTOL.C1152	MgTOL.B1339
MgTOL.A0602	MgTOL.N3332	MgTOL.C1156	MgTOL.B1341
MgTOL.A0608	MgTOL.O0198	MgTOL.C1158	MgTOL.B1342
MgTOL.A0612	MgTOL.O0558	MgTOL.C1164	MgTOL.B1309
MgTOL.A0624	MgTOL.O0866	MgTOL.C1169	MgTOL.B1310
MgTOL.A0627	MgTOL.O1065	MgTOL.C1170	MgTOL.B1254
MgTOL.A0628	MgTOL.O1087	MgTOL.C1179	MgTOL.B1264
MgTOL.A0629	MgTOL.O1184	MgTOL.C1182	MgTOL.B1284
MgTOL.A0630		MgTOL.C1275	MgTOL.B1383
MgTOL.A0631		MgTOL.C1284	MgTOL.B1415
MgTOL.A0632		MgTOL.C1290	MgTOL.B1437
MgTOL.A0633		MgTOL.C1291	MgTOL.B1438
MgTOL.A0634		MgTOL.C1295	MgTOL.B1440
MgTOL.A0635		MgTOL.C1297	MgTOL.B1450
MgTOL.A0636		MgTOL.C1341	MgTOL.B1451
MgTOL.A0638		MgTOL.D0016	MgTOL.B1452
MgTOL.A0639,MgTOL.A0640		MgTOL.D0028	MgTOL.B1453
MgTOL.A0642		MgTOL.D0041	MgTOL.B1454
MgTOL.A0643		MgTOL.D0048	MgTOL.B1455
MgTOL.A0644		MgTOL.D0069	MgTOL.B1469
MgTOL.A0645		MgTOL.D0088	MgTOL.B1481
MgTOL.A0647		MgTOL.D0110	MgTOL.B1490
MgTOL.A0648		MgTOL.D0132	MgTOL.B1493
MgTOL.A0649		MgTOL.D0134	MgTOL.B1502
MgTOL.A0650		MgTOL.D0148	MgTOL.B1510
MgTOL.A0652		MgTOL.D0150	MgTOL.B1535
MgTOL.A0653		MgTOL.D0151	MgTOL.B1545
MgTOL.A0654		MgTOL.D0152	MgTOL.B1547
MgTOL.A0655		MgTOL.D0164	MgTOL.B1563
MgTOL.A0656		MgTOL.D0166	MgTOL.B1570
MgTOL.A0657		MgTOL.D0170	MgTOL.B1571
MgTOL.A0658		MgTOL.D0171	MgTOL.B1574
MgTOL.A0659		MgTOL.D0192	MgTOL.B1579
MgTOL.A0661		MgTOL.D0267	MgTOL.B1590
MgTOL.A0666		MgTOL.D0280	MgTOL.B1591
MgTOL.A0670		MgTOL.D0288	MgTOL.B1606
MgTOL.A0671		MgTOL.D0289	MgTOL.B1611
MgTOL.A0674		MgTOL.D0298	MgTOL.B1612
MgTOL.A0681		MgTOL.D0299	MgTOL.B1614
MgTOL.A0683		MgTOL.D0303	MgTOL.B1623
MgTOL.A0687		MgTOL.D0312	MgTOL.B1636
MgTOL.A0688		MgTOL.D0322	MgTOL.B1645
MgTOL.A0694		MgTOL.D0323	MgTOL.B1649
MgTOL.A0695		MgTOL.D0324	MgTOL.B1650
MgTOL.A0698		MgTOL.D0355	MgTOL.B1659
MgTOL.A0700		MgTOL.D0363	MgTOL.B1660
MgTOL.A0702		MgTOL.D0399	MgTOL.B1670
MgTOL.A0703		MgTOL.D0406	MgTOL.B1680
MgTOL.A0705		MgTOL.D0411	MgTOL.B1684
MgTOL.A0706		MgTOL.D0427	MgTOL.B1685
MgTOL.A0707		MgTOL.D0430	MgTOL.B1688
MgTOL.A0708		MgTOL.D0431	MgTOL.B1689
MgTOL.A0709		MgTOL.D0454	MgTOL.B1690
MgTOL.A0711		MgTOL.D0469	MgTOL.B1696
MgTOL.A0712		MgTOL.D0484	MgTOL.B1697
MgTOL.A0713		MgTOL.D0486	MgTOL.B1713
MgTOL.A0717		MgTOL.D0504	MgTOL.B1715
MgTOL.A0718		MgTOL.D0507	MgTOL.B1764
MgTOL.A0719		MgTOL.D0515	MgTOL.B1765
MgTOL.A0720		MgTOL.D0516	MgTOL.B1768
MgTOL.A0722		MgTOL.D0524	MgTOL.B1797
MgTOL.A0723		MgTOL.D0619	MgTOL.B1804
MgTOL.A0724		MgTOL.D0620	MgTOL.B1815
MgTOL.A0726		MgTOL.D0623	MgTOL.B1826
MgTOL.A0733		MgTOL.D0626	MgTOL.B1830
MgTOL.A0734		MgTOL.D0629	MgTOL.B1858
MgTOL.A0735		MgTOL.D0638	MgTOL.B1869
MgTOL.A0737		MgTOL.D0640	MgTOL.B1878
MgTOL.A0741		MgTOL.D0641	MgTOL.B1880
MgTOL.A0742		MgTOL.D0643	MgTOL.B1881
MgTOL.A0745		MgTOL.D0665	MgTOL.B1889
MgTOL.A0748		MgTOL.D0692	MgTOL.B1907
MgTOL.A0749		MgTOL.D0718	MgTOL.B0009
MgTOL.A0751		MgTOL.D0735	MgTOL.B0014
MgTOL.A0753		MgTOL.D0736	MgTOL.B0016
MgTOL.A0754		MgTOL.D0745	MgTOL.B0001
MgTOL.A0755		MgTOL.D0747	MgTOL.B0029
MgTOL.A0757		MgTOL.D0748	MgTOL.B0039
MgTOL.A0758		MgTOL.D0787	MgTOL.B0041
MgTOL.A0759		MgTOL.D0795	MgTOL.B0087
MgTOL.A0760		MgTOL.D0822	MgTOL.B0107
MgTOL.A0761		MgTOL.D0834	MgTOL.B0132
MgTOL.A0762		MgTOL.D0838	MgTOL.B0137
MgTOL.A0763		MgTOL.D0845	MgTOL.B0180
MgTOL.A0766		MgTOL.D0846	MgTOL.B0182
MgTOL.A0767		MgTOL.D0869	MgTOL.B0201
MgTOL.A0769		MgTOL.D0873	MgTOL.B0203
MgTOL.A0771		MgTOL.D0902	MgTOL.B0206
MgTOL.A0773		MgTOL.D0906	MgTOL.B0218
MgTOL.A0774		MgTOL.D0915	MgTOL.B0220
MgTOL.A0778		MgTOL.D0927	MgTOL.B0221
MgTOL.A0779		MgTOL.D0944	MgTOL.B0222
MgTOL.A0782		MgTOL.D0947	MgTOL.B0223
MgTOL.A0785		MgTOL.D0965	MgTOL.B0239
MgTOL.A0788		MgTOL.D0969	MgTOL.B0244
MgTOL.A0790		MgTOL.D0992	MgTOL.B0291
MgTOL.A0792		MgTOL.D0994	MgTOL.B0314
MgTOL.A0795		MgTOL.D0995	MgTOL.B0321
MgTOL.A0796		MgTOL.D1004	MgTOL.B0324
MgTOL.A0799		MgTOL.D1011	MgTOL.B0327
MgTOL.A0800		MgTOL.D1016	MgTOL.B0328
MgTOL.A0801		MgTOL.D1021	MgTOL.B0330
MgTOL.A0805		MgTOL.D1031	MgTOL.B0337
MgTOL.A0806		MgTOL.D1041	MgTOL.B0358
MgTOL.A0809		MgTOL.D1043	MgTOL.B0364
MgTOL.A0813		MgTOL.D1044	MgTOL.B0381
MgTOL.A0818		MgTOL.D1046	MgTOL.B0385
MgTOL.A0819		MgTOL.D1073	MgTOL.B0400
MgTOL.A0820		MgTOL.D1074	MgTOL.B0420
MgTOL.A0822		MgTOL.D1091	MgTOL.B0442
MgTOL.A0823		MgTOL.D1104	MgTOL.B0444
MgTOL.A0826		MgTOL.D1108	MgTOL.B0506
MgTOL.A0832		MgTOL.D1117	MgTOL.B0511
MgTOL.A0833		MgTOL.D1136	MgTOL.B0528
MgTOL.A0834		MgTOL.D1144	MgTOL.B0532
MgTOL.A0835		MgTOL.D1151	MgTOL.B0546
MgTOL.A0837		MgTOL.D1154	MgTOL.B0549
MgTOL.A0839		MgTOL.D1163	MgTOL.B0553
MgTOL.A0840		MgTOL.D1176	MgTOL.B0571
MgTOL.A0844		MgTOL.D1177	MgTOL.B0598
MgTOL.A0846		MgTOL.D1189	MgTOL.B0603
MgTOL.A0847		MgTOL.D1210	MgTOL.B0614
MgTOL.A0848		MgTOL.D1218	MgTOL.B0622
MgTOL.A0852		MgTOL.D1236	MgTOL.B0625
MgTOL.A0853		MgTOL.D1249	MgTOL.B0650
MgTOL.A0855		MgTOL.D1257	MgTOL.B0657
MgTOL.A0860		MgTOL.D1271	MgTOL.B0809
MgTOL.A0979		MgTOL.D1285	MgTOL.B0811
MgTOL.A0978		MgTOL.D1330	MgTOL.B0814
MgTOL.A0973		MgTOL.D1332	MgTOL.B0815
MgTOL.A0972		MgTOL.D1337	MgTOL.B0816
MgTOL.A0970		MgTOL.D1338	MgTOL.B0845
MgTOL.A0969		MgTOL.D1357	MgTOL.B0850
MgTOL.A0968		MgTOL.D1379	MgTOL.B0710
MgTOL.A0966		MgTOL.D1381	MgTOL.B0735
MgTOL.A0965		MgTOL.D1398	MgTOL.B0749
MgTOL.A0964		MgTOL.D1409	MgTOL.B0781
MgTOL.A0963		MgTOL.D1419	MgTOL.B0784
MgTOL.A0961		MgTOL.D1425	MgTOL.B0874
MgTOL.A0960		MgTOL.D1449	MgTOL.B0893
MgTOL.A0959		MgTOL.D1470	MgTOL.B0894
MgTOL.A0958		MgTOL.D1471	MgTOL.B0904
MgTOL.A0957		MgTOL.D1511	MgTOL.B0943
MgTOL.A0956		MgTOL.D1523	MgTOL.B0946
MgTOL.A0955		MgTOL.D1525	MgTOL.B0947
MgTOL.A0954		MgTOL.D1538	MgTOL.B0934
MgTOL.A0949		MgTOL.D1544	MgTOL.B0935
MgTOL.A0948		MgTOL.D1549	MgTOL.B0937
MgTOL.A0947		MgTOL.D1555	MgTOL.B0940
MgTOL.A0946		MgTOL.D1584	MgTOL.B0941
MgTOL.A0945		MgTOL.D1593	MgTOL.B1023
MgTOL.A0941		MgTOL.D1594	MgTOL.B0997
MgTOL.A0931		MgTOL.D1611	MgTOL.B0998
MgTOL.A0930		MgTOL.D1612	MgTOL.B0999
MgTOL.A0928		MgTOL.D1621	MgTOL.B0986
MgTOL.A0926		MgTOL.D1664	MgTOL.B0979
MgTOL.A0924		MgTOL.D1669	MgTOL.B1025
MgTOL.A0920		MgTOL.D1673	MgTOL.B1026
MgTOL.A0918		MgTOL.D1677	MgTOL.B1065
MgTOL.A0917		MgTOL.D1680	MgTOL.B1076
MgTOL.A0916		MgTOL.D1697	MgTOL.B1079
MgTOL.A0915		MgTOL.D1711	MgTOL.B1094
MgTOL.A0914		MgTOL.D1715	MgTOL.B1101
MgTOL.A0909		MgTOL.D1718	MgTOL.B1118
MgTOL.A0908		MgTOL.D1744	MgTOL.B1141
MgTOL.A0906		MgTOL.D1745	MgTOL.B1219
MgTOL.A0905		MgTOL.D1746	MgTOL.B1222
MgTOL.A0903		MgTOL.D1747	MgTOL.B1223
MgTOL.A0900		MgTOL.D1748	MgTOL.B1241
MgTOL.A0899		MgTOL.D1782	MgTOL.B1244
MgTOL.A0982		MgTOL.D1791	MgTOL.B1196
MgTOL.A0983		MgTOL.D1794	MgTOL.B1357
MgTOL.A0984		MgTOL.D1819	MgTOL.B1370
MgTOL.A0985,MgTOL.A0986		MgTOL.D1830	MgTOL.B1371
MgTOL.A0987		MgTOL.D1832	MgTOL.B1373
MgTOL.A0988		MgTOL.D1840	MgTOL.B1375
MgTOL.A0989		MgTOL.D1841	MgTOL.B1308
MgTOL.A0990		MgTOL.D1852	MgTOL.B1311
MgTOL.A0991		MgTOL.D1853	MgTOL.B1253
MgTOL.A0992		MgTOL.D1873	MgTOL.B1262
MgTOL.A0993		MgTOL.D1878	MgTOL.B1279
MgTOL.A0996		MgTOL.D1892	MgTOL.B1280
MgTOL.A0997		MgTOL.D1938	MgTOL.B1282
MgTOL.A1001		MgTOL.D1978	MgTOL.B1283
MgTOL.A1030		MgTOL.D2036	MgTOL.B1286
MgTOL.A1037		MgTOL.D2039	MgTOL.B1289
MgTOL.A1039		MgTOL.D2040	MgTOL.B1378
MgTOL.A1004		MgTOL.D2041	MgTOL.B1380
MgTOL.A1005		MgTOL.D2078	MgTOL.B1399
MgTOL.A1006		MgTOL.D2080	MgTOL.B1407
MgTOL.A1008		MgTOL.D2083	MgTOL.B1414
MgTOL.A1009		MgTOL.D2085	MgTOL.B1497
MgTOL.A1010		MgTOL.D2091	MgTOL.B1506
MgTOL.A1014		MgTOL.D2092	MgTOL.B1507
MgTOL.A0884		MgTOL.D2109	MgTOL.B1508
MgTOL.A0883		MgTOL.D2113	MgTOL.B1530
MgTOL.A0882		MgTOL.D2117	MgTOL.B1541
MgTOL.A0881		MgTOL.D2147	MgTOL.B1549
MgTOL.A0880		MgTOL.D2161	MgTOL.B1552
MgTOL.A0879		MgTOL.D2192	MgTOL.B1564
MgTOL.A0878		MgTOL.D2209	MgTOL.B1578
MgTOL.A0877		MgTOL.D2245	MgTOL.B1596
MgTOL.A0876		MgTOL.D2250	MgTOL.B1598
MgTOL.A0874		MgTOL.D2276	MgTOL.B1609
MgTOL.A0872		MgTOL.D2328	MgTOL.B1610
MgTOL.A0871		MgTOL.D2337	MgTOL.B1625
MgTOL.A0869,MgTOL.A0870		MgTOL.D2341	MgTOL.B1626
MgTOL.A0868		MgTOL.D2354	MgTOL.B1638
MgTOL.A0865		MgTOL.D2379	MgTOL.B1661
MgTOL.A0862		MgTOL.E0003	MgTOL.B1665
MgTOL.A0861		MgTOL.E0006	MgTOL.B1682
MgTOL.A0885		MgTOL.E0015	MgTOL.B1693
MgTOL.A0886		MgTOL.E0037	MgTOL.B1716
MgTOL.A0887		MgTOL.E0043	MgTOL.B1728
MgTOL.A0888		MgTOL.E0087	MgTOL.B1761
MgTOL.A0893		MgTOL.E0093	MgTOL.B1766
MgTOL.A0895		MgTOL.E0094	MgTOL.B1769
MgTOL.A0896		MgTOL.E0095	MgTOL.B1779
MgTOL.A1228		MgTOL.E0111	MgTOL.B1780
MgTOL.A1226		MgTOL.E0148	MgTOL.B1781
MgTOL.A1223		MgTOL.E0162	MgTOL.B1782
MgTOL.A1220		MgTOL.E0167	MgTOL.B1806
MgTOL.A1218		MgTOL.E0170	MgTOL.B1811
MgTOL.A1214		MgTOL.E0175	MgTOL.B1845
MgTOL.A1212		MgTOL.E0185	MgTOL.B1847
MgTOL.A1210		MgTOL.E0204	MgTOL.B1853
MgTOL.A1209		MgTOL.E0209	MgTOL.B1872
MgTOL.A1208		MgTOL.E0216	MgTOL.B1873
MgTOL.A1040		MgTOL.E0219	MgTOL.B1876
MgTOL.A1045		MgTOL.E0259	MgTOL.B1879
MgTOL.A1048		MgTOL.E0263	MgTOL.B1894
MgTOL.A1049		MgTOL.E0265	MgTOL.B1896
MgTOL.A1050		MgTOL.E0290	MgTOL.B1902
MgTOL.A1052		MgTOL.E0317	MgTOL.B1909
MgTOL.A1053		MgTOL.E0332	MgTOL.B1914
MgTOL.A1054		MgTOL.E0345	MgTOL.C0077
MgTOL.A1055		MgTOL.E0351	MgTOL.C0089
MgTOL.A1089		MgTOL.E0357	MgTOL.C0048
MgTOL.A1087		MgTOL.E0373	MgTOL.C0042
MgTOL.A1086		MgTOL.E0450	MgTOL.C0034
MgTOL.A1084		MgTOL.E0455	MgTOL.C0018
MgTOL.A1081		MgTOL.E0456	MgTOL.C0017
MgTOL.A1077,MgTOL.A1078		MgTOL.E0473	MgTOL.C0016
MgTOL.A1229		MgTOL.E0493	MgTOL.C0015
MgTOL.A1230		MgTOL.E0503	MgTOL.C0164
MgTOL.A1233		MgTOL.E0514	MgTOL.C0134
MgTOL.A1234		MgTOL.E0523	MgTOL.C0141
MgTOL.A1236		MgTOL.E0550	MgTOL.C0142
MgTOL.A1237		MgTOL.E0563	MgTOL.C0143
MgTOL.A1238		MgTOL.E0622	MgTOL.C0150
MgTOL.A1240		MgTOL.E0624	MgTOL.C0109
MgTOL.A1241		MgTOL.E0641	MgTOL.C0100
MgTOL.A1239		MgTOL.E0645	MgTOL.C0257
MgTOL.A1242		MgTOL.E0650	MgTOL.C0252
MgTOL.A1243		MgTOL.E0669	MgTOL.C0240
MgTOL.A1067		MgTOL.E0676	MgTOL.C0237
MgTOL.A1189		MgTOL.E0684	MgTOL.C0232
MgTOL.A1190		MgTOL.E0697	MgTOL.C0231
MgTOL.A1191		MgTOL.E0724	MgTOL.C0267
MgTOL.A1192		MgTOL.E0730	MgTOL.C0299
MgTOL.A1114		MgTOL.E0731	MgTOL.C0298
MgTOL.A1116		MgTOL.E0740	MgTOL.C0292
MgTOL.A1117		MgTOL.E0741	MgTOL.C0098
MgTOL.A1119		MgTOL.E0742	MgTOL.C0311
MgTOL.A1121		MgTOL.E0753	MgTOL.C0309
MgTOL.A1122		MgTOL.E0770	MgTOL.C0331
MgTOL.A1206		MgTOL.E0779	MgTOL.C0360
MgTOL.A1203		MgTOL.E0806	MgTOL.C0361
MgTOL.A1202		MgTOL.E0814	MgTOL.C0362
MgTOL.A1200		MgTOL.E0825	MgTOL.C0207
MgTOL.A1199		MgTOL.E0852	MgTOL.C0222
MgTOL.A1197		MgTOL.E0857	MgTOL.C0354
MgTOL.A1194		MgTOL.E0893	MgTOL.C0389
MgTOL.E0831		MgTOL.E0898	MgTOL.C0391
MgTOL.E0832		MgTOL.E0901	MgTOL.C0392
MgTOL.E0833		MgTOL.E0909	MgTOL.C0396
MgTOL.E0834		MgTOL.E0910	MgTOL.C0397
MgTOL.E0835		MgTOL.E0916	MgTOL.C0401
MgTOL.E0836		MgTOL.E0919	MgTOL.C0441
MgTOL.E0837		MgTOL.E0924	MgTOL.C0444
MgTOL.E0838		MgTOL.E0925	MgTOL.C0458
MgTOL.E0839		MgTOL.E0957	MgTOL.C0459
MgTOL.A1110		MgTOL.E0959	MgTOL.C0475
MgTOL.A1112		MgTOL.E0960	MgTOL.C0481
MgTOL.A1108		MgTOL.E0961	MgTOL.C0483
MgTOL.A1105		MgTOL.E0972	MgTOL.C0491
MgTOL.A1103		MgTOL.E0977	MgTOL.C0514
MgTOL.A1102		MgTOL.E1042	MgTOL.C0517
MgTOL.A1101		MgTOL.E1043	MgTOL.C0522
MgTOL.A1099		MgTOL.E1096	MgTOL.C0527
MgTOL.A1095		MgTOL.E1113	MgTOL.C0528
MgTOL.A1065		MgTOL.E1115	MgTOL.C0557
MgTOL.A1061		MgTOL.E1127	MgTOL.C0584
MgTOL.A1060		MgTOL.E1131	MgTOL.C0610
MgTOL.A1187		MgTOL.E1137	MgTOL.C0639
MgTOL.A1185		MgTOL.E1151	MgTOL.C0657
MgTOL.A1184		MgTOL.E1152	MgTOL.C0659
MgTOL.A1182		MgTOL.E1171	MgTOL.C0665
MgTOL.A1181		MgTOL.E1174	MgTOL.C0695
MgTOL.A1180		MgTOL.E1176	MgTOL.C0696
MgTOL.A1179		MgTOL.E1198	MgTOL.C0706
MgTOL.A1178		MgTOL.E1219	MgTOL.C0708
MgTOL.A1177		MgTOL.E1254	MgTOL.C0714
MgTOL.A1176		MgTOL.E1280	MgTOL.C0715
MgTOL.A1174		MgTOL.E1302	MgTOL.C0730
MgTOL.A1173		MgTOL.E1303	MgTOL.C0741
MgTOL.A1172		MgTOL.E1305	MgTOL.C0758
MgTOL.A1169		MgTOL.E1308	MgTOL.C0764
MgTOL.A1168		MgTOL.E1329	MgTOL.C0774
MgTOL.A1166		MgTOL.E1341	MgTOL.C0775
MgTOL.A1165		MgTOL.E1381	MgTOL.C0782
MgTOL.A1163		MgTOL.E1389	MgTOL.C0791
MgTOL.A1162		MgTOL.E1399	MgTOL.C0805
MgTOL.A1161		MgTOL.E1405	MgTOL.C0839
MgTOL.A1144		MgTOL.E1409	MgTOL.C0921
MgTOL.A1148		MgTOL.E1420	MgTOL.C0933
MgTOL.A1149		MgTOL.E1436	MgTOL.C0938
MgTOL.A1150		MgTOL.E1480	MgTOL.C0940
MgTOL.A1155		MgTOL.E1483	MgTOL.C0941
MgTOL.A1157		MgTOL.E1485	MgTOL.C0944
MgTOL.A1159		MgTOL.E1512	MgTOL.C0953
MgTOL.A1160		MgTOL.E1521	MgTOL.C0954
MgTOL.A1142		MgTOL.E1524	MgTOL.C0957
MgTOL.A1139		MgTOL.E1530	MgTOL.C0958
MgTOL.A1138		MgTOL.E1539	MgTOL.C0959
MgTOL.A1137		MgTOL.E1556	MgTOL.C0961
MgTOL.A1135		MgTOL.E1566	MgTOL.C0965
MgTOL.A1131		MgTOL.E1618	MgTOL.C0991
MgTOL.A1129		MgTOL.E1633	MgTOL.C0996
MgTOL.A1128		MgTOL.F0024	MgTOL.C1041
MgTOL.A1127		MgTOL.F0029	MgTOL.C1044
MgTOL.A1126		MgTOL.F0050	MgTOL.C1075
MgTOL.A0001		MgTOL.F0073	MgTOL.C1078
MgTOL.A0002		MgTOL.F0074	MgTOL.C1086
MgTOL.A0003		MgTOL.F0081	MgTOL.C1098
MgTOL.A0004		MgTOL.F0082	MgTOL.C1103
MgTOL.A0006		MgTOL.F0095	MgTOL.C1111
MgTOL.A0007		MgTOL.F0115	MgTOL.C1115
MgTOL.A0009		MgTOL.F0151	MgTOL.C1137
MgTOL.A0012		MgTOL.F0155	MgTOL.C1149
MgTOL.A0014		MgTOL.F0160	MgTOL.C1150
MgTOL.A0018		MgTOL.F0163	MgTOL.C1152
MgTOL.A0019		MgTOL.F0164	MgTOL.C1153
MgTOL.A0021		MgTOL.F0206	MgTOL.C1154
MgTOL.A0022		MgTOL.F0237	MgTOL.C1155
MgTOL.A0023		MgTOL.F0257	MgTOL.C1157
MgTOL.A0024		MgTOL.F0258	MgTOL.C1167
MgTOL.A0025		MgTOL.F0263	MgTOL.C1170
MgTOL.A0028		MgTOL.F0277	MgTOL.C1171
MgTOL.A0029		MgTOL.F0280	MgTOL.C1179
MgTOL.A0034		MgTOL.F0291	MgTOL.C1199
MgTOL.A0035,MgTOL.A0036		MgTOL.F0292	MgTOL.C1213
MgTOL.A0037		MgTOL.F0340	MgTOL.C1217
MgTOL.A0038		MgTOL.F0354	MgTOL.C1219
MgTOL.A0040		MgTOL.F0369	MgTOL.C1230
MgTOL.A0041		MgTOL.F0377	MgTOL.C1231
MgTOL.A0043		MgTOL.F0391	MgTOL.C1234
MgTOL.A0044		MgTOL.F0403	MgTOL.C1259
MgTOL.A0047		MgTOL.F0405	MgTOL.C1271
MgTOL.A0048		MgTOL.F0417	MgTOL.C1272
MgTOL.A0050		MgTOL.F0422	MgTOL.C1276
MgTOL.A0053		MgTOL.F0427	MgTOL.C1277
MgTOL.A0054		MgTOL.F0449	MgTOL.C1339
MgTOL.A0058		MgTOL.F0453	MgTOL.C1338
MgTOL.A0060		MgTOL.F0471	MgTOL.C1329
MgTOL.A0061		MgTOL.F0499	MgTOL.C1307
MgTOL.A0062		MgTOL.F0501	MgTOL.C1305
MgTOL.A0063		MgTOL.F0521	MgTOL.C1297
MgTOL.A0072		MgTOL.F0543	MgTOL.C0086
MgTOL.A0073		MgTOL.F0553	MgTOL.C0010
MgTOL.A0075		MgTOL.F0567	MgTOL.C0052
MgTOL.A0076		MgTOL.F0581	MgTOL.C0037
MgTOL.A0078		MgTOL.F0584	MgTOL.C0029
MgTOL.A0080		MgTOL.F0585	MgTOL.C0022
MgTOL.A0082		MgTOL.F0622	MgTOL.C0021
MgTOL.A0084		MgTOL.F0623	MgTOL.C0165
MgTOL.A0085		MgTOL.F0626	MgTOL.C0140
MgTOL.A0088		MgTOL.F0627	MgTOL.C0151
MgTOL.A0092		MgTOL.F0632	MgTOL.C0153
MgTOL.A0093		MgTOL.F0637	MgTOL.C0125
MgTOL.A0094		MgTOL.F0659	MgTOL.C0259
MgTOL.A0095		MgTOL.F0669	MgTOL.C0251
MgTOL.A0099		MgTOL.F0674	MgTOL.C0244
MgTOL.A0105		MgTOL.F0675	MgTOL.C0230
MgTOL.A0109		MgTOL.F0701	MgTOL.C0229
MgTOL.A0111		MgTOL.F0707	MgTOL.C0296
MgTOL.A0114		MgTOL.F0709	MgTOL.C0277
MgTOL.A0115		MgTOL.F0711	MgTOL.C0095
MgTOL.A0130		MgTOL.F0721	MgTOL.C0315
MgTOL.A0132		MgTOL.F0755	MgTOL.C0314
MgTOL.A0133		MgTOL.F0784	MgTOL.C0326
MgTOL.A0136		MgTOL.F0833	MgTOL.C0369
MgTOL.A0139		MgTOL.F0847	MgTOL.C0371
MgTOL.A0140		MgTOL.F0855	MgTOL.C0365
MgTOL.A0144		MgTOL.F0867	MgTOL.C0367
MgTOL.A0150		MgTOL.F0869	MgTOL.C0191
MgTOL.A0151		MgTOL.F0884	MgTOL.C0212
MgTOL.A0152		MgTOL.F0890	MgTOL.C0213
MgTOL.A0154		MgTOL.F0904	MgTOL.C0190
MgTOL.A0156		MgTOL.F0906	MgTOL.C0358
MgTOL.A0157		MgTOL.F0923	MgTOL.C0356
MgTOL.A0159		MgTOL.F0924	MgTOL.C0419
MgTOL.A0165		MgTOL.F0935	MgTOL.C0434
MgTOL.A0168		MgTOL.F0943	MgTOL.C0449
MgTOL.A0169		MgTOL.F0954	MgTOL.C0456
MgTOL.A0170		MgTOL.F0956	MgTOL.C0462
MgTOL.A0173		MgTOL.F0961	MgTOL.C0463
MgTOL.A0175		MgTOL.F1013	MgTOL.C0464
MgTOL.A0176		MgTOL.F1014	MgTOL.C0466
MgTOL.A0180		MgTOL.F1015	MgTOL.C0468
MgTOL.A0181		MgTOL.F1017	MgTOL.C0471
MgTOL.A0185		MgTOL.F1028	MgTOL.C0484
MgTOL.A0189		MgTOL.F1030	MgTOL.C0485
MgTOL.A0191		MgTOL.F1048	MgTOL.C0504
MgTOL.A0192		MgTOL.F1058	MgTOL.C0524
MgTOL.A0193		MgTOL.F1098	MgTOL.C0554
MgTOL.A0194		MgTOL.F1137	MgTOL.C0560
MgTOL.A0196		MgTOL.F1157	MgTOL.C0576
MgTOL.A0197		MgTOL.F1172	MgTOL.C0577
MgTOL.A0202		MgTOL.F1173	MgTOL.C0585
MgTOL.A0205		MgTOL.F1192	MgTOL.C0588
MgTOL.A0206		MgTOL.F1201	MgTOL.C0590
MgTOL.A0210		MgTOL.F1204	MgTOL.C0614
MgTOL.A0211		MgTOL.F1209	MgTOL.C0621
MgTOL.A0212		MgTOL.F1216	MgTOL.C0630
MgTOL.A0214		MgTOL.F1235	MgTOL.C0644
MgTOL.A0216		MgTOL.F1276	MgTOL.C0666
MgTOL.A0217		MgTOL.F1280	MgTOL.C0669
MgTOL.A0218		MgTOL.F1317	MgTOL.C0690
MgTOL.A0219		MgTOL.F1331	MgTOL.C0691
MgTOL.A0220		MgTOL.F1386	MgTOL.C0699
MgTOL.A0221		MgTOL.F1396	MgTOL.C0700
MgTOL.A0224		MgTOL.F1409	MgTOL.C0711
MgTOL.A0227		MgTOL.F1447	MgTOL.C0725
MgTOL.A0228		MgTOL.F1469	MgTOL.C0733
MgTOL.A0229		MgTOL.F1510	MgTOL.C0742
MgTOL.A0230		MgTOL.F1582	MgTOL.C0749
MgTOL.A0231		MgTOL.F1583	MgTOL.C0783
MgTOL.A0232		MgTOL.F1596	MgTOL.C0841
MgTOL.A0233		MgTOL.F1598	MgTOL.C0856
MgTOL.A0236		MgTOL.F1602	MgTOL.C0906
MgTOL.A0237		MgTOL.F1609	MgTOL.C0910
MgTOL.A0238		MgTOL.F1611	MgTOL.C0919
MgTOL.A0242		MgTOL.F1634	MgTOL.C0924
MgTOL.A0243		MgTOL.F1647	MgTOL.C0928
MgTOL.A0244		MgTOL.F1669	MgTOL.C0984
MgTOL.A0246		MgTOL.F1674	MgTOL.C0992
MgTOL.A0248		MgTOL.F1726	MgTOL.C1002
MgTOL.A0250		MgTOL.F1733	MgTOL.C1015
MgTOL.A0252		MgTOL.F1775	MgTOL.C1016
MgTOL.A0256		MgTOL.F1780	MgTOL.C1025
MgTOL.A0259		MgTOL.F1806	MgTOL.C1057
MgTOL.A0262		MgTOL.F1811	MgTOL.C1071
MgTOL.A0263,MgTOL.A0264		MgTOL.F1823	MgTOL.C1080
MgTOL.A0270		MgTOL.F1841	MgTOL.C1101
MgTOL.A0272		MgTOL.F1855	MgTOL.C1112
MgTOL.A0274		MgTOL.F1856	MgTOL.C1113
MgTOL.A0275		MgTOL.F1860	MgTOL.C1114
MgTOL.A0276		MgTOL.F1878	MgTOL.C1147
MgTOL.A0277		MgTOL.F1893	MgTOL.C1168
MgTOL.A0278		MgTOL.F1895	MgTOL.C1173
MgTOL.A0282		MgTOL.F1909	MgTOL.C1174
MgTOL.A0284		MgTOL.F1914	MgTOL.C1185
MgTOL.A0285		MgTOL.F1939	MgTOL.C1187
MgTOL.A0286		MgTOL.F1965	MgTOL.C1195
MgTOL.A0288		MgTOL.F1968	MgTOL.C1205
MgTOL.A0293		MgTOL.F1977	MgTOL.C1206
MgTOL.A0295		MgTOL.F1978	MgTOL.C1214
MgTOL.A0296		MgTOL.F1979	MgTOL.C1222
MgTOL.A0297		MgTOL.F1985	MgTOL.C1225
MgTOL.A0298		MgTOL.F1987	MgTOL.C1232
MgTOL.A0299		MgTOL.F1988	MgTOL.C1238
MgTOL.A0300		MgTOL.F1990	MgTOL.C1256
MgTOL.A0301		MgTOL.F1994	MgTOL.C1266
MgTOL.A0303		MgTOL.F1997	MgTOL.C1344
MgTOL.A0304		MgTOL.F2004	MgTOL.C1335
MgTOL.A0305,MgTOL.A0306		MgTOL.F2005	MgTOL.C1314
MgTOL.A0307,MgTOL.A0308		MgTOL.F2019	MgTOL.D0020
MgTOL.A0309		MgTOL.F2032	MgTOL.D0029
MgTOL.A0312		MgTOL.F2033	MgTOL.D0044
MgTOL.A0313		MgTOL.F2059	MgTOL.D0049
MgTOL.A0317		MgTOL.F2080	MgTOL.D0051
MgTOL.A0320		MgTOL.F2084	MgTOL.D0057
MgTOL.A0322		MgTOL.F2106	MgTOL.D0076
MgTOL.A0326		MgTOL.F2120	MgTOL.D0079
MgTOL.A0332		MgTOL.F2121	MgTOL.D0086
MgTOL.A0333		MgTOL.F2132	MgTOL.D0096
MgTOL.A0337		MgTOL.F2140	MgTOL.D0098
MgTOL.A0338		MgTOL.F2142	MgTOL.D0109
MgTOL.A0339		MgTOL.F2159	MgTOL.D0112
MgTOL.A0341		MgTOL.F2167	MgTOL.D0122
MgTOL.A0343		MgTOL.F2175	MgTOL.D0127
MgTOL.A0344		MgTOL.F2182	MgTOL.D0214
MgTOL.A0347		MgTOL.F2184	MgTOL.D0213
MgTOL.A0348		MgTOL.F2190	MgTOL.D0186
MgTOL.A0350		MgTOL.F2191	MgTOL.D0162
MgTOL.A0352		MgTOL.F2199	MgTOL.D0156
MgTOL.A0354		MgTOL.G0007	MgTOL.D0155
MgTOL.A0356		MgTOL.G0011	MgTOL.D0154
MgTOL.A0359		MgTOL.G0012	MgTOL.D0147
MgTOL.A0360		MgTOL.G0040	MgTOL.D0142
MgTOL.A0361		MgTOL.G0041	MgTOL.D0141
MgTOL.A0363		MgTOL.G0050	MgTOL.D0230
MgTOL.A0365		MgTOL.G0064	MgTOL.D0233
MgTOL.A0366		MgTOL.G0077	MgTOL.D0238
MgTOL.A0367		MgTOL.G0090	MgTOL.D0254
MgTOL.A0368		MgTOL.G0104	MgTOL.D0285
MgTOL.A0369		MgTOL.G0112	MgTOL.D0305
MgTOL.A0371		MgTOL.G0114	MgTOL.D0349
MgTOL.A0373		MgTOL.G0115	MgTOL.D0353
MgTOL.A0376		MgTOL.G0122	MgTOL.D0355
MgTOL.A0378		MgTOL.G0155	MgTOL.D0361
MgTOL.A0379		MgTOL.G0158	MgTOL.D0372
MgTOL.A0380		MgTOL.G0159	MgTOL.D0376
MgTOL.A0381		MgTOL.G0180	MgTOL.D0391
MgTOL.A0384		MgTOL.G0184	MgTOL.D0402
MgTOL.A0385		MgTOL.G0210	MgTOL.D0406
MgTOL.A0388		MgTOL.G0217	MgTOL.D0407
MgTOL.A0389		MgTOL.G0230	MgTOL.D0410
MgTOL.A0390		MgTOL.G0233	MgTOL.D0423
MgTOL.A0392		MgTOL.G0252	MgTOL.D0425
MgTOL.A0393		MgTOL.G0283	MgTOL.D0428
MgTOL.A0395		MgTOL.G0290	MgTOL.D0435
MgTOL.A0398		MgTOL.G0337	MgTOL.D0439
MgTOL.A0399		MgTOL.G0365	MgTOL.D0445
MgTOL.A0400		MgTOL.G0394	MgTOL.D0466
MgTOL.A0401		MgTOL.G0395	MgTOL.D0477
MgTOL.A0403		MgTOL.G0403	MgTOL.D0480
MgTOL.A0409		MgTOL.G0452	MgTOL.D0481
MgTOL.A0410		MgTOL.G0457	MgTOL.D0500
MgTOL.A0411		MgTOL.G0458	MgTOL.D0502
MgTOL.A0414		MgTOL.G0466	MgTOL.D0507
MgTOL.A0416		MgTOL.G0483	MgTOL.D0528
MgTOL.A0417		MgTOL.G0496	MgTOL.D0534
MgTOL.A0420		MgTOL.G0497	MgTOL.D0554
MgTOL.A0421		MgTOL.G0498	MgTOL.D0569
MgTOL.A0429		MgTOL.G0519	MgTOL.D0578
MgTOL.A0431		MgTOL.G0520	MgTOL.D0596
MgTOL.A0432		MgTOL.G0521	MgTOL.D0606
MgTOL.A0433		MgTOL.G0522	MgTOL.D0629
MgTOL.A0434		MgTOL.G0523	MgTOL.D0632
MgTOL.A0437		MgTOL.G0527	MgTOL.D0633
MgTOL.A0446		MgTOL.G0533	MgTOL.D0655
MgTOL.A0447		MgTOL.G0548	MgTOL.D0667
MgTOL.A0450		MgTOL.G0557	MgTOL.D0671
MgTOL.A0454		MgTOL.G0575	MgTOL.D0676
MgTOL.A0455		MgTOL.G0606	MgTOL.D0692
MgTOL.A0457		MgTOL.G0614	MgTOL.D0693
MgTOL.A0459		MgTOL.G0620	MgTOL.D0701
MgTOL.A0460		MgTOL.G0624	MgTOL.D0702
MgTOL.A0462		MgTOL.G0635	MgTOL.D0706
MgTOL.A0463		MgTOL.G0639	MgTOL.D0712
MgTOL.A0464		MgTOL.G0643	MgTOL.D0732
MgTOL.A0467		MgTOL.G0645	MgTOL.D0739
MgTOL.A0468		MgTOL.G0647	MgTOL.D0756
MgTOL.A0469		MgTOL.G0648	MgTOL.D0804
MgTOL.A0470		MgTOL.G0649	MgTOL.D0809
MgTOL.A0473		MgTOL.G0650	MgTOL.D0811
MgTOL.A0477		MgTOL.G0661	MgTOL.D0820
MgTOL.A0479		MgTOL.G0663	MgTOL.D0828
MgTOL.A0480		MgTOL.G0668	MgTOL.D0843
MgTOL.A0482		MgTOL.G0672	MgTOL.D0866
MgTOL.A0483		MgTOL.G0679	MgTOL.D0880
MgTOL.A0485		MgTOL.G0687	MgTOL.D0890
MgTOL.A0487		MgTOL.G0707	MgTOL.D0900
MgTOL.A0489		MgTOL.G0708	MgTOL.D0923
MgTOL.A0490		MgTOL.G0715	MgTOL.D0924
MgTOL.A0491		MgTOL.G0723	MgTOL.D0936
MgTOL.A0493		MgTOL.G0755	MgTOL.D0952
MgTOL.A0497		MgTOL.G0756	MgTOL.D0956
MgTOL.A0500		MgTOL.G0758	MgTOL.D0958
MgTOL.A0502		MgTOL.G0772	MgTOL.D0963
MgTOL.A0503,MgTOL.A0504		MgTOL.G0787	MgTOL.D0964
MgTOL.A0509		MgTOL.G0788	MgTOL.D0972
MgTOL.A0512		MgTOL.G0805	MgTOL.D1015
MgTOL.A0513		MgTOL.G0849	MgTOL.D1035
MgTOL.A0514		MgTOL.G0854	MgTOL.D1043
MgTOL.A0517		MgTOL.G0858	MgTOL.D1044
MgTOL.A0519		MgTOL.G0859	MgTOL.D1053
MgTOL.A0522		MgTOL.G0861	MgTOL.D1066
MgTOL.A0525		MgTOL.G0868	MgTOL.D1076
MgTOL.A0529		MgTOL.G0880	MgTOL.D1077
MgTOL.A0530		MgTOL.G0881	MgTOL.D1085
MgTOL.A0531		MgTOL.G0882	MgTOL.D1086
MgTOL.A0532		MgTOL.G0921	MgTOL.D1107
MgTOL.A0533		MgTOL.G0931	MgTOL.D1123
MgTOL.A0537		MgTOL.G0971	MgTOL.D1133
MgTOL.A0538		MgTOL.G0976	MgTOL.D1144
MgTOL.A0542		MgTOL.G1003	MgTOL.D1153
MgTOL.A0544		MgTOL.G1030	MgTOL.D1160
MgTOL.A0545		MgTOL.G1079	MgTOL.D1162
MgTOL.A0546		MgTOL.G1081	MgTOL.D1165
MgTOL.A0549		MgTOL.G1096	MgTOL.D1168
MgTOL.A0551		MgTOL.G1098	MgTOL.D1177
MgTOL.A0552		MgTOL.G1117	MgTOL.D1181
MgTOL.A0553		MgTOL.G1122	MgTOL.D1184
MgTOL.A0554		MgTOL.G1135	MgTOL.D1188
MgTOL.A0561		MgTOL.G1145	MgTOL.D1195
MgTOL.A0564		MgTOL.G1177	MgTOL.D1196
MgTOL.A0568		MgTOL.G1182	MgTOL.D1199
MgTOL.A0569		MgTOL.G1195	MgTOL.D1200
MgTOL.A0572		MgTOL.G1200	MgTOL.D1213
MgTOL.A0573		MgTOL.G1218	MgTOL.D1218
MgTOL.A0576		MgTOL.G1255	MgTOL.D1222
MgTOL.A0578		MgTOL.G1261	MgTOL.D1260
MgTOL.A0580		MgTOL.G1285	MgTOL.D1277
MgTOL.A0582		MgTOL.H0017	MgTOL.D1291
MgTOL.A0583		MgTOL.H0047	MgTOL.D1292
MgTOL.A0585		MgTOL.H0048	MgTOL.D1293
MgTOL.A0586		MgTOL.H0050	MgTOL.D1294
MgTOL.A0587		MgTOL.H0066	MgTOL.D1308
MgTOL.A0593		MgTOL.H0067	MgTOL.D1309
MgTOL.A0596		MgTOL.H0073	MgTOL.D1310
MgTOL.A0598		MgTOL.H0074	MgTOL.D1255
MgTOL.A0601		MgTOL.H0085	MgTOL.D1253
MgTOL.A0603		MgTOL.H0086	MgTOL.D1243
MgTOL.A0604		MgTOL.H0098	MgTOL.D1234
MgTOL.A0605		MgTOL.H0103	MgTOL.D1311
MgTOL.A0606		MgTOL.H0108	MgTOL.D1398
MgTOL.A0607		MgTOL.H0121	MgTOL.D1410
MgTOL.A0609		MgTOL.H0156	MgTOL.D1412
MgTOL.A0610		MgTOL.H0169	MgTOL.D1424
MgTOL.A0611		MgTOL.H0225	MgTOL.D1364
MgTOL.A0613		MgTOL.H0259	MgTOL.D1337
MgTOL.A0614		MgTOL.H0279	MgTOL.D1338
MgTOL.A0615		MgTOL.H0298	MgTOL.D1426
MgTOL.A0616		MgTOL.H0319	MgTOL.D1429
MgTOL.A0617		MgTOL.H0336	MgTOL.D1358
MgTOL.A0618,MgTOL.A0619		MgTOL.H0345	MgTOL.D1437
MgTOL.A0620		MgTOL.H0356	MgTOL.D1438
MgTOL.A0621		MgTOL.H0360	MgTOL.E1568
MgTOL.A0622		MgTOL.H0369	MgTOL.D1457
MgTOL.A0623		MgTOL.H0382	MgTOL.D1458
MgTOL.A0625		MgTOL.H0406	MgTOL.D1471
MgTOL.A0626		MgTOL.H0492	MgTOL.D1474
MgTOL.A0637		MgTOL.H0503	MgTOL.D1477
MgTOL.A0641		MgTOL.H0513	MgTOL.D1490
MgTOL.A0646		MgTOL.H0518	MgTOL.D1491
MgTOL.A0651		MgTOL.H0532	MgTOL.D1510
MgTOL.A0660		MgTOL.H0550	MgTOL.D1512
MgTOL.A0662		MgTOL.H0558	MgTOL.D1554
MgTOL.A0663		MgTOL.H0573	MgTOL.D1555
MgTOL.A0664		MgTOL.H0574	MgTOL.D1534
MgTOL.A0665		MgTOL.H0579	MgTOL.D1523
MgTOL.A0667		MgTOL.H0610	MgTOL.D1569
MgTOL.A0668		MgTOL.H0627	MgTOL.D1598
MgTOL.A0669		MgTOL.H0643	MgTOL.D1599
MgTOL.A0672		MgTOL.H0645	MgTOL.D1646
MgTOL.A0673		MgTOL.H0647	MgTOL.D1671
MgTOL.A0675		MgTOL.H0651	MgTOL.D1673
MgTOL.A0676		MgTOL.H0662	MgTOL.D1675
MgTOL.A0677		MgTOL.H0669	MgTOL.D1695
MgTOL.A0678		MgTOL.H0713	MgTOL.D1707
MgTOL.A0679		MgTOL.H0724	MgTOL.D1712
MgTOL.A0680		MgTOL.H0746	MgTOL.D1714
MgTOL.A0682		MgTOL.H0753	MgTOL.D1720
MgTOL.A0684		MgTOL.H0768	MgTOL.D1726
MgTOL.A0685		MgTOL.H0769	MgTOL.D1629
MgTOL.A0686		MgTOL.H0776	MgTOL.D1752
MgTOL.A0689		MgTOL.H0794	MgTOL.D1730
MgTOL.A0690		MgTOL.H0826	MgTOL.D1749
MgTOL.A0691		MgTOL.H0851	MgTOL.D1751
MgTOL.A0692		MgTOL.H0867	MgTOL.D1779
MgTOL.A0693		MgTOL.H0877	MgTOL.D1780
MgTOL.A0696		MgTOL.H0886	MgTOL.D1781
MgTOL.A0697		MgTOL.H0904	MgTOL.D1829
MgTOL.A0699		MgTOL.H0911	MgTOL.D1830
MgTOL.A0701		MgTOL.H0957	MgTOL.D1854
MgTOL.A0704		MgTOL.H0959	MgTOL.D1864
MgTOL.A0710		MgTOL.H0960	MgTOL.D1892
MgTOL.A0714		MgTOL.H0979	MgTOL.D1885
MgTOL.A0715		MgTOL.H0986	MgTOL.D1899
MgTOL.A0716		MgTOL.H0993	MgTOL.D1924
MgTOL.A0721		MgTOL.H0995	MgTOL.D1926
MgTOL.A0725		MgTOL.H0998	MgTOL.D1953
MgTOL.A0727		MgTOL.H0999	MgTOL.D1954
MgTOL.A0728		MgTOL.H1000	MgTOL.D1961
MgTOL.A0729		MgTOL.H1001	MgTOL.D1970
MgTOL.A0730		MgTOL.H1002	MgTOL.D1993
MgTOL.A0731		MgTOL.H1003	MgTOL.D2011
MgTOL.A0732		MgTOL.H1020	MgTOL.D2029
MgTOL.A0736		MgTOL.H1023	MgTOL.D2037
MgTOL.A0738		MgTOL.H1041	MgTOL.D2050
MgTOL.A0739		MgTOL.H1056	MgTOL.D2053
MgTOL.A0740		MgTOL.H1060	MgTOL.D2062
MgTOL.A0743		MgTOL.H1069	MgTOL.D2063
MgTOL.A0744		MgTOL.H1076	MgTOL.D2064
MgTOL.A0746		MgTOL.H1094	MgTOL.D2115
MgTOL.A0747		MgTOL.H1095	MgTOL.D2121
MgTOL.A0750		MgTOL.H1097	MgTOL.D2122
MgTOL.A0752		MgTOL.H1099	MgTOL.D2128
MgTOL.A0756		MgTOL.H1100	MgTOL.D2144
MgTOL.A0764		MgTOL.H1123	MgTOL.D2150
MgTOL.A0765		MgTOL.H1184	MgTOL.D2161
MgTOL.A0768		MgTOL.H1205	MgTOL.D2190
MgTOL.A0770		MgTOL.H1216	MgTOL.D2209
MgTOL.A0772		MgTOL.H1249	MgTOL.D2279
MgTOL.A0775		MgTOL.H1261	MgTOL.D2278
MgTOL.A0776		MgTOL.H1271	MgTOL.D2277
MgTOL.A0777		MgTOL.H1310	MgTOL.D2265
MgTOL.A0780		MgTOL.H1341	MgTOL.D2257
MgTOL.A0781		MgTOL.H1365	MgTOL.D2251
MgTOL.A0783		MgTOL.H1367	MgTOL.D2242
MgTOL.A0784		MgTOL.H1371	MgTOL.D2227
MgTOL.A0786		MgTOL.H1379	MgTOL.D2216
MgTOL.A0787		MgTOL.H1406	MgTOL.D2287
MgTOL.A0789		MgTOL.H1432	MgTOL.D2306
MgTOL.A0791		MgTOL.H1435	MgTOL.D2340
MgTOL.A0793		MgTOL.H1437	MgTOL.D2341
MgTOL.A0794		MgTOL.H1440	MgTOL.D2350
MgTOL.A0797		MgTOL.H1442	MgTOL.D2357
MgTOL.A0798		MgTOL.H1453	MgTOL.D2375
MgTOL.A0802		MgTOL.H1470	MgTOL.D2392
MgTOL.A0803		MgTOL.H1480	MgTOL.D2401
MgTOL.A0804		MgTOL.H1481	MgTOL.D2420
MgTOL.A0807		MgTOL.H1489	MgTOL.D2423
MgTOL.A0808		MgTOL.H1554	MgTOL.D0036
MgTOL.A0810		MgTOL.H1562	MgTOL.D0055
MgTOL.A0811		MgTOL.H1563	MgTOL.D0058
MgTOL.A0812		MgTOL.H1564	MgTOL.D0059
MgTOL.A0814		MgTOL.H1567	MgTOL.D0075
MgTOL.A0815		MgTOL.H1580	MgTOL.D0078
MgTOL.A0816		MgTOL.H1600	MgTOL.D0084
MgTOL.A0817		MgTOL.H1626	MgTOL.D0092
MgTOL.A0821		MgTOL.H1627	MgTOL.D0093
MgTOL.A0824		MgTOL.H1628	MgTOL.D0097
MgTOL.A0825		MgTOL.H1651	MgTOL.D0115
MgTOL.A0827		MgTOL.H1681	MgTOL.D0118
MgTOL.A0828		MgTOL.H1701	MgTOL.D0216
MgTOL.A0829		MgTOL.H1715	MgTOL.D0187
MgTOL.A0830		MgTOL.H1726	MgTOL.D0184
MgTOL.A0831		MgTOL.H1751	MgTOL.D0183
MgTOL.A0836		MgTOL.H1769	MgTOL.D0175
MgTOL.A0838		MgTOL.H1772	MgTOL.D0173
MgTOL.A0841		MgTOL.H1806	MgTOL.D0167
MgTOL.A0842		MgTOL.H1815	MgTOL.D0144
MgTOL.A0843		MgTOL.H1825	MgTOL.D0140
MgTOL.A0845		MgTOL.H1860	MgTOL.D0224
MgTOL.A0849		MgTOL.H1865	MgTOL.D0240
MgTOL.A0850		MgTOL.H1873	MgTOL.D0241
MgTOL.A0851		MgTOL.H1887	MgTOL.D0242
MgTOL.A0854		MgTOL.H1896	MgTOL.D0267
MgTOL.A0856		MgTOL.H1900	MgTOL.D0271
MgTOL.A0857		MgTOL.H1905	MgTOL.D0276
MgTOL.A0858		MgTOL.H1908	MgTOL.D0286
MgTOL.A0859		MgTOL.H1910	MgTOL.D0312
MgTOL.A0981		MgTOL.H1913	MgTOL.D0319
MgTOL.A0980		MgTOL.H1919	MgTOL.D0327
MgTOL.A0977		MgTOL.H1976	MgTOL.D0337
MgTOL.A0976		MgTOL.H2040	MgTOL.D0346
MgTOL.A0975		MgTOL.H2041	MgTOL.D0351
MgTOL.A0974		MgTOL.H2078	MgTOL.D0362
MgTOL.A0971		MgTOL.H2088	MgTOL.D0363
MgTOL.A0967		MgTOL.H2098	MgTOL.D0374
MgTOL.A0962		MgTOL.H2106	MgTOL.D0375
MgTOL.A0953		MgTOL.H2113	MgTOL.D0378
MgTOL.A0952		MgTOL.H2116	MgTOL.D0380
MgTOL.A0951		MgTOL.H2124	MgTOL.D0389
MgTOL.A0950		MgTOL.H2132	MgTOL.D0424
MgTOL.A0944		MgTOL.H2134	MgTOL.D0440
MgTOL.A0943		MgTOL.H2140	MgTOL.D0441
MgTOL.A0942		MgTOL.H2141	MgTOL.D0461
MgTOL.A0940		MgTOL.H2165	MgTOL.D0469
MgTOL.A0939		MgTOL.H2168	MgTOL.D0470
MgTOL.A0938		MgTOL.H2182	MgTOL.D0474
MgTOL.A0937		MgTOL.H2187	MgTOL.D0479
MgTOL.A0936		MgTOL.H2203	MgTOL.D0487
MgTOL.A0935		MgTOL.H2207	MgTOL.D0501
MgTOL.A0934		MgTOL.H2230	MgTOL.D0531
MgTOL.A0933		MgTOL.H2236	MgTOL.D0532
MgTOL.A0932		MgTOL.H2278	MgTOL.D0558
MgTOL.A0929		MgTOL.H2289	MgTOL.D0562
MgTOL.A0927		MgTOL.H2290	MgTOL.D0565
MgTOL.A0925		MgTOL.H2294	MgTOL.D0572
MgTOL.A0923		MgTOL.H2300	MgTOL.D0575
MgTOL.A0922		MgTOL.H2302	MgTOL.D0616
MgTOL.A0921		MgTOL.H2335	MgTOL.D0623
MgTOL.A0919		MgTOL.H2347	MgTOL.D0630
MgTOL.A0913		MgTOL.H2350	MgTOL.D0631
MgTOL.A0912		MgTOL.H2355	MgTOL.D0644
MgTOL.A0911		MgTOL.H2377	MgTOL.D0673
MgTOL.A0910		MgTOL.H2381	MgTOL.D0674
MgTOL.A0907		MgTOL.H2409	MgTOL.D0694
MgTOL.A0904		MgTOL.H2415	MgTOL.D0700
MgTOL.A0902		MgTOL.H2416	MgTOL.D0709
MgTOL.A0901		MgTOL.H2444	MgTOL.D0711
MgTOL.A0898		MgTOL.H2449	MgTOL.D0723
MgTOL.A0994		MgTOL.H2455	MgTOL.D0745
MgTOL.A0995		MgTOL.H2470	MgTOL.D0761
MgTOL.A0998		MgTOL.H2475	MgTOL.D0788
MgTOL.A0999		MgTOL.H2501	MgTOL.D0792
MgTOL.A1000		MgTOL.H2518	MgTOL.D0814
MgTOL.A1028		MgTOL.H2519	MgTOL.D0842
MgTOL.A1029		MgTOL.H2522	MgTOL.D0855
MgTOL.A1031		MgTOL.H2528	MgTOL.D0856
MgTOL.A1032		MgTOL.H2534	MgTOL.D0857
MgTOL.A1033		MgTOL.H2549	MgTOL.D0858
MgTOL.A1034		MgTOL.H2553	MgTOL.D0878
MgTOL.A1035		MgTOL.H2555	MgTOL.D0886
MgTOL.A1036		MgTOL.H2564	MgTOL.D0887
MgTOL.A1038		MgTOL.H2599	MgTOL.D0896
MgTOL.A1002		MgTOL.H2624	MgTOL.D0901
MgTOL.A1003		MgTOL.H2626	MgTOL.D0911
MgTOL.A1007		MgTOL.H2629	MgTOL.D0912
MgTOL.A1011		MgTOL.H2632	MgTOL.D0934
MgTOL.A1012		MgTOL.I0002	MgTOL.D0935
MgTOL.A1013		MgTOL.I0010	MgTOL.D0946
MgTOL.A1015		MgTOL.I0017	MgTOL.D0987
MgTOL.A1016		MgTOL.I0018	MgTOL.D1000
MgTOL.A1017		MgTOL.I0067	MgTOL.D1002
MgTOL.A1018		MgTOL.I0074	MgTOL.D1008
MgTOL.A1019		MgTOL.I0085	MgTOL.D1018
MgTOL.A1020		MgTOL.I0091	MgTOL.D1037
MgTOL.A1021		MgTOL.I0097	MgTOL.D1060
MgTOL.A1022		MgTOL.I0103	MgTOL.D1069
MgTOL.A1023		MgTOL.I0104	MgTOL.D1080
MgTOL.A1024		MgTOL.I0107	MgTOL.D1081
MgTOL.A1025		MgTOL.I0110	MgTOL.D1083
MgTOL.A1026		MgTOL.I0136	MgTOL.D1109
MgTOL.A1027		MgTOL.I0137	MgTOL.D1112
MgTOL.A0875		MgTOL.I0138	MgTOL.D1128
MgTOL.A0873		MgTOL.I0139	MgTOL.D1139
MgTOL.A0867		MgTOL.I0140	MgTOL.D1147
MgTOL.A0866		MgTOL.I0147	MgTOL.D1148
MgTOL.A0864		MgTOL.I0156	MgTOL.D1155
MgTOL.A0863		MgTOL.I0201	MgTOL.D1156
MgTOL.A0889		MgTOL.I0207	MgTOL.D1157
MgTOL.A0890		MgTOL.I0230	MgTOL.D1158
MgTOL.A0891		MgTOL.I0231	MgTOL.D1183
MgTOL.A0892		MgTOL.I0254	MgTOL.D1189
MgTOL.A0894		MgTOL.I0289	MgTOL.D1203
MgTOL.A0897		MgTOL.I0291	MgTOL.D1205
MgTOL.A1091		MgTOL.I0315	MgTOL.D1206
MgTOL.A1227		MgTOL.I0351	MgTOL.D1219
MgTOL.A1225		MgTOL.I0357	MgTOL.D1229
MgTOL.A1224		MgTOL.I0373	MgTOL.D1257
MgTOL.A1222		MgTOL.I0375	MgTOL.D1248
MgTOL.A1221		MgTOL.I0380	MgTOL.D1325
MgTOL.A1219		MgTOL.I0386	MgTOL.D1326
MgTOL.A1217		MgTOL.I0392	MgTOL.D1327
MgTOL.A1216		MgTOL.I0399	MgTOL.D1328
MgTOL.A1215		MgTOL.I0406	MgTOL.D1329
MgTOL.A1213		MgTOL.I0416	MgTOL.D1331
MgTOL.A1211		MgTOL.I0440	MgTOL.D1389
MgTOL.A1207		MgTOL.I0444	MgTOL.D1397
MgTOL.A1041		MgTOL.I0456	MgTOL.D1408
MgTOL.A1042		MgTOL.I0457	MgTOL.D1421
MgTOL.A1043		MgTOL.I0461	MgTOL.D1356
MgTOL.A1044		MgTOL.I0463	MgTOL.D1357
MgTOL.A1046		MgTOL.I0468	MgTOL.D1371
MgTOL.A1047		MgTOL.I0474	MgTOL.D1428
MgTOL.A1051		MgTOL.I0480	MgTOL.D1334
MgTOL.A1090		MgTOL.I0490	MgTOL.D1440
MgTOL.A1088		MgTOL.I0497	MgTOL.D1442
MgTOL.A1085		MgTOL.I0505	MgTOL.D1456
MgTOL.A1083		MgTOL.I0559	MgTOL.G0822
MgTOL.A1082		MgTOL.I0568	MgTOL.D1468
MgTOL.A1080		MgTOL.I0575	MgTOL.D1481
MgTOL.A1079		MgTOL.I0590	MgTOL.D1486
MgTOL.A1076		MgTOL.I0600	MgTOL.D1511
MgTOL.A1075		MgTOL.I0601	MgTOL.D1518
MgTOL.A1074		MgTOL.I0604	MgTOL.D1553
MgTOL.A1073		MgTOL.I0609	MgTOL.D1530
MgTOL.A1072		MgTOL.I0639	MgTOL.D1541
MgTOL.A1071		MgTOL.I0645	MgTOL.D1566
MgTOL.A1070		MgTOL.I0646	MgTOL.D1568
MgTOL.A1069		MgTOL.I0654	MgTOL.D1602
MgTOL.A1231		MgTOL.I0674	MgTOL.D1606
MgTOL.A1232		MgTOL.I0698	MgTOL.D1608
MgTOL.A1235		MgTOL.I0701	MgTOL.D1616
MgTOL.A1068		MgTOL.I0703	MgTOL.D1617
MgTOL.A1115		MgTOL.I0744	MgTOL.D1645
MgTOL.A1118		MgTOL.I0746	MgTOL.D1656
MgTOL.A1120		MgTOL.I0760	MgTOL.D1661
MgTOL.A1123		MgTOL.I0787	MgTOL.D1663
MgTOL.A1124		MgTOL.I0795	MgTOL.D1664
MgTOL.A1205		MgTOL.I0828	MgTOL.D1665
MgTOL.A1204		MgTOL.I0831	MgTOL.D1666
MgTOL.A1201		MgTOL.I0844	MgTOL.D1721
MgTOL.A1198		MgTOL.I0852	MgTOL.D1763
MgTOL.A1196		MgTOL.I0868	MgTOL.D1731
MgTOL.A1195		MgTOL.I0873	MgTOL.D1765
MgTOL.A1193		MgTOL.I0881	MgTOL.D1766
MgTOL.E0828		MgTOL.I0888	MgTOL.D1767
MgTOL.E0829		MgTOL.I0889	MgTOL.D1772
MgTOL.E0830		MgTOL.I0890	MgTOL.D1851
MgTOL.A1111		MgTOL.I0892	MgTOL.D1887
MgTOL.A1113		MgTOL.I0915	MgTOL.D1898
MgTOL.A1109		MgTOL.I0916	MgTOL.D1901
MgTOL.A1107		MgTOL.I0918	MgTOL.D1913
MgTOL.A1106		MgTOL.I0926	MgTOL.D1929
MgTOL.A1104		MgTOL.I0932	MgTOL.D1957
MgTOL.A1100		MgTOL.I0939	MgTOL.D1958
MgTOL.A1098		MgTOL.I0955	MgTOL.D1976
MgTOL.A1097		MgTOL.I0969	MgTOL.D1982
MgTOL.A1096		MgTOL.I0981	MgTOL.D1988
MgTOL.A1094		MgTOL.I0989	MgTOL.D1994
MgTOL.A1093		MgTOL.I1030	MgTOL.D2003
MgTOL.A1092		MgTOL.I1038	MgTOL.D2004
MgTOL.A1064		MgTOL.I1040	MgTOL.D2020
MgTOL.A1063		MgTOL.I1042	MgTOL.D2030
MgTOL.A1062		MgTOL.I1050	MgTOL.D2036
MgTOL.A1059		MgTOL.I1052	MgTOL.D2048
MgTOL.A1058		MgTOL.I1072	MgTOL.D2049
MgTOL.A1057		MgTOL.I1076	MgTOL.D2065
MgTOL.A1056		MgTOL.I1084	MgTOL.D2066
MgTOL.A1188		MgTOL.I1087	MgTOL.D2081
MgTOL.A1186		MgTOL.I1112	MgTOL.D2089
MgTOL.A1183		MgTOL.I1125	MgTOL.D2090
MgTOL.A1175		MgTOL.I1141	MgTOL.D2091
MgTOL.A1171		MgTOL.I1190	MgTOL.D2093
MgTOL.A1170		MgTOL.I1197	MgTOL.D2110
MgTOL.A1167		MgTOL.I1212	MgTOL.D2112
MgTOL.A1164		MgTOL.I1215	MgTOL.D2140
MgTOL.A1143		MgTOL.J0021	MgTOL.D2145
MgTOL.A1145		MgTOL.J0046	MgTOL.D2153
MgTOL.A1146		MgTOL.J0051	MgTOL.D2158
MgTOL.A1147		MgTOL.J0055	MgTOL.D2159
MgTOL.A1151		MgTOL.J0076	MgTOL.D2183
MgTOL.A1152		MgTOL.J0084	MgTOL.D2192
MgTOL.A1153		MgTOL.J0097	MgTOL.D2195
MgTOL.A1154		MgTOL.J0104	MgTOL.D2205
MgTOL.A1156		MgTOL.J0105	MgTOL.D2276
MgTOL.A1158		MgTOL.J0107	MgTOL.D2250
MgTOL.A1141		MgTOL.J0121	MgTOL.D2231
MgTOL.A1136		MgTOL.J0124	MgTOL.D2230
MgTOL.A1134		MgTOL.J0141	MgTOL.D2222
MgTOL.A1133		MgTOL.J0168	MgTOL.D2219
MgTOL.A1132		MgTOL.J0172	MgTOL.D2282
MgTOL.A1130		MgTOL.J0175	MgTOL.D2283
MgTOL.A1125		MgTOL.J0205	MgTOL.D2284
MgTOL.B0007		MgTOL.J0245	MgTOL.D2294
MgTOL.B0008		MgTOL.J0285	MgTOL.D2313
MgTOL.B0010		MgTOL.J0290	MgTOL.D2333
MgTOL.B0011		MgTOL.J0302	MgTOL.D2336
MgTOL.B0012		MgTOL.J0308	MgTOL.D2351
MgTOL.B0013		MgTOL.J0312	MgTOL.D2366
MgTOL.B0017		MgTOL.J0313	MgTOL.D2368
MgTOL.B0018		MgTOL.J0315	MgTOL.D2374
MgTOL.B0020		MgTOL.J0316	MgTOL.D2389
MgTOL.B0023		MgTOL.J0356	MgTOL.D2398
MgTOL.B0024		MgTOL.J0357	MgTOL.E0012
MgTOL.B0025		MgTOL.J0382	MgTOL.E0001
MgTOL.B0026		MgTOL.J0408	MgTOL.E0035
MgTOL.B0027		MgTOL.J0419	MgTOL.E0038
MgTOL.B0004		MgTOL.J0426	MgTOL.E0056
MgTOL.B0033		MgTOL.J0435	MgTOL.E0057
MgTOL.B0034		MgTOL.J0448	MgTOL.E0063
MgTOL.B0036		MgTOL.J0460	MgTOL.E0066
MgTOL.B0037		MgTOL.J0461	MgTOL.E0068
MgTOL.B0040		MgTOL.J0462	MgTOL.E0080
MgTOL.B0044		MgTOL.J0463	MgTOL.E0084
MgTOL.B0045		MgTOL.J0476	MgTOL.E0085
MgTOL.B0046		MgTOL.J0483	MgTOL.E0088
MgTOL.B0049		MgTOL.J0511	MgTOL.E0090
MgTOL.B0050		MgTOL.J0524	MgTOL.E0093
MgTOL.B0051		MgTOL.J0525	MgTOL.E0094
MgTOL.B0055		MgTOL.J0532	MgTOL.E0098
MgTOL.B0056		MgTOL.J0552	MgTOL.E0107
MgTOL.B0057		MgTOL.J0564	MgTOL.E0108
MgTOL.B0058		MgTOL.J0609	MgTOL.E0109
MgTOL.B0060		MgTOL.J0617	MgTOL.E0117
MgTOL.B0061		MgTOL.J0644	MgTOL.E0124
MgTOL.B0064		MgTOL.J0672	MgTOL.E0141
MgTOL.B0067		MgTOL.J0690	MgTOL.E0150
MgTOL.B0068		MgTOL.J0705	MgTOL.E0178
MgTOL.B0069		MgTOL.J0715	MgTOL.E0181
MgTOL.B0070		MgTOL.J0743	MgTOL.E0182
MgTOL.B0071		MgTOL.J0764	MgTOL.E0203
MgTOL.B0079		MgTOL.J0773	MgTOL.E0204
MgTOL.B0084		MgTOL.J0830	MgTOL.E0228
MgTOL.B0086		MgTOL.J0853	MgTOL.E0234
MgTOL.B0091		MgTOL.J0863	MgTOL.E0303
MgTOL.B0093		MgTOL.J0864	MgTOL.E0305
MgTOL.B0094		MgTOL.J0891	MgTOL.E0309
MgTOL.B0097		MgTOL.J0894	MgTOL.E0314
MgTOL.B0103		MgTOL.J0902	MgTOL.E0316
MgTOL.B0106		MgTOL.J0906	MgTOL.E0321
MgTOL.B0108		MgTOL.J0907	MgTOL.E0338
MgTOL.B0128		MgTOL.J0911	MgTOL.E0339
MgTOL.B0129		MgTOL.J0926	MgTOL.E0340
MgTOL.B0130		MgTOL.J0968	MgTOL.E0341
MgTOL.B0133		MgTOL.J0974	MgTOL.E0344
MgTOL.B0135		MgTOL.J0977	MgTOL.E0351
MgTOL.B0140		MgTOL.J0991	MgTOL.E0360
MgTOL.B0142		MgTOL.J0994	MgTOL.E0368
MgTOL.B0145		MgTOL.J0999	MgTOL.E0375
MgTOL.B0147		MgTOL.J1008	MgTOL.E0380
MgTOL.B0149		MgTOL.J1019	MgTOL.E0421
MgTOL.B0154		MgTOL.J1027	MgTOL.E0460
MgTOL.B0155		MgTOL.J1059	MgTOL.E0487
MgTOL.B0157		MgTOL.J1069	MgTOL.E0492
MgTOL.B0158		MgTOL.J1089	MgTOL.E0504
MgTOL.B0161		MgTOL.J1092	MgTOL.E0512
MgTOL.B0164		MgTOL.J1116	MgTOL.E0513
MgTOL.B0166		MgTOL.J1120	MgTOL.E0514
MgTOL.B0167		MgTOL.J1140	MgTOL.E0515
MgTOL.B0168		MgTOL.J1163	MgTOL.E0518
MgTOL.B0170		MgTOL.J1165	MgTOL.E0520
MgTOL.B0173		MgTOL.J1191	MgTOL.E0524
MgTOL.B0174		MgTOL.J1250	MgTOL.E0531
MgTOL.B0176		MgTOL.J1267	MgTOL.E0536
MgTOL.B0177		MgTOL.J1275	MgTOL.E0537
MgTOL.B0178		MgTOL.J1276	MgTOL.E0538
MgTOL.B0179		MgTOL.J1279	MgTOL.E0540
MgTOL.B0181		MgTOL.J1287	MgTOL.E0541
MgTOL.B0183		MgTOL.J1289	MgTOL.E0542
MgTOL.B0185		MgTOL.J1295	MgTOL.E0544
MgTOL.B0186		MgTOL.J1322	MgTOL.E0545
MgTOL.B0189		MgTOL.J1323	MgTOL.E0546
MgTOL.B0190		MgTOL.J1325	MgTOL.E0548
MgTOL.B0192		MgTOL.J1353	MgTOL.E0550
MgTOL.B0193		MgTOL.J1354	MgTOL.E0551
MgTOL.B0195		MgTOL.J1362	MgTOL.E0552
MgTOL.B0197		MgTOL.J1376	MgTOL.E0553
MgTOL.B0199		MgTOL.J1389	MgTOL.E0554
MgTOL.B0200		MgTOL.J1401	MgTOL.E0555
MgTOL.B0202		MgTOL.J1407	MgTOL.E0562
MgTOL.B0204		MgTOL.J1408	MgTOL.E0571
MgTOL.B0205		MgTOL.J1409	MgTOL.E0574
MgTOL.B0207		MgTOL.J1410	MgTOL.E0583
MgTOL.B0211		MgTOL.J1411	MgTOL.E0602
MgTOL.B0213		MgTOL.J1412	MgTOL.E0603
MgTOL.B0215		MgTOL.J1413	MgTOL.E0757
MgTOL.B0216		MgTOL.J1414	MgTOL.E0752
MgTOL.B0219		MgTOL.J1416	MgTOL.E0744
MgTOL.B0224		MgTOL.J1430	MgTOL.E0719
MgTOL.B0225		MgTOL.J1453	MgTOL.E0712
MgTOL.B0226		MgTOL.J1455	MgTOL.E0704
MgTOL.B0228		MgTOL.J1460	MgTOL.E0685
MgTOL.B0229		MgTOL.J1479	MgTOL.E0683
MgTOL.B0231		MgTOL.J1483	MgTOL.E0676
MgTOL.B0232		MgTOL.J1490	MgTOL.E0638
MgTOL.B0233		MgTOL.J1491	MgTOL.E0661
MgTOL.B0234		MgTOL.J1493	MgTOL.E0662
MgTOL.B0238		MgTOL.J1503	MgTOL.E0667
MgTOL.B0240		MgTOL.J1508	MgTOL.E0672
MgTOL.B0242		MgTOL.J1514	MgTOL.E0614
MgTOL.B0245		MgTOL.J1522	MgTOL.E0615
MgTOL.B0246		MgTOL.J1554	MgTOL.E0621
MgTOL.B0247		MgTOL.J1576	MgTOL.E0803
MgTOL.B0251		MgTOL.J1600	MgTOL.E0807
MgTOL.B0252		MgTOL.J1610	MgTOL.E0822
MgTOL.B0254		MgTOL.J1614	MgTOL.E0823
MgTOL.B0255		MgTOL.J1629	MgTOL.E0866
MgTOL.B0256		MgTOL.J1634	MgTOL.E0867
MgTOL.B0257		MgTOL.J1648	MgTOL.E0871
MgTOL.B0258		MgTOL.J1678	MgTOL.E0880
MgTOL.B0260		MgTOL.J1684	MgTOL.E0862
MgTOL.B0261		MgTOL.J1689	MgTOL.E0861
MgTOL.B0262		MgTOL.J1733	MgTOL.E0852
MgTOL.B0263		MgTOL.J1735	MgTOL.E0851
MgTOL.B0264		MgTOL.J1744	MgTOL.E0847
MgTOL.B0265		MgTOL.J1750	MgTOL.E0927
MgTOL.B0266,MgTOL.B0267		MgTOL.J1762	MgTOL.E0919
MgTOL.B0268		MgTOL.J1765	MgTOL.E0898
MgTOL.B0269		MgTOL.J1766	MgTOL.E0897
MgTOL.B0270		MgTOL.J1771	MgTOL.E0895
MgTOL.B0271		MgTOL.J1774	MgTOL.E0894
MgTOL.B0273		MgTOL.J1788	MgTOL.E0890
MgTOL.B0276		MgTOL.J1792	MgTOL.E0784
MgTOL.B0277		MgTOL.J1793	MgTOL.E0771
MgTOL.B0280		MgTOL.J1869	MgTOL.E1535
MgTOL.B0281		MgTOL.J1870	MgTOL.E1553
MgTOL.B0282		MgTOL.J1894	MgTOL.E0993
MgTOL.B0283		MgTOL.J1895	MgTOL.E0960
MgTOL.B0284		MgTOL.J1903	MgTOL.E0959
MgTOL.B0288		MgTOL.J1919	MgTOL.E0958
MgTOL.B0290		MgTOL.J1929	MgTOL.E0957
MgTOL.B0292		MgTOL.J1938	MgTOL.E0954
MgTOL.B0294		MgTOL.J1939	MgTOL.E1110
MgTOL.B0295		MgTOL.J1946	MgTOL.E1045
MgTOL.B0296		MgTOL.J1948	MgTOL.E1101
MgTOL.B0298		MgTOL.K0017	MgTOL.E1102
MgTOL.B0300		MgTOL.K0018	MgTOL.E1104
MgTOL.B0301		MgTOL.K0022	MgTOL.E1105
MgTOL.B0303,MgTOL.B0304		MgTOL.K0027	MgTOL.E1075
MgTOL.B0305		MgTOL.K0077	MgTOL.E1050
MgTOL.B0306		MgTOL.K0087	MgTOL.E1059
MgTOL.B0307		MgTOL.K0109	MgTOL.E1065
MgTOL.B0309		MgTOL.K0136	MgTOL.E1123
MgTOL.B0310		MgTOL.K0160	MgTOL.E1127
MgTOL.B0311		MgTOL.K0162	MgTOL.E1136
MgTOL.B0316		MgTOL.K0178	MgTOL.E1149
MgTOL.B0317		MgTOL.K0179	MgTOL.E1161
MgTOL.B0318		MgTOL.K0187	MgTOL.E1172
MgTOL.B0319		MgTOL.K0192	MgTOL.E1179
MgTOL.B0320		MgTOL.K0220	MgTOL.E1202
MgTOL.B0325		MgTOL.K0229	MgTOL.E1205
MgTOL.B0326		MgTOL.K0233	MgTOL.E1206
MgTOL.B0329		MgTOL.K0237	MgTOL.E1221
MgTOL.B0331		MgTOL.K0240	MgTOL.E1264
MgTOL.B0332		MgTOL.K0241	MgTOL.E1266
MgTOL.B0334		MgTOL.K0242	MgTOL.E1281
MgTOL.B0335		MgTOL.K0260	MgTOL.E1289
MgTOL.B0338		MgTOL.K0270	MgTOL.E1290
MgTOL.B0351		MgTOL.K0298	MgTOL.E1292
MgTOL.B0352		MgTOL.K0301	MgTOL.E1297
MgTOL.B0353		MgTOL.K0302	MgTOL.E1316
MgTOL.B0354		MgTOL.K0308	MgTOL.E1257
MgTOL.B0356		MgTOL.K0340	MgTOL.E1246
MgTOL.B0357		MgTOL.K0348	MgTOL.E1243
MgTOL.B0360		MgTOL.K0376	MgTOL.E1238
MgTOL.B0361		MgTOL.K0382	MgTOL.E1345
MgTOL.B0363		MgTOL.K0401	MgTOL.E1349
MgTOL.B0365		MgTOL.K0439	MgTOL.E1352
MgTOL.B0366		MgTOL.K0470	MgTOL.E1363
MgTOL.B0368		MgTOL.K0485	MgTOL.E1364
MgTOL.B0369		MgTOL.K0492	MgTOL.E1366
MgTOL.B0370		MgTOL.K0507	MgTOL.E1367
MgTOL.B0371		MgTOL.K0531	MgTOL.E1401
MgTOL.B0372		MgTOL.K0535	MgTOL.E1413
MgTOL.B0373		MgTOL.K0538	MgTOL.E1415
MgTOL.B0376		MgTOL.K0549	MgTOL.E1463
MgTOL.B0379		MgTOL.K0583	MgTOL.E1466
MgTOL.B0382		MgTOL.K0613	MgTOL.E1470
MgTOL.B0386		MgTOL.K0633	MgTOL.E1473
MgTOL.B0387		MgTOL.K0637	MgTOL.E1474
MgTOL.B0389		MgTOL.K0640	MgTOL.E1476
MgTOL.B0394		MgTOL.K0642	MgTOL.E1482
MgTOL.B0395		MgTOL.K0650	MgTOL.E1483
MgTOL.B0396		MgTOL.K0667	MgTOL.E1485
MgTOL.B0397		MgTOL.K0717	MgTOL.E1510
MgTOL.B0401		MgTOL.K0728	MgTOL.E1525
MgTOL.B0402		MgTOL.K0731	MgTOL.E1594
MgTOL.B0403		MgTOL.K0774	MgTOL.E1595
MgTOL.B0404		MgTOL.K0779	MgTOL.E1596
MgTOL.B0408		MgTOL.K0780	MgTOL.E1604
MgTOL.B0410		MgTOL.K0785	MgTOL.E1623
MgTOL.B0411		MgTOL.K0786	MgTOL.E1629
MgTOL.B0412		MgTOL.K0812	MgTOL.E0019
MgTOL.B0413		MgTOL.K0825	MgTOL.E0016
MgTOL.B0416		MgTOL.K0828	MgTOL.E0009
MgTOL.B0417		MgTOL.K0838	MgTOL.E0023
MgTOL.B0418		MgTOL.K0844	MgTOL.E0024
MgTOL.B0419		MgTOL.K0845	MgTOL.E0029
MgTOL.B0422		MgTOL.K0846	MgTOL.E0039
MgTOL.B0423		MgTOL.K0849	MgTOL.E0041
MgTOL.B0424		MgTOL.K0862	MgTOL.E0045
MgTOL.B0425		MgTOL.K0863	MgTOL.E0058
MgTOL.B0426		MgTOL.K0864	MgTOL.E0065
MgTOL.B0427		MgTOL.K0868	MgTOL.E0067
MgTOL.B0430		MgTOL.K0881	MgTOL.E0070
MgTOL.B0433		MgTOL.K0897	MgTOL.E0077
MgTOL.B0434		MgTOL.K0900	MgTOL.E0078
MgTOL.B0435		MgTOL.K0905	MgTOL.E0079
MgTOL.B0436		MgTOL.K0962	MgTOL.E0091
MgTOL.B0439		MgTOL.K0973	MgTOL.E0092
MgTOL.B0440		MgTOL.K0974	MgTOL.E0097
MgTOL.B0441		MgTOL.K0985	MgTOL.E0110
MgTOL.B0446		MgTOL.K0988	MgTOL.E0121
MgTOL.B0447		MgTOL.K0999	MgTOL.E0230
MgTOL.B0448		MgTOL.K1004	MgTOL.E0255
MgTOL.B0455		MgTOL.K1010	MgTOL.E0261
MgTOL.B0457		MgTOL.K1022	MgTOL.E0289
MgTOL.B0458		MgTOL.K1038	MgTOL.E0301
MgTOL.B0459		MgTOL.K1044	MgTOL.E0304
MgTOL.B0460		MgTOL.K1054	MgTOL.E0329
MgTOL.B0461		MgTOL.K1055	MgTOL.E0333
MgTOL.B0462		MgTOL.K1076	MgTOL.E0359
MgTOL.B0465		MgTOL.K1077	MgTOL.E0376
MgTOL.B0466		MgTOL.K1081	MgTOL.E0379
MgTOL.B0468		MgTOL.K1089	MgTOL.E0392
MgTOL.B0469		MgTOL.K1097	MgTOL.E0400
MgTOL.B0470		MgTOL.K1099	MgTOL.E0425
MgTOL.B0471		MgTOL.K1104	MgTOL.E0426
MgTOL.B0472		MgTOL.K1121	MgTOL.E0440
MgTOL.B0475		MgTOL.K1139	MgTOL.E0461
MgTOL.B0479		MgTOL.K1151	MgTOL.E0463
MgTOL.B0480		MgTOL.K1165	MgTOL.E0470
MgTOL.B0482		MgTOL.K1176	MgTOL.E0501
MgTOL.B0483		MgTOL.K1196	MgTOL.E0507
MgTOL.B0486		MgTOL.K1213	MgTOL.E0525
MgTOL.B0487		MgTOL.K1221	MgTOL.E0526
MgTOL.B0489		MgTOL.K1227	MgTOL.E0527
MgTOL.B0490		MgTOL.K1228	MgTOL.E0528
MgTOL.B0493		MgTOL.K1229	MgTOL.E0529
MgTOL.B0497		MgTOL.K1232	MgTOL.E0532
MgTOL.B0498		MgTOL.K1236	MgTOL.E0547
MgTOL.B0501		MgTOL.K1241	MgTOL.E0570
MgTOL.B0503		MgTOL.K1304	MgTOL.E0579
MgTOL.B0504		MgTOL.K1306	MgTOL.E0580
MgTOL.B0505		MgTOL.K1308	MgTOL.E0581
MgTOL.B0509		MgTOL.K1319	MgTOL.E0582
MgTOL.B0512		MgTOL.K1326	MgTOL.E0593
MgTOL.B0513		MgTOL.K1330	MgTOL.E0594
MgTOL.B0514		MgTOL.K1334	MgTOL.E0596
MgTOL.B0515		MgTOL.K1355	MgTOL.E0597
MgTOL.B0516		MgTOL.K1356	MgTOL.E0598
MgTOL.B0517		MgTOL.K1372	MgTOL.E0599
MgTOL.B0518		MgTOL.K1377	MgTOL.E0611
MgTOL.B0519		MgTOL.K1384	MgTOL.E0767
MgTOL.B0521		MgTOL.K1396	MgTOL.E0765
MgTOL.B0525		MgTOL.L0002	MgTOL.E0762
MgTOL.B0527		MgTOL.L0013	MgTOL.E0760
MgTOL.B0529		MgTOL.L0032	MgTOL.E0759
MgTOL.B0530		MgTOL.L0043	MgTOL.E0749
MgTOL.B0531		MgTOL.L0058	MgTOL.E0736
MgTOL.B0533		MgTOL.L0059	MgTOL.E0734
MgTOL.B0535		MgTOL.L0062	MgTOL.E0702
MgTOL.B0539		MgTOL.L0063	MgTOL.E0680
MgTOL.B0540		MgTOL.L0098	MgTOL.E0675
MgTOL.B0544		MgTOL.L0149	MgTOL.E0652
MgTOL.B0547		MgTOL.L0154	MgTOL.E0663
MgTOL.B0550		MgTOL.L0160	MgTOL.E0665
MgTOL.B0551		MgTOL.L0181	MgTOL.E0635
MgTOL.B0552		MgTOL.L0184	MgTOL.E0623
MgTOL.B0554		MgTOL.L0191	MgTOL.E0826
MgTOL.B0557		MgTOL.L0194	MgTOL.E0950
MgTOL.B0558		MgTOL.L0207	MgTOL.E0869
MgTOL.B0567		MgTOL.L0218	MgTOL.E0877
MgTOL.B0575		MgTOL.L0223	MgTOL.E0860
MgTOL.B0576		MgTOL.L0235	MgTOL.E0848
MgTOL.B0578		MgTOL.L0237	MgTOL.E0845
MgTOL.B0579		MgTOL.L0262	MgTOL.E0908
MgTOL.B0581		MgTOL.L0267	MgTOL.E0903
MgTOL.B0582,MgTOL.B0583		MgTOL.L0279	MgTOL.E0899
MgTOL.B0584,MgTOL.B0585		MgTOL.L0327	MgTOL.E0896
MgTOL.B0586		MgTOL.L0348	MgTOL.E0892
MgTOL.B0587		MgTOL.L0359	MgTOL.E0888
MgTOL.B0590		MgTOL.L0360	MgTOL.E0798
MgTOL.B0591		MgTOL.L0378	MgTOL.E0795
MgTOL.B0592		MgTOL.L0383	MgTOL.E0794
MgTOL.B0593		MgTOL.L0388	MgTOL.E0793
MgTOL.B0594		MgTOL.L0396	MgTOL.E0774
MgTOL.B0595		MgTOL.L0401	MgTOL.E0770
MgTOL.B0601		MgTOL.L0438	MgTOL.E0769
MgTOL.B0602		MgTOL.L0447	MgTOL.E0986
MgTOL.B0604		MgTOL.L0459	MgTOL.E0990
MgTOL.B0605		MgTOL.L0461	MgTOL.E0998
MgTOL.B0606		MgTOL.L0471	MgTOL.E1001
MgTOL.B0607		MgTOL.L0479	MgTOL.E1016
MgTOL.B0612		MgTOL.L0487	MgTOL.E0937
MgTOL.B0613		MgTOL.L0491	MgTOL.E0931
MgTOL.B0615		MgTOL.L0511	MgTOL.E0976
MgTOL.B0619		MgTOL.L0521	MgTOL.E0961
MgTOL.B0620		MgTOL.L0525	MgTOL.E1032
MgTOL.B0621		MgTOL.L0538	MgTOL.E1043
MgTOL.B0626		MgTOL.L0590	MgTOL.E1089
MgTOL.B0627		MgTOL.L0594	MgTOL.E1086
MgTOL.B0629		MgTOL.L0595	MgTOL.E1078
MgTOL.B0631		MgTOL.L0608	MgTOL.E1076
MgTOL.B0632		MgTOL.L0613	MgTOL.E1049
MgTOL.B0636		MgTOL.L0620	MgTOL.E1063
MgTOL.B0637		MgTOL.L0661	MgTOL.E1068
MgTOL.B0639		MgTOL.L0662	MgTOL.E1069
MgTOL.B0640		MgTOL.L0704	MgTOL.E1137
MgTOL.B0641		MgTOL.L0724	MgTOL.E1140
MgTOL.B0642		MgTOL.L0728	MgTOL.E1165
MgTOL.B0643		MgTOL.L0746	MgTOL.E1181
MgTOL.B0644		MgTOL.L0748	MgTOL.E1183
MgTOL.B0645		MgTOL.L0791	MgTOL.E1193
MgTOL.B0646		MgTOL.L0792	MgTOL.E1204
MgTOL.B0647		MgTOL.L0805	MgTOL.E1215
MgTOL.B0654		MgTOL.L0808	MgTOL.E1265
MgTOL.B0656		MgTOL.L0819	MgTOL.E1269
MgTOL.B0658		MgTOL.L0824	MgTOL.E1293
MgTOL.B0659		MgTOL.L0840	MgTOL.E1318
MgTOL.B0660		MgTOL.L0844	MgTOL.E1254
MgTOL.B0661		MgTOL.L0852	MgTOL.E1251
MgTOL.B0667		MgTOL.L0865	MgTOL.E1335
MgTOL.B0668		MgTOL.L0873	MgTOL.E1336
MgTOL.B0670		MgTOL.L0910	MgTOL.E1350
MgTOL.B0672		MgTOL.L0962	MgTOL.E1357
MgTOL.B0673		MgTOL.L0964	MgTOL.E1389
MgTOL.B0674		MgTOL.L0966	MgTOL.E1410
MgTOL.B0675		MgTOL.L0967	MgTOL.E1420
MgTOL.B0676		MgTOL.L0979	MgTOL.E1422
MgTOL.B0677		MgTOL.L1011	MgTOL.E1432
MgTOL.B0678		MgTOL.L1027	MgTOL.E1484
MgTOL.B0679		MgTOL.L1032	MgTOL.E1491
MgTOL.B0807		MgTOL.L1038	MgTOL.E1494
MgTOL.B0808		MgTOL.L1048	MgTOL.E1515
MgTOL.B0810		MgTOL.L1074	MgTOL.E1524
MgTOL.B0812		MgTOL.L1115	MgTOL.E1581
MgTOL.B0813		MgTOL.L1118	MgTOL.E1588
MgTOL.B0819		MgTOL.L1121	MgTOL.E1601
MgTOL.B0821		MgTOL.L1124	MgTOL.E1608
MgTOL.B0822		MgTOL.L1149	MgTOL.E1627
MgTOL.B0823		MgTOL.L1160	MgTOL.F0002
MgTOL.B0824		MgTOL.L1211	MgTOL.F0007
MgTOL.B0825		MgTOL.L1213	MgTOL.F0042
MgTOL.B0828		MgTOL.L1224	MgTOL.F0044
MgTOL.B0829		MgTOL.L1227	MgTOL.F0056
MgTOL.B0831		MgTOL.L1272	MgTOL.F0089
MgTOL.B0832		MgTOL.L1273	MgTOL.F0108
MgTOL.B0834		MgTOL.L1274	MgTOL.F0114
MgTOL.B0841		MgTOL.L1286	MgTOL.F0125
MgTOL.B0843		MgTOL.L1364	MgTOL.F0142
MgTOL.B0847		MgTOL.L1366	MgTOL.F0144
MgTOL.B0848		MgTOL.L1368	MgTOL.F0156
MgTOL.B0851		MgTOL.L1392	MgTOL.F0157
MgTOL.B0852		MgTOL.L1430	MgTOL.F0179
MgTOL.B0853		MgTOL.L1446	MgTOL.F0180
MgTOL.B0854		MgTOL.L1450	MgTOL.F0204
MgTOL.B0855		MgTOL.L1463	MgTOL.F0209
MgTOL.B0856		MgTOL.L1477	MgTOL.F0220
MgTOL.B0949		MgTOL.L1494	MgTOL.F0228
MgTOL.B0950		MgTOL.L1517	MgTOL.F0229
MgTOL.B0952		MgTOL.L1523	MgTOL.F0232
MgTOL.B0953		MgTOL.L1532	MgTOL.F0252
MgTOL.B0955		MgTOL.L1533	MgTOL.F0260
MgTOL.B0958		MgTOL.L1535	MgTOL.F0265
MgTOL.B0961		MgTOL.L1540	MgTOL.F0305
MgTOL.B0962		MgTOL.L1545	MgTOL.F0315
MgTOL.B0964		MgTOL.L1552	MgTOL.F0326
MgTOL.B0965		MgTOL.L1553	MgTOL.F0327
MgTOL.B0966		MgTOL.L1564	MgTOL.F0328
MgTOL.B0967		MgTOL.L1571	MgTOL.F0329
MgTOL.B0680		MgTOL.L1580	MgTOL.F0366
MgTOL.B0681		MgTOL.L1585	MgTOL.F0373
MgTOL.B0682		MgTOL.L1626	MgTOL.F0377
MgTOL.B0683,MgTOL.B0684		MgTOL.L1636	MgTOL.F0378
MgTOL.B0685		MgTOL.L1639	MgTOL.F0381
MgTOL.B0686		MgTOL.L1640	MgTOL.F0396
MgTOL.B0687		MgTOL.L1652	MgTOL.F0407
MgTOL.B0690		MgTOL.L1654	MgTOL.F0408
MgTOL.B0693		MgTOL.L1663	MgTOL.F0420
MgTOL.B0695,MgTOL.B0696		MgTOL.L1690	MgTOL.F0422
MgTOL.B0697		MgTOL.L1727	MgTOL.F0454
MgTOL.B0698		MgTOL.L1730	MgTOL.F0455
MgTOL.B0699		MgTOL.L1737	MgTOL.F0462
MgTOL.B0700		MgTOL.L1779	MgTOL.F0468
MgTOL.B0701		MgTOL.L1781	MgTOL.F0478
MgTOL.B0704		MgTOL.L1786	MgTOL.F0501
MgTOL.B0705		MgTOL.L1789	MgTOL.F0506
MgTOL.B0707		MgTOL.L1791	MgTOL.F0511
MgTOL.B0709		MgTOL.L1796	MgTOL.F0515
MgTOL.B0711		MgTOL.L1803	MgTOL.F0520
MgTOL.B0712		MgTOL.L1823	MgTOL.F0528
MgTOL.B0713		MgTOL.L1824	MgTOL.F0566
MgTOL.B0714		MgTOL.L1831	MgTOL.F0569
MgTOL.B0715		MgTOL.L1832	MgTOL.F0579
MgTOL.B0716		MgTOL.L1846	MgTOL.F0584
MgTOL.B0717		MgTOL.L1849	MgTOL.F0586
MgTOL.B0719		MgTOL.L1861	MgTOL.F0599
MgTOL.B0720		MgTOL.L1867	MgTOL.F0609
MgTOL.B0721		MgTOL.L1868	MgTOL.F0614
MgTOL.B0722		MgTOL.M0003	MgTOL.F0622
MgTOL.B0725		MgTOL.M0016	MgTOL.F0648
MgTOL.B0726		MgTOL.M0018	MgTOL.F0670
MgTOL.B0729		MgTOL.M0020	MgTOL.F0671
MgTOL.B0730		MgTOL.M0021	MgTOL.F0696
MgTOL.B0731		MgTOL.M0023	MgTOL.F0701
MgTOL.B0734		MgTOL.M0025	MgTOL.F0723
MgTOL.B0736		MgTOL.M0032	MgTOL.F0733
MgTOL.B0738		MgTOL.M0045	MgTOL.F0739
MgTOL.B0741		MgTOL.M0047	MgTOL.F0740
MgTOL.B0742		MgTOL.M0060	MgTOL.F0742
MgTOL.B0750		MgTOL.M0073	MgTOL.F0747
MgTOL.B0751		MgTOL.M0120	MgTOL.F0773
MgTOL.B0752		MgTOL.M0121	MgTOL.F0790
MgTOL.B0754		MgTOL.M0133	MgTOL.F0795
MgTOL.B0757		MgTOL.M0180	MgTOL.F0797
MgTOL.B0758		MgTOL.M0199	MgTOL.F0803
MgTOL.B0759		MgTOL.M0220	MgTOL.F0805
MgTOL.B0760		MgTOL.M0240	MgTOL.F0806
MgTOL.B0761		MgTOL.M0244	MgTOL.F0807
MgTOL.B0763		MgTOL.M0271	MgTOL.F0813
MgTOL.B0771		MgTOL.M0286	MgTOL.F0835
MgTOL.B0774		MgTOL.M0293	MgTOL.F0864
MgTOL.B0777		MgTOL.M0311	MgTOL.F0899
MgTOL.B0779		MgTOL.M0330	MgTOL.F0900
MgTOL.B0780		MgTOL.M0338	MgTOL.F0916
MgTOL.B0783		MgTOL.M0344	MgTOL.F0919
MgTOL.B0785		MgTOL.M0352	MgTOL.F0961
MgTOL.B0786		MgTOL.M0353	MgTOL.F0967
MgTOL.B0787		MgTOL.M0354	MgTOL.F0983
MgTOL.B0789		MgTOL.M0365	MgTOL.F0986
MgTOL.B0791		MgTOL.M0377	MgTOL.F0989
MgTOL.B0792		MgTOL.M0378	MgTOL.F0998
MgTOL.B0797		MgTOL.M0397	MgTOL.F1031
MgTOL.B0802		MgTOL.M0403	MgTOL.F1041
MgTOL.B0804		MgTOL.M0411	MgTOL.F1051
MgTOL.B0805		MgTOL.M0415	MgTOL.F1071
MgTOL.B0806		MgTOL.M0417	MgTOL.F1081
MgTOL.B0872		MgTOL.M0444	MgTOL.F1092
MgTOL.B0873		MgTOL.M0467	MgTOL.F1105
MgTOL.B0875		MgTOL.M0469	MgTOL.F1106
MgTOL.B0877		MgTOL.M0472	MgTOL.F1107
MgTOL.B0878		MgTOL.M0477	MgTOL.F1118
MgTOL.B0880		MgTOL.M0487	MgTOL.F1143
MgTOL.B0884		MgTOL.M0489	MgTOL.F1147
MgTOL.B0885		MgTOL.M0523	MgTOL.F1151
MgTOL.B0886		MgTOL.M0533	MgTOL.F1167
MgTOL.B0887		MgTOL.M0542	MgTOL.F1177
MgTOL.B0888		MgTOL.M0550	MgTOL.F1200
MgTOL.B0890		MgTOL.M0570	MgTOL.F1202
MgTOL.B0891		MgTOL.M0593	MgTOL.F1203
MgTOL.B0892		MgTOL.M0599	MgTOL.F1204
MgTOL.B0895		MgTOL.M0605	MgTOL.F1205
MgTOL.B0896		MgTOL.M0620	MgTOL.F1211
MgTOL.B0897		MgTOL.M0621	MgTOL.F1225
MgTOL.B0898		MgTOL.M0623	MgTOL.F1226
MgTOL.B0901		MgTOL.M0624	MgTOL.F1227
MgTOL.B0902		MgTOL.M0626	MgTOL.F1228
MgTOL.B0905		MgTOL.M0630	MgTOL.F1235
MgTOL.B0906		MgTOL.M0656	MgTOL.F1248
MgTOL.B0907		MgTOL.M0658	MgTOL.F1265
MgTOL.B0910		MgTOL.M0668	MgTOL.F1267
MgTOL.B0911		MgTOL.M0689	MgTOL.F1280
MgTOL.B0912		MgTOL.M0695	MgTOL.F1284
MgTOL.B0915		MgTOL.M0705	MgTOL.F1290
MgTOL.B0918		MgTOL.M0711	MgTOL.F1296
MgTOL.B0920		MgTOL.M0715	MgTOL.F1306
MgTOL.B0921		MgTOL.M0716	MgTOL.F1307
MgTOL.B0922		MgTOL.M0720	MgTOL.F1308
MgTOL.B0871		MgTOL.M0737	MgTOL.F1316
MgTOL.B0870		MgTOL.M0764	MgTOL.F1329
MgTOL.B0867		MgTOL.M0765	MgTOL.F1333
MgTOL.B0864		MgTOL.M0782	MgTOL.F1342
MgTOL.B0862		MgTOL.M0785	MgTOL.F1345
MgTOL.B0861		MgTOL.M0792	MgTOL.F1467
MgTOL.B0860		MgTOL.M0793	MgTOL.F1468
MgTOL.B0859		MgTOL.M0799	MgTOL.F1554
MgTOL.B0948		MgTOL.M0806	MgTOL.F1457
MgTOL.B0932		MgTOL.M0847	MgTOL.F1540
MgTOL.B0931		MgTOL.M0858	MgTOL.F1545
MgTOL.B0929		MgTOL.M0929	MgTOL.F1483
MgTOL.B0928		MgTOL.M0977	MgTOL.F1485
MgTOL.B0925		MgTOL.M1031	MgTOL.F1470
MgTOL.B0938		MgTOL.M1036	MgTOL.F1549
MgTOL.B0939		MgTOL.M1037	MgTOL.F1497
MgTOL.B0942		MgTOL.M1044	MgTOL.F1502
MgTOL.B1108		MgTOL.M1066	MgTOL.F1414
MgTOL.B1008		MgTOL.M1070	MgTOL.F1597
MgTOL.B1009		MgTOL.M1081	MgTOL.F1613
MgTOL.B1011		MgTOL.M1083	MgTOL.F1617
MgTOL.B1012		MgTOL.M1089	MgTOL.F1622
MgTOL.B1014		MgTOL.M1104	MgTOL.F1629
MgTOL.B1016		MgTOL.M1124	MgTOL.F1630
MgTOL.B1017		MgTOL.M1130	MgTOL.F1655
MgTOL.B1022		MgTOL.M1133	MgTOL.F1664
MgTOL.B1024		MgTOL.M1135	MgTOL.F1708
MgTOL.B0994		MgTOL.M1138	MgTOL.F1710
MgTOL.B0995		MgTOL.M1143	MgTOL.F1713
MgTOL.B1003		MgTOL.M1159	MgTOL.F1714
MgTOL.B1001		MgTOL.M1175	MgTOL.F1715
MgTOL.B1005		MgTOL.M1178	MgTOL.F1716
MgTOL.B1006		MgTOL.M1199	MgTOL.F1719
MgTOL.B1007		MgTOL.M1203	MgTOL.F1720
MgTOL.B0996		MgTOL.M1334	MgTOL.F1722
MgTOL.B0984		MgTOL.M1343	MgTOL.F1745
MgTOL.B0983		MgTOL.M1353	MgTOL.F1760
MgTOL.B0982		MgTOL.M1389	MgTOL.F1761
MgTOL.B0981		MgTOL.M1396	MgTOL.F1794
MgTOL.B0980		MgTOL.M1405	MgTOL.F1824
MgTOL.B0977		MgTOL.M1409	MgTOL.F1825
MgTOL.B0976		MgTOL.M1410	MgTOL.F1836
MgTOL.B0974		MgTOL.M1411	MgTOL.F1837
MgTOL.B0972		MgTOL.M1418	MgTOL.F1844
MgTOL.B0971		MgTOL.M1428	MgTOL.F1845
MgTOL.B0970		MgTOL.M1496	MgTOL.F1856
MgTOL.B0969		MgTOL.M1497	MgTOL.F1863
MgTOL.B1028		MgTOL.M1523	MgTOL.F1864
MgTOL.B1029		MgTOL.M1527	MgTOL.F1871
MgTOL.B1034		MgTOL.M1530	MgTOL.F1913
MgTOL.B1035		MgTOL.M1542	MgTOL.F1914
MgTOL.B1036		MgTOL.M1543	MgTOL.F1915
MgTOL.B1037		MgTOL.M1546	MgTOL.F1919
MgTOL.B1038		MgTOL.M1551	MgTOL.F1929
MgTOL.B1039		MgTOL.M1552	MgTOL.F1936
MgTOL.B1040		MgTOL.M1567	MgTOL.F1941
MgTOL.B1042		MgTOL.M1568	MgTOL.F1955
MgTOL.B1050		MgTOL.M1569	MgTOL.F1971
MgTOL.B1051		MgTOL.M1598	MgTOL.F2008
MgTOL.B1052		MgTOL.M1632	MgTOL.F2029
MgTOL.B1058		MgTOL.M1652	MgTOL.F2039
MgTOL.B1064		MgTOL.M1656	MgTOL.F2049
MgTOL.B1067		MgTOL.M1660	MgTOL.F2072
MgTOL.B1070		MgTOL.M1697	MgTOL.F2078
MgTOL.B1071		MgTOL.M1714	MgTOL.F2107
MgTOL.B1074		MgTOL.M1717	MgTOL.F2117
MgTOL.B1075		MgTOL.M1811	MgTOL.F2130
MgTOL.B1078		MgTOL.M1825	MgTOL.F2138
MgTOL.B1080		MgTOL.M1848	MgTOL.F2151
MgTOL.B1081		MgTOL.M1853	MgTOL.F2163
MgTOL.B1084		MgTOL.M1856	MgTOL.F0021
MgTOL.B1085		MgTOL.M1873	MgTOL.F0024
MgTOL.B1086		MgTOL.M1877	MgTOL.F0033
MgTOL.B1088		MgTOL.M1888	MgTOL.F0036
MgTOL.B1089		MgTOL.M1890	MgTOL.F0052
MgTOL.B1091		MgTOL.M1900	MgTOL.F0091
MgTOL.B1092		MgTOL.M1901	MgTOL.F0149
MgTOL.B1093		MgTOL.M1908	MgTOL.F0175
MgTOL.B1095		MgTOL.M1934	MgTOL.F0183
MgTOL.B1097		MgTOL.M2004	MgTOL.F0184
MgTOL.B1099		MgTOL.M2007	MgTOL.F0187
MgTOL.B1100		MgTOL.M2012	MgTOL.F0203
MgTOL.B1103		MgTOL.M2021	MgTOL.F0207
MgTOL.B1111		MgTOL.M2023	MgTOL.F0244
MgTOL.B1112		MgTOL.M2036	MgTOL.F0251
MgTOL.B1114		MgTOL.M2048	MgTOL.F0256
MgTOL.B1117		MgTOL.M2049	MgTOL.F0259
MgTOL.B1121		MgTOL.M2050	MgTOL.F0261
MgTOL.B1122		MgTOL.M2051	MgTOL.F0270
MgTOL.B1125		MgTOL.M2053	MgTOL.F0296
MgTOL.B1126		MgTOL.M2054	MgTOL.F0301
MgTOL.B1127		MgTOL.M2057	MgTOL.F0337
MgTOL.B1130		MgTOL.M2118	MgTOL.F0350
MgTOL.B1131		MgTOL.M2129	MgTOL.F0358
MgTOL.B1134		MgTOL.N0012	MgTOL.F0367
MgTOL.B1135		MgTOL.N0016	MgTOL.F0371
MgTOL.B1138		MgTOL.N0035	MgTOL.F0386
MgTOL.B1140		MgTOL.N0047	MgTOL.F0390
MgTOL.B1144		MgTOL.N0054	MgTOL.F0399
MgTOL.B1145		MgTOL.N0071	MgTOL.F0404
MgTOL.B1146		MgTOL.N0072	MgTOL.F0405
MgTOL.B1147		MgTOL.N0073	MgTOL.F0428
MgTOL.B1149		MgTOL.N0118	MgTOL.F0429
MgTOL.B1150		MgTOL.N0122	MgTOL.F0430
MgTOL.B1151		MgTOL.N0143	MgTOL.F0431
MgTOL.B1152		MgTOL.N0168	MgTOL.F0432
MgTOL.B1206		MgTOL.N0174	MgTOL.F0433
MgTOL.B1207		MgTOL.N0203	MgTOL.F0434
MgTOL.B1208		MgTOL.N0227	MgTOL.F0444
MgTOL.B1213		MgTOL.N0246	MgTOL.F0450
MgTOL.B1215		MgTOL.N0248	MgTOL.F0509
MgTOL.B1217		MgTOL.N0251	MgTOL.F0524
MgTOL.B1220		MgTOL.N0259	MgTOL.F0531
MgTOL.B1221		MgTOL.N0268	MgTOL.F0534
MgTOL.B1225		MgTOL.N0286	MgTOL.F0554
MgTOL.B1226		MgTOL.N0290	MgTOL.F0555
MgTOL.B1230		MgTOL.N0293	MgTOL.F0564
MgTOL.B1231		MgTOL.N0307	MgTOL.F0565
MgTOL.B1232		MgTOL.N0308	MgTOL.F0575
MgTOL.B1233		MgTOL.N0313	MgTOL.F0582
MgTOL.B1235		MgTOL.N0316	MgTOL.F0583
MgTOL.B1236		MgTOL.N0318	MgTOL.F0587
MgTOL.B1237		MgTOL.N0325	MgTOL.F0611
MgTOL.B1239		MgTOL.N0330	MgTOL.F0615
MgTOL.B1242		MgTOL.N0332	MgTOL.F0637
MgTOL.B1243		MgTOL.N0334	MgTOL.F0646
MgTOL.B1210		MgTOL.N0336	MgTOL.F0652
MgTOL.B1211		MgTOL.N0342	MgTOL.F0657
MgTOL.B1212		MgTOL.N0369	MgTOL.F0663
MgTOL.B1204		MgTOL.N0374	MgTOL.F0679
MgTOL.B1203		MgTOL.N0375	MgTOL.F0685
MgTOL.B1202		MgTOL.N0376	MgTOL.F0703
MgTOL.B1201		MgTOL.N0385	MgTOL.F0707
MgTOL.B1199		MgTOL.N0400	MgTOL.F0716
MgTOL.B1195		MgTOL.N0404	MgTOL.F0725
MgTOL.B1194		MgTOL.N0413	MgTOL.F0726
MgTOL.B1191		MgTOL.N0428	MgTOL.F0746
MgTOL.B1189		MgTOL.N0444	MgTOL.F0798
MgTOL.B1185		MgTOL.N0453	MgTOL.F0799
MgTOL.B1184		MgTOL.N0467	MgTOL.F0800
MgTOL.B1183		MgTOL.N0473	MgTOL.F0824
MgTOL.B1181		MgTOL.N0482	MgTOL.F0841
MgTOL.B1179		MgTOL.N0486	MgTOL.F0858
MgTOL.B1178		MgTOL.N0489	MgTOL.F0865
MgTOL.B1177		MgTOL.N0503	MgTOL.F0906
MgTOL.B1175		MgTOL.N0517	MgTOL.F0907
MgTOL.B1172		MgTOL.N0559	MgTOL.F0953
MgTOL.B1171		MgTOL.N0619	MgTOL.F0957
MgTOL.B1170		MgTOL.N0627	MgTOL.F0972
MgTOL.B1290		MgTOL.N0638	MgTOL.F0976
MgTOL.B1291		MgTOL.N0691	MgTOL.F0980
MgTOL.B1293		MgTOL.N0695	MgTOL.F0982
MgTOL.B1294		MgTOL.N0706	MgTOL.F0984
MgTOL.B1295		MgTOL.N0742	MgTOL.F1035
MgTOL.B1296		MgTOL.N0758	MgTOL.F1050
MgTOL.B1297		MgTOL.N0765	MgTOL.F1052
MgTOL.B1299		MgTOL.N0768	MgTOL.F1057
MgTOL.B1300		MgTOL.N0785	MgTOL.F1070
MgTOL.B1302		MgTOL.N0794	MgTOL.F1083
MgTOL.B1154		MgTOL.N0819	MgTOL.F1108
MgTOL.B1157		MgTOL.N0853	MgTOL.F1110
MgTOL.B1160		MgTOL.N0898	MgTOL.F1111
MgTOL.B1163		MgTOL.N0905	MgTOL.F1122
MgTOL.B1164		MgTOL.N0906	MgTOL.F1156
MgTOL.B1166		MgTOL.N0920	MgTOL.F1178
MgTOL.B1167		MgTOL.N0929	MgTOL.F1180
MgTOL.B1168		MgTOL.N0961	MgTOL.F1194
MgTOL.B1315		MgTOL.N0967	MgTOL.F1196
MgTOL.B1319		MgTOL.N1016	MgTOL.F1199
MgTOL.B1323		MgTOL.N1066	MgTOL.F1201
MgTOL.B1325		MgTOL.N1100	MgTOL.F1219
MgTOL.B1326		MgTOL.N1114	MgTOL.F1221
MgTOL.B1327		MgTOL.N1118	MgTOL.F1232
MgTOL.B1328		MgTOL.N1125	MgTOL.F1249
MgTOL.B1329		MgTOL.N1126	MgTOL.F1251
MgTOL.B1330		MgTOL.N1130	MgTOL.F1252
MgTOL.B1331		MgTOL.N1155	MgTOL.F1259
MgTOL.B1332		MgTOL.N1159	MgTOL.F1263
MgTOL.B1333		MgTOL.N1160	MgTOL.F1264
MgTOL.B1334		MgTOL.N1164	MgTOL.F1270
MgTOL.B1335		MgTOL.N1182	MgTOL.F1274
MgTOL.B1336		MgTOL.N1200	MgTOL.F1276
MgTOL.B1337		MgTOL.N1218	MgTOL.F1277
MgTOL.B1338		MgTOL.N1224	MgTOL.F1278
MgTOL.B1339		MgTOL.N1226	MgTOL.F1312
MgTOL.B1340		MgTOL.N1232	MgTOL.F1321
MgTOL.B1341		MgTOL.N1235	MgTOL.F1346
MgTOL.B1342		MgTOL.N1245	MgTOL.F1354
MgTOL.B1343		MgTOL.N1257	MgTOL.F1458
MgTOL.B1347		MgTOL.N1289	MgTOL.F1431
MgTOL.B1348		MgTOL.N1303	MgTOL.F1515
MgTOL.B1349		MgTOL.N1336	MgTOL.F1516
MgTOL.B1350		MgTOL.N1360	MgTOL.F1358
MgTOL.B1351		MgTOL.N1378	MgTOL.F1359
MgTOL.B1352		MgTOL.N1394	MgTOL.F1425
MgTOL.B1353		MgTOL.N1395	MgTOL.F1581
MgTOL.B1354		MgTOL.N1397	MgTOL.F1612
MgTOL.B1355		MgTOL.N1401	MgTOL.F1618
MgTOL.B1358		MgTOL.N1412	MgTOL.F1621
MgTOL.B1304		MgTOL.N1430	MgTOL.F1631
MgTOL.B1307		MgTOL.N1436	MgTOL.F1636
MgTOL.B1309		MgTOL.N1457	MgTOL.F1637
MgTOL.B1310		MgTOL.N1463	MgTOL.F1638
MgTOL.B1314		MgTOL.N1489	MgTOL.F1643
MgTOL.B1250		MgTOL.N1500	MgTOL.F1650
MgTOL.B1251		MgTOL.N1517	MgTOL.F1654
MgTOL.B1252		MgTOL.N1530	MgTOL.F1666
MgTOL.B1254		MgTOL.N1538	MgTOL.F1671
MgTOL.B1256		MgTOL.N1552	MgTOL.F1717
MgTOL.B1257		MgTOL.N1553	MgTOL.F1718
MgTOL.B1258		MgTOL.N1558	MgTOL.F1736
MgTOL.B1259		MgTOL.N1560	MgTOL.F1738
MgTOL.B1260		MgTOL.N1565	MgTOL.F1741
MgTOL.B1264		MgTOL.N1569	MgTOL.F1764
MgTOL.B1266		MgTOL.N1571	MgTOL.F1769
MgTOL.B1267		MgTOL.N1576	MgTOL.F1770
MgTOL.B1268		MgTOL.N1579	MgTOL.F1782
MgTOL.B1270		MgTOL.N1594	MgTOL.F1787
MgTOL.B1272		MgTOL.N1595	MgTOL.F1790
MgTOL.B1274		MgTOL.N1614	MgTOL.F1793
MgTOL.B1275		MgTOL.N1615	MgTOL.F1800
MgTOL.B1281		MgTOL.N1621	MgTOL.F1828
MgTOL.B1284		MgTOL.N1624	MgTOL.F1870
MgTOL.B1287		MgTOL.N1639	MgTOL.F1872
MgTOL.B1361		MgTOL.N1647	MgTOL.F1873
MgTOL.B1377		MgTOL.N1654	MgTOL.F1874
MgTOL.B1383		MgTOL.N1655	MgTOL.F1875
MgTOL.B1386		MgTOL.N1656	MgTOL.F1877
MgTOL.B1387		MgTOL.N1657	MgTOL.F1885
MgTOL.B1388		MgTOL.N1662	MgTOL.F1910
MgTOL.B1389		MgTOL.N1667	MgTOL.F1916
MgTOL.B1390		MgTOL.N1731	MgTOL.F1917
MgTOL.B1392		MgTOL.N1745	MgTOL.F1943
MgTOL.B1393		MgTOL.N1756	MgTOL.F1946
MgTOL.B1394		MgTOL.N1757	MgTOL.F1972
MgTOL.B1395		MgTOL.N1772	MgTOL.F1975
MgTOL.B1397		MgTOL.N1818	MgTOL.F1976
MgTOL.B1402		MgTOL.N1820	MgTOL.F1979
MgTOL.B1403		MgTOL.N1838	MgTOL.F1981
MgTOL.B1404		MgTOL.N1849	MgTOL.F2002
MgTOL.B1405		MgTOL.N1850	MgTOL.F2074
MgTOL.B1408		MgTOL.N1851	MgTOL.F2087
MgTOL.B1411		MgTOL.N1866	MgTOL.F2088
MgTOL.B1412		MgTOL.N1875	MgTOL.F2089
MgTOL.B1415		MgTOL.N1887	MgTOL.F2092
MgTOL.B1417		MgTOL.N1895	MgTOL.F2118
MgTOL.B1418		MgTOL.N1918	MgTOL.F2140
MgTOL.B1421		MgTOL.N1952	MgTOL.F2146
MgTOL.B1429		MgTOL.N1988	MgTOL.F2154
MgTOL.B1431		MgTOL.N1992	MgTOL.F2155
MgTOL.B1432		MgTOL.N1994	MgTOL.F2168
MgTOL.B1435		MgTOL.N2002	MgTOL.F2177
MgTOL.B1436		MgTOL.N2003	MgTOL.F2190
MgTOL.B1437		MgTOL.N2008	MgTOL.F2194
MgTOL.B1438		MgTOL.N2013	MgTOL.G0006
MgTOL.B1439		MgTOL.N2021	MgTOL.G0009
MgTOL.B1440		MgTOL.N2024	MgTOL.G0016
MgTOL.B1449		MgTOL.N2031	MgTOL.G0023
MgTOL.B1450		MgTOL.N2041	MgTOL.G0027
MgTOL.B1451		MgTOL.N2043	MgTOL.G0028
MgTOL.B1452		MgTOL.N2044	MgTOL.G0030
MgTOL.B1453		MgTOL.N2049	MgTOL.G0036
MgTOL.B1454		MgTOL.N2053	MgTOL.G0048
MgTOL.B1455		MgTOL.N2067	MgTOL.G0089
MgTOL.B1457,MgTOL.B1458		MgTOL.N2098	MgTOL.G0095
MgTOL.B1459		MgTOL.N2117	MgTOL.G0124
MgTOL.B1460		MgTOL.N2119	MgTOL.G0127
MgTOL.B1461		MgTOL.N2125	MgTOL.G0146
MgTOL.B1464		MgTOL.N2143	MgTOL.G0164
MgTOL.B1465		MgTOL.N2163	MgTOL.G0170
MgTOL.B1466		MgTOL.N2177	MgTOL.G0173
MgTOL.B1467		MgTOL.N2200	MgTOL.G0200
MgTOL.B1468		MgTOL.N2205	MgTOL.G0247
MgTOL.B1469		MgTOL.N2211	MgTOL.G0250
MgTOL.B1473		MgTOL.N2234	MgTOL.G0281
MgTOL.B1474		MgTOL.N2254	MgTOL.G0291
MgTOL.B1475		MgTOL.N2263	MgTOL.G0296
MgTOL.B1477		MgTOL.N2297	MgTOL.G0301
MgTOL.B1479		MgTOL.N2299	MgTOL.G0374
MgTOL.B1480		MgTOL.N2306	MgTOL.G0404
MgTOL.B1481		MgTOL.N2315	MgTOL.G0411
MgTOL.B1484		MgTOL.N2334	MgTOL.G0420
MgTOL.B1488		MgTOL.N2353	MgTOL.G0426
[truncated: 25,822 more rows]

## Sheet: FPKM Each Rep
gene	day0_0	day0_1	day0_2	day0_3	day0_4	day2_0	day2_1	day2_2	day2_3	day4_0	day4_1	day4_2	day6_0	day6_1	day6_2	day6_3	day7_0	day7_1	day8_0	day8_1	day8_2	day8_3
MgTOL.A0005	10.1563	8.19628	10.2478	4.84256	14.3122	10.0098	12.2935	14.1717	11.1839	10.9436	9.77973	12.9283	14.8405	7.63714	11.1788	10.6555	10.7536	23.8937	13.3426	8.95316	10.3367	11.3783
MgTOL.A0008	31.5405	60.9304	79.6193	37.038	124.538	49.7252	47.2031	76.5611	145.371	57.3809	47.7732	48.633	74.5576	62.8469	69.3027	68.5678	31.4455	28.3297	62.6624	40.0503	61.5876	73.9361
MgTOL.A0010	17.2109	25.8408	24.1886	1.64267	13.415	15.818	4.26605	8.66173	13.5283	13.7088	8.81582	13.4934	14.8022	11.0976	11.944	12.0685	21.1233	10.8804	17.5616	7.04939	14.6232	14.1634
MgTOL.A0011	41.0658	30.9882	54.7638	9.54913	51.699	47.3376	29.3522	35.6204	90.6625	34.436	33.6638	36.7195	22.1227	22.0073	29.9937	28.5087	40.2377	35.9679	25.3745	8.93523	28.3071	30.5236
MgTOL.A0013	2.6213	2.35863	3.43183	0.920204	2.13426	1.46815	1.03589	3.65025	1.01576	2.01608	1.54727	2.05813	2.53673	2.75326	3.60937	2.85556	5.87609	3.83972	4.26	1.61991	2.18657	5.60237
MgTOL.A0015	15.4265	11.7108	15.8408	5.0342	21.268	10.1947	9.02678	15.4269	13.1234	16.1631	11.4227	12.1666	22.132	13.178	22.771	17.1963	28.9891	14.6247	24.1392	10.6878	26.3425	30.9812
MgTOL.A0016	2.68444	3.42348	2.43501	0.461572	2.35296	9.87775	3.13327	7.03869	3.75951	10.6086	8.47578	12.6892	11.4886	10.8706	9.46461	13.2236	5.24769	10.2883	2.87072	2.04408	3.32384	1.66445
MgTOL.A0017	29.7839	43.0018	58.9988	19.7514	75.5751	66.7629	63.7798	110.517	131.413	79.1481	72.7782	92.0448	96.3184	84.4146	112.397	106.755	71.1417	61.0768	87.3325	40.6695	76.016	71.1266
MgTOL.A0020	0.212468	0.0450985	0	0	0.164354	0	0	0	0	0	0	0.100801	0.0689548	0	0.269432	0	0	0	0.273961	0.0277507	0.757169	0
MgTOL.A0026	2.59443	0.415263	0.808874	0.864233	0	5.84859	4.47139	1.34646	5.73059	3.43027	3.22436	5.51825	0.350992	0.284866	0	0	0	0	0	0	0.867846	0
MgTOL.A0027	0	0.431941	0.0797181	0	0.360489	3.43839	1.52336	0	1.9225	0.454662	0.741529	0.294971	3.28788	1.96798	1.88864	1.56805	5.88369	3.19785	2.69914	2.1111	4.08207	6.89604
MgTOL.A0030	79.2529	84.8985	123.667	12.9325	101.645	101.504	91.208	168.724	243.056	112.399	91.0819	120.578	90.1446	67.143	80.4275	86.9809	57.9868	73.2519	67.0754	37.2684	70.6476	72.052
MgTOL.A0031	1087.59	370.591	1081.08	1519.15	3062.73	424.578	645.362	1041.71	1192.51	467.077	475.961	432.566	49.7629	58.8737	30.485	45.2533	12.3418	34.9461	15.715	15.9383	37.2876	22.5552
MgTOL.A0032	6.31326	14.3181	0.948502	0.230592	1.23646	10.5224	1.56401	2.43415	1.49997	5.32215	6.09778	7.11991	4.51072	4.84088	4.5065	9.01798	3.93711	3.69582	0.758889	0.810889	0.896224	0.514664
MgTOL.A0033	25.2954	28.5866	3.80126	5.55766	13.8964	6.0652	2.12398	2.1629	2.40536	4.85484	4.51272	4.47403	3.50835	4.53578	7.10836	5.92114	6.93531	4.60326	3.6855	1.66256	3.78977	3.34589
MgTOL.A0039	9.74755	26.2834	18.8627	0.957531	3.42902	12.5806	2.62573	3.0103	4.74733	11.4193	7.18244	13.0223	5.25868	3.32129	6.68602	6.28185	2.53521	3.78135	3.26296	1.21727	1.72088	2.82561
MgTOL.A0042	2.85668	2.25378	6.54163	0.227355	2.98859	3.49447	0.560592	0.84267	3.94478	2.79112	1.89772	2.04599	3.03672	0.991575	4.44532	3.64755	3.63872	1.56401	4.38473	3.30322	2.73219	0.546362
MgTOL.A0045	34.8265	37.3043	64.8766	44.014	126.453	78.6303	147.15	198.547	198.28	92.0257	92.3309	80.487	85.9043	75.1964	75.507	84.2985	38.3473	61.1916	94.2518	55.4258	88.096	98.8612
MgTOL.A0046	40.1453	77.8441	30.569	12.8609	56.7236	56.2821	12.4625	22.3508	18.0912	44.7184	40.8157	38.4978	21.1146	22.408	23.0671	30.7791	11.8535	9.87055	14.2458	10.1448	16.9165	12.648
MgTOL.A0049	0	0	0	0	0	0	0	0	0	0	0	0	0	2.32349	0	0	0	0	0	0	0	0
MgTOL.A0051	0	0	0	0	0	0	0	0	0	0	0	0	0	0	0	0	0	0	0	0	0	0
MgTOL.A0052	0	0	0	0	4.06575	0	2.07039	0.667455	1.2881	0	0.417475	0	0	0	0	0	0	0	0.600337	0	0.89307	3.18362
MgTOL.A0055	0	0	0	0	0	0	0	0	0	0	0	0	0	0	0	0	0	0	0	0.100336	0	0
MgTOL.A0056	0	0	0	0	0	0	0	0	0	0	0	0	0	0	0	0	0	0	0	0	0	0
MgTOL.A0057	143.046	89.0468	91.5003	26.7556	64.2492	241.824	219.961	330.397	200.999	558.528	346.346	628.864	1176.99	541.753	708.55	748.959	1058.31	1384.26	572.775	401.12	383.138	587.792
MgTOL.A0059	13.5674	14.8828	16.3057	2.08287	11.4956	19.1164	12.7143	24.207	24.4341	15.8203	15.1913	17.8239	23.513	20.839	24.3527	19.5538	27.6335	22.01	32.3654	13.8084	41.8642	35.7197
MgTOL.A0064	6.65409	2.60673	6.5163	1.97275	2.06829	12.1508	12.3189	63.2659	40.5904	19.4526	19.0373	15.5183	17.1316	15.2794	26.0892	13.7631	5.87379	14.7924	7.09917	3.82456	6.53884	6.93964
MgTOL.A0065	38.0476	31.3437	22.3227	4.23274	38.4104	32.1547	30.7595	95.2497	31.2527	64.7542	47.3398	73.7003	173.12	55.7079	201.134	121.158	201.17	185.057	93.0813	50.4298	115.934	145.286
MgTOL.A0066	0.700857	2.1846	1.85878	1.22106	5.19725	1.93703	0.761083	1.79601	2.23564	1.36142	0.823793	1.6506	1.60701	1.71026	1.37507	1.05264	0.760253	1.18035	0.345186	1.02378	0.195122	0.525511
MgTOL.A0067	0	0.175145	0.344031	0.445685	0	27.9762	57.6597	71.2845	67.486	69.7477	36.1662	65.6475	169.405	106.42	184.302	95.257	116.416	93.6006	88.6406	90.3384	83.3382	61.2338
MgTOL.A0068	8.76711	19.828	4.33677	0.344437	0.864563	17.4701	2.9673	4.03142	2.7937	12.0487	10.4873	13.8288	8.07776	6.39039	8.7359	10.6669	4.48417	5.54192	2.21098	0.75153	1.05834	0.95135
MgTOL.A0069	15.3362	32.2579	30.3803	2.75831	23.5491	22.2681	6.81014	17.0809	28.6229	22.8645	17.1543	27.7392	23.9113	22.1734	27.8583	29.422	11.1412	18.6862	10.3227	5.95361	13.7848	8.88839
MgTOL.A0070	0.054882	0.309155	0.460257	0	0	0.0544333	0.0621372	0	0	0.0529614	0	0	0.611932	0.0629508	1.11165	0.852617	0.91799	0	0.456859	0.619392	2.19233	1.05303
MgTOL.A0071	46.6252	64.3234	34.2007	6.99816	54.5472	22.9654	11.2587	34.094	48.6392	25.2682	22.1974	23.2	27.2493	35.8931	51.5048	36.2356	30.031	16.9683	20.5722	14.5904	22.2454	31.9514
MgTOL.A0074	1.02625	0	0	0.560871	1.42498	0.135756	0.774843	0	0	0.68906	0	0	0.436523	0.531516	0.268956	0.24508	0	0	0.228869	0.702704	0	0
MgTOL.A0077	13.2783	13.0967	14.0642	4.25841	27.9467	23.9491	7.19778	27.851	33.0957	28.0707	26.8974	25.0927	18.6526	13.5699	19.968	28.5907	39.758	25.0283	15.0988	9.98882	18.1229	27.8868
MgTOL.A0079	0	0	0	0	0	0	0	0	0	0	0	0	0	0.0523875	0	0	0	0	0	0	0.167121	0
MgTOL.A0081	0	0	0	0	0	0	0	0	0	0	0	0	0.074553	0	0	0	0	0	0	0	0	0
MgTOL.A0083	14.7011	28.6146	25.8557	11.2207	37.3323	15.3895	9.93683	19.0501	22.0191	11.9712	12.3004	15.1324	8.12503	12.9262	14.5099	12.6498	7.65751	9.62321	16.2208	6.37726	8.85805	13.6792
MgTOL.A0086	4.68881	3.2695	4.78876	1.47571	6.83694	2.905	2.40975	2.28382	1.10119	2.59918	1.21036	1.73275	0.645784	0.660885	0.675401	0.751962	0.902512	0.698928	0.289569	0.271542	1.59374	0.227683
MgTOL.A0087	1.83162	1.07738	1.17996	0	0.705069	1.12683	0.322615	0.538353	0.697708	0.63474	0.730602	0.923571	1.7105	1.2174	1.47536	1.38671	2.47138	2.74498	0.560099	1.43959	0.571901	0.270033
MgTOL.A0089	0.0550543	0.0627637	0.26697	0	0.0977703	0.159165	0.115713	0.07915	0.196671	0.161352	0	0.145478	0.0896447	0.0624427	0.2763	0	0	0	0	0.462552	0	0
MgTOL.A0090	8.18279	10.2474	10.3651	1.60855	12.5203	5.39751	3.93154	5.24092	11.2806	5.81274	5.69932	7.54597	6.73798	5.40918	4.24414	6.64332	5.36625	6.62266	5.92941	2.40392	6.07226	7.82894
MgTOL.A0091	5.0462	1.63581	0.454687	0.415888	0	0.526199	0.211558	1.2144	0.731281	0.71473	0.563631	0.237298	1.08978	1.18714	0.75434	0.646481	0.402018	0	1.96781	0.559862	1.21813	1.14635
MgTOL.A0096	0	0.0999591	0	0	0	0	0	0	0	0	0	0	0	0.296786	0	0	0	0	0	0	0	0
MgTOL.A0097	0	0	0	0	0	0	0	0	0	0	0	0	0	0	0	0	0	0	0	0	0	0
MgTOL.A0098	3.32319	5.15072	3.95896	0.212432	1.08803	3.67741	2.56312	0.902954	2.11146	4.99223	3.60247	4.57409	3.9942	3.45506	3.91259	2.93975	6.93683	7.60309	3.91554	1.93688	3.38104	1.60311
MgTOL.A0100	0	0	0	0	0	0	0	0	0	0	0	0	0	0	0	0	0	0	0	0	0	0
MgTOL.A0101	0	0	0	0	0	0	0	0	0	0	0	0	0.295618	0.15467	0	0	0	0	0	0	0	0
MgTOL.A0102	0	0	0	0	0	0	0	0	0	0.135245	0	0	0	0	0.105704	0	0	0	0	0	0	0
MgTOL.A0103	2.05281	4.2706	2.53331	0.262789	1.23191	2.15319	0.400604	0	0.397218	1.508	1.25135	1.66669	0.984863	1.52455	0.819222	0.98326	0	1.38133	2.97021	0.889099	4.29289	2.13181
MgTOL.A0104	0	0.577314	0	0	0	0	0	0	0	0	0	0	0	0	0	0	0	0	0	0	0	0
MgTOL.A0106	6.7761	3.92811	5.40485	17.5303	15.1735	3.68392	7.2782	54.004	26.482	11.7837	4.78913	7.57322	150.26	124.91	170.39	99.3847	66.9471	55.4168	175.682	142.822	159.679	131.639
MgTOL.A0107	0	0.14071	0	0	1.73824	0.127661	0	0	0	0	0	0	0.201599	0	0	0	0.662146	0	0	0	0	0
MgTOL.A0108	41.5798	28.1345	45.9683	14.9562	47.9355	20.4989	18.8819	48.6156	40.9443	28.2086	21.7328	18.3804	9.84549	15.9789	10.2367	14.9156	6.7515	15.1615	16.1526	12.0094	18.297	13.2106
MgTOL.A0110	22.8453	42.6014	37.9535	4.08222	18.3274	42.3421	13.8126	24.3345	39.6455	37.5007	24.8559	45.145	36.4744	36.2731	46.3951	46.088	40.5179	34.4824	50.9595	14.1283	32.0414	28.6479
MgTOL.A0112	232.105	141.965	139.513	95.4965	168.825	164.395	218.298	279.269	185.636	247.774	213.827	230.877	440.088	315.647	378.927	274.125	523.777	432.904	477.961	383.966	389.537	524.905
MgTOL.A0113	190.61	232.721	334.135	29.1995	310.551	329.192	313.897	593.393	833.182	379.768	399.126	304.775	402.595	371.308	414.751	345.837	179.179	219.094	394.975	228.324	425.359	336.484
MgTOL.A0116	0.250559	0.23374	0.708967	0	0	0.140869	0	0	0	0.627299	0	0.115149	0	0	0	0	0.0465302	0	0	0	0	0
MgTOL.A0117	7.98395	6.12941	6.84969	0.613599	3.75405	16.5155	6.41854	4.83752	7.08546	13.3111	11.2504	17.4037	12.6961	8.50547	8.94819	14.2572	15.5204	7.37792	8.2929	2.4337	1.88952	4.46637
MgTOL.A0118	5.10784	6.6264	4.32433	2.37219	3.20239	6.90226	3.60115	2.2749	3.42082	6.04605	4.36137	5.50772	5.89513	4.42175	6.29167	6.54545	11.2578	8.95053	5.09588	1.40384	2.58162	2.69188
MgTOL.A0119	0	0	0	0	0	0	0	0	0	0	3.89102	0	1.43081	0	0	0	0	0	0	0	0	0
MgTOL.A0120	18.2313	14.1971	15.0936	0.527932	9.68977	20.0017	8.36893	13.1312	16.2734	22.2692	16.5675	24.9761	17.1	15.1622	18.2533	19.8751	20.3986	28.6621	16.154	5.64667	22.0944	29.9253
MgTOL.A0121	1.51448	0.770326	6.12374	0	0	0	0	1.03921	0	0.286511	0	0.48593	0	0	0	0	0	0	0	0	0	0
MgTOL.A0122	0	0.546266	0.589671	0	0	0.495171	50.4725	227.525	2.8154	5.08146	3.25249	1.22884	4338.73	3465.65	4960.98	5022.51	3274.17	2682.93	219.977	2007.38	415.311	487.216
MgTOL.A0123	0	0	0	0	0	0	0	0	0	0	0.877525	4.39361	36.09	41.31	19.6767	25.1664	9.92745	20.8162	1.1988	6.9036	0	0
MgTOL.A0124	1.14385	0.959011	0.505911	0	0.786804	0.65361	0.244629	0.284966	0.522595	1.06328	0.426722	0.667466	0.691796	1.0756	1.32959	0.914439	0.710048	0.933513	0.822734	0.49232	0.441474	0.630226
MgTOL.A0125	0	0	0	0	0	0.845352	1.896	5.17789	4.42687	2.92406	5.59884	7.31212	322.488	406.765	269.362	329.853	54.1098	160.439	2.26482	27.252	1.21217	0.690831
MgTOL.A0126	0	0	0.462796	0	0	0	0	31.0913	1.33711	3.40905	3.8414	2.99568	191.443	230.109	233.064	227.694	126.121	180.97	40.1641	82.3056	18.738	21.6679
MgTOL.A0127	0	0	0	0	0	5.01241	2.9188	59.3686	25.1196	29.8831	36.8928	40.7683	377.964	361.177	387.123	368.721	208.983	539.767	7.51625	72.8737	14.5404	18.7779
MgTOL.A0128	0.101225	0	0.120217	0.53078	1.56955	0	0	0	0.182521	0	0	0	0	0.123874	0.243196	0.186685	0	0	0.344366	0.245457	1.37407	0
MgTOL.A0129	0.900669	1.38971	1.67435	0	3.19947	3.73379	1.15524	0.856489	2.35108	3.87571	5.42232	2.85649	8.86516	9.96557	10.4648	8.79554	31.1893	22.7005	25.0573	12.0867	25.1019	24.2604
MgTOL.A0131	0	0.160459	0	0	0	0	0	0	0	0	0	0	0	0	0	0	0	0	0	0	0	0
MgTOL.A0134	1.33463	1.14046	1.14305	0.209923	0.372271	1.25703	0.412735	0.387387	0.992794	2.90911	2.67041	1.35291	1.72904	1.71753	0.900014	1.06105	0.500333	1.33125	0.66481	0.703341	2.35117	1.088
MgTOL.A0135	8.45692	15.5292	9.08205	4.99422	4.68374	10.9761	4.9369	3.86532	5.18208	8.00194	6.68369	7.66014	4.35243	7.28808	6.74326	7.89324	3.36703	4.50393	4.34288	1.23215	0.739866	2.54508
MgTOL.A0137	149.831	71.63	84.4773	75.4969	138.035	135.606	143.448	224.606	205.321	227.14	236.566	181.36	61.8441	100.503	54.7079	61.2047	91.9953	88.9197	27.0542	33.4393	34.266	42.2793
MgTOL.A0138	0	0	0.282079	0	0	0	0	0	0	0	0	0	0	0	0.397922	0	0	0	1.68936	0	2.84908	0
MgTOL.A0141	22.2809	3.41926	13.488	33.6192	75.4195	1.85379	6.94613	31.1388	29.4728	2.45892	4.55255	1.92019	6.72573	5.79498	3.15256	3.66958	20.8348	7.51442	26.6545	15.4806	11.2651	6.82885
MgTOL.A0142	14.0398	6.01218	6.36347	3.99711	9.1318	13.6055	10.1103	11.3172	7.47414	22.0281	17.5128	27.5598	13.204	11.5247	11.7664	10.3302	11.3383	12.3802	5.5345	3.27071	7.55697	5.81356
MgTOL.A0143	8.66273	7.08615	4.41962	1.47763	3.65194	7.03248	4.33012	5.68647	5.22612	7.79277	5.13548	8.17363	10.8435	8.12661	10.8817	10.7777	7.46355	8.33121	7.16357	3.14664	8.80036	8.27875
MgTOL.A0145	4.78774	5.17376	4.92748	0.359149	1.55299	5.35112	3.66302	3.5651	9.09975	8.81773	5.59535	7.80099	8.26433	5.35991	7.44718	7.95535	4.41235	4.95891	7.79913	3.32434	3.41438	2.32926
MgTOL.A0146	5.13647	7.36498	5.22671	0.918983	8.15247	5.5997	2.09923	4.36445	6.65528	6.12681	4.55547	8.39015	2.70617	3.36517	4.0716	2.64415	3.30627	2.11621	2.79181	0.755281	2.83149	3.2686
MgTOL.A0147	0.295031	0.260576	0.127824	0	0	0	0	0	0.150605	0.199163	0	0	0.166542	0.516059	0.610339	0	0	0	3.31617	0.825808	3.43819	2.67742
MgTOL.A0148	0	0	0	0	0	0	0	0	0	0	0	0	0	0	0	0	0	0	0	0	0	0
MgTOL.A0149	0.668951	2.30017	1.21108	0	1.09368	3.10797	0.630871	0.548243	1.38244	3.95444	3.95702	3.27588	2.2063	1.51809	1.2571	3.68178	0.595954	1.97136	0.780533	0.178818	0.187631	1.30129
MgTOL.A0153	87.6751	67.8863	43.8975	9.29029	38.05	38.571	27.6419	27.2007	23.5769	34.9221	34.9859	31.3563	32.3675	30.1174	23.8291	18.3022	60.4376	45.1522	29.8907	24.2078	32.4378	19.6584
MgTOL.A0155	0.333673	0.75068	0.638441	0.503711	0.186774	0.657356	0.276425	0	0.278264	0.327984	0.119457	0.519285	0.300319	0.137391	0.298104	0.286041	0.0947317	0.187631	0	0.109339	0	0.245543
MgTOL.A0158	0	0	0	0	0	0	0	0	0	0.0455833	0	0	0	0	0	0	0	0	0	0	0	0
MgTOL.A0160	42.6801	33.5476	63.694	35.1459	64.7363	38.6416	41.3085	30.7053	65.0029	37.4101	30.8411	34.6944	29.7713	29.1569	27.3186	30.8198	31.1861	10.3949	32.7813	22.9398	26.4444	26.2229
MgTOL.A0161	0	0	0	0	0	0	0	0	0	0	0	0	0	0	0	0	0	0	0	0	0	0
MgTOL.A0162	1.53877	0.94962	0.310385	0.347731	0	0.538773	0.127862	0.528535	0	0.856255	0.728655	0.57734	0.535498	0.277179	0.480039	0.132477	0.76436	1.03111	0.911169	0.946407	0	0.114268
MgTOL.A0163	34.3212	29.7299	31.4194	14.1018	30.467	26.6023	14.883	33.1132	32.0298	31.0461	22.8938	26.4594	27.7003	28.7211	31.2691	32.5494	17.7775	36.7876	53.4282	23.9755	39.7821	17.3168
MgTOL.A0164	0.967915	0.901416	1.0799	0.226218	1.02776	1.43238	0.565151	1.05339	2.06752	1.2674	1.29858	1.01802	0.263055	0.262276	0.423196	1.79685	0.578369	0	0.870349	0.207237	0	2.16968
MgTOL.A0166	56.5486	64.7795	73.1937	20.3723	63.3122	34.6138	23.5969	24.773	38.4387	41.2501	24.3952	39.351	57.6648	41.5804	99.5083	53.607	121.085	46.825	111.525	71.7508	101.955	102.97
MgTOL.A0167	93.4442	155.632	102.561	22.6665	65.0454	88.0389	36.5714	71.6089	124.314	81.4833	83.9141	73.4683	74.3281	89.0454	91.3497	100.981	24.1865	74.0883	44.6146	28.906	52.6056	42.6581
MgTOL.A0171	8.4715	5.6713	3.09916	1.20088	4.49557	3.08629	1.69082	1.91436	2.83412	2.87747	2.68538	3.10456	3.43331	2.89429	5.78286	3.65978	8.35553	3.37243	4.06753	2.30658	1.55099	4.14772
MgTOL.A0172	100.231	89.9897	88.6216	13.5654	87.1535	59.212	32.779	57.378	59.2021	64.5687	41.3775	55.2575	77.4487	59.4656	68.5618	59.3453	65.3971	59.0353	66.6752	33.9338	60.2657	49.634
MgTOL.A0174	84.5097	164.108	99.4699	28.3102	51.0734	143.756	43.0573	73.4333	70.5971	166.719	166.152	143.853	213.441	200.071	244.544	205.203	68.2113	114.5	109.013	67.712	72.3135	70.2565
MgTOL.A0177	9.77541	14.1019	6.69967	1.88025	13.5779	9.9242	4.76523	4.9133	4.08601	9.28387	5.36667	10.9255	9.75992	6.94373	8.91149	9.00726	8.93454	7.77084	6.23416	2.42758	7.29123	7.361
MgTOL.A0178	8.68618	20.7952	7.20777	1.94598	7.29003	8.44685	3.1755	4.07862	3.29042	9.92177	6.51153	10.1406	6.64977	6.35306	8.30828	9.78553	4.75137	3.09954	3.24921	2.19502	1.99423	3.04079
MgTOL.A0179	10.1334	12.7608	17.385	5.28267	24.1413	8.50244	4.62158	9.34288	7.53509	8.92418	5.78057	11.188	9.95663	6.57971	8.20453	6.01087	8.41486	5.96889	4.91616	1.95147	5.74544	3.66284
MgTOL.A0182	1.32068	3.86962	4.46373	0.329048	5.68151	3.45415	1.68693	2.38139	4.60096	4.04188	2.87501	3.52733	2.6078	2.21714	3.37935	3.16504	1.14942	5.86854	1.51045	1.38702	2.74592	2.48095
MgTOL.A0183	0	0	0	0	0	0	0	0	1.28624	0.713969	0	0	7.72387	4.80378	83.9604	13.6469	25.7552	7.35109	2469.77	299.387	2428.78	3082.67
MgTOL.A0184	26.2178	30.6675	39.6959	7.5052	49.5569	19.2974	7.03361	14.4357	21.8612	8.99929	5.2458	3.99429	16.7969	11.3309	20.2203	16.704	21.9949	20.763	22.6256	10.9506	17.9385	31.8358
MgTOL.A0186	0.596217	0.623783	0.351111	0	0	1.60997	0	0	1.03336	0.821641	1.26095	1.62426	1.30008	1.66437	1.06476	1.65388	1.86819	8.871	1.42648	1.25628	2.97688	0
MgTOL.A0187	78.5389	113.724	145.525	236.718	205.71	141.322	569.287	747.893	641.334	350.882	402.965	209.037	384.757	375.267	379.204	302.966	199.963	271.534	809.201	615.656	1002.46	1297.85
MgTOL.A0188	30.2216	36.6024	39.4555	10.7598	64.7294	40.7941	57.064	178.76	184.084	72.9468	101.306	53.0785	74.5149	86.7684	132.154	116.884	31.9859	77.1403	91.0695	98.1109	91.8305	114.365
MgTOL.A0190	0.180058	0.49154	0.118434	0.0355185	0.484669	0.395446	0.198193	0	0.0528443	0.0919844	0.1499	0.468427	0.209345	0.216689	0.269924	0.269627	0.664479	0.40644	0.25226	0.291282	0.302276	0
MgTOL.A0195	12.0999	33.4856	55.5732	17.1979	90.7948	25.0782	45.6938	24.1618	47.6956	36.535	25.2253	25.6782	22.9623	26.9725	19.8078	26.6946	23.3306	5.3361	51.2	20.1071	36.6659	36.5289
MgTOL.A0198	14.9962	17.2504	16.9007	3.8912	11.7228	11.1958	4.81681	6.97326	9.66064	9.30283	9.91005	10.7417	9.82899	10.3725	17.2439	14.4459	4.52989	7.74571	10.236	7.17119	12.2995	13.8253
MgTOL.A0199	0	0	0	0	0.238608	0.160017	0.264841	0	0.258522	0.158997	0.0479112	0.0880815	0.708995	0.717602	0.0968357	1.16168	0.567096	0.0987928	0.426056	0.151781	0.517919	0.359248
MgTOL.A0200	11.75	9.16272	16.6766	10.625	13.0458	33.6664	39.4416	94.9217	119.828	76.9003	79.9348	73.4587	27.1139	24.366	18.6778	22.3116	11.8236	10.8962	34.1012	21.0949	58.1195	35.8818
MgTOL.A0201	10.4338	13.9613	3.43456	0.448789	1.19154	13.1608	5.71884	3.38824	2.47002	8.45528	6.72481	10.4429	7.86735	8.75479	7.20587	12.572	7.57029	7.22139	3.22459	1.35908	1.10712	1.48957
MgTOL.A0203	0	0	0.911976	0	0	0.279241	0	0	0	0.228174	0	0	0.374955	0.325063	0.404138	0	4.06244	0	6.46834	2.45557	0	0
MgTOL.A0204	0	0	0	0	0	0	0	0	0	0	0	0	0	0	0	0	1.48529	0	1.73359	0.0610969	0	0.49813
MgTOL.A0207	3.75092	0.600465	1.0939	0.974736	2.69656	1.90911	0	3.84966	4.8732	1.6405	1.57576	0.551225	1.04487	0.856899	1.37973	0.700782	0.257711	0	0.836978	0	0	0
MgTOL.A0208	0.310086	1.23035	0	0	0	0	0	0	0	0	0	0	0.460358	0	0.352428	0	0	0	0.583536	0	0	0
MgTOL.A0209	1.63407	2.57029	2.19128	1.40254	1.02926	2.73167	0.722776	0.868343	3.3805	3.00148	3.47136	3.97387	3.71558	3.12198	3.87476	3.58987	4.06735	2.15582	1.73565	1.76197	3.77502	2.52391
MgTOL.A0213	2.50106	7.28212	3.54267	0.0392847	0.664147	12.3633	2.67835	6.57643	2.26828	10.7079	9.59665	11.2559	8.60027	8.38407	7.80695	12.3764	4.8214	5.9338	5.25276	2.15217	1.30565	1.91154
MgTOL.A0215	0	0	0	0	0	0	0	0	0	0	0.356524	0	0	0	0	0	0	0	0.388284	0	0	0
MgTOL.A0222	0	0	0	0	0	0	0	0	0	0	0	0	0	0	0	0	0	0	0	0	0	0
MgTOL.A0223	1.2516	0.817656	2.12664	0.496096	2.08459	2.21854	1.39266	1.21864	1.46826	4.57426	2.17155	2.10085	1.39036	2.16386	2.45171	3.04675	1.03187	2.16612	1.39129	1.54957	0.593061	1.23937
MgTOL.A0225	0	0	0	0	0	0	0	0	0	0	0	0	0	0	0	0	0	0	0	0	0	0
MgTOL.A0226	2.95142	1.27077	2.12242	0.41379	1.10195	0.231378	0.323222	0	0	0.675551	0.805157	0.355874	0	0.130642	0.148948	0	0	0	0	0	0	0.515812
MgTOL.A0234	2.65855	5.85866	3.957	0.266886	5.29495	3.65393	0.702941	0.758133	1.76544	1.61299	2.14972	2.37899	2.39689	1.83159	3.8001	3.97228	6.63055	1.64953	3.70171	1.15978	1.96137	3.83864
MgTOL.A0235	22.0496	18.5375	27.2808	9.55027	17.2087	32.4167	27.2518	32.79	41.9001	31.3817	26.4826	33.8612	26.8953	27.9474	24.8111	31.4738	16.384	22.6812	17.1278	11.8799	18.5192	11.1753
MgTOL.A0239	35.7572	45.5771	52.1907	24.1537	70.7426	39.2677	58.5665	93.0155	76.1443	36.9032	30.8683	34.8816	43.9915	31.168	37.9564	28.1167	35.672	38.165	67.342	29.9514	74.9475	50.1048
MgTOL.A0240	72.1284	77.7456	79.6901	9.46884	25.7785	105.589	38.0775	30.999	83.0565	73.7338	62.2007	76.6355	94.8765	88.3829	77.8864	89.9392	106.953	105.413	92.5313	35.3874	49.8219	50.1253
MgTOL.A0241	5.0655	5.67591	4.55792	3.2192	8.03025	0.0707701	0.514264	0	0	0.278234	0.0823813	0.44968	0.575769	1.51219	6.11597	1.39322	2.77437	0	12.2608	2.81505	17.6215	13.6032
MgTOL.A0245	0.396779	0.746969	0.0403255	0	0.0201815	0.484558	0.14677	0	0.0396637	0.267969	0.237681	0.449097	0.162832	0.465075	0.191364	0.445522	0.520814	0.324428	0.139882	0.0211592	0.0419176	0.0693606
MgTOL.A0247	2.26918	0.393705	0.264919	0	0.572216	1.29904	1.27256	2.42498	1.81482	2.52994	4.07465	2.8749	1.20624	2.35744	2.39836	0.659433	0	0.756442	0.288147	0.291167	0.262876	0.508929
MgTOL.A0249	7.01812	19.8761	11.8924	3.04651	5.839	11.9123	2.73235	3.26655	10.2051	4.54632	5.72742	6.17966	4.2513	6.65376	9.3854	8.34969	4.39599	3.36459	8.27963	3.78727	7.59884	6.21082
MgTOL.A0251	4.19561	6.3993	5.53915	0.249359	1.57187	4.83608	1.00435	3.02011	4.59696	4.48099	3.92179	8.73405	5.89792	4.74583	6.60992	6.12849	5.07754	9.28639	6.95507	2.67755	3.87138	3.08211
MgTOL.A0253	30.7567	32.3628	43.8764	5.33926	20.4184	48.5225	16.7129	34.8528	43.8312	61.6428	47.3408	71.4085	55.8774	42.5182	65.1217	53.9044	36.8054	48.8995	29.6755	15.031	25.0745	23.4859
MgTOL.A0254	17.0193	45.9205	10.0128	2.72016	5.85784	42.8753	13.0018	10.8883	11.5546	28.4938	28.6789	33.0669	38.658	33.1761	40.887	46.9575	13.1705	23.7668	19.4103	10.8982	16.1866	10.9092
MgTOL.A0255	0	0	0	0	0	0	0	0	0	0	0	0	0	0	0	0	0	0	0	0	0	0
MgTOL.A0257	3.55325	9.04344	7.96369	3.31401	8.36262	6.95913	2.59679	4.74362	7.08875	4.91844	4.71922	5.53547	4.20137	4.76579	6.02397	5.85414	1.73046	1.53584	3.2034	1.81768	1.72538	1.80558
MgTOL.A0258	53.6128	77.6918	61.5684	14.7961	40.7906	72.7895	32.315	59.0581	74.08	53.6873	55.195	48.3005	53.701	45.3107	52.3673	50.5723	35.0006	34.9535	71.1573	33.5012	50.6267	43.3174
MgTOL.A0260	0.457178	0.933795	0.656287	0.189847	0.67223	0.738023	0.473287	0.146467	0.434175	0.0773667	0.540236	0.399551	0.460329	0.652809	1.06168	0.436392	2.30629	0.132168	0.720257	0	0.708745	1.27672
MgTOL.A0261	3.36222	19.7856	6.60111	4.9546	0	11.9137	3.3981	0	0	1.47751	6.44928	0	4.38435	3.86207	0	0	23.6946	0	0	0	0	0
MgTOL.A0265	1.69905	1.56535	0.294286	0.0165762	0.121746	1.53	1.24529	0.776809	0.316141	2.46564	1.11703	2.44765	2.48868	1.32343	2.14446	2.01238	2.61379	3.09952	0.327014	0.133357	0.70854	0.151468
MgTOL.A0266	6.96532	5.20486	3.30404	0	1.12212	5.2116	4.26942	3.53992	2.66577	6.1156	4.83315	6.81885	3.76635	2.87933	5.0277	4.67984	8.36924	9.46892	2.92378	1.8779	4.58057	2.30762
MgTOL.A0267	0	0	0	0	0	0	0	0	0	0	0	0	0	0	0	0	0	0	0	0	0	0
MgTOL.A0268	0	0.0376996	0	0	0	0	0.201075	0	0	0.0679004	0.20137	0.330527	0.111799	0.0795247	0.117227	0.0590985	0	0	0	0.0767066	0	0.592854
MgTOL.A0269	4.05891	6.46	7.38373	1.85016	9.39063	5.14157	4.23385	8.29384	11.6858	5.13957	3.92964	6.1	12.0218	12.5721	16.3726	17.8788	26.9413	22.1101	17.5623	13.0493	12.3193	15.3595
MgTOL.A0271	0	0.0758342	0	0	0	0.0645941	0	0	0	0	0	0	0	0.134642	0	0	0	0	0	0	0	0
MgTOL.A0273	3.01597	2.90646	2.51735	0.439359	2.82101	5.17426	4.92619	3.90817	4.69269	5.86729	2.82196	5.32261	5.17652	4.25457	4.69492	4.71906	6.3788	4.11427	10.8961	5.51898	12.9285	5.75882
MgTOL.A0279	57.2566	72.7512	87.8672	20.1763	96.7823	88.3609	58.4283	104.783	168.502	68.7873	64.241	63.9656	65.3123	55.7758	69.6658	68.5292	41.9259	51.8731	66.2921	33.588	56.881	56.5437
MgTOL.A0280	74.8574	113.989	97.4985	15.452	38.2807	87.2398	30.6542	52.6401	72.2279	77.3272	77.3714	62.2253	88.1594	81.1188	80.6796	87.2563	63.1598	70.2098	53.0351	29.3029	46.2729	27.4136
MgTOL.A0281	4.86091	5.27111	3.6491	1.52483	3.26213	3.5151	2.12523	2.33533	1.50839	3.60075	2.44001	4.06455	4.22702	2.98535	3.99205	4.44778	1.94087	5.91078	1.39178	0.497829	1.18215	1.33174
MgTOL.A0283	0.999992	1.05714	0.247677	0	0	0.813967	0.173917	0.135973	0	0.523394	0.256607	0.531534	0.347386	0.520816	0.533503	0.814474	0.59495	0	0.108687	0.0426729	0.511957	0.281028
MgTOL.A0287	20.6752	20.9851	16.7144	7.41541	30.5808	11.3164	8.39166	9.26289	7.89629	9.57512	7.41696	9.94531	6.16463	8.04088	7.51337	10.3282	12.2902	17.6183	11.1523	5.31735	5.47625	12.6393
MgTOL.A0289,MgTOL.A0290	3.52192	3.14612	1.0943	0.190376	0.658682	1.11063	0.942786	0.399798	0.318701	0.905051	0.939703	0.907757	1.17439	1.17835	0.968975	0.758184	0.594617	5.5819	0.272535	0.493034	0.432981	0.200544
MgTOL.A0291	27.4868	14.5667	16.0432	7.17272	23.358	10.8093	9.25993	10.4435	11.1116	16.6036	19.841	19.3763	13.9588	13.7696	15.0092	11.2591	16.1035	16.9155	11.133	8.30834	5.50248	12.2634
MgTOL.A0292	0.144845	0	0.385254	0	0	20.3499	45.6938	114.46	52.6423	55.8268	59.3602	52.6553	131.476	78.0495	96.541	92.7005	75.6939	63	49.9993	49.0886	53.6823	35.1706
MgTOL.A0294	58.2779	140.194	194.693	17.8014	83.4562	167.426	58.9622	98.4351	208.787	139.008	132.904	135.095	145.189	135.952	167.082	133.83	87.2062	69.958	206.616	76.7459	158.64	122.866
MgTOL.A0302	14.6171	18.3304	28.9257	2.29509	52.273	10.6929	10.3441	12.3526	22.667	9.40603	8.51263	8.31188	11.1642	9.0628	11.628	7.9158	18.9331	11.7254	25.732	8.35742	28.011	23.9381
MgTOL.A0310	2.15	2.04837	1.33746	0.448718	0.842249	1.68737	1.01906	1.79038	0.920258	2.64657	2.0912	2.15107	1.88536	1.96548	2.74857	2.96933	4.86618	1.80795	2.43847	0.589652	3.2448	2.48823
MgTOL.A0311	68.607	60.386	58.1208	7.90524	96.8869	46.4511	23.126	62.4416	47.8793	47.2822	36.119	51.4394	36.9688	25.4133	27.7461	34.8658	32.0557	47.5479	22.2288	9.84008	29.647	25.2531
MgTOL.A0314,MgTOL.A0315	0.0724152	0.643359	0	0	0	0	0.260055	0	1.00319	1.02666	1.40317	0.668365	0.118494	0.270158	1.95901	3.089	0	4.96383	2.34479	0.68457	0	1.6048
MgTOL.A0316	0	0	0	0	0	0	0	0	0	0	0	0	0	0	0	0	0	0	0	0	0	0
MgTOL.A0318	10.6599	17.4525	15.3352	3.70371	9.79108	12.2076	4.69398	9.16198	12.9878	13.0404	10.5515	15.7252	12.0644	11.3508	12.5077	14.6507	9.10574	6.24144	9.16917	5.06995	8.33962	10.4507
MgTOL.A0319	7.99545	21.5289	17.4226	6.20636	25.6044	11.6028	4.67184	6.94051	8.09637	6.54649	6.26794	8.79887	5.17062	4.51866	5.53727	6.6801	2.91207	3.26734	3.43605	2.34654	2.42271	2.29114
MgTOL.A0321	12.0011	18.4213	20.7336	1.82983	7.72961	11.7876	2.72728	2.72745	4.59929	11.4942	6.57639	11.2841	3.77318	3.03796	3.61716	3.83972	4.46725	2.26814	5.41973	1.36478	4.79879	3.73646
MgTOL.A0323	260.475	158.191	205.23	129.551	325.71	242.554	333.031	586.151	467.847	339.456	285.177	282.657	362.613	283.996	352.861	298.35	369.628	286.724	316.214	228.038	366.6	498.005
MgTOL.A0324	46.9957	55.3469	77.3774	39.0547	155.399	16.1176	11.4082	2.12979	12.6128	19.6444	13.9816	11.4449	3.3187	3.56752	2.42818	2.86018	1.41529	3.95578	3.81131	1.556	2.5534	2.26661
MgTOL.A0325	433.584	761.511	1286.78	519.447	2078.28	842.37	1103.53	2391.21	2204.56	918.605	706.265	697.665	954.96	840.015	845.158	859.683	545.472	593.933	1460.15	535.367	1254.7	1337.28
MgTOL.A0327	1.69056	0.135651	0.434598	0	0.989343	0.120138	0	0	0	0	0	0	0	0.161059	0	0.0755284	0.211908	0.218415	0.301053	0.266077	0.255243	0
MgTOL.A0328	0.14841	0.0633325	0.190981	0.308803	0.438982	0.0544058	0	0	0	0	0	0.046458	0	0.569807	0.0871634	0.121182	1.00929	0.423394	0.548069	0.979152	0.345714	0.418891
MgTOL.A0329	0	0	0	0	0	0	0	0	0	0	0	0	0	0	0	0	0	0	0	0	0	0
MgTOL.A0330	0	0	0	0	0	0	0	0	0	0	0	0	0	0	0	0	0	0	0	0	0	0
MgTOL.A0331	0	0	0	0	0	0	0	0	0	0	0	0	0	0	0	0	0	0	0	0	0	0
MgTOL.A0334	0	0	0	0	0	0	0	0	0	0	0	0	0	0	0	0	0	0	0	0	0	0
MgTOL.A0335	4.97708	7.97042	2.48367	2.4769	4.43149	2.35546	1.51138	0.262932	0.373034	1.57338	1.1697	2.62173	0.816267	1.02511	1.07589	1.57149	2.00262	1.74368	0.246252	0.307541	0.15409	0
MgTOL.A0336	7.63312	6.00723	15.1283	12.3399	30.3154	22.2272	47.028	21.3647	35.1314	30.9289	21.7398	17.8589	4.87713	6.75495	3.98046	5.75925	5.12546	6.69771	47.0369	13.4466	40.8215	19.7909
MgTOL.A0340	0.828648	0.505346	0.132965	0.0213124	0.385926	0.277975	0.201651	0.148116	0.0897033	0.163824	0.108772	0.214916	0.593465	1.04039	1.54147	0.739336	0.683042	2.88551	0.784847	0.557338	0.973141	0.581705
MgTOL.A0342	84.889	32.8051	50.4448	27.7115	105.914	129.491	148.745	113.013	95.1777	141.39	135.034	131.796	46.2556	56.3516	39.8836	34.4003	121.084	98.2145	93.5416	49.4394	121.665	75.547
MgTOL.A0345	0	0	0	0	0	0	0	0	0	0	0	0	0	0	0	0	0	0	0	0	0	0
MgTOL.A0346	0.103289	0	0.489465	0	0	0	0	0	0	0	0	0.122014	0	0.123306	0.206785	0	0	0	0	0.189447	0	0
MgTOL.A0349	2.43728	3.48509	2.40505	1.29403	3.56459	0.315932	0.0637954	0.625391	0.0799055	0.272555	0.234036	0.174885	0.612039	0.759668	1.1286	0.6607	0.945712	0	1.80656	0.907712	1.46538	0.202827
MgTOL.A0351	0.816095	0.38021	1.11664	0.574119	1.73342	0.398218	0.561185	0.608853	0.410426	0.11615	0.134718	0.191761	0	0.392761	0	0.122356	0.154063	0	0.951965	0.380138	1.75226	0.633001
MgTOL.A0353	0	0	0	0	0	0	0	0	0	0	0	0	0	0	0	0	0	0	0	0	0	0
MgTOL.A0355	0	0	0	0	0	0	0	0	0	0	0	0	0	0	0	0	0	0	0	0	0	0
MgTOL.A0357	0	0	0	0	0	0	0	0	0	0	0	0	0	0	0	0	0	0	0	0	0	0
MgTOL.A0358	0	0.0539497	0	0	0	0.0467913	0	0	0	0.132037	0	0	0.145592	0.176833	0.24005	0.0680522	0	0	0.16136	0	0	0.27619
MgTOL.A0362	0	0	0	0	0	0	0	0	0	0	0	0	0.0953697	0	0.103274	0	0	0	0	0	0	0
MgTOL.A0364	0	0	0	0	0	0	0	0	0	0	0	0	0	0	0	0	0	0	0	0	0	0
MgTOL.A0370	32.8287	21.9535	39.0778	12.5749	58.9809	84.1029	48.0798	85.2384	99.9621	107.29	70.2321	116.305	92.118	74.6383	85.1195	75.0372	58.8234	105.418	48.033	27.3493	46.5327	61.0702
MgTOL.A0372	167.829	121.531	178.669	143.535	388.819	120.399	230.068	423.714	247.541	94.0262	90.5924	51.4816	314.814	324.874	319.825	247.769	901.25	577.504	396.549	355.949	536.479	499.445
MgTOL.A0374	0.90309	1.13693	0.80367	0.129033	0.0547966	0.770294	0.352036	0.331489	0.355726	0.992455	0.503501	1.14785	0.867272	0.662807	1.34497	1.00289	1.23506	0.538486	0.870475	0.293336	0.706231	0.416206
MgTOL.A0375	1.99127	3.3613	2.34001	0	0	1.01476	0.0876641	2.49333	1.87689	0.875213	0.726118	1.76746	0.939261	0.95492	0.800187	1.53888	0.66728	0	0.479986	0.310306	0	0
MgTOL.A0377	71.2465	54.6722	52.426	15.6193	81.4578	54.8388	51.8654	68.9518	63.4313	51.8483	46.6067	61.9005	53.7454	43.4261	57.8226	55.5306	55.1708	45.3538	44.9562	30.6928	56.5039	57.2435
MgTOL.A0382	0	0	0	0	0	0	0	0	0	0	0	0	0	0	0	0	0	0	0	0	0	0
MgTOL.A0383	0	0	0	0	0	0	0	0	0	0	0	0	0	0	0	0	0	0	0	0	0	0
MgTOL.A0386	0	0.114071	0.0401442	0	0	0	0	0	0	0.034129	0	0	0.0558477	0	0	0	0.0467139	0.246896	0.0559858	0	0	0
MgTOL.A0387	0	0	0	0	0	0	0	0	0	0	0	0	0	0	0	0	0	0	0	0	0	0
MgTOL.A0391	0	0	0	0	0	0	0	0	0	0	0	0	0	0	0	0	0	0	0	0	0	0
MgTOL.A0394	0	0.134641	0	0	0	0	0	0	0	0.0301843	0	0	0	0	0	0.0581124	0.164202	0.151019	0.049331	0	0	0.211736
MgTOL.A0396	0.0567837	0	0.0336384	0	0	0.0536473	0	0	0	0	0	0	0	0	0	0	0	0	0	0	0	0
MgTOL.A0397	1.46126	0	1.05483	0.363378	1.11586	0.0658895	0	0.115575	0.227652	0.254904	0.326762	0.0764424	0	0	0	0	0	0	0	0	0	0
MgTOL.A0402	0	0	0	0	0	0	0	0	0	0	0	0	0	0	0	0	0	0	0	0	0	0
MgTOL.A0404	2.83293	3.53619	1.54229	0.112309	1.41087	7.01736	2.05884	4.66448	5.1175	4.78962	6.35466	7.20212	7.99451	5.70463	10.1285	11.4135	4.63191	2.25529	4.96493	1.88408	5.79902	4.68786
MgTOL.A0405	15.3206	10.0438	13.2504	7.7016	22.9272	7.81761	6.78659	6.23669	8.57005	12.8507	7.70137	10.3599	7.53225	7.38493	12.5654	9.18839	11.5449	8.95037	14.7291	8.51048	16.977	18.7978
MgTOL.A0406	0.918918	3.55023	10.8675	0.425414	13.9318	1.14281	0.980761	5.45687	6.23427	3.23325	2.19	1.6821	2.20671	1.24826	3.00631	1.64977	2.24974	4.71741	0.383727	0.627357	1.42697	3.99491
MgTOL.A0407	0.88723	0.928293	0.554702	0.0352852	0	0.570559	0.34724	0.18723	0.454882	0.6614	0.475434	0.453175	0.786214	0.600079	0.230833	0.25646	0.695071	0.195993	0.36951	0.118221	0.531404	0.919736
MgTOL.A0408	292.187	188.998	174.76	42.1748	131.9	268.786	121.357	60.1326	96.418	224.015	163.525	264.147	139.898	80.3863	131.554	117.207	168.294	295.352	148.695	114.79	103.564	181.977
MgTOL.A0412	4.51333	11.3804	12.1714	4.35152	15.4575	5.81131	4.9185	7.96861	8.32085	6.76113	4.55057	5.5454	3.97749	4.45171	5.49225	5.62666	2.33314	1.98727	6.92812	3.84566	4.43225	5.87221
MgTOL.A0413	42.7161	59.637	43.7991	21.1878	43.804	65.7082	31.9204	47.7499	66.7989	68.878	58.7851	54.6069	51.342	55.9679	43.2672	54.0807	30.4777	22.9021	42.5129	21.8689	30.3144	22.6911
MgTOL.A0415	37.675	21.6992	62.9098	71.1228	144.92	30.679	94.8111	174.245	101.541	56.9868	54.7476	35.2501	32.9511	43.4925	42.3072	29.7043	19.0522	23.7633	84.5838	65.9722	97.2535	88.5061
MgTOL.A0418	64.185	83.2576	163.706	50.9217	202.519	116.349	118.035	396.919	368.954	166.17	134.927	190.084	197.665	192.073	202.396	180.077	111.488	120.671	259.271	105.995	301.252	239.078
MgTOL.A0419	36.359	29.8826	33.9945	15.409	87.8513	28.0791	35.3606	28.853	42.2357	32.7304	21.9617	23.3858	29.5446	23.3084	21.3482	29.4804	23.7613	29.5297	36.5179	30.545	34.545	29.201
MgTOL.A0422	0	0.0294631	0.0293459	0	0.247192	0	0	0	0.0460435	0.0499949	0.0264251	0	0	0	0.0838768	0	0	0	0.127385	0	0	0
MgTOL.A0423	0	0.0701605	0	0	0	0	0	0	0	0	0	0.0357552	0	0.110423	0	0	0	0	0	0	0	0
MgTOL.A0424	0	0	0.130417	0	0	0	0	0	0	0	0	0	0	0	0	0	0	0	0	0	0	0
MgTOL.A0425	0	0	0	0	0	0	0	0	0	0	0	0	0	0	0	0	0	0	0	0	0	0
MgTOL.A0426	0	0.085969	0	0	0	0	0	0	0	0	0	0	0	0	0	0	0	0	0	0	0	0
MgTOL.A0427	0	0	0	0	0	0	0	0	0	0	0	0	0	0	0	0.0421366	0	0	0	0	0	0
MgTOL.A0428	0	0	0.0300698	0	0	0	0	0.123382	0	0.0261557	0.0601318	0	0.0876915	0.0978256	0.170674	0.124226	0.495259	0	0.140656	0	0.206277	0
MgTOL.A0430	1.92117	1.93429	1.36011	0.140218	1.74302	2.72235	0.641393	1.42273	0.783889	2.71754	1.3969	3.84383	3.45704	2.03236	2.70665	2.97389	3.9073	4.6937	1.2514	0.205713	1.54328	0.987481
MgTOL.A0435	0	0.169207	0.450212	0.16997	1.08819	1.06041	0.675479	1.02665	1.91324	2.12932	0.995525	2.38928	0.855852	0.724785	0.244929	0.369564	0	0	0	0.0878067	0.411179	0
MgTOL.A0436	46.487	31.8528	23.9567	30.0626	35.7383	14.9638	21.6606	26.4521	12.7493	16.9633	17.5423	14.5651	23.7296	22.113	34.4853	14.0749	37.7164	26.1739	24.8716	30.9959	47.3503	20.2128
MgTOL.A0438	102.959	72.083	43.7096	27.5497	65.7774	29.0052	24.075	28.8002	22.0949	13.7532	13.0499	12.3736	20.8222	24.1747	35.9275	19.0284	94.0813	69.6982	70.3245	51.9202	85.8425	78.8314
MgTOL.A0439	4.06857	4.20473	3.09099	0.403721	1.23777	9.63395	2.84864	5.47811	3.99741	9.70635	8.02947	14.6963	6.9417	4.97275	9.09222	8.28013	6.37282	13.8629	3.51239	1.72793	4.04677	4.09026
MgTOL.A0440	6.73279	5.05491	3.89513	0.422997	2.87012	4.51508	1.03794	3.32539	1.79544	3.88862	2.35525	2.36977	3.06872	1.92611	2.54776	2.06052	3.19226	5.87458	1.97172	0.947617	2.06295	1.91815
MgTOL.A0441	0	0	0	0	0	0	0	0	0	0	0	0	0	0	0	0	0	0	0	0	0	0
MgTOL.A0442	0	1.16986	0.793915	0.0650965	0	0.349824	0.336712	0	0	0.440838	0.12865	0.333162	0.272779	0.791106	5.59138	0.533814	5.73929	0	9.12464	3.77396	4.90903	3.40424
MgTOL.A0443	0	0	0	0	0	0	0	0	0	0	0	0	0.713935	0.185743	0	0	0.202046	0.284623	0.796069	0.870559	1.83462	1.62152
MgTOL.A0444	6.81087	12.511	6.93213	7.55607	15.1947	5.38695	7.32493	18.2209	11.2246	4.47306	5.15409	3.68261	27.741	18.9529	31.9165	19.5272	19.2972	27.8658	76.804	32.8611	72.9864	69.9087
MgTOL.A0445	49.3309	26.871	19.2936	18.226	36.4204	30.2372	34.4475	48.4917	26.8555	34.0615	27.6515	24.8487	29.1002	26.5567	25.2292	28.9384	48.6796	59.0915	32.9967	20.408	27.6408	33.8428
MgTOL.A0448	7.62211	12.2516	15.0919	6.9645	9.53616	7.67061	2.42965	6.26424	5.1884	6.96531	6.00673	6.95188	4.35283	5.065	6.08463	7.7252	5.87942	5.49289	4.08549	3.22008	7.10554	3.07991
MgTOL.A0449	50.5279	101.733	74.6135	7.56779	33.6227	89.2756	20.5822	27.336	37.577	94.7806	90.4844	78.7402	98.4342	94.491	119.347	111.205	56.9102	41.2574	58.4099	27.9351	36.0502	32.4528
MgTOL.A0451	19.5738	15.6195	13.931	4.48313	12.1544	7.91614	4.81492	5.51776	4.26158	6.27667	5.29811	5.70052	4.58709	4.63124	6.06179	4.42413	6.04681	5.3343	3.13025	2.05237	3.56208	3.42541
MgTOL.A0452	84.9892	67.4608	75.5547	30.5708	94.6487	114.75	80.5475	87.8183	118.842	65.5031	54.0164	73.3514	34.762	39.9047	42.8403	42.7341	107.471	87.7119	85.0198	40.0688	123.373	90.6343
MgTOL.A0453	104.561	92.2039	148.919	124.346	223.216	53.5765	110.524	133.638	128.913	82.1732	57.431	55.8053	45.6551	64.3649	77.9586	58.7629	45.7444	38.9033	133.872	108.132	126.016	124.782
MgTOL.A0456	2.96126	6.93177	6.67519	5.22366	11.8355	3.4469	6.65649	8.43811	9.97819	8.54475	4.02474	3.65375	5.04651	4.33771	2.9056	4.27407	0.60966	6.62036	6.39831	3.33329	7.27085	2.58022
MgTOL.A0458	0	0	0	0	0	0	0	0	0	0	0	0	0	0	0	0	0	0	0.178079	0.0541917	0	0
MgTOL.A0461	18.0902	3.08025	5.27237	15.3991	17.1751	2.69874	10.6752	6.07387	12.3017	2.97252	1.51978	2.96453	7.53062	6.89332	11.5938	9.80212	15.6922	12.3851	28.4738	30.3438	23.9936	31.0072
MgTOL.A0465	0	0	0	0	0	0	0	0	0	0	0	0	0	0	0	0	0	0	0	0	0	0
MgTOL.A0466	0	2.77015	2.98154	0	10.8242	0.459672	0	0	0	0	0	0.752765	0	0	2.87889	0	0	0	0	0	0	0
MgTOL.A0471	0	0	0	0	0	0	0	0	0	0	0	0	0	0	0	0	0	0	0	0	0	0
MgTOL.A0472	9.49078	8.33544	4.36	0.481966	1.67821	9.90107	5.15969	4.18923	2.94659	13.1382	8.26531	13.753	10.782	8.04614	11.1051	11.982	10.7439	12.3778	4.42945	2.6932	3.6754	3.15059
MgTOL.A0474	0.496008	0.0945509	1.47699	0.341368	0.417771	0.280249	0.206726	0	0.137557	0.813353	0.279652	0.396554	0.780555	0.501974	0.978621	0.339824	1.77285	2.2703	0.796316	0.42558	0.913029	0.0721755
MgTOL.A0475	6.80628	5.91302	26.7335	7.90372	1.84202	0.235705	0	8.6596	0	6.07203	0.243231	0.23819	0.299836	0	0	0	0	0	0	0	0	0
MgTOL.A0476	0	0	0	0	0	0	0	0	0	0	0	0	0	0	0	0	0	0	0	0	0	0
MgTOL.A0478	33.0666	88.4568	22.3864	7.78016	28.2685	66.2125	13.5935	20.5269	12.9701	45.0642	44.6253	64.9711	35.9504	31.7227	36.9002	56.3358	27.9562	21.9151	34.6755	10.7911	32.0561	24.6263
MgTOL.A0481	0.966051	1.07258	3.28449	0.325437	3.46326	1.53026	0.232368	0.392177	3.34235	0.915678	0.290093	0.929432	0.873563	0.620601	0.528585	1.28057	0.20752	0	2.91041	0.689422	1.3142	0.934107
MgTOL.A0484	2.43642	2.00844	3.76742	0	0	0.131888	0.491727	0.378652	0.254301	2.36169	0	0.281437	0.19452	0	0	0	0.963563	0	0	0	0	0
MgTOL.A0486	402.002	551.174	781.518	119.97	1662.02	475.091	1133.02	2304.9	1858.29	778.783	803.218	716.951	833.603	783.288	962.566	897.246	496.334	724.134	928.51	530.289	1272.68	1274.14
MgTOL.A0488	8.27773	5.71146	4.85274	2.14482	11.1125	9.93096	6.85626	4.91551	6.63341	9.93757	9.21045	11.2337	9.5313	7.50098	7.61313	7.02279	7.96653	5.73761	5.71373	2.06581	6.0372	3.0396
MgTOL.A0492	5.94081	10.4524	7.89695	0.626507	2.23658	8.03483	3.67859	7.4928	8.41265	6.01076	6.96867	8.52917	6.85855	6.62318	7.9874	7.23738	5.38761	6.76183	6.24565	2.8353	5.99851	3.95261
MgTOL.A0494	11.0453	19.7342	27.8367	26.734	64.2259	9.07747	14.0965	8.22408	22.932	7.89694	7.32288	6.64274	7.31154	7.51785	12.8179	5.99507	4.61769	4.26093	14.2889	11.4678	16.4074	30.8963
MgTOL.A0495	0	1.47154	1.24858	0	5.64951	0.388398	17.0315	7.68643	6.87265	3.28413	2.35145	3.74554	2.39242	3.04435	1.22222	2.41166	2.14899	3.54165	0.979786	0.505233	1.11884	1.13176
MgTOL.A0496	0.93483	1.45343	0.684968	0	0	0.767387	0.388735	0	0.644131	1.05187	1.15049	1.33963	0.192178	0.701305	0.494113	0.775286	1.98176	0.351316	0.128804	0.297233	0.244055	0
MgTOL.A0498	17.0495	26.396	14.8858	1.40703	3.8872	23.1471	4.29708	8.09826	11.2127	17.5136	16.584	16.9089	14.777	13.6463	16.1877	20.7788	8.80036	10.7356	7.54617	4.34623	5.97375	5.67274
MgTOL.A0499	7.01688	11.9521	13.8201	6.72138	22.0125	23.3583	9.12956	16.0379	15.0973	17.6388	15.5155	20.0314	10.1223	10.7276	11.0654	12.2086	4.99642	6.97329	10.592	4.34647	19.9708	13.2124
MgTOL.A0501	1.85668	5.89547	3.63763	0.258641	0	4.68053	3.22031	2.1641	8.63695	4.21625	4.68303	6.84863	4.68346	4.48415	4.04442	5.60136	2.50216	7.74574	2.4169	1.7608	1.47103	2.02842
MgTOL.A0505	4.79369	5.47247	30.9222	0.751739	0	0.809076	0.965574	4.92608	1.08582	9.25627	1.59614	1.73988	0.474191	0.262533	0	0	0.231353	0	0	0	0	0
MgTOL.A0506	142.276	206.903	264.11	174.893	107.857	144.52	55.8476	37.3042	117	26.9679	37.7847	25.394	2.64817	1.33863	0.483727	5.11425	0	0	0	0	1.24787	0.200071
MgTOL.A0507	0	0	0	0	0	1.28999	0	0	0	7.31231	8.25937	5.54692	0	0	0	2.26672	0	0	0	3.25188	0	0
MgTOL.A0508	25.0654	108.248	59.2157	1.50881	18.35	15.2185	1.02814	0.356793	5.81611	1.01188	0.620158	4.32259	0.364105	0	0.100044	0.85172	0	0	0.091989	0.0330079	0.111292	0
MgTOL.A0510	3.56732	5.48074	3.42726	1.64065	4.50882	3.5029	1.88923	2.15623	4.30813	3.12123	2.39122	5.54198	0.925022	1.10829	2.46394	1.66692	2.43913	0.515015	2.52237	1.13572	2.07158	0.267321
MgTOL.A0511	342.293	411.823	487.31	538.311	787.451	551.09	895.649	812.904	1445.01	650.779	697.675	520.848	687.273	642.857	623.813	473.446	365.859	324.504	1070.42	655.346	748.088	1117.86
MgTOL.A0515	0	0	0	0	0	0.194103	0	0	0	0	0	0	0.584012	0	0	0	0	0	0	0	0	0
MgTOL.A0516	0.984261	0.146722	1.30364	0.497426	0.666484	0	0	0	0.428177	0	0.147441	0.143497	0	0.149642	0	0	0	0	0	0.727461	0	0
MgTOL.A0518	2.0167	6.10555	6.79927	0.811059	3.19557	3.20566	1.20119	1.66581	1.13648	2.23689	3.67747	3.47434	2.28723	0.934696	2.9247	1.13759	0.670115	0.680991	0.686948	0.762068	1.02129	0.520112
MgTOL.A0520	0	68.1813	67.267	48.5997	54.6846	35.9248	247.396	397.736	109.113	41.3044	63.5234	11.0707	37.4747	81.7751	80.1028	41.109	30.6232	0	75.2222	200.696	334.735	181.831
MgTOL.A0521	49.9379	89.2242	120.49	8.43294	109.52	41.3054	36.4729	60.1714	105.39	43.6024	30.353	46.6224	38.9362	33.5399	43.4849	39.5132	22.8755	28.1051	45.7572	15.9838	33.4619	44.0902
MgTOL.A0523	1.22034	5.46291	0.735307	0	0.0532434	3.06136	0.405566	0.498974	0.108565	2.29177	2.15863	3.55403	1.94268	2.19649	2.26562	4.27954	1.09791	2.45869	0.841193	0.62317	0.376754	0.215003
MgTOL.A0524	135.393	146.466	107.201	19.3078	71.6301	94.9544	39.62	48.3625	84.1474	80.5148	72.7347	78.0492	87.9918	82.6288	103.222	79.6832	135.29	66.0777	72.4902	44.1711	67.8897	55.8787
MgTOL.A0526	11.7044	17.0981	12.1225	1.92285	7.19549	9.64545	3.55131	6.39711	7.20848	9.86395	7.72731	11.8813	8.05158	7.89708	11.2918	12.4836	7.6155	9.5497	9.81159	4.07391	8.74735	9.68014
MgTOL.A0527	2.29323	3.44814	2.36499	0.141994	1.44969	3.44481	0.961663	1.71294	1.18607	2.7386	1.6186	3.62044	3.18944	2.53696	2.62028	2.56145	2.4095	2.95331	1.18928	0.247504	0.978934	0.856519
MgTOL.A0528	1.26432	1.01884	0.704227	0	0.402774	0.943695	0.51683	1.38556	0.32078	0.509353	0.155573	0.513382	1.26447	0.779583	0.498676	0.544928	0.974009	1.4753	0.147332	0.126835	0.961875	0.461213
MgTOL.A0534	4.00378	3.46737	4.62933	1.05585	1.97561	4.9553	2.71236	4.53316	2.6532	4.42363	3.83735	3.09117	3.19521	2.51872	4.33399	2.81195	5.5579	3.69197	3.04552	1.04804	3.8659	5.15714
MgTOL.A0535	5.58048	16.82	9.15901	0.342572	5.40911	10.2446	1.85908	2.62634	6.87736	8.70033	7.69886	11.5389	6.44437	6.27009	8.43076	10.2143	2.7451	2.08622	4.0623	2.48484	2.56272	7.23966
MgTOL.A0536	1.71204	2.37919	4.18567	0.606829	4.97362	1.68904	0.396021	0.732585	1.02962	1.92519	0.551743	0.702203	3.49542	2.5876	5.13156	3.76838	13.4204	10.8566	3.61017	0.869702	2.35923	4.97348
MgTOL.A0539	10.1179	19.3364	20.5753	1.19057	3.90899	31.7389	12.716	8.92598	25.6009	28.6612	23.6784	45.2615	17.2148	18.0865	16.505	23.5139	9.49645	22.218	11.6317	5.82005	7.50529	6.63542
MgTOL.A0540	0	0.638375	0.282786	0	0	0.919085	0	0	0	0.218342	0.231229	0.250461	0	0	0	0.191872	0	0	0.376012	0	0	0
MgTOL.A0541	0.519053	1.08558	0.836983	0.493274	1.08267	0.216342	0	0.2663	0.292709	0.518407	0.561579	0.54123	0.764073	0.320912	0.291204	0.296594	0.350908	0	0.907658	0.275175	0.898743	0.205646
MgTOL.A0543	0	0	0	0	0	0	0	0	0	0	0	0	0	0.253867	0	0	0	0	0	0	0	0
MgTOL.A0547	15.8213	15.5115	14.2312	6.02971	20.6519	17.0512	11.2075	14.1909	12.2928	18.1366	14.0532	15.2185	21.0349	15.8523	18.8648	14.9659	24.565	12.2929	29.2407	11.528	33.3327	32.7713
MgTOL.A0548	11.9032	11.6029	16.8553	3.37421	32.2292	13.8974	16.2385	20.5345	21.2577	17.9463	13.8767	18.8735	12.089	9.8147	15.725	13.6589	21.444	18.5061	37.9106	8.56761	39.9532	38.0027
MgTOL.A0550	4.01738	3.40698	3.37403	2.45186	2.15073	1.78096	3.2577	4.81432	3.31221	7.50819	4.41939	3.75737	3.4201	2.81211	2.65498	4.38748	3.5468	4.52558	3.24426	1.46556	4.75019	2.89485
MgTOL.A0555	8.64518	12.3932	6.65627	2.83567	8.90846	8.11512	5.27429	11.2409	6.06085	11.8437	9.21541	17.2994	14.9491	9.11998	13.6039	13.6312	10.8152	12.0229	7.63603	4.09111	11.0502	9.13646
MgTOL.A0556	0	0	0	0	0	0	0	0	0	0	0	0	0	0	0	0	5.54005	0	44.4102	4.46276	67.4517	55.535
MgTOL.A0557	0	0	0	0	0	0	0	0	0	0	0	0	0	0	0	0	0	0	0	0	0	0
MgTOL.A0558	0.443485	0.650747	1.47896	1.57238	0.863154	0.989914	1.96784	2.76532	2.61675	1.08601	0.92226	1.22959	1.73045	0.879866	2.36009	0.646395	1.87101	1.88936	2.02571	1.46717	1.46195	1.37798
MgTOL.A0559	0.406994	0.627257	0.180204	0	0.237314	0.439402	0.211828	0.0966359	0	0.336084	0.187402	0.228808	0.106502	0.148148	0.301016	0.14983	0.518091	0.0737151	0	0.10473	0	0
MgTOL.A0560	1.48851	0.83571	0.727868	0.500857	0.788248	1.01739	0.385632	0.417078	0.243539	0.859725	0.666669	1.51481	0.136474	0.826416	0.482902	0.893619	0.62688	0.438603	0.488746	0.183196	0	0
MgTOL.A0562,MgTOL.A0563	2.35715	2.07643	1.5179	0.28909	4.42205	3.29727	1.60552	2.04732	1.91515	2.59955	2.15482	5.3515	4.38834	2.56576	3.63372	2.472	7.11549	2.79756	3.84854	1.84122	3.70399	4.29658
MgTOL.A0565	4.79617	3.80112	2.68719	0	3.46865	2.02761	0.732772	1.1113	0.60235	1.56824	0.581003	0.590484	7.22682	5.64042	10.0592	7.55679	5.43169	0	4.32041	2.48748	4.05736	5.14085
MgTOL.A0566	25.5926	11.4576	22.516	2.85265	31.4608	18.8578	12.4919	37.0827	62.5028	35.3287	28.6863	34.4527	18.6635	25.2053	34.6111	34.5189	25.2563	29.272	40.941	25.9536	41.7675	51.6893
MgTOL.A0567	1.64783	0.661598	1.46163	0.7421	0.485939	3.57521	3.0707	3.38808	5.56354	4.58702	2.58109	5.47098	3.29617	3.42995	4.12443	3.3154	5.98163	1.41104	10.096	5.6353	20.4427	22.7654
MgTOL.A0570	0.233624	0.0971669	0	0	0	0	0	0	0	0	0	0.230642	0.391754	0	0	0.476023	1.16186	0	0	0.22516	0.152962	0
MgTOL.A0571	0.340055	0	0	0	0	0.118273	0.149936	0.336872	0	0.507192	0.299987	0.26062	1.04116	1.36805	1.68243	1.33138	4.41273	0.718263	1.26594	0.592157	1.52157	0.275836
MgTOL.A0574	9.32537	8.06255	8.25514	3.41439	17.5321	3.48627	2.05485	3.67002	6.14742	3.73588	3.09168	3.03537	3.34806	3.99163	3.94999	4.17288	7.68051	12.1743	4.12059	4.68402	4.73905	9.85177
MgTOL.A0575	77.5808	110.833	164.236	94.9032	141.114	114.841	117.53	104.727	206.674	100.732	117.365	83.9706	105.254	119.976	112.691	96.8694	71.7757	52.2602	151.716	105.319	189.015	139.818
MgTOL.A0577	0	0.599539	0.900771	0	0	9.91609	2.65414	0.694281	2.33649	3.84266	2.50982	4.87783	0.719604	0.75959	0.0811815	0.391477	0.580312	0.718197	0.169713	0.942528	0	0
MgTOL.A0579	84.9526	138.322	141.4	43.9781	133.834	122.58	121.046	130.605	193.495	106.311	119.44	126.781	99.1327	114.68	118.52	114.633	67.2601	58.5596	107.648	62.11	97.3637	64.2562
MgTOL.A0581	21.5967	16.0741	25.0219	11.4027	29.9427	28.8489	22.4366	26.4982	36.3781	34.3187	25.2778	29.5006	33.4706	20.9793	27.9844	28.2676	36.891	42.9233	25.2608	14.5046	24.3887	40.0415
MgTOL.A0584	7.26947	8.40491	5.31658	0.576085	7.68138	5.60194	3.05828	3.22644	3.91038	5.0428	4.00519	6.57899	5.7839	5.52202	7.05436	6.74273	6.60177	5.18079	3.35537	1.60379	4.35686	1.16131
MgTOL.A0588	0	0	0	0	0	0	0	0	0	0	0	0	0	0	0	0	0	0	0	0	0	0
MgTOL.A0589	0	0	0	0	0	0	0	0	0	0	0	0	0	0	0	0	0	0	0	0	0	0
MgTOL.A0590	0.0986845	0.0424679	0.0736554	0	0.185494	0.242577	0.0813006	0.030456	0.109721	0.136768	0.058357	0.262967	0.0330307	0.0686071	0.0350706	0	0.0266519	0	0.0320317	0.0143372	0.0763329	0
MgTOL.A0591	0	0	0	0	0	0	0	0	0	0	0	0	0	0	0	0	0	0	0	0	0	0
MgTOL.A0592	0	0.0289923	0	0	0	0	0	0	0	0	0	0	0	0	0	0	0	0	0	0	0	0
MgTOL.A0594	0.116988	0.0246623	0	0.104599	0	0.0218346	0.0453845	0	0	0	0.044646	0	0	0	0.0832434	0	0	0	0	0	0	0
MgTOL.A0595	0.128469	0.418271	0.077143	0	0	0.304804	0.130934	0	0	0.0631287	0.214	0.429421	0.104089	0.153475	0	0.117529	0.511348	0	0	0.203773	0	0
MgTOL.A0597	0	0.538222	0	0	0	0	0	0	3.86443	0	0	0.717063	0	0	0	0	0	0	0	0	4.25994	0
MgTOL.A0599	0.10796	0.208311	0	0	0	0.28056	0	0	0.123104	0.256336	0.145174	0.296072	0.0364399	0.0248099	0	0.0385968	0	0	0.103685	0	0	0
MgTOL.A0600	0	0	0	0	0	0	0	0	0	0	0	0	0	0	0	0	0	0	0	0	0	0
MgTOL.A0602	0	0.0478338	0.0500138	0	0	0	0	0	0	0	0	0	0	0	0	0	0	0	0	0	0	0
MgTOL.A0608	0.721991	0.724519	0.609456	0.367622	1.89755	0.26984	0.660063	1.35214	0.398361	0.711722	0.333778	0.725652	4.58012	3.53724	7.32099	3.67403	4.92916	1.6154	7.78399	5.16339	6.71211	10.1384
MgTOL.A0612	0	0	0.102748	0	0.41611	0	0.097515	0.786207	0.592511	0.32343	0.0878582	0	5.92765	5.80544	2.94729	2.08646	1.7298	1.41711	1.69213	1.66881	2.97211	2.63251
MgTOL.A0624	7.00887	3.38419	5.8124	3.00976	14.4216	3.734	4.97335	7.93445	6.14188	11.2672	4.74285	11.9732	5.45846	5.0057	8.12074	4.32698	7.9211	3.96651	12.7466	6.42998	10.4616	14.2978
MgTOL.A0627	17.2748	12.2992	11.0339	2.56745	15.5224	10.7943	4.95717	13.1538	9.26587	11.1808	10.3359	12.2146	10.192	6.75387	10.7452	9.13895	12.0587	18.3637	7.37641	3.10399	9.09542	10.1222
MgTOL.A0628	7.69406	8.69321	5.01973	10.3112	56.8838	5.90833	13.1107	17.4148	25.8798	6.82797	4.76433	6.8334	6.02435	7.75833	7.55139	7.08871	4.64331	0	7.69458	4.09208	11.7575	2.60911
MgTOL.A0629	0	0.0218911	0	0.0128682	0	0.192172	0.0245255	0.520509	0.0359896	0	0.0860359	0.0457899	0.0323001	0.0241981	0.0677182	0	0	0	0	0	0.0787395	0
MgTOL.A0630	0.097582	0	0.117261	0.0787138	0.477531	0.0454109	0.222082	0	0.0916308	0.095323	0.104257	0.120812	0.0782644	0.232737	0.0896899	0.43317	0	0	0.0790074	0.03873	0	0
MgTOL.A0631	0	0	0	0	0	0	0	0	0	0	0	0	0.0276985	0.0385766	0.0303943	0.0297292	0	0	0	0	0	0
MgTOL.A0632	0	0.0225844	0	0	0.0414365	0.0198844	0	0	0.195686	0	0	0.0520306	0	0	0	0.0369395	0	0	0	0	0.0857254	0.0371443
MgTOL.A0633	0.0221703	0.164357	0	0	0.084643	0.0206089	0	0	0	0.0218164	0.0653573	0.0269054	0	0	0.118605	0	0	0	0	0.0479248	0	0
MgTOL.A0634	0	0	0	0	0	0	0.0659085	0	0	0	0	0	0	0	0	0	0	0	0	0	0	0
MgTOL.A0635	0	0	0	0	0	0	0	0	0	0.0217794	0	0	0	0	0	0	0	0	0	0	0	0
MgTOL.A0636	0	0	0	0	0	0	2.22015	0	1.3729	0	1.80667	0	0	1.13346	0	0.293004	0	0	0	0	0.720045	0
MgTOL.A0638	0	0	0	0	0	0	0	0	0	0	0	0	0	0	0	0	0	0	0	0	0	0
MgTOL.A0639,MgTOL.A0640	8.61091	7.16982	0.554618	0	0	2.63327	1.53267	0	1.65828	0	1.16958	2.49051	3.23138	2.31776	1.00598	0	0	0	0	0	0	0
MgTOL.A0642	0.0575594	0.0205092	0.0236957	0.0257772	0	0.0359523	0.0395495	0.12412	0	0.11362	0.0380645	0.140953	0	0.0455215	0.0351525	0	0	0	0.0310255	0.0136394	0	0
MgTOL.A0643	0	0	0	0	0	0	0	0	0	0	0	0	0	0	0	0	0	0	0	0	0	0
MgTOL.A0644	0	0	0	0	0	0.162624	0	0	0	0	0	0.173679	0	0	0	0	0	0	0	0	0	0
MgTOL.A0645	0.211929	0	0	0	0	0.048525	0	0	0	0	0	0	0	0	0	0	0	0	0	0	0	0
MgTOL.A0647	0	0	0	0	0	0	0	0	0	0	0	0	0	0	0	0	0	0	0	0	0	0
MgTOL.A0648	0.338986	0.226011	0.160957	0.018282	0.106071	0.143212	0.177394	0.150515	0.0688896	0.0187142	0.135002	0.0936124	0.0950712	0.156803	0.033988	0.0981881	0.0509212	0.0350907	0.0616539	0.0422991	0.111414	0.0318676
MgTOL.A0649	0	0	0	0	0	0	0	0	0	0	0.021669	0	0	0	0	0.0397023	0	0	0	0	0	0
MgTOL.A0650	0	0	0	0	0	0	0	0	0	0	0	0	0	0	0	0	0	0	0	0	0	0
MgTOL.A0652	0	0	0	0	0	0	0	0	0	0	0	0	0	0	0	0	0	0	0	0	0	0
MgTOL.A0653	0.523636	0.302787	0	0	0	0.168709	0	0.510951	0.163861	0.167884	0.091038	0.111219	0.271874	0.100888	0.152367	0.151348	0	0	0	0	0	0.329277
MgTOL.A0654	0	0	0	0	0	0	0	0	0	0	0	0	0	0	0	0	0	0	0	0	0	0
MgTOL.A0655	12.3211	9.49764	12.5261	2.47901	6.32728	5.80845	4.41722	4.49134	8.13536	5.74213	4.18051	6.00018	4.75172	4.36449	9.14488	7.48755	6.40202	9.23632	6.19052	3.39115	7.3123	6.12698
MgTOL.A0656	22.8521	17.4426	18.7912	10.5879	30.5414	9.78282	6.55775	16.6279	10.626	11.8645	7.62836	9.09983	11.2384	9.48403	9.48423	9.54635	25.5937	18.1547	18.6309	11.041	27.1071	28.9034
MgTOL.A0657	0	0	0	0	0	0	0	0	0	0	0	0	0	0	0	0	0	0	0	0	0	0
MgTOL.A0658	12.9577	11.8321	12.1488	8.94691	22.0653	6.49279	6.50223	9.59599	9.7029	4.73576	4.58364	4.7086	5.96711	5.99059	6.67533	4.93701	8.6607	4.7437	8.81747	6.27128	11.9566	10.4487
MgTOL.A0659	3.58108	2.33089	3.48524	2.44771	3.59039	2.91491	1.47315	3.10458	3.34008	3.70142	2.89752	3.67826	1.58457	1.28226	2.32833	2.90756	5.8994	2.2031	2.68318	1.89961	0.988953	1.08964
MgTOL.A0661	18.5368	23.031	22.0405	5.24948	18.343	15.4316	16.4267	19.8022	32.2402	14.3484	13.102	14.7683	21.4975	18.6697	21.7745	18.333	18.4944	30.1706	17.4552	11.1169	24.0891	14.0265
MgTOL.A0666	87.1066	49.2631	34.769	2.95841	32.1996	53.658	24.2081	63.9093	41.0836	44.1367	32.0042	55.5555	101.821	83.7987	122.328	95.4365	94.9312	65.3322	87.5628	44.5085	104.719	80.4081
MgTOL.A0670	3.50629	2.68557	4.31735	0.737424	4.03261	1.59677	2.67538	0.875036	1.91452	3.38466	2.1691	2.58389	2.10777	1.21682	2.95089	1.38084	2.77064	3.7894	2.01186	0.25456	0.861984	1.21769
MgTOL.A0671	0	0	0	0	0	0	0	0	1.56994	0	0	0	0	0	0	0	0	0	0	0	0	0
MgTOL.A0674	0	0	0	0	0	0	0	0	0	0	0	0	0	0	0	0	0	0	0	0	0	0
MgTOL.A0681	4.214	7.12137	3.91715	0.768946	2.76891	8.69296	0.105325	0.679116	0.581673	2.1786	2.31447	3.20171	2.22496	1.67586	2.1536	2.13279	0.400788	0	0.327197	0.172348	0.893378	0.711264
MgTOL.A0683	3.18212	3.0652	4.10361	1.41351	1.57012	4.12244	1.55177	0.691893	3.91177	3.11874	2.6834	3.04883	1.57669	1.07992	1.29659	1.45515	1.29318	0.563713	2.56004	0.252091	1.19328	1.62856
MgTOL.A0687	3.14378	6.56107	4.4819	0.563424	2.60137	3.636	2.49852	3.69463	3.68475	6.60977	4.22058	4.8939	3.07161	2.6526	3.2977	3.36806	2.45849	3.20375	3.44515	2.1078	4.2451	3.37269
MgTOL.A0688	118.166	142.355	242.539	117.336	320.679	331.706	744.419	1011	938.53	477.17	455.21	491.289	573.115	534.434	436.371	403.967	256.439	263.64	523.46	319.01	464.988	447.438
MgTOL.A0694	5.21688	6.30277	3.74446	2.79771	3.3076	5.20615	3.72333	2.60207	1.91583	4.59117	4.61421	4.26196	4.11229	4.0305	4.19732	4.37473	4.38957	2.96395	2.21489	1.75044	2.03061	1.51006
MgTOL.A0695	68.8712	39.3414	110.084	69.1497	134.211	21.7391	65.8645	109.32	66.2932	49.5662	49.3283	27.1708	40.6821	53.8756	76.0658	40.0258	34.1067	38.7468	103.66	82.3437	159.285	161.072
MgTOL.A0698	0	0	0	0.231549	0	0	0	0	0	0	0	0	0	0	0	0	0	0	0	0	0	0
MgTOL.A0700	3.75943	3.86873	2.54543	1.83034	4.60219	0.70098	2.18373	1.14013	0	0.371301	1.51669	0.336067	0.707767	0.539991	0.724085	0.560395	2.21783	1.63045	1.15618	0.931525	1.52585	1.09328
MgTOL.A0702	8.40732	8.31882	2.73837	0	1.06844	8.55478	3.81107	3.46566	0.436763	8.66601	6.47062	12.5313	7.5812	7.45035	8.11976	9.19122	15.0574	10.3334	7.06556	2.19351	6.82728	1.72345
MgTOL.A0703	48.5371	54.3285	55.1585	1.80436	34.0484	75.4997	20.4686	47.9727	59.0647	69.454	51.858	93.2939	87.3877	58.5429	96.5961	98.8814	88.1631	88.16	44.2352	20.6634	36.0441	31.4816
MgTOL.A0705	0	0	0	0	0	0	0	0	0	0	0	0	0	0	0	0	0	0	0	0	0	0
MgTOL.A0706	0	0	0	0	0	0	0	0	0	0	0	0	0	0	0	0	0	0	0	0	0	0
MgTOL.A0707	0	0	0	0	0	0	0	0	0	0	0	0	0	0	0.137019	0	0.333245	0.085682	0	0	0	0
MgTOL.A0708	0	0	0	0	0	0	0	0	0	0	0	0	0	0	0	0	0	0	0	0	0	0
MgTOL.A0709	0	0	0	0	0	0	0	0	0	0	0	0	0	0	0	0	0	0	0	0	0	0
MgTOL.A0711	0	0	0	0	0	0	0	0	0	0	0	0	0	0	0	0	0	0	0	0	0	0
MgTOL.A0712	0	0	0	0	0	0	0	0	0	0	0	0	0	0	0	0	0	0	0	0	0	0
MgTOL.A0713	0	0	0	0	0	0	0	0	0	0	0	0	0	0	0.562191	0	0	8.06042	2.19414	0.840984	2.11383	4.05182
MgTOL.A0717	2.73462	2.67387	5.8737	4.77302	6.22834	0.55619	1.76056	2.48172	3.8708	1.70559	1.96008	0.688449	0.741483	0.643533	4.47518	0.38418	0	4.10728	2.80045	2.941	10.488	5.80191
MgTOL.A0718	14.3155	5.73342	12.6122	2.32683	12.431	5.4192	1.10179	3.43499	2.02401	3.10931	0.816141	2.12989	14.3995	9.51581	20.7599	13.672	12.2379	11.238	22.1401	8.5042	23.041	12.8548
MgTOL.A0719	11.8467	8.85559	12.1319	27.4063	13.5937	12.9103	26.5959	40.7971	27.2403	20.6546	14.1418	13.4882	31.3497	22.1024	24.5999	21.1772	49.8145	31.2049	49.6256	40.6265	85.7246	67.7466
MgTOL.A0720	5.97388	6.71958	7.53817	2.03736	7.06201	2.98174	3.3851	1.90059	3.63263	4.38504	3.11737	3.67241	2.12995	2.19255	2.17622	2.23015	4.78089	3.60791	3.23044	1.42461	3.69185	3.02932
MgTOL.A0722	0	0	0	0	0	0	0	0	0	0	0	0	0.164217	0	0	0	0.533633	0	0	0	0	0
MgTOL.A0723	575.755	523.836	232.189	128.719	246.133	300.941	101.694	350.769	212.838	134.172	125.783	147.903	34.7557	43.6972	69.0426	126.712	44.7338	125.296	31.0584	40.1548	117.413	97.8746
MgTOL.A0724	2.98831	0.732655	0.949123	0.244251	0.435962	1.23386	0.500526	1.47183	1.26602	1.22878	1.66866	1.70504	2.43637	1.43803	1.02569	0.475733	1.69626	1.24491	0.949863	0.795908	0.361574	0.849045
MgTOL.A0726	27.1571	21.405	46.826	32.5793	43.4257	22.8349	62.0105	44.5466	47.8496	27.3906	26.2213	23.6301	22.0705	24.7184	27.4869	16.0298	34.0374	10.3787	48.3144	21.926	47.3641	66.4599
MgTOL.A0733	3.20482	8.14257	3.66764	0.813318	0.612805	4.64552	1.16961	4.12167	2.81733	3.60332	3.63314	5.91884	2.91719	2.79688	4.1809	5.49621	2.30924	1.64595	1.60937	0.911265	1.06424	0.843693
MgTOL.A0734	3.50219	8.35853	1.07323	3.04034	2.77425	2.0436	0.308802	1.61982	0.139653	2.10601	1.84153	2.29388	3.89969	4.20168	6.23532	4.19188	2.09438	2.13568	0.940147	1.0479	1.33584	0.659884
MgTOL.A0735	3.89548	15.462	3.21712	2.11984	3.20059	8.44932	1.80772	1.64416	0.744564	5.27506	6.01549	7.79799	1.67232	2.04409	2.07542	2.66453	0.208071	0.244732	0.262889	0.0779952	0.42467	0.456035
MgTOL.A0737	7.25564	9.35583	16.1405	8.55107	23.4584	11.8377	18.7612	27.918	45.4213	13.0099	13.4556	14.2501	5.19915	7.91744	6.75641	7.70501	3.19681	13.0814	16.4454	8.55746	28.24	19.9125
MgTOL.A0741	6.77273	4.21904	3.30473	0.237698	1.01467	2.21937	0.882291	1.70528	1.01748	2.3472	2.08567	2.07519	1.74796	1.57099	2.27853	1.54925	2.84293	3.0818	2.2761	0.923411	0.893017	0.693598
MgTOL.A0742	7.94643	10.2018	10.6797	5.31436	11.5159	9.38116	5.42886	16.0192	20.0095	12.1486	9.84153	12.4157	10.8412	4.9596	7.70567	8.16545	8.43799	4.82978	9.4233	4.42101	7.96968	7.43027
MgTOL.A0745	0.168528	0.0438289	0.0440906	0	0	0.15524	0	0	0	0.0647928	0	0	0	0.0454061	0	0	0.168685	0	0	0	0	0.457021
MgTOL.A0748	0	0.696021	0.653075	0	0.444375	6.10263	19.0548	53.0666	4.35561	51.215	42.3975	21.1563	79.4338	103.928	67.0081	24.8534	9.66434	11.3312	0	5.83394	7.18858	1.33552
MgTOL.A0749	32.2085	25.9728	26.5885	13.2377	35.5858	25.1882	17.2427	30.6257	19.6609	24.8326	21.0258	24.4504	25.3322	18.1529	24.0491	19.3235	24.0031	23.2885	20.1864	11.878	31.0247	16.2018
MgTOL.A0751	3.67939	3.43745	0.803809	0.0738772	0.694131	2.14805	1.75217	1.70265	0.451956	3.79326	2.42234	3.91669	2.98808	2.52311	2.68528	3.0891	4.62398	4.76611	2.82744	1.20713	0.773378	2.14731
MgTOL.A0753	165.246	113.692	85.148	35.7938	130.894	62.1617	42.5676	97.45	66.0497	94.1356	76.3153	106.848	47.8381	36.2078	43.1156	41.5006	16.3012	16.135	27.4326	16.7876	30.6632	23.6268
MgTOL.A0754	23.0848	24.2111	36.8486	12.4336	49.1034	22.6386	17.5677	48.0711	46.5751	42.7203	31.4639	38.8923	29.7292	24.3483	35.4462	32.7719	31.4189	23.6383	41.4446	20.5591	59.9477	59.1088
MgTOL.A0755	0.0658818	0.120887	0.233872	0	0.347329	0.169461	0.0928216	0.691167	0.154047	0.130578	0.166626	0.219868	0.221302	0.297247	0.410206	0.265209	0.500302	0.776208	0.214944	0.115887	0	0.0781045
MgTOL.A0757	50.6923	34.6841	52.7376	41.3976	94.1497	42.4865	68.1966	58.8466	62.2451	34.8052	36.6404	38.5992	42.2536	36.9014	39.8612	38.1108	91.9575	51.2233	82.3953	55.8364	93.8873	119.547
MgTOL.A0758	0.43868	0.301109	1.17404	0.0701831	0.36716	11.1785	8.49489	0.952627	8.53315	5.52494	4.96708	4.2215	1.21325	1.67214	0.568609	1.81437	0.647258	1.91553	0.172695	0.149694	0	0.0852096
MgTOL.A0759	0.490727	0.429459	0.731316	0	0.0862166	0.0525337	0.132267	0.659089	0.16754	0.0490129	0.0588289	0	28.9127	25.9634	7.24794	14.7447	74.8429	53.325	28.8806	28.0076	7.70268	3.08768
MgTOL.A0760	0.0482461	0.240743	0.0616146	0	0.160086	0.622633	1.13962	1.10303	0.756966	0.241199	0.10605	0.267563	11.8482	9.87021	11.3071	8.45955	72.7935	48.4749	25.4068	17.0278	28.5344	19.6326
MgTOL.A0761	38.0515	70.6408	70.6108	2.24315	12.8909	412.905	109.534	122.731	149.437	306.997	413.608	306.359	100.693	83.719	74.0278	156.335	32.3463	201.523	13.4567	7.47375	11.1313	7.07406
MgTOL.A0762	10.5222	26.2355	11.814	1.00923	4.85316	11.6489	3.2413	3.32928	4.62082	8.25854	6.61219	7.24543	5.89156	7.82968	7.17001	7.19101	3.84978	5.18082	4.64803	4.47895	3.88955	0.172122
MgTOL.A0763	50.7517	53.2113	68.4834	38.9335	52.4583	35.6126	20.9511	18.1265	35.6364	13.7117	16.2608	13.1194	5.5264	4.71918	5.54787	5.8584	4.9715	2.30111	6.38551	5.00299	7.93051	9.7983
MgTOL.A0766	0	0	0	0	0	0	3.95983	0	1.10949	0.803971	0	0.766348	0	0.361928	0.477772	0.501599	0	0	0	0	0	0
MgTOL.A0767	3.61295	4.03465	2.44723	0.589098	2.91142	4.67241	2.22669	1.93631	1.94122	6.25705	3.69191	7.51939	7.73408	5.39894	6.43491	6.64999	6.6537	6.90242	4.01398	1.98616	3.91412	2.50969
MgTOL.A0769	1.04523	3.6889	0.793081	0.147492	2.75809	1.08717	0.248085	2.25919	0.352831	0.757504	0.596032	0.496007	8.39257	8.94154	14.0855	5.99235	4.00805	5.20841	32.7679	6.41206	30.7883	38.0451
MgTOL.A0771	1.56609	3.99936	2.86927	0.446564	1.8661	1.7679	0.816868	0	1.50772	1.6194	1.40953	1.3383	0.572117	2.34166	0.851753	1.73474	0	0	1.77	0.618903	0	0.17104
MgTOL.A0773	103.387	139.538	118.721	63.1356	132.696	92.4402	131.794	122.956	151.091	102.941	79.2413	90.107	94.7625	80.5137	88.1325	67.5436	86.8252	84.3263	168.513	154.9	142.256	125.207
MgTOL.A0774	1.77599	6.82034	7.30403	3.77957	4.64899	23.4714	33.2155	21.5381	47.8092	29.6685	31.3015	23.8841	6.02498	11.882	6.5698	13.0968	8.2495	28.1136	1.11903	1.31943	2.83652	1.37129
MgTOL.A0778	4.07251	4.78074	3.16936	0	0	7.09855	3.3254	0.547346	2.48898	5.52172	4.33165	4.7753	3.37814	3.63329	4.71367	4.8125	7.71132	9.13583	2.69812	2.03381	2.16287	2.98264
MgTOL.A0779	0	0.438597	0	0	0	0.219214	0.36571	0	0	0.0546536	0.07819	0.172838	0	0	0.232269	0	0	0.109721	0	0	0	0
MgTOL.A0782	0	0	0	0	0	0	0	0	0	0	0	0	0.235728	0.170928	0	0.178626	0.425397	0	0	0.0617071	0	0
MgTOL.A0785	8.13372	12.2918	9.48888	1.29739	8.24888	11.0206	2.46267	7.07209	3.38526	10.2407	7.47915	14.8702	12.0493	9.7645	11.4709	14.2034	11.4152	13.1049	5.87357	4.06073	4.76137	6.10442
MgTOL.A0788	31.7125	62.1644	45.5692	15.1489	34.1727	32.4117	18.4563	27.7226	40.1536	27.9473	23.12	28.6586	31.4905	27.9165	43.6185	32.0979	34.0758	20.8501	192.013	88.9901	199.995	139.538
MgTOL.A0790	147.955	113.554	108.364	161.123	215.742	89.124	69.7053	92.2953	77.176	32.0414	25.7064	29.1088	28.8302	28.2933	46.9317	40.2142	58.3774	11.0845	44.4601	57.7232	81.4886	65.2983
MgTOL.A0792	0.239118	0.290662	0.215514	0	0	0.767502	0	0.856271	0	0.17933	0.260713	0.200718	6.3038	4.10549	12.757	8.04618	6.44968	6.48857	26.5972	10.3877	25.2856	16.3547
MgTOL.A0795	0	0	0	0	0	0	0	0	0	0	0	0	0	0	17.6048	0	0	0	0	0	0	0
MgTOL.A0796	0	0	0	0	0	0	0	0	0	0	0	0	0	0	0	0	0	0	0	0	0	0
MgTOL.A0799	6.43868	4.57517	2.34415	0.846662	1.99353	3.51729	1.69155	1.26724	1.27788	2.54818	1.96636	2.64428	0.571715	0.731996	0.599946	0.521631	2.81976	0.927481	0.889216	1.00057	2.77937	1.18559
MgTOL.A0800	1.4889	2.21968	2.02709	0.675369	1.15339	3.96163	6.63926	7.98999	6.23223	4.90076	4.27168	8.14163	3.87951	3.41471	3.62194	3.87233	11.6478	1.99969	9.66563	7.13251	13.56	9.21852
MgTOL.A0801	2.40486	6.65819	4.23024	0.655162	2.27538	3.70613	1.4135	1.11406	3.11962	2.6249	2.39349	3.11643	1.83144	2.13895	1.14484	2.25841	2.89587	2.8011	0.864631	0.647024	1.04547	0.541931
MgTOL.A0805	2.87661	2.09427	1.59169	1.41811	5.03162	2.07595	1.37127	4.40541	1.46556	2.83685	2.01983	3.84608	10.2042	7.51348	8.09429	16.3965	2.95632	8.70921	1.05051	1.692	2.61862	2.98695
MgTOL.A0806	42.0881	17.5205	16.0904	6.83931	32.0388	14.5686	10.55	10.505	12.8729	12.3926	11.2136	11.1763	12.2888	15.5758	13.5064	8.99173	39.9427	31.771	14.5566	7.95608	15.8211	17.8938
MgTOL.A0809	0	0	0	0	0	0	0	0	0	0	0	0	0	0.0635318	0	0	0	0	0	0	0	0
MgTOL.A0813	7.05341	11.8942	7.05122	1.00927	6.84958	10.4661	2.70474	2.72352	3.53977	5.4405	5.24167	8.48904	3.93231	4.37896	6.12931	6.10407	5.49742	3.60175	3.86447	0.921303	3.89236	4.00652
MgTOL.A0818	11.8508	18.7357	10.7362	2.89067	8.1499	9.59474	5.48322	11.0489	10.2433	14.2574	10.9221	16.4025	29.146	21.3581	37.6761	27.3251	22.1316	30.9039	30.1228	13.2934	29.1247	23.0145
MgTOL.A0819	61.5069	56.1487	40.4067	9.32195	26.194	65.8771	35.6916	59.3886	49.241	108.71	72.7204	110.142	151.964	103.038	146.894	116.423	104.244	94.865	80.7998	47.4213	73.3463	72.3691
MgTOL.A0820	2.68192	2.06054	3.36887	4.67271	6.79792	28.7759	44.2502	70.7301	40.0371	58.2354	55.2067	48.6047	68.0072	50.8955	70.0182	58.9596	21.1561	46.4083	10.5035	15.7386	19.3519	14.2364
MgTOL.A0822	11.6683	17.5042	14.8452	1.41393	9.3144	9.22383	6.74175	3.29593	14.5233	7.06701	5.52706	6.25625	10.0302	10.2618	9.02727	12.6845	7.05902	3.09774	15.6704	6.22784	7.42596	10.3793
MgTOL.A0823	84.039	64.9533	73.6925	11.5971	76.3137	29.8206	11.1063	30.5788	23.0433	19.8844	15.4223	19.6623	13.8843	16.9907	21.4518	14.4964	40.7006	29.3179	31.4813	13.1558	57.2922	42.9323
MgTOL.A0826	60.6011	112.193	110.129	24.6993	119.027	83.565	63.9071	132.572	173.331	104.469	92.2204	92.625	98.8361	94.2018	107.178	133.467	30.8403	89.9111	63.7939	38.2827	71.7408	93.5967
MgTOL.A0832	0	0	0	0	0	0	0	0	0	0	0	0	0	0	0	0	0	0	0	0	0	0
MgTOL.A0833	0.663648	0	0	0	0	171.567	251.493	53.2136	353.054	123.126	164.603	155.47	17.7128	8.51444	0	2.30734	0	0	0	0	0	0
MgTOL.A0834	0	0	0	0	0	0	0	0	0	0	0	0	0	0	0.308636	0	0	0	0	0	0	0
MgTOL.A0835	15.4156	14.9301	13.4374	9.32502	16.4852	12.0925	7.79365	10.1518	8.02254	12.666	11.8511	11.2011	21.1068	16.0289	16.8216	12.7138	21.8247	22.2105	12.63	7.39606	12.6874	9.93894
MgTOL.A0837	0	0	0	0	0	0	0	0	0	0.154025	0.082031	0.485148	0.250318	0.460706	0.340845	0	0	0	0.245911	0	0	0
MgTOL.A0839	0	0	0	0	0	0	0	0	0	0	0	0	0	0	0	0	0	0	0	0	0	0
MgTOL.A0840	0	0	3.71307	85.8907	0	2.76148	0	62.0527	0	5.14608	3.48776	2.79878	390.419	117.466	733.936	171.422	1963.86	545.17	16156.9	9144.5	3617.46	3386.65
MgTOL.A0844	5.44281	6.77443	3.01914	1.60976	2.23421	4.59681	2.06501	3.27228	1.51249	5.22284	5.62372	6.44404	3.99372	3.57454	5.30505	6.32203	5.4446	6.64567	3.0699	2.46306	3.43302	1.7034
MgTOL.A0846	1.39909	0.135074	0.855855	0.2999	2.79133	0.110227	0.271534	0	1.44014	0.714152	0.482495	0	1.13969	1.43229	1.2804	2.0711	3.40569	4.0959	2.5065	2.67226	1.74084	3.55836
MgTOL.A0847	4.26063	6.53461	4.2929	0.947827	3.76671	3.86804	1.33023	1.57149	2.32189	2.34012	3.02854	2.83161	1.75985	2.07918	1.54216	1.71341	2.03403	1.97569	1.77467	0.925929	1.10768	1.0222
MgTOL.A0848	0	0	0	0	0	0	0	0	0	0	0	0	0	0	0	0	0	0	0	0	0	0
MgTOL.A0852	0.628461	1.78893	0.554693	0	0	1.40034	1.24099	1.33662	0	1.2023	0.536365	0.298481	2.45372	2.61646	2.8635	3.51017	5.10647	6.46228	2.8822	0.41537	0	0.462063
MgTOL.A0853	0	0	0.775587	0	0	0	0	0	0	0	0	0	0	0	0	0	0	0	0	0	0	0
MgTOL.A0855	5.04774	4.26465	5.66256	0.476721	3.67905	1.89273	3.13884	8.09385	2.82468	2.21182	2.01223	2.56051	2.06251	3.66827	4.47859	1.81345	2.20037	3.13793	6.33882	4.81507	6.01037	3.45157
MgTOL.A0860	0.616046	1.32192	0.974673	0	1.58911	0.112463	0	0	0.469149	0	0.237508	0.136103	0.186103	0	0.209093	0.856544	0.159471	0	0.578767	0.278219	0.236308	0
MgTOL.A0979	30.3299	32.4248	42.3173	11.8068	41.2521	16.2426	11.7928	15.7539	25.8909	11.5433	7.4051	12.3951	22.7071	20.3521	22.4434	16.6747	26.8373	22.1016	36.5085	16.8806	29.1345	21.1967
MgTOL.A0978	1.64301	1.52556	1.68229	0.16219	4.26431	1.76857	1.9968	17.8051	6.04641	2.78274	1.34627	3.1841	35.6769	29.4721	36.0364	32.8864	10.562	29.2654	1.62904	0.891515	1.22776	3.6885
MgTOL.A0973	15.5661	14.1541	17.1138	9.23269	32.1097	26.2026	10.1295	21.99	21.827	26.4655	17.7197	24.9002	34.8599	30.145	30.9862	27.1822	53.1129	31.2867	36.9813	14.4572	36.4578	31.8792
MgTOL.A0972	12.2664	13.4959	17.7679	3.93632	10.4909	18.0195	6.19603	11.1334	19.0606	13.1578	14.5706	14.2524	14.2806	14.3588	15.9685	17.9042	20.9726	13.569	12.3046	8.07597	12.2472	4.24146
MgTOL.A0970	28.9886	23.2784	27.7825	10.3104	38.8139	30.7223	29.8283	44.8071	32.6942	40.0106	29.946	56.0432	39.0691	26.2807	32.5233	31.232	49.6931	48.3358	34.4368	22.6419	25.3487	46.0504
MgTOL.A0969	0.192053	0.135375	0	0	0	0.949566	0.138032	0.885149	0.0985523	0.941604	0.837998	0.890639	1.89254	2.09191	4.03495	2.13302	2.68067	1.07909	1.66077	1.71755	0.823277	0.198284
MgTOL.A0968	0	0	0	0	0	0	0	0	0	0	0	0	0.431445	0.171535	0	0	0	0	0.234262	0	0	0
MgTOL.A0966	0	0	0	0	0	0	0	0	0	0.275659	0	0	0.298934	0.106813	0.302556	0	0.605211	0	0	0.263968	0	0
MgTOL.A0965	1.16305	0	0	0	0	0.180175	0	0	0	0	0.0849639	0	0.126351	0	0.434635	0.165514	2.54981	0	0.133772	0.14538	0	0
MgTOL.A0964	2.36175	2.35057	4.4089	0	2.31404	5.28877	4.90487	1.8561	2.36948	2.23142	3.60087	2.54238	1.06344	0.50831	0.802387	0.510239	2.68689	0	6.58663	1.61763	6.78838	3.07604
MgTOL.A0963	17.3648	36.6488	17.7439	2.75545	7.41221	23.156	3.56399	7.28294	10.1731	16.8194	20.7394	15.7742	25.06	16.1974	22.6486	19.4974	9.91239	11.0835	21.7532	9.77259	10.3203	8.80079
MgTOL.A0961	1.06516	1.79318	1.13961	0.0338487	0.459715	1.96365	0.362569	0.408528	0.450083	1.18651	1.11236	1.52431	1.33831	1.53596	1.12094	1.97332	1.65413	0.162398	1.29063	0.4041	0.72083	0.910625
MgTOL.A0960	0.233907	0	0	0	0	0	1.90133	3.15473	0.73695	0.3387	0.21247	0.102321	22.9766	37.1973	33.9597	18.0001	193.041	115.984	80.0758	61.8141	86.6523	57.8698
MgTOL.A0959	1.68242	1.04838	0.740023	0.81479	2.48465	1.32184	1.0164	1.94536	2.26905	4.49441	3.69078	2.64798	1.77764	2.20461	1.53511	1.57062	1.00433	3.91288	1.05047	0.579734	3.13053	1.67392
MgTOL.A0958	36.2235	35.8231	63.5288	24.2407	90.7137	71.2026	74.0478	95.2021	148.627	76.2872	78.7297	94.2901	83.3878	71.5329	82.922	77.2347	62.5671	68.7164	57.4342	34.3039	53.5671	51.3594
MgTOL.A0957	0	0	0	0	0	0	0	0	0	0	0	0	0	0	0	0	0	0	0	0	0	0
MgTOL.A0956	21.8232	13.0992	6.10833	8.01443	17.144	0.13522	0.129964	0.959515	0	0	0	0.206299	0	0	0	0	0	0	0	0	0	0
MgTOL.A0955	0	0	0	0	0	0	0	0	0	0	0.0420378	0	0.123895	0	0	0.229439	0.0981154	0.0708193	0	0	0	0
MgTOL.A0954	0	0	0	0	0	0	0	0	0	0	0	0	0	0	0	0	0	0	0	0	0	0
MgTOL.A0949	0.413986	0	0	0.332186	0	0.395725	0	0	0	0.396299	0.255676	0.245577	0	0	0	0.736163	0	1.93259	0	0	1.15913	0
MgTOL.A0948	5.61333	13.2578	10.391	0.73658	0	6.67945	0.828071	2.93564	8.58936	8.79557	13.3221	5.30166	8.58243	11.7142	13.7793	5.73466	3.01379	20.755	9.3918	3.58165	2.79307	4.14051
MgTOL.A0947	4.43644	4.36832	20.2508	0.177239	0.201476	0.637414	0	0.607148	0.479953	7.19317	1.05727	3.837	0.745556	0.484233	0	0.102855	1.26769	0.452902	0	0.0731134	0	0.0969353
MgTOL.A0946	196.666	291.567	211.366	11.8059	34.4276	126.655	31.011	22.5005	95.891	64.5429	72.2053	99.4309	16.3592	15.4289	11.673	25.0084	9.01332	13.2356	11.4539	5.02468	10.8904	14.4571
MgTOL.A0945	0	0	0	0	0	0	0	0	0	0	0	0	0	0	0	0.378967	0	0	0	0	0	0
MgTOL.A0941	18.0654	21.2125	20.5933	6.83221	25.526	16.8604	8.28207	10.7035	23.1254	11.8925	11.7945	14.3335	14.5286	11.3431	15.6757	14.5019	10.8113	13.4957	12.0268	5.25841	9.51993	11.8612
MgTOL.A0931	1.61022	0.637707	0.664516	0.270989	2.37865	0	0	0	0	0	0	0	0	0.163349	0.263509	0	0.0532472	0.781212	0	0	0.0840106	0
MgTOL.A0930	13.3974	30.6114	25.0792	3.83183	12.8385	31.0217	22.2026	21.4554	20.9229	22.6259	26.2636	33.3107	31.9789	27.5863	22.4656	33.7777	24.438	21.3644	25.4249	12.6681	25.3812	13.7483
MgTOL.A0928	3.82221	2.18099	1.68137	3.25412	5.3925	4.8546	6.71529	8.05206	7.81925	9.2611	8.9785	9.74326	5.40788	5.15544	4.2932	2.92799	2.95644	4.15789	4.28946	1.60585	2.55518	2.16528
MgTOL.A0926	2.66395	5.0708	2.00123	0.454631	1.25064	3.17857	1.88144	1.37135	0.864532	2.13977	1.54917	2.7773	1.78189	1.54706	1.80816	1.99317	1.19639	2.08793	0.484737	0.359323	0.717493	0.395442
MgTOL.A0924	3.13634	2.29697	5.07272	0.609174	3.98399	8.45747	5.81322	6.89696	9.29087	8.09164	6.08733	13.1143	4.96355	3.0137	7.02719	5.46096	7.24029	3.54708	4.715	1.76062	3.64689	6.46031
MgTOL.A0920	10.4988	17.6923	16.7809	3.7054	17.7123	8.15452	8.74167	12.4711	18.48	6.19895	5.7305	5.52611	3.90701	4.42889	3.94737	7.48093	5.84216	6.59004	9.66475	5.74063	11.0987	20.4053
MgTOL.A0918	5.32837	6.69331	8.9873	7.15561	24.1605	3.50531	3.35193	5.28878	4.67044	2.64097	2.53187	3.23746	2.51513	2.91616	3.94508	2.29176	1.6469	0.894963	1.24227	1.24236	1.7371	1.62145
MgTOL.A0917	23.0546	18.015	16.7547	8.1784	18.6742	15.2961	10.0641	5.5856	16.7541	11.7766	11.1546	15.1745	9.36512	7.0492	8.6355	9.567	12.8958	4.1063	9.16207	5.13471	7.56567	10.1848
MgTOL.A0916	130.238	96.3007	185.655	262.965	374.382	70.68	260.596	290.561	258.61	90.0773	110.906	85.7023	110.624	125.098	124.037	90.5286	58.1964	112.647	131.329	111.815	132.756	144.941
MgTOL.A0915	58.3875	51.7745	89.5067	58.879	157.232	57.5024	80.4519	145.676	147.121	52.3703	50.1258	64.6243	66.9926	55.3379	69.3719	57.8689	69.6016	90.7923	92.5487	52.9192	136.773	131.017
MgTOL.A0914	4.14285	3.54314	5.89153	2.05925	3.85225	1.94882	7.40533	9.94644	2.64751	1.9487	2.38401	3.42098	5.20833	4.29948	6.48458	4.44568	4.5924	11.373	5.09377	4.03941	0.945174	4.04871
MgTOL.A0909	45.2601	34.6737	38.2348	21.4689	81.3137	45.1003	35.3041	49.6185	41.8222	64.8623	47.4704	59.2028	30.643	25.7283	29.0465	25.725	43.5396	52.0404	39.0253	20.4929	34.3926	56.6629
MgTOL.A0908	7.74525	5.83923	14.1545	0.102992	4.90677	2.63962	1.68147	1.63281	2.82715	3.30905	2.48318	3.79708	1.34279	2.62015	2.17053	2.8267	1.08708	4.99832	2.28449	1.09273	1.4239	0
MgTOL.A0906	54.8587	35.3503	55.8659	26.8299	119.407	52.6697	52.14	94.9996	80.9345	81.2998	54.3126	74.2417	52.4792	47.9157	54.7587	48.1973	80.7008	78.2802	106.306	44.5598	115.499	124
MgTOL.A0905	22.7479	28.1744	36.8723	10.1101	25.361	24.092	20.3595	25.8662	34.4221	17.4645	17.9692	15.9962	14.2948	16.6242	14.4988	12.927	9.37528	13.0856	18.9178	11.8067	16.0145	11.7137
MgTOL.A0903	7.11276	7.26178	8.32485	3.45297	10.0641	3.52474	3.26102	5.38507	2.87781	3.76179	3.11804	4.29429	3.38739	2.5335	3.97619	4.20914	6.61156	6.21959	7.6256	3.34301	11.8354	13.8937
MgTOL.A0900	183.194	93.8989	233.656	175.155	190.774	66.0922	64.307	86.8034	50.6207	58.8755	53.2426	49.7613	23.2788	41.599	25.8992	24.3843	19.9446	19.1807	21.6428	27.2677	32.1702	25.4748
MgTOL.A0899	73.6831	38.9818	40.1831	24.777	41.8954	32.8827	33.8294	42.8112	17.9861	74.6587	63.3038	59.2218	110.062	79.6544	120.56	71.6576	185.453	117.174	139.975	135.078	136.31	117.267
MgTOL.A0982	0	0	0	0	0	0	0	0	0	0	0	0	0	0	0	0	0	0	0	0.0238121	0.0989492	0
MgTOL.A0983	0	0.269377	0	0	0	0.134182	0	0.611078	0	0.102759	0.0360275	0.0450873	0.0570435	0	0.12206	0.0613756	0.139261	0	0	0	0	0
MgTOL.A0984	0	0.346415	0.113316	0	0	0.847922	0.0856317	0.0395476	0	0.220875	0.474378	0.411617	0.314024	0.101008	0.260244	0.759587	0	0	0	0	0.516438	0
MgTOL.A0985,MgTOL.A0986	0	0.328592	0	0	0	0.0714017	0.266463	0	0	0.28246	0.156175	0.365527	0.116668	0	0	0	0	0	0	0	0	0
MgTOL.A0987	0.160756	0.0435733	0	0	0	0.146599	0	0.209833	0	0.0790373	0.113601	0.151932	0	0	0	0.257099	0	0	0	0	0	0
MgTOL.A0988	0	0	0	0.0988765	0	0	0	0.29925	0	0	0	0	0.272451	0.184182	0	0	0	0	0	0	0	0
MgTOL.A0989	0	0	0	0	0	0	0	0	0	0	0	0	0	0	0	0	0	0	0	0	0	0
MgTOL.A0990	0	0	0	0	0	0	0	0	0	0	0	0.0580266	0.0699348	0.0489115	0	0.0772533	0	0	0	0.163205	0	0
MgTOL.A0991	0	0	0	0	0	0	0	0	0	0	0	0	0	0.050544	0	0	0	0	0	0	0	0
MgTOL.A0992	0.153824	0	0.105542	0.0188681	0	0.538099	0	0.247892	0	0.449069	0.35142	0.626374	0.397735	0.35286	0.202317	0.657042	0.0816952	0.117801	0.389197	0.0992028	0.0496783	0
MgTOL.A0993	40.0651	39.4899	42.229	15.9018	51.9706	61.4968	77.9709	119.919	110.976	79.6169	82.4575	79.322	96.1739	72.9796	79.3255	83.0848	56.1341	60.5825	53.9777	44.6835	45.2322	27.9099
MgTOL.A0996	0.602643	0.930638	0.188946	0.234842	0.606551	0.105553	0.0346686	0.158923	0	0.027073	0.0648819	0	0.044634	0	0.162046	0.198445	0.33589	0	0	0	0.132728	0.201748
MgTOL.A0997	5.76299	4.34361	3.23672	1.283	2.1993	3.78804	1.85405	4.0309	1.86738	2.09493	1.5241	2.2933	1.86184	1.43794	1.7151	2.31516	1.63425	1.13991	1.44353	0.562103	2.3822	1.74579
MgTOL.A1001	9.93307	11.1431	9.95261	8.65087	5.45736	7.09959	6.7508	13.2497	7.68256	6.75913	6.25108	8.02131	7.20791	8.00431	10.2225	7.96247	9.61429	13.5494	4.84173	4.0623	7.28322	6.68663
MgTOL.A1030	0	0	0	0	0	0	0	0	0	0	0	0	0	0	0	0	0	0	0	0	0	0
MgTOL.A1037	5.65699	6.39694	5.68455	1.79542	9.17821	9.37205	3.85456	4.72011	5.44218	8.0825	5.85062	9.17317	5.35338	5.41439	4.64887	5.42886	4.8518	7.80868	2.76994	1.39687	3.59999	5.31528
MgTOL.A1039	0	0.0377001	0	0	0	0.0323294	0	0	0	0.0662657	0	0	0.0553975	0.0786675	0	0.061749	0	0	0	0.135744	0	0
MgTOL.A1004	6.05141	6.06149	1.49522	3.58186	0	8.52509	3.28515	5.38934	3.38023	8.61688	5.92162	9.53511	10.9699	5.73536	5.09378	5.43609	12.1372	13.6135	3.49749	2.18178	2.98258	4.83189
MgTOL.A1005	0	0	0.164995	0	0	0	0	0	0	0.0661823	0	0	0	0	0.117792	0	0	0	0	0	0	0
MgTOL.A1006	0	0	0	0	0	0	0	0	0	0	0	0	0	0	0	0	0	0	0	0	0	0
MgTOL.A1008	3.39257	4.69156	3.52639	0.356726	3.72374	4.16453	1.7824	2.79116	2.3867	3.5711	2.5296	4.35637	2.0846	0.953001	2.82651	2.75254	0.685802	2.29285	1.16669	1.02119	1.59276	1.81152
MgTOL.A1009	8.8252	25.9384	10.8134	4.34973	1.86979	13.3491	3.66215	3.03795	12.4715	10.0955	9.50271	10.7516	17.5855	13.722	13.6315	15.2432	8.56309	15.694	12.0523	11.1462	12.8687	8.28628
MgTOL.A1010	0	0	0	0	0	0	0	0	0	0	0	0	131.152	0	0	50.3767	0	0	0	0	0	0
MgTOL.A1014	1.27163	0	0	0	0	0	0	1.86233	0	0.715979	0	0	0	0	0	0.736386	0	0	0	0	0	0
MgTOL.A0884	0	0	0	0	0	0	0	0	0	0	0	0	0	0	0	0	0	0	0	0	0	0
MgTOL.A0883	0	0	0	0	0	0	0	0	0	0	0	0	0	0	0	0	0	0	0	0	0	0
MgTOL.A0882	0	0	0	0	0	0	0	0	0	0	0	0	0	0	0	0	0	0	0	0	0	0
MgTOL.A0881	0	0	0	0	0	0	0	0	0	0	0	0	0	0	0	0	0	0	0	0	0	0
MgTOL.A0880	0	0	0	0	0	0	0	0	0	0	0	0	0	0	0	0	0	0	0	0	0	0
MgTOL.A0879	0	0	0	0	10.1103	1.97637	0	0	0	0	0	0	0	0	0	0	0	0	0	0	0	0
MgTOL.A0878	238.584	515.625	1125.9	234.195	691.602	595.563	502.261	415.377	1534.65	135.129	194.885	145.309	10.8363	27.6136	32.8498	54.9625	21.6564	62.8516	39.9746	15.6991	57.6864	48.8738
MgTOL.A0877	0	0	0	0	0	0	0	0	0	0	0	0	0	0	0	0	0	0	0	0	0	0
MgTOL.A0876	104.274	100.741	160.113	93.271	124.838	1488.67	626.485	879.332	2047.32	1528.96	1523.88	1556.02	310.215	304.818	152.154	601.009	70.6252	799.522	45.0299	56.5705	50.5876	76.2295
MgTOL.A0874	0.262405	0.39891	1.06321	0	0	0.0433809	0	0	0	0.224823	0.0863024	0	0	0	0	0	0	0	0	0	0	0
MgTOL.A0872	0	0	0	0	0	0	0	0	0	0	0	0	0	0	0	0	0	0	0	0	0	0
MgTOL.A0871	0.782391	1.1375	2.49821	0.5678	2.36791	0	0	0	0	0	0	0	0	0	0	0	0	0	0	0	0	0
MgTOL.A0869,MgTOL.A0870	25.2924	19.3278	41.9058	10.2181	30.3859	10.6438	5.81733	10.4262	7.14976	3.80633	2.91335	3.22739	5.00986	4.04421	5.26574	5.62465	3.17341	4.28578	0.705656	0.52106	0.875843	1.85616
MgTOL.A0868	8.10605	4.88147	5.83555	4.70555	5.44177	2.27679	3.59629	4.14275	0.848579	2.27951	2.13284	1.92188	29.4286	17.1483	25.6183	10.7821	6.41569	41.6479	1.4648	3.72833	6.5561	3.8751
MgTOL.A0865	5.55179	4.9676	3.30279	0.873044	1.86394	4.18777	4.40202	7.29705	4.93242	7.93261	7.08978	7.86124	8.60492	4.80019	4.93579	9.74005	4.45647	11.0468	2.02722	1.8573	3.22472	2.0886
MgTOL.A0862	0.248983	0.179721	0	1.14909	0.153923	0.497165	0.511682	0.189492	0.599818	0.981979	0.709026	0.113314	0.612101	0.955685	0	0.131886	0	0	1.00154	0.961737	1.61693	2.03333
MgTOL.A0861	0	0	0	0	0	0	0	0	0	0	0	0	0	0	0	0	0	0	0	0	0	0
MgTOL.A0885	5.50225	6.02378	5.11814	0.689892	16.0222	5.12608	3.10373	22.8952	6.17185	8.40419	4.88383	9.45994	5.49127	5.82822	8.53027	11.2051	1.76666	1.86452	9.16937	4.36742	23.1323	31.6671
MgTOL.A0886	0	0.359208	0.734278	0	1.18792	0	4.02488	7.51447	4.43405	1.58117	1.33772	0	0.879588	2.82823	0.498748	0.846146	2.7475	0	3.53193	3.05274	3.52781	1.07668
MgTOL.A0887	0	0	0	0.0541984	2.43757	0.265346	1.35114	0	0	0	0	0.285994	0.191192	0	0.34634	0	0	1.69966	0	0	0.658189	0
MgTOL.A0888	45.2318	68.6127	36.1839	19.2526	15.3982	95.8268	45.6969	33.9597	23.8875	85.0939	84.3754	77.3399	86.1448	75.7063	83.4651	78.5139	84.6492	103.656	40.145	36.8281	31.2109	16.1148
MgTOL.A0893	7.31945	12.4853	4.38055	0.0318516	3.50317	3.68807	2.59708	22.3107	20.4589	21.3207	12.528	14.349	49.6007	45.1892	64.5138	39.726	18.8711	16.5583	24.8181	15.5824	27.0334	25.7899
MgTOL.A0895	0.188431	0.18518	0.602819	0.676018	0.832926	0.915038	1.05237	1.8464	1.49106	1.92625	1.5408	0.744316	1.10786	0.802091	0.879858	1.43949	0.184034	1.38809	1.49911	2.91476	4.30871	1.90143
MgTOL.A0896	1.69902	0.45816	0.239119	0.37332	0.637411	1.27466	4.06263	7.0173	3.21841	6.0253	3.84114	4.10432	6.82666	8.97351	4.46972	3.79364	1.16353	4.81034	0.081724	0.696437	0.643349	0
MgTOL.A1228	29.9702	13.5962	11.939	87.2877	58.1907	5.66499	24.0065	101.102	12.1634	13.409	11.1325	7.94988	18.489	10.3858	10.0063	7.48368	36.0166	0	22.2755	7.39361	36.7533	16.3467
MgTOL.A1226	0	0	0	0	0	0	0	0	0	0	0	0	0	0	0	0	0	0	0	0	0	0
MgTOL.A1223	1.62498	0.603309	0.367671	0	0	5.96113	0.509782	3.01383	3.1546	3.58479	5.43931	2.06179	5.35064	3.67288	6.25857	8.0625	1.09826	0	0	0	1.53731	1.5379
MgTOL.A1220	3.09987	0.951949	0	0	0	0	0	0	0	0.718137	0	0	0	0	0	0	0	0	0	0	0	0
MgTOL.A1218	0	0	0	0	0	0.291129	0	0	0	0	0	0	0	0	2.33686	0	0	0	0	0	0	0
MgTOL.A1214	0	0	0	0	0	0	0	0	0	0	0	0	0	0	0	0	0	0	0	0	0	0
MgTOL.A1212	12.6113	6.31238	6.55515	1.72137	13.8744	2.29605	9.5323	8.82843	6.21442	1.91523	0.971485	1.64322	9.6946	8.61117	5.57072	4.38279	6.31967	16.7106	9.15911	5.80828	2.27639	1.34156
MgTOL.A1210	10.4918	10.4552	13.7816	8.14515	15.3955	12.8207	7.83637	7.59313	11.3246	15.9882	13.938	14.5392	11.6762	9.22178	10.1633	10.7308	8.64263	2.62555	8.44435	4.16385	7.42547	6.94466
MgTOL.A1209	22.2692	43.1591	73.8622	7.37467	58.4242	74.5093	39.7306	34.1732	207.718	70.8248	48.4968	87.0056	17.2967	16.5056	12.0854	14.7267	1.15198	5.96464	4.23296	2.56723	3.55048	6.24596
MgTOL.A1208	45.2089	49.7358	54.6737	33.1013	83.1873	15.5174	6.53041	9.83821	18.0525	6.86548	5.7699	7.55442	9.18814	6.14689	8.30613	10.364	18.0358	10.1795	13.8898	5.77564	14.0748	12.2593
MgTOL.A1040	0	0	0	0.0470516	0	0	0	0	0	0	0.084837	0	0	0	0.284454	0	0	0	0	0	0	0
MgTOL.A1045	0	0	0	0	0	0.627757	0	0	0	0	0	0	0	0.199982	0	0	0	0	1.0561	0	0	0
MgTOL.A1048	25.1668	24.9282	15.3372	5.07266	17.0069	31.2936	15.3465	19.8154	19.4115	35.2864	29.1927	37.379	42.7155	30.4414	47.2493	42.2088	44.3708	51.7767	30.5702	14.9281	34.3565	24.0219
MgTOL.A1049	0	0	0	0	0	0	0	0	0	0	0	0	0	0	0	0	0	0	0	0	0	0
MgTOL.A1050	0	0	0.193636	0	0	0.162407	0.0698936	0.445394	0.088747	0.551941	0.0605808	0.226761	0.423396	0.0647634	0.471054	0.0877043	0.202195	0	0.462694	0	0	0
MgTOL.A1052	2.90866	1.52392	3.62826	2.50319	5.20403	1.76695	2.1674	3.229	3.18147	1.96954	2.38806	1.76133	1.93727	2.51566	1.92564	1.47309	2.80984	3.23229	2.10482	0.833889	2.09387	2.91974
MgTOL.A1053	3.48959	2.68058	3.77847	0	0	1.6985	0	1.32459	0	4.96359	2.25976	1.97251	0	2.09963	0	0	0	0	4.1583	0	1.48728	0
MgTOL.A1054	46.709	140.139	115.485	9.95848	39.5581	121.285	27.924	47.4589	109.833	99.3911	103.882	101.511	121.033	108.418	125.779	142.623	61.2112	64.5703	95.9309	41.2921	63.0241	66.1829
MgTOL.A1055	3.98349	3.67541	2.97577	0.0582012	4.27341	1.59133	0.387032	2.11684	0.736996	0.868477	0.995466	0.960255	6.7508	5.18897	5.42396	6.76634	5.83628	7.98616	4.36828	1.14968	1.2208	3.30284
MgTOL.A1089	0.293274	0.341004	0.831719	1.10688	1.78275	3.90026	1.7667	1.4169	0.586815	2.90814	5.19196	3.71037	3.84739	2.55321	2.33182	3.08849	0	6.94914	1.58067	4.00293	0.402188	0
MgTOL.A1087	3.71795	5.82685	3.97218	2.18449	5.43306	1.12333	3.3321	5.29033	4.79096	1.99695	2.92103	3.33097	2.58996	2.11203	2.77804	3.28122	3.18218	11.2927	1.92901	1.0768	2.81409	0.278609
MgTOL.A1086	2.77569	7.94086	2.01047	0	0.61641	3.41989	0.569678	0.948575	0.137461	2.06463	1.57917	2.08195	1.93907	1.60215	2.45326	2.34428	0.843806	4.34754	0.505919	0.524998	0.456273	0.514699
MgTOL.A1084	2.81502	2.08477	7.32643	8.11043	20.9805	29.9372	35.157	84.1004	55.5	38.3716	33.1702	39.942	53.7372	31.5908	53.2247	43.9776	12.4248	53.9258	22.7276	17.0758	13.6231	13.7328
MgTOL.A1081	2.90047	5.35978	8.59527	1.32433	5.93907	5.11272	5.20581	15.1386	20.1049	6.20727	5.95917	6.53235	14.4214	11.6001	18.7918	12.3115	7.13885	16.2415	17.5372	6.2842	17.6054	11.9415
MgTOL.A1077,MgTOL.A1078	0	0	0	0.0394012	0	0	0	0	0	0	0	0	0	0	0	0.0632881	0	0	0	0	0	0
MgTOL.A1229	0	0	0	0	0	0	0	0	0	0	0	0	0	0	0	0	0	0	0	0	0	0
MgTOL.A1230	0	0	0	0	0	0	0	0	0	0	0	0	0	0	0	0	0	0	0	0	0	0
MgTOL.A1233	0.42025	0.665285	0.622676	0.311918	0.769381	0.191803	0.0599125	0.16842	0.439513	0.179296	0.144038	0.242998	0.747287	0.696906	0.488837	0.744828	0.21713	0.11812	0.51755	0.338266	0.853433	0.212827
MgTOL.A1234	0	0	0	0	0	0	0	0	0	0	0	0	0	0	0	0	0	0	0	0	0	0
MgTOL.A1236	0	1.30481	1.90406	0	0	0.596748	3.54146	0	0	1.36696	0.853282	1.07622	1.24056	1.42434	0	0.37795	2.32135	0	0	0	0	0
MgTOL.A1237	0.168103	0.366433	0	0	0	0.159801	0.293227	0	0	0	0	0	0.250154	0.449627	0	0.295772	0	0.661942	0	0	0	0
MgTOL.A1238	0	0	0	0	0	0	0	0	0	0	0	0	0	0	0	0	0	0	0	0	0	0
MgTOL.A1240	0	0	0	0	0	0	0	0	0	0	0	0	0	0	0	0	0	0	0	0	0	0
MgTOL.A1241	0	2.19009	0	0	4.14909	0	0	0	0	1.72359	4.38841	0	2.64637	0	3.14498	0	0	0	0	0	0	0
MgTOL.A1239	0	0	0	0	0	0	0	0	0	0	0	0	0	0.690764	0	0	0	0	0	0	0	0
MgTOL.A1242	0	0	0	0	0	0	0	0	0	0	0	0	0	0	0	0	0	0	0	0	0	0
MgTOL.A1243	0	0	0	0	0	0	0	0	0	0	0	0	0	0	0	0	0	0	0	0	0	0
MgTOL.A1067	0.715641	2.14031	0.191214	0	0	0.522402	0.116783	0	0.486627	0.232355	0.158831	0.620343	0.332029	0.364966	0.306068	0.698282	0.0525507	0.78261	0.249627	0.02619	0	0.232348
MgTOL.A1189	0	0	0	0	0	0	0	0	0	0	0	0	0	0	0	0	0	0	0	0	0	0
MgTOL.A1190	0	0	0.170597	0	0	19.132	0.363214	0	5.11484	3.1406	3.55448	6.20236	0	0.489127	0	0	0	0	0	0	0	0
MgTOL.A1191	0	0.528556	0.366863	0	0	0.450845	0	0	0.204602	0.255806	0	0	0	0	0	0	0	0	0	0	0	0
MgTOL.A1192	0.915407	0.660689	2.43935	0.713503	5.04953	1.00307	0.315001	1.20986	0.995494	3.75088	1.17451	1.88969	2.04257	1.04589	3.83455	1.03137	2.18307	0.354882	3.34961	1.40397	1.90538	3.10153
MgTOL.A1114	9.40044	10.03	6.73223	0.0492039	1.95842	10.1555	3.07917	5.1434	5.6332	12.4561	11.7199	14.508	15.6058	13.6901	16.8988	13.8786	22.7678	18.2613	8.30446	6.2932	7.65675	4.61523
MgTOL.A1116	12.4842	17.7266	18.6471	1.26065	11.0078	16.9452	1.72496	4.48101	10.753	23.2455	15.8681	15.9643	8.61521	9.57062	10.0452	14.4197	2.28162	3.27553	7.7127	4.22718	2.59694	5.63931
MgTOL.A1117	0.357852	0.250877	0.238052	0.0167577	0.633765	0.784232	0	0.629133	0.999157	1.69315	0.775835	1.11053	1.29575	1.09306	2.18874	2.8353	2.80689	1.65978	6.85008	1.87322	4.98126	4.90306
MgTOL.A1119	19.9176	10.5736	13.3331	1.90681	25.3219	14.4497	18.7153	30.0209	24.9944	38.1354	28.9054	30.2886	26.8088	30.4766	22.6166	26.4231	58.3669	37.2995	25.8305	14.2556	30.3544	35.0019
MgTOL.A1121	1.64205	2.09786	0.788256	0.777101	1.92019	1.54966	0.509409	2.67348	0.633452	1.02706	0.684312	0.762318	0.636099	0.941134	0.41809	1.51537	0.383491	1.56902	0.723161	0.557431	1.38374	1.0864
MgTOL.A1122	38.1562	30.2759	38.4761	32.7047	50.2187	14.7401	25.8012	16.9402	20.529	6.18082	8.09378	3.93705	3.52243	5.54378	6.67148	6.05052	12.214	6.43651	11.7849	14.8582	15.7989	6.44293
MgTOL.A1206	27.8779	63.0009	70.904	6.39495	23.6315	70.9021	51.0463	32.2877	141.478	65.1499	49.1719	53.8382	104.857	99.8777	132.068	158.093	66.1018	56.0351	110.111	70.0113	82.3193	84.7918
MgTOL.A1203	4.19216	13.882	12.4336	2.24172	10.3446	7.41492	2.43552	3.78143	5.73671	4.58066	4.53296	5.6589	5.57746	6.31462	4.86065	4.95895	3.04678	6.55187	4.71111	1.26273	4.18132	0
MgTOL.A1202	38.6227	29.1799	36.8729	24.1573	53.1248	31.7262	18.8647	38.9954	35.9854	40.1174	31.9731	37.8874	29.3012	24.6039	25.3515	26.1859	38.4025	38.5206	34.0963	15.7643	30.7642	38.2403
MgTOL.A1200	12.6628	17.5634	12.9669	3.68913	12.5493	41.3914	24.6701	41.5133	59.7114	43.2412	34.3194	40.2311	40.0106	32.0264	35.4344	34.3339	19.2524	22.3686	31.9244	12.8964	25.0908	28.8561
MgTOL.A1199	4.75134	7.98659	5.9402	1.69114	8.60914	2.52312	2.17146	3.36138	5.82294	1.20238	1.77989	1.58428	1.55233	1.79593	4.40847	3.16122	3.10035	0.850249	6.72897	1.36921	5.78197	2.9501
MgTOL.A1197	5.71151	9.01047	5.96044	0.983233	4.52169	5.36787	1.23739	3.247	3.64012	6.42896	4.28268	8.36056	6.83844	4.19042	7.00077	7.09573	5.19226	2.16686	5.89765	2.03778	4.09447	2.82978
MgTOL.A1194	0	0	0	0	0	0	0	0	0	0	0	0	0	0	0	0	0	0	0	0	0	0
MgTOL.E0831	0.109027	0	0.214345	0	0	0	0.154552	0	0	0	0	0.171179	0	0	0	0	0	0	0	0	0	0
MgTOL.E0832	0.646305	0.463619	0.391086	0	0	0.504811	0	0	1.30425	0.519989	0.315718	0.647537	0.259562	0.536161	0.089122	0.203183	0	0	0	0	0	0
MgTOL.E0833	0	0	0	0	0	0	0	0	0	0	0	0	0	0	0	0	0	0	0	0	0	0
MgTOL.E0834	1.18683	1.84901	1.9683	1.24475	3.63505	2.48986	4.67228	2.67561	7.75494	3.33423	2.62081	3.52401	2.07047	2.7016	1.95067	2.25442	0.683012	3.04328	0.674684	0.748703	1.18049	1.52387
MgTOL.E0835	122.4	145.979	124.651	25.7283	233.046	61.4017	67.0556	155.249	145.456	81.9341	64.0225	66.6354	133.683	99.6745	157.696	113.66	89.1037	60.8917	118.069	45.3094	141.039	137.84
MgTOL.E0836	26.2613	5.10148	16.2063	5.30058	20.8282	10.9809	20.489	68.2037	42.9857	75.819	65.7829	61.8648	16.6435	45.459	24.4157	30.22	10.1589	4.38574	26.2004	27.4605	39.7987	42.0123
MgTOL.E0837	52.661	67.3022	99.4077	2.59335	111.056	85.7204	67.1942	105.839	262.94	81.9577	75.7751	78.8531	79.6562	59.4591	100.712	68.5659	77.8557	57.2429	156.462	56.8257	173.021	238.197
MgTOL.E0838	17.5921	15.9805	16.7013	5.99232	21.3871	9.92108	8.27797	11.2093	16.5187	13.4997	11.0089	12.8499	11.2223	11.2694	14.4631	12.1345	15.2566	12.5271	17.0704	9.79671	13.3803	15.7386
MgTOL.E0839	0.767469	0	0	0	0	0	0	0	0	0.106552	0	0	0	0	0	0	0	0	0	0	0	0
MgTOL.A1110	2.06581	1.44901	4.37363	2.56757	6.12293	2.07558	5.98075	8.12124	8.69844	5.23483	4.35331	3.7549	3.7924	4.60967	2.17337	4.00459	0.580821	0.328492	4.15777	3.09594	4.09294	5.50848
MgTOL.A1112	0	0	0	0	0	0	0	0	0	0	0	0	0	0	0	0	0	0	0	0	0	0
MgTOL.A1108	16.7133	11.4677	20.8368	1.54708	9.53798	51.8771	24.6406	38.9339	76.5065	77.7509	59.2623	91.0782	80.9305	55.4147	45.8007	81.7011	24.7057	43.4792	27.4014	13.5853	16.7287	17.0447
MgTOL.A1105	0	0.084249	0.0572655	0.131289	0	0.0238271	0	0	0.168559	0.21214	0.140877	0.0917965	0	0.0777757	0.0840143	0	0.347718	0.351669	0.0787813	0.0296658	0	0
MgTOL.A1103	13.507	6.68458	4.56021	1.17628	5.85952	5.76705	4.07984	2.42983	4.47764	6.86866	6.70393	6.17865	4.21327	5.9048	3.91252	2.96134	9.64343	7.48098	2.94631	2.14214	2.90299	3.14808
MgTOL.A1102	34.7643	44.4157	64.9923	37.4565	109.756	66.1488	81.1735	92.0325	174.552	95.8554	96.8116	91.4381	90.4661	84.105	96.2382	93.8727	38.4796	77.1964	94.6737	43.3029	80.0985	68.0509
MgTOL.A1101	0.562432	0.504493	0.170059	1.60359	0	0.299906	0	0	0	0	0	0	0.226237	0	0	0	0	0	0.255718	0	0	0
MgTOL.A1099	0	0	0	0	0	0.164637	0	0	0	0	0	0	0	0.710468	0	0	0	0	0	0	0	0
MgTOL.A1095	1.28143	0.838988	0.179349	0.106911	0.0597639	1.87976	0.690378	0.153885	0.25384	2.54304	1.30328	1.71285	1.84281	1.7036	1.46478	2.42656	0.808536	0.366063	0.260568	0.447367	0.0644982	0
MgTOL.A1065	11.21	19.8995	20.9506	21.5177	69.4493	10.9297	25.8027	30.8125	25.966	20.8442	17.8433	19.8809	11.0261	17.877	17.6405	17.2601	10.4064	12.0818	28.044	14.1183	31.0686	23.6635
MgTOL.A1061	0.47926	1.09137	0.288205	0	0	0.749811	0.544287	0	0	0.619461	0.174364	0.185867	0.902321	0.382846	1.30671	0.766781	2.33225	0	0.128904	0.418627	0	0.500513
MgTOL.A1060	30.6543	53.805	79.4762	10.4802	76.8883	66.3937	24.9988	50.8406	95.7465	61.4043	52.7309	66.6068	56.9331	43.7814	58.6321	65.2232	40.7399	31.0746	71.3259	23.385	46.5998	49.5007
MgTOL.A1187	0	0	0	0	0	0	0	0	0	0	0	0	0	0	0	0	0.140661	0	0	0	0	0
MgTOL.A1185	8.06845	1.90068	1.56732	0.425315	0.66729	5.00321	1.18486	1.05622	2.71673	1.57247	1.35674	0.431436	2.50818	0.908386	2.5676	2.30257	9.19187	3.68894	0.797972	2.35503	0	0.504451
MgTOL.A1184	14.9039	8.12692	3.65503	1.26255	0.315339	11.1957	2.6736	6.00427	4.69767	3.49463	3.81247	1.2418	3.90729	1.27198	5.83211	3.4721	7.24419	2.48826	2.38042	5.21863	5.73105	2.00601
MgTOL.A1182	0	0	0	0	0	0.0751836	0	0	0.0457223	0.174976	0.103661	0.0335692	0	0.0293953	0	0	0	0	0	0.0203591	0	0
MgTOL.A1181	14.2887	17.4715	14.9096	6.65333	11.1209	9.59563	4.47515	7.03901	13.8651	26.4139	22.1711	24.0704	20.9864	26.5786	24.7753	21.741	9.15338	15.4988	4.33873	8.01178	7.87599	4.86599
MgTOL.A1180	39.4028	31.1331	23.2535	14.775	39.8372	28.0677	19.69	32.8145	22.9513	29.8734	29.5303	30.0223	25.9341	22.7358	32.0468	16.9233	41.7777	30.9263	33.2333	19.2005	55.0609	56.0732
MgTOL.A1179	0.208375	0.230619	0	0	0.667279	3.92256	5.57732	33.4	33.9185	25.4987	21.988	23.5793	42.4596	48.6754	28.3545	43.7782	3.11239	17.1737	2.30892	0.709844	0.324032	1.13621
MgTOL.A1178	23.5666	31.8409	25.5273	8.73501	24.7804	54.6381	22.3919	27.3646	28.2914	62.8538	56.7841	69.382	59.1294	53.3494	50.7401	74.9246	24.8657	36.1609	26.5016	20.6534	21.983	21.5714
MgTOL.A1177	0	0	0	0	0	3.00745	4.1445	1.87916	1.1017	3.96868	2.79665	3.79239	16.6112	23.3552	8.9312	19.6217	0.536692	4.14825	0	0.195026	0	0
MgTOL.A1176	0	0.109156	0	0	0	0.303201	0	2.97538	1.43675	1.51222	1.49135	2.0277	14.3879	19.7037	10.9517	14.0484	0.937861	22.173	0	0.296778	0	0
MgTOL.A1174	3.66958	1.47	0.707276	0	0.965429	0.798186	0.800591	0.355866	0.854565	0.760744	0.868571	1.44525	0.69544	0.953856	1.6706	0.853706	2.3672	1.34302	1.54362	1.01733	1.08394	1.01639
MgTOL.A1173	0	0	0	0	0	0	0	0	0	0	0	0	0	0	0	0	0	0	0	0	0	0
MgTOL.A1172	0	0	0	0	290.666	0	0	0	0	0	0	0	0	0	0	0	0	0	0	0	0	0
MgTOL.A1169	9.26511	6.2151	3.83457	0.384785	1.01378	5.8125	2.49695	2.52048	1.8721	4.42717	4.04262	4.93319	4.84573	4.75084	3.99435	3.95045	9.31743	9.715	3.6135	1.0407	2.37142	2.03875
MgTOL.A1168	9.64342	20.2435	21.4556	2.66705	9.8698	3.44225	5.72722	53.0584	6.28617	8.60356	4.01716	5.77212	341.657	185.207	509.843	314.207	714.221	388.554	1671.68	689.093	1040.55	1326.33
MgTOL.A1166	0	0	0	0	0	0	0	0	0	0	0	0	0	0	0	0	0	0	0	0	0	0
MgTOL.A1165	0.13906	0.889025	0.224712	0	1.09123	1.0805	0.0829684	1.08975	0.16218	0.469715	0.132311	0.932024	0.856523	0.103791	0.353693	0.286613	0.191397	0	0.745493	0.0269648	0.802671	0.201786
MgTOL.A1163	19.2119	20.7385	11.0304	1.51118	18.1679	11.8932	6.25165	9.34347	9.54244	9.31232	7.33616	11.6006	13.76	9.542	12.5124	13.3247	12.0684	16.4197	7.32781	4.61926	11.8484	7.65994
MgTOL.A1162	4.72048	12.4287	10.1078	0.654606	3.42892	9.48685	1.8778	3.25042	8.79961	7.62443	5.07431	11.8019	7.77663	5.05087	7.42085	8.13756	11.5045	1.92456	5.47247	2.2136	3.57915	2.07981
MgTOL.A1161	35.4641	43.3203	31.3066	13.4609	49.8864	47.1843	25.1857	57.2223	44.2804	73.7532	56.5637	82.1807	109.346	72.2682	98.8802	98.741	74.6521	82.9396	57.1131	28.2844	58.4807	54.4369
MgTOL.A1144	30.9107	50.6404	80.1923	56.8744	85.8738	53.6459	104.279	128.671	142.067	67.9772	89.6759	74.2295	75.9084	61.3225	101.731	63.7154	28.6347	36.0431	67.283	55.1926	136.696	93.4072
MgTOL.A1148	13.3565	30.0271	32.3403	7.08553	20.7305	26.6226	13.0843	15.7223	48.9589	26.3382	23.3762	29.3572	17.4906	15.6351	20.1616	21.1631	8.78035	12.2687	11.424	4.65976	10.1626	10.5125
MgTOL.A1149	0.394216	1.56113	0.459356	0.142142	0.470495	1.43176	0.237736	0.254478	0.116491	0.444868	0.474798	0.856931	0.93714	0.72343	1.23624	1.64661	0.0420303	0.752972	0.449553	0.295779	0.808472	0.687343
MgTOL.A1150	0	0	0	0	0	0	0	0	0	0	0	0.0424681	0	0	0	0	0	0	0	0	0	0
MgTOL.A1155	0.950933	0.499228	1.08314	0.888737	0.330942	0.907596	0.211915	1.52866	2.71014	1.21908	0.597578	0.787866	0.551917	0.824181	0.761506	1.51098	0.848442	0.935435	1.16003	0.231958	1.44162	1.43741
MgTOL.A1157	43.3702	50.1435	60.3497	16.5253	89.2859	29.1443	32.7026	59.7696	65.2155	25.5768	20.5531	29.6411	25.1639	26.5543	27.2135	25.4564	29.4065	22.3893	49.415	16.9035	70.9789	47.4754
MgTOL.A1159	0	0	0	0	0	0	0	0	0	0	0	0	0	0	0	0	0	0	0	0	0	0
MgTOL.A1160	0	0	0	0	0	0	0	0	0	0	0	0	0	0	0	0	0	0	0	0	0	0
MgTOL.A1142	5.11219	3.36399	3.29016	0	1.9426	3.96045	0	0	4.35576	3.08044	3.16386	2.75547	3.93962	3.29471	3.80469	2.0546	2.33651	1.47648	1.13003	0.471018	1.67609	0.467439
MgTOL.A1139	15.9026	13.9595	10.1069	1.24354	10.0162	14.0128	6.79422	7.83698	9.64625	14.5569	9.22657	17.7511	15.8967	9.57191	15.3425	15.0348	15.7067	8.98643	9.83729	4.02781	12.6271	13.2936
MgTOL.A1138	6.67482	7.82172	2.41583	1.39021	1.91931	8.81427	4.38253	7.42132	1.73401	7.45051	6.09648	8.84875	6.74724	6.73935	8.20545	7.4639	11.4672	4.79576	2.41559	1.73726	2.53254	1.93231
MgTOL.A1137	9.95863	8.5418	2.59551	0.157814	1.64535	7.22398	4.23553	2.52505	0.940927	7.0461	4.23291	6.48274	5.62365	5.21438	6.76297	6.41513	11.5848	7.68646	1.8839	1.01615	1.22148	1.22181
MgTOL.A1135	0.647636	0.994463	0.763514	0	0.0436143	0.733961	0.114214	0.0845975	0.139103	0.505305	0.182684	0.621129	1.21225	0.485867	1.22894	0.40272	0.993708	0.359434	0.263612	0.499271	0.399815	0
MgTOL.A1131	0	0	0	0	0	0	0	0	0	0	0	0	0	0	0	0	0	0	0	0	0	0
MgTOL.A1129	0.12726	0	0.334651	0	0	0.244609	0	0.521865	0.183019	0.344111	0.358067	0.362978	0	0.0378821	0.0519237	0.0569836	0	0	0.311408	0.105787	0	0
MgTOL.A1128	0.404348	0.217354	0.360023	0	0	0.0985989	0	0	0	0.489676	0	0	0.161322	0	0	0	0	0	0	0	0	0
MgTOL.A1127	0	0.103286	0	0	0	0	0	0	0	0	0	0	0	0	0	0	0	0	0	0	0	0
MgTOL.A1126	2.65368	2.85384	1.89438	1.62319	2.261	2.69417	5.46119	4.14317	4.06546	3.00484	2.66793	1.29979	7.02226	7.47547	6.6827	4.08086	8.01238	5.99922	9.30523	9.87553	8.24319	4.60874
MgTOL.A0001	7.88953	19.8659	0.531019	0.768895	0.63964	13.4288	4.0775	4.35977	1.23179	5.80786	3.90348	6.98405	5.00729	5.27513	4.46525	9.20433	6.95878	7.65476	1.11906	0.482717	0.659027	0.825259
MgTOL.A0002	0	0	0	0	0	0	0	0	0	0	0	0	0	0	0	0	0	0	0	0	0	0
MgTOL.A0003	0.673306	0.388645	0.0532981	0	0.0858581	0.186051	0	0.0325311	0	0.233301	0.0436519	0.167631	0.142598	0.353709	0.147203	0.458887	0.993487	0.312815	0.0704875	0.0338963	0.162831	0
MgTOL.A0004	24.7128	25.9203	27.2667	4.1194	17.9467	41.3666	21.6021	38.0946	43.5246	62.2782	48.6638	65.9963	67.2263	47.7567	71.4246	71.1915	112.254	65.4808	88.1414	37.9284	62.0555	71.0706
MgTOL.A0006	15.8023	25.6641	36.1037	6.39653	29.2237	31.1547	18.2154	45.1982	69.2881	39.133	31.6243	31.5316	46.1903	37.5152	41.3347	47.2445	24.428	9.70215	29.6982	12.8506	17.5507	27.2743
MgTOL.A0007	15.0107	16.5537	6.8439	2.08747	7.05971	20.1355	6.8841	5.67168	5.41123	13.4028	8.51129	14.4204	9.85353	8.03972	9.21483	11.3591	7.65439	10.0781	5.1223	1.94141	4.10678	5.9027
MgTOL.A0009	2.35219	2.87272	7.05142	1.46472	0	0	0	0.919788	0.933142	2.76886	0	0	0.441284	0	0.479861	0	5.12111	0	2.61337	0.407537	10.3946	3.62968
MgTOL.A0012	1421.95	1708.08	3002.74	3336.83	6661.29	1958.8	6071.82	6264.51	5827.94	1605.59	1914.81	1093.23	1851.16	2185.59	2094.22	1530.23	1537.58	1781.39	4775.57	3270.8	6015.16	5316.64
MgTOL.A0014	33.4067	42.5272	27.6689	18.144	53.1382	16.2703	18.7664	51.0756	31.012	22.8932	27.6629	19.1651	32.7974	31.2922	49.3721	42.7094	28.7356	25.9594	47.9742	29.0796	87.6044	98.9566
MgTOL.A0018	13.2472	15.3063	22.0424	2.28691	20.6227	31.4708	15.1753	39.4408	65.4891	27.5394	24.4804	31.4982	18.2678	19.0074	21.8247	23.3472	30.198	16.4226	32.5519	12.3576	22.7846	30.5092
MgTOL.A0019	8.40488	10.6531	7.50209	2.32716	12.8652	18.7561	7.71969	13.3717	11.5403	17.7679	13.401	23.1203	22.8693	17.9903	27.5762	24.7179	40.7927	24.1616	21.1208	11.1208	22.2	34.3805
MgTOL.A0021	1.52642	4.85582	3.60494	0.361091	0.467225	3.14105	0.896845	1.13898	1.39272	1.77647	2.3954	2.2534	2.69367	1.67477	2.26311	2.0541	2.67351	3.29436	1.75359	0.796457	1.6119	1.43481
MgTOL.A0022	7.52522	13.7716	12.4509	0.660492	3.89264	18.6021	5.09192	16.371	19.0106	20.1675	17.2735	22.9488	34.1949	31.2402	27.2971	30.4605	9.4119	20.9385	12.2911	7.15635	4.88414	7.34186
MgTOL.A0023	198.168	200.426	288.181	96.6451	416.653	286.62	424.694	629.212	793.092	250.496	263.172	250.343	238.364	220.807	292.561	216.651	137.798	231.196	386.056	161.05	440.903	455.641
MgTOL.A0024	2.37327	2.91668	7.34157	0.496128	7.18079	4.49436	2.19583	5.7466	8.64903	4.15669	2.84668	5.10399	9.60952	10.2463	10.0934	12.4789	4.56628	7.19929	5.896	2.49951	4.39167	6.47597
MgTOL.A0025	0	0.054234	0	0	0	0	0	0	0	0.0957581	0	0.108936	0	0	0	0	0	0	0.0795337	0	0	0
MgTOL.A0028	0.0979361	0.332205	0.665964	0	0	0	0	0	0	0	0	0	0	0	0	0	0	0	0	0	0	0
MgTOL.A0029	3.21892	2.85555	1.37591	0.185538	0.614482	2.40795	1.49946	0.601417	0.863221	2.72318	1.58411	3.42572	1.89267	1.84805	2.15999	2.40524	3.45495	2.62982	0.89114	0.579372	0.650217	0.405111
MgTOL.A0034	13.4844	12.924	6.64726	1.21032	3.52773	12.9266	4.61587	8.59488	7.7919	14.5717	12.104	22.3579	32.7102	17.8203	26.283	27.1698	38.1795	33.3406	9.09283	5.48865	6.67858	7.33167
MgTOL.A0035,MgTOL.A0036	135.247	58.2038	116.712	78.7413	111.99	50.0657	69.5097	142.296	72.7019	137.961	105.874	73.7148	90.9226	94.3091	143.703	89.7302	206.032	146.287	235.229	202.455	316.951	237.318
MgTOL.A0037	0.577428	0.945668	1.02541	0	3.14322	0.870153	0	2.92581	0	0.259951	0.267774	1.38806	0.409567	0.594395	0	0	0	0	0	0	0	0
MgTOL.A0038	0	0	0	0	0	1.40104	0	1.91487	0	0	1.06319	0.470695	1.34679	0	0	0	0	0	0	0	0	0
MgTOL.A0040	6.79232	3.23424	3.23039	3.01983	6.64478	2.62424	2.83678	3.71192	2.4352	3.59285	2.75683	3.17648	2.64816	2.30775	3.16034	1.62348	4.37102	3.23397	2.95888	2.67337	7.06214	1.85795
MgTOL.A0041	17.2234	3.50613	6.05143	4.9396	15.1427	1.28222	4.48081	5.30448	4.06677	2.44481	2.04374	1.95819	6.01933	7.22195	7.78919	2.71422	62.342	10.4429	63.4813	28.795	132.655	91.2811
MgTOL.A0043	2.22777	2.62016	1.9076	0.10832	1.99488	1.97353	1.55611	2.12549	2.51633	2.13978	1.83607	2.17423	1.13852	0.913378	1.49328	1.23802	0.849797	2.02741	0.685647	0.416609	0.93387	0.443007
MgTOL.A0044	0.688461	0.545752	0.747669	0	0.409562	0.30474	0.42129	0.287289	0.0547615	0.623262	0.274355	0.472176	0.310861	0.427973	0.121541	0.443818	0.21021	0	0	0	0	0
MgTOL.A0047	30.0302	36.642	41.2389	16.7624	53.0201	29.2727	40.8808	56.3608	56.4073	31.2658	29.464	37.1387	36.9884	34.3487	35.9297	26.6758	41.8881	28.7383	26.3487	14.8695	28.1661	14.1386
MgTOL.A0048	39.2027	28.1484	54.7538	101.3	52.112	52.1431	60.3065	80.6904	75.4459	39.5768	52.5356	36.1796	46.9885	40.6367	37.3965	41.8504	48.8532	43.1776	77.8786	52.935	74.0207	63.6599
MgTOL.A0050	2.59011	2.79239	1.9127	0.300618	1.31011	3.85533	1.01725	0.661298	0.565678	2.43455	2.01027	2.73713	2.29423	1.7297	2.20099	1.92554	2.84953	2.18645	0.514164	0.549762	0.536565	0.84724
MgTOL.A0053	0	0	0	0	0	0	0	0	0	0	0	0	0	0	0	0	0	0	0	0	0	0
MgTOL.A0054	2.45662	1.54066	1.78943	0.624733	4.29605	1.61502	0.512342	0.6808	0.832067	1.86	1.07349	1.30329	1.05107	0.956994	1.37018	0.698102	1.32095	1.06335	0.613977	0.504579	1.20154	1.33509
MgTOL.A0058	0	0.226208	1.20246	0.174828	1.26281	1.05695	9.63442	81.9488	19.7814	14.3726	7.43073	12.9765	45.5292	35.9842	41.4833	29.2372	20.9748	3.67464	45.6262	29.9479	17.1625	36.9892
MgTOL.A0060	0	1.05909	0.598876	0.609343	0.29022	0.325352	0.123124	0.322698	0	0	0.311922	0.32657	0	0	0.162389	0	0	0	0.805028	0.090305	1.14642	0
MgTOL.A0061	0.467348	2.05446	1.52662	0	0.913591	1.47857	0.0629762	0.173826	1.54079	2.17686	1.20088	2.47411	0.833367	1.16766	0.481645	0.682345	0.550037	0	1.01912	0.737253	0	0.226516
MgTOL.A0062	0.801006	0	2.31301	0	0	0	0	0	0	0.729698	0	0	0	0	1.60535	0.69277	0	0	7.49863	0	0	0
MgTOL.A0063	4.0582	8.44375	3.20808	0.874438	2.43316	8.84291	2.86817	2.66395	3.48917	5.95161	5.23155	6.89438	6.85288	5.23752	5.45132	8.45329	2.12698	1.12548	3.16514	1.59137	4.22688	5.83556
MgTOL.A0072	2.61311	4.87766	0.713321	0	0.594029	3.13678	0.897928	0.582459	0.0568122	1.16374	0.697845	1.57897	0.800075	0.845502	1.05823	1.61579	1.54718	1.16521	0.346963	0.178469	0.325934	0.129355
MgTOL.A0073	0	0	0	0	0	0	0	0	0	0	0	0	0	0	0	0	0	0	0	0	0	0
MgTOL.A0075	8.4528	11.8822	5.08892	0.334904	5.05759	4.54566	1.34724	0.228195	2.08878	5.41528	2.86883	4.8613	1.4322	1.39447	1.98173	2.46991	4.21564	2.5993	3.47983	1.45818	3.51138	4.32124
MgTOL.A0076	9.03583	16.1134	4.14046	0.0985516	1.43401	14.6435	3.86858	5.51886	4.14482	16.7715	9.81683	20.2956	16.2215	14.2827	14.8071	16.4633	10.3665	13.2964	3.03896	2.26717	1.93189	1.2606
MgTOL.A0078	4.26699	14.3572	6.50603	0.786666	7.14435	9.71464	1.93911	3.59833	2.82559	7.50607	4.38849	8.55795	5.29938	5.51426	5.90689	7.25729	4.46758	5.1404	1.47759	0.595787	2.04837	2.58629
MgTOL.A0080	0	0	0	0	0	0	0	0	0	0	0	0	0	0	0	0	0	0	0	0	0	0
MgTOL.A0082	39.6995	62.8951	105.239	83.7922	175.791	72.7074	117.511	208.197	238.6	62.6594	60.5739	60.317	86.4148	80.592	180.069	97.1444	200.237	106.469	559.115	197.942	803.776	643.259
MgTOL.A0084	9.42044	9.79455	7.88688	1.09738	8.10168	9.17609	3.1848	2.40645	5.78248	7.37725	5.40869	9.34503	5.60227	4.266	6.51295	6.63389	7.19614	6.57412	2.52167	1.62313	3.07069	2.6474
MgTOL.A0085	14.3631	11.0015	10.1525	10.8441	23.1691	6.88876	11.1108	22.1923	10.8699	8.7031	8.93558	7.04836	15.594	12.127	13.999	8.1303	10.3017	9.35537	9.93438	8.91096	10.5481	3.54058
MgTOL.A0088	0.801705	2.32515	1.44203	1.33822	6.2114	0.53194	0	0	2.98838	3.7577	2.89233	2.14783	0.625207	1.58715	2.97924	1.75589	1.19092	1.45673	1.11814	0.93961	1.86027	3.75
MgTOL.A0092	0	0	0	0	0	0	0	0	0	0	0.0572003	0.0970505	0	0.0343493	0.0555385	0.0603642	0	0	0	0	0	0
MgTOL.A0093	0.107955	0.760351	0	0	0.0953592	0.213899	0	0.422931	0.149556	0.739206	0.613496	1.25315	0.610371	0.407468	0.389109	0.972418	0.414515	0.703103	0.0883175	0.0599467	0	0
MgTOL.A0094	0.0666018	0	0	0	0	0	0	0	0.130816	0	0.16426	0	0	0	0	0	0	2.42351	0	0	0	0
MgTOL.A0095	15.9283	31.1284	36.0564	9.11219	10.0513	9.26581	5.17828	5.80436	9.8691	3.76431	6.07076	3.9648	3.9847	2.54911	3.91837	4.02096	0	0.463662	1.95672	1.8238	3.19594	0
MgTOL.A0099	1.88121	3.09439	1.14156	1.07822	7.20192	0.605754	0.834286	0.719943	1.798	0.608366	0.315245	0.433642	0.991215	0.795791	1.67986	0.370266	1.57664	1.0028	0.815543	2.05168	1.4946	1.48329
MgTOL.A0105	6.65555	4.92123	4.65695	0.388711	5.62187	6.02527	3.25475	3.61262	4.39788	4.25769	3.30039	4.90983	2.57246	2.89293	3.97631	3.76698	2.24781	1.51572	2.39916	0.723467	1.99667	2.17386
MgTOL.A0109	24.2563	40.8829	46.4401	31.0144	68.064	48.5615	41.0302	90.5512	112.019	58.3846	49.3695	50.8088	36.7459	44.9515	53.4883	36.9727	18.6827	15.8077	39.3729	34.4314	49.7933	62.0623
MgTOL.A0111	21.5069	45.627	49.2277	8.9169	23.9484	40.1768	11.468	16.4835	17.1791	31.1554	23.5848	37.2492	24.2929	23.2404	26.5557	22.4971	15.9404	9.88861	20.6628	7.69087	14.9495	19.7285
MgTOL.A0114	6.4351	11.5401	5.65168	1.51862	4.67954	11.1349	3.58279	4.13869	5.56315	8.41716	6.7838	8.91259	8.32131	7.61831	9.98531	11.9557	5.96733	5.32542	5.42086	3.42432	3.54299	4.06197
MgTOL.A0115	6.20355	4.71386	1.38777	1.9579	0.860528	3.38177	2.18271	1.57179	0.649078	3.04489	2.73054	2.71072	5.1902	4.38306	5.57	4.53129	7.05794	3.90921	1.66635	1.3318	1.16225	1.23504
MgTOL.A0130	0.529861	0	0	0	0	1.18632	0	0	0.123862	0.566707	0.351156	0.770782	0.308744	0.696351	0.1095	0.941658	0	0	0	0.267834	0	0
MgTOL.A0132	2.24819	3.82195	1.03814	2.65233	1.98809	1.77079	0.743758	1.15893	1.54873	1.14827	1.2506	1.1422	0.388293	0.802377	0.855297	0.456331	0.377839	0.420011	0.831205	0.473992	1.30246	1.06868
MgTOL.A0133	0	0	0	0	0	0	0	0	0	0	0	0	0.188031	0.169899	0	0	0	0	0	0	0	0
MgTOL.A0136	46.2468	48.9278	69.411	17.549	76.6046	49.5386	34.511	57.2724	77.1199	56.3053	46.3914	56.7002	44.112	49.5882	60.9	50.6854	50.4495	32.9476	88.4903	43.8105	67.8347	65.3785
MgTOL.A0139	88.6527	43.2938	56.1304	19.1292	34.0586	98.2083	89.4157	100.112	101.586	137.138	102.875	126.704	353.282	174.223	297.375	212.777	512.728	854.608	221.021	225.365	155.942	234.201
MgTOL.A0140	48.8609	42.119	15.55	1.74185	10.5792	21.5114	9.86475	5.67193	12.2738	14.5859	11.2557	7.46352	6.34995	3.203	7.22616	6.30395	3.82644	2.61307	4.46623	1.73964	0	4.26446
MgTOL.A0144	9.10591	7.52944	11.8783	0.918614	2.3114	94.7566	33.9814	49.9493	87.9781	115.655	101.841	106.821	49.4355	46.7782	33.6547	64.3145	13.3513	10.6669	33.3805	16.8199	26.0877	15.8511
MgTOL.A0150	6.20659	13.7156	16.5298	3.39808	13.2778	14.6723	7.1051	15.2749	31.982	31.1372	26.8015	38.5964	22.6108	15.3831	59.3065	28.1179	27.0121	12.6422	33.9038	25.75	28.2141	22.6882
MgTOL.A0151	5.18858	8.23106	10.5104	0.817866	6.16397	4.8249	2.88589	7.13856	3.62688	2.30193	2.14212	2.30988	6.53952	6.55334	8.20673	5.85765	10.3519	9.7787	7.79505	1.92685	6.90275	4.67402
MgTOL.A0152	286.592	164.576	238.488	182.664	311.751	190.927	231.524	470.368	244.108	266.671	223.515	259.192	339.933	243.753	315.614	224.714	462.952	340.608	390.4	288.893	547.493	437.279
MgTOL.A0154	1.94069	7.21032	9.15986	0	1.28586	5.77198	0	0	2.82787	2.80663	1.87595	3.04251	1.89209	2.17353	2.6797	3.68653	1.7649	0	1.14929	0.33507	0	2.96587
MgTOL.A0156	52.4731	48.0642	60.6839	8.92237	55.1426	31.5398	24.7323	40.2778	52.1768	24.5308	24.0077	25.2233	37.2496	42.6123	39.9509	36.0842	53.1696	32.0508	45.2956	17.2105	34.6156	37.1759
MgTOL.A0157	28.1037	34.5631	26.5796	13	55.8422	23.0432	15.5094	29.6155	44.6875	17.5907	13.7216	13.3123	20.5842	16.6901	29.0742	22.7405	15.0833	15.4433	20.9041	12.407	31.7871	23.0291
MgTOL.A0159	0	0	0	0	0	0	0.149837	0	0	0.788001	0	0	0	0	0	0	0	0	0.380641	0	0	0
MgTOL.A0165	9.84033	13.2077	13.4618	10.3024	18.2578	10.8878	4.2257	5.73214	11.7696	9.88237	10.4665	5.51745	15.4655	8.44961	10.473	11.2094	6.69623	0.64388	6.3145	5.01972	5.60419	9.49811
MgTOL.A0168	779.446	189.727	1592.97	249.149	1411.65	1247.41	4286.64	4707.97	5895.73	1304.13	2028.18	1312.63	3028.86	2361.11	1553.85	1351.11	232.571	1619.88	500.725	341.554	598.912	434.567
MgTOL.A0169	8.17501	9.94959	15.174	2.11198	34.2287	6.3916	6.52027	19.8729	16.5505	7.21974	5.76701	10.706	10.5341	8.87571	9.84105	8.87012	11.5175	8.01798	14.7488	4.95094	16.4193	19.5685
MgTOL.A0170	130.283	234.192	281.27	108.457	357.359	134.934	166.636	364.883	307.148	131.36	131.871	134.133	154.59	147.326	184.037	140.957	120.959	121.992	219.514	106.75	264.896	180.843
MgTOL.A0173	48.1605	67.0989	52.5976	14.9529	48.8363	63.3371	20.9547	24.955	42.3288	46.8676	35.5928	43.8695	37.5086	30.5193	29.7748	39.1166	25.4384	30.3327	25.517	10.2935	18.3788	21.1093
MgTOL.A0175	4.32759	1.26745	0	0.120706	0.609509	0.681408	0.614727	0	0.190116	0	0	0.198657	0	0	0	0	0	0	0	0	0	0
MgTOL.A0176	481.509	280.754	122.233	146.169	202.41	47.5804	30.1683	12.7222	17.3301	10.1213	11.6142	19.32	3.85903	5.85885	6.87698	5.29075	20.4371	30.2714	3.05018	5.53	7.94776	2.93836
MgTOL.A0180	18.7956	26.5062	27.9581	23.263	45.196	13.0591	21.0442	44.5438	49.571	15.7711	12.8735	14.288	28.7688	25.0432	31.4606	25.64	17.6259	19.7232	66.7877	30.0424	105.244	83.5244
MgTOL.A0181	3.23761	4.79145	1.17856	0.143391	1.0679	2.76762	0.656891	0.616516	0.634628	1.03736	1.03899	1.63057	1.22649	0.820396	1.0232	1.53785	1.72988	0.573696	0.527063	0.422593	0.610982	0.259938
MgTOL.A0185	13.2382	23.3648	16.3804	1.60147	2.94655	27.1247	6.87716	6.80136	11.3042	24.109	20.741	29.8982	17.8306	17.1495	15.5683	18.539	7.31603	15.4139	8.76429	3.45463	2.14526	3.58024
MgTOL.A0189	4.67379	10.2759	3.80436	1.10106	0.525191	10.7606	2.77615	4.40593	4.44118	9.68158	7.10512	9.01691	7.62816	5.79865	9.67167	7.59538	10.5848	9.87913	3.01137	2.25249	1.34415	0.92882
MgTOL.A0191	0.323613	0.0573754	0.392052	0	0.100458	0.456595	0.101919	0	0	0.363206	0.0500799	0.605042	0	0.0573428	0.384634	0.192475	0.140176	0	0.0884513	0	0	0
MgTOL.A0192	0.358035	0.0679289	0.213972	0	0	0.118764	0.205412	0	0	0.176601	0.060005	0.0831769	0.686808	0.616709	5.06412	2.08678	8.25002	3.03602	15.3633	5.80985	14.8835	14.7769
MgTOL.A0193	167.304	276.646	330.55	152.477	326.548	188.02	417.63	499.697	366.689	164.16	153.846	121.448	220.975	166.926	163.435	139.691	208.101	138.702	386.529	263.476	546.863	347.902
MgTOL.A0194	0	0	0	0	0	0	0	0	0	0	0	0	0	0	0	0	0	0	0	0	0	0
MgTOL.A0196	0	0	0	0	0	0	1.2756	0	0	0	0	0	0	2.20849	0	0	0	0	3.96907	2.14775	2.15462	0
MgTOL.A0197	3.67705	6.73136	1.01878	0.0879273	1.08427	3.79981	1.17318	1.24734	0.637137	2.18596	1.16035	2.9933	0.682494	1.83696	0.959636	1.57233	0.487672	1.60003	0.467273	0.204153	0.79578	0.398447
MgTOL.A0202	39.3152	68.9373	60.2273	14.9011	80.5411	29.1339	34.4583	27.008	58.1492	19.0094	14.5584	25.6108	29.9946	26.8203	28.0899	24.2722	34.3559	23.3815	31.0005	18.8298	30.8228	30.4456
MgTOL.A0205	0.264207	0.539033	0.582755	0.11782	0	1.69065	0.962248	0.653502	1.42486	2.63564	2.21992	2.4137	0.652735	0.759776	0.327522	0.752899	1.60366	0.199563	1.46442	0.141699	0.798045	0.842287
MgTOL.A0206	10.8791	9.99663	14.0314	0.957741	17.7205	14.5339	15.9772	20.1122	29.9124	15.9077	20.0671	26.8871	13.4395	14.9033	13.9896	13.7225	36.4203	34.0669	7.84016	7.92404	9.20819	5.65825
MgTOL.A0210	0.419594	0	0	0	0.842533	0	0	0	0	0.261599	0	0.365616	0	0.350567	0.476723	0	0.684594	2.64038	1.47389	0	0	0
MgTOL.A0211	167.566	88.962	66.9303	65.7383	87.6176	68.2894	57.1945	45.8469	43.3195	53.3498	55.2102	35.8168	46.637	58.427	38.3701	38.3404	210.603	121.662	98.5089	84.386	104.782	91.4688
MgTOL.A0212	13.4049	13.4458	14.6851	9.62939	19.7326	11.2692	6.37787	13.2234	10.4753	12.4402	12.7509	13.4888	10.6548	9.90869	10.0901	8.77238	11.1099	16.6141	5.64577	3.81623	4.78628	4.80468
MgTOL.A0214	0	0	0	0	0	0	0	0	0	0.171053	0	0	0	0	0	0	0.16974	0	0.0777537	0	0.188813	0
MgTOL.A0216	1.34955	3.70004	6.54868	1.01492	6.4956	1.36579	0.182735	1.54648	0.210775	0	0.125408	0.106295	0.554789	0.142165	0.430225	0.168724	1.22459	0	8.24673	1.86937	8.30043	5.80753
MgTOL.A0217	5.71908	8.44146	3.37985	0.831552	3.65453	17.6176	6.07248	13.0639	5.93252	22.4682	17.2326	27.5158	14.5733	14.737	15.3372	27.3096	9.54497	8.64211	7.86218	4.18299	2.22493	2.3412
MgTOL.A0218	5.34851	7.4476	3.43238	3.07708	6.10781	4.99654	1.22148	3.53642	3.0559	3.38321	2.94932	4.97214	4.10236	2.0439	4.84614	7.93614	5.40128	6.125	3.27031	1.86702	5.91419	5.1576
MgTOL.A0219	5.88093	9.36179	7.6927	4.73279	10.4576	5.95514	2.79958	3.70112	1.9449	4.20508	5.33448	7.43169	8.29501	5.71213	5.6875	11.3352	3.32462	6.37049	2.38645	1.87914	1.9642	2.83065
MgTOL.A0220	0	0.0888693	0.0914487	0	0	0.0739011	0	0	0.135398	0	0.0415558	0	0.251186	0.0914901	0.360434	0.260978	0	0	0	0.0933421	0	0
MgTOL.A0221	32.3815	51.548	66.914	8.69133	62.619	31.9577	28.646	47.7535	61.0832	22.39	20.6857	21.5131	19.5686	19.9004	26.7048	21.7109	13.852	6.29387	47.7955	15.2323	40.4744	50.8087
MgTOL.A0224	0	0	0	0	0	0	0	0	0	0	0	0	0	0	0	0	0	0	0	0	0	0
MgTOL.A0227	36.4565	17.5226	63.1158	48.6927	96.8543	2.69936	5.45915	8.04048	9.51916	4.71681	3.37823	6.01586	1.73904	2.63239	1.4101	4.70173	2.49413	5.84372	12.7893	9.94087	13.2021	23.4891
MgTOL.A0228	0.0976898	0.440937	0	0.153956	1.29367	0.0965625	0	0	0	0.187877	0	0	0.303938	0.132751	0.175662	0.343575	0.252583	0	1.33141	1.81523	1.01195	2.93066
MgTOL.A0229	3.2115	0.970563	1.41886	1.41219	7.78623	0	0	0	0.480395	0	0.0948579	0	0.284098	0.104196	1.89185	0.174778	2.76521	0	2.02313	1.13494	3.49427	2.81784
MgTOL.A0230	9.60095	8.5903	4.44503	1.87304	3.74618	10.025	6.85104	9.4845	2.67306	16.293	12.6147	19.4564	16.3309	12.5844	14.0798	12.1212	24.5417	19.2736	13.9381	6.68338	10.1359	8.68407
MgTOL.A0231	0	2.8234	3.37439	0	9.60776	2.5883	12.2992	14.6496	7.55641	19.7521	5.97195	11.1989	5.76705	5.75306	0	7.98288	0	0	0	1.13895	0	0
MgTOL.A0232	4.86437	4.68249	3.12444	0.671539	1.47957	2.58179	0	0	1.39833	2.82481	3.02593	2.95024	1.39692	1.96899	0.993869	2.29523	1.73521	0	0.573146	0.120831	0.690485	0
MgTOL.A0233	0.533828	0.676467	0.342505	0.283938	0.416759	1.465	0.246016	2.08239	0.162954	2.59531	1.90369	2.53261	4.29949	4.38288	6.19415	5.65913	6.13858	0.96181	5.74823	2.20869	5.91214	7.40649
MgTOL.A0236	35.2669	43.6876	91.7887	30.2469	118.93	75.3429	182.653	276.029	295.179	63.8746	96.3195	80.5112	98.0199	106.153	152.148	113.67	111.115	175.445	149.863	143.458	190.709	183.189
MgTOL.A0237	6.65681	3.47265	4.51732	1.25738	3.81261	7.86623	5.46238	4.39139	4.79359	11.1977	7.94781	8.10029	11.8757	8.41518	8.04006	7.96262	12.3258	10.5801	8.83602	4.5288	9.57889	6.67612
MgTOL.A0238	10.7171	10.6876	10.0039	3.12264	10.4994	9.19045	6.91829	11.4741	7.21373	13.7865	11.2878	14.0561	9.267	9.59372	11.2042	14.0723	8.87122	10.6607	13.0966	6.07541	10.0656	17.5767
MgTOL.A0242	2.89874	1.8423	2.18712	0.200727	1.83089	1.51613	1.313	2.20235	1.05199	0.950148	1.40662	1.23574	4.47866	3.71573	5.1815	3.31534	8.78415	3.73954	4.07805	1.51939	4.37119	4.63162
MgTOL.A0243	24.8285	58.1971	31.9656	2.60193	8.73286	52.3684	11.2782	19.654	15.1847	35.6018	36.6582	30.753	45.8956	49.8692	52.9382	46.2446	30.3401	32.2647	32.0672	15.7728	20.9715	17.9159
MgTOL.A0244	3.00266	4.40641	0.383324	0	0.209115	2.26763	0.644054	0.743173	0.284923	1.49086	1.03546	2.29841	0.822367	0.966377	0.937728	2.65243	0.9776	1.20783	0.160099	0.132082	0.708067	0.300756
MgTOL.A0246	118.613	170.413	141.773	33.3007	91.3967	142.72	54.5578	56.2035	95.7837	124.512	83.3055	171.413	64.8791	58.9782	54.4165	63.7931	19.5882	74.745	16.9611	8.88772	18.5892	13.5838
MgTOL.A0248	3.43574	5.04914	8.64822	6.97674	7.70857	0.489206	0.622575	0.628669	0.827886	0.450705	0.942222	0.575499	2.62554	1.28782	1.07844	2.83001	4.49437	3.48816	1.4777	1.52911	0	0
MgTOL.A0250	12.0475	10.5019	9.65492	6.02644	19.8719	14.7837	13.921	15.1779	16.3543	15.0398	13.7849	14.2933	14.9725	12.1524	13.6312	7.98951	35.0202	13.9481	20.9503	15.3421	26.2674	11.8009
MgTOL.A0252	13.2237	17.2315	27.0904	8.17223	55.334	15.6191	25.6467	29.4995	51.7444	18.7371	15.8222	17.1875	20.0128	17.2909	23.0471	14.2193	12.6005	14.3158	37.6055	15.49	28.5764	34.9766
MgTOL.A0256	34.3784	26.8136	28.8293	25.3585	73.39	52.1366	65.6391	149.943	150.501	45.2411	65.8616	43.0253	78.5602	81.4312	87.0854	80.0283	51.7085	52.1077	121.482	89.4213	91.6596	69.136
MgTOL.A0259	0	0.303581	0.153561	0	0.150948	0.0898958	0	0	0.240424	0.224175	0.259323	0	0.0754154	0.562739	0.0868032	0.0827549	0.490819	0	0.226555	0.163245	0.102016	0
MgTOL.A0262	2.72985	6.45437	0.251146	0	0	1.78397	0.328395	0.672071	0.291134	1.13674	1.30667	0.645389	7.13505	5.4355	5.27122	9.54167	4.94995	4.16468	3.06676	1.50793	1.07023	1.07111
MgTOL.A0263,MgTOL.A0264	0.961696	7.59192	1.81497	0	0.78947	5.82808	2.73568	4.58724	0	2.3742	0.651925	3.5081	4.31625	3.38419	6.71248	5.79137	3.02245	1.97747	1.32376	1.16515	0	0.345937
MgTOL.A0270	6.78192	7.74977	3.38836	1.72314	4.56169	5.62202	2.9663	3.30841	2.249	5.77158	5.24869	6.0449	5.22534	3.97575	5.07826	4.28514	9.81347	4.40103	3.16845	1.65415	3.17652	2.9171
MgTOL.A0272	1.27771	3.85152	1.22167	0.449344	0.466488	2.02393	0.29095	1.31863	0.654056	1.8918	1.25088	1.54571	2.28584	1.86814	2.74705	1.8451	0.54474	0.804909	1.82981	0.700397	0.425176	1.29687
MgTOL.A0274	15.7823	0	0	0	0	0	0	0	3.32519	5.04611	4.73583	0	2.35963	0	37.6348	13.5291	127.654	52.6918	777.085	96.8538	884.413	702.475
MgTOL.A0275	0	0	0	0	0	8.25592	11.6706	19.795	16.6392	13.7134	15.474	29.1475	214.459	157.627	203.953	171.374	139.542	107.175	216.57	131.215	135.856	118.175
MgTOL.A0276	0.194707	0.10627	0.0528884	0	0	0	0	0	0	0.0966497	0	0	0	0.0604005	0	0	0	0	0	0	0	0
MgTOL.A0277	6.2071	5.89379	6.89243	2.31552	7.95683	5.98361	3.37186	4.8012	3.3734	6.62593	5.39077	6.31304	8.31713	5.39681	7.32809	6.63585	8.22653	5.11891	4.38321	2.20097	4.84367	4.64848
MgTOL.A0278	762.741	613.362	1231.62	951.402	1858.66	783.899	1532.14	1843.88	1746.78	593.827	691.508	560.598	745.634	770.301	697.95	516.708	1222.41	816.136	1212.78	776.703	1986.56	1305.6
MgTOL.A0282	7.74923	13.4552	17.1616	5.49202	22.5183	13.3115	9.4846	18.6177	19.9127	11.3035	12.5525	19.4401	12.34	10.6271	14.161	13.7516	4.61516	7.68779	17.9877	8.51562	15.5313	20.8429
MgTOL.A0284	0.0767737	0.177235	0	0	0	0.604551	0.532117	0	1.00723	0.608926	0.167277	0	0	0.177754	0	0.140906	0	0	0.251741	0	0	0
MgTOL.A0285	9.26588	11.3776	9.30749	2.60576	5.86182	7.99223	3.40724	2.60008	3.62243	6.1569	5.13438	7.40473	6.65156	6.64183	7.9119	8.29412	15.837	11.2907	4.41883	2.02759	7.46574	3.48743
MgTOL.A0286	15.7631	23.3444	27.4769	5.22058	24.1204	14.6329	5.95174	10.7804	20.3711	9.36786	7.46357	12.3771	9.59577	8.28472	7.93845	15.2213	6.5924	8.41541	10.2526	4.77616	13.5465	17.6268
MgTOL.A0288	3.30876	10.4957	4.82111	0.165225	0.310978	5.64593	0.116573	2.05015	0.284666	1.99971	1.51816	1.50161	7.25203	5.39635	10.7473	8.59444	2.14535	1.5166	3.61681	1.30746	1.3728	1.42407
MgTOL.A0293	1.38496	4.5774	3.35856	0.163051	2.57341	8.5685	1.78669	1.21456	6.74583	10.2494	8.10547	9.32808	8.83158	9.07574	15.168	12.8014	3.80926	3.68314	3.07774	1.64871	2.548	4.25879
MgTOL.A0295	36.8874	32.3713	20.6228	11.2931	33.8399	30.086	12.6213	16.188	18.5938	24.2402	19.7087	21.3599	22.0603	18.5365	22.1143	19.511	33.7978	25.6673	18.3067	8.27281	21.9242	18.9054
MgTOL.A0296	0	0	0	0	0.137375	0	0	0	0	0	0	0	0.131673	0	6.14948	0.619477	47.9483	4.8894	73.9726	28.0986	102.025	79.733
MgTOL.A0297	0	0	0	0	0	0	0	0	0	0	0	0	0	0	0	0	0	0	0	0	0	0
MgTOL.A0298	0	0	0	0	0	0	0	0	0	0	0	0	0	0	0	0	0	0	0	0	0	0
MgTOL.A0299	10.9831	10.7142	8.35588	11.9765	25.7652	6.89946	16.5117	70.2982	32.6326	8.934	5.73998	7.7898	20.0657	15.4568	27.2107	18.3895	22.4061	38.0314	23.1672	11.148	31.1339	31.5019
MgTOL.A0300	0	0	0	0	0	0	0	0	0	0	0	0	0	0	0	0	0	0	0	0	0	0
MgTOL.A0301	0	0	0	0.0302546	0.285936	0.0336819	0	0.146124	0	0	0.0370297	0.0413295	0	0.0414447	0	0.130294	0	0	0	0	0	0
MgTOL.A0303	0	0	0	0	0	0	0	0	0	0	0.0525576	0	0	0	0	0	0.0626714	0	0	0	0	0
MgTOL.A0304	0	0	0	0	0	0	0	0	0	0	0	0	0	0	0	0	0	0	0	0	0	0
MgTOL.A0305,MgTOL.A0306	6.88833	4.59253	4.38304	2.39229	7.92026	38.1904	40.232	64.8773	87.7345	47.9604	47.1568	54.1292	32.8498	23.7024	16.1932	24.0883	3.06298	10.9895	6.39065	4.13176	4.30473	5.69454
MgTOL.A0307,MgTOL.A0308	24.3794	22.8352	18.6509	6.10249	19.7206	12.1467	8.05761	12.0558	7.8585	16.2658	11.6738	17.7578	20.4732	12.6404	21.7506	16.7811	20.7515	13.9067	17.3078	7.97925	17.3829	16.3529
MgTOL.A0309	9.13288	20.8986	19.4735	8.96952	19.6026	9.52235	9.50534	10.8361	12.3723	8.49076	6.02075	6.45141	14.525	8.58771	15.2922	13.8568	10.3547	6.48174	17.3404	7.46609	11.6733	10.9204
MgTOL.A0312	122.459	253.067	205.036	221.584	410.663	103.755	200.17	297.643	251.485	85.3592	92.4664	76.079	97.278	108.91	140.136	82.1096	75.5747	64.4769	155.074	113.657	208.601	131.97
MgTOL.A0313	12.6456	26.538	33.4374	26.8525	55.843	10.3607	79.9918	157.042	114.203	18.1448	8.72616	10.8773	15.2239	18.0296	24.3691	50.3345	34.9689	93.934	99.6437	54.2972	122.39	96.0053
MgTOL.A0317	0	0	0	0	0	0	0	0	0	0	0	0	0	0	0	0	0	0	0	0	0	0
MgTOL.A0320	0	0.485722	1.40375	0	0.536678	0.560581	0.194406	0	0	0.689482	0.309398	0.403925	0.447121	0.367431	0.248364	0.29861	0	0	0.474585	0.15006	0.538061	0.707028
MgTOL.A0322	1.02608	1.43271	1.13197	0.266168	1.02571	0.263063	0.582443	0.719452	0.413744	0.281921	0.22655	0.476775	0.801099	1.22067	0.818517	0.350814	0.895415	0.324621	0.536797	0.306411	1.49043	2.26586
MgTOL.A0326	7.02128	11.2622	5.20133	1.03235	5.14337	7.19122	0.551818	4.68909	3.16971	3.5017	3.83285	3.36634	4.63923	3.95166	5.05255	6.6617	7.19514	7.1374	2.38546	2.44161	2.71	7.83079
MgTOL.A0332	6.88951	6.17453	4.1355	1.17192	3.63784	5.20038	1.32781	2.56723	1.29733	5.65101	4.59008	8.78341	3.93316	3.56925	4.60294	4.86487	6.5637	7.47081	1.63686	1.15675	3.67349	2.70374
MgTOL.A0333	0.178564	0.0600237	0	0	0	0.105339	0	0	0	0	0	0	0.0943682	0.0684974	0.105595	0.11019	0	0	0	0	0	0
MgTOL.A0337	0.347619	1.63408	0	0.241527	0	0	0	0.126087	0.119844	0.169437	0.080035	0.17425	1.03551	1.94053	1.32457	2.48204	1.08274	1.40871	1.23731	0.376555	0.934379	0.509853
MgTOL.A0338	8.60095	21.1891	10.0121	3.54542	17.0555	17.5803	6.38738	13.2968	15.0361	20.1535	17.2314	29.8526	15.8106	15.4844	16.7753	17.5583	4.82518	11.133	4.23225	2.4928	5.08232	3.4129
MgTOL.A0339	12.2365	11.59	9.84286	1.82105	6.81495	12.8284	4.47886	9.43462	8.86941	17.6879	9.62103	14.8088	11.1168	10.0767	12.176	9.37575	14.093	11.4292	8.54724	3.33367	9.26167	7.30844
MgTOL.A0341	0	0	0	0	0	0	0	0	0	0	0	0	0	0.173926	0	0	0	0	0	0	0	0
MgTOL.A0343	5.36185	5.48883	6.09088	2.65683	12.5937	4.72014	3.47517	6.40129	4.17261	4.42334	2.4464	3.07218	2.67332	1.52111	1.24813	2.43679	0.85077	4.12574	1.35932	0.978087	2.55865	3.12172
MgTOL.A0344	14.2241	22.0597	24.4394	25.9392	47.6251	2.37466	2.89935	0.277426	3.56248	0.592808	0.721191	0.270117	0.154857	0.391071	0.327796	0.993888	2.57216	3.30203	9.5582	3.07785	6.38254	2.39513
MgTOL.A0347	0.472522	0	0	0	0.360083	0	0	0	0	0	0	0	0.048614	0.104071	0	0.103988	0	0	0	0	0.0530875	0
MgTOL.A0348	13.6646	8.0678	10.7437	2.88007	10.7986	11.4829	4.3902	10.005	15.4122	16.3981	10.0332	13.1236	7.18071	6.04635	6.99241	8.38218	5.32563	8.27611	9.7216	4.60437	8.45378	5.73417
MgTOL.A0350	0	0	0	0	0	0	0	0	0	0	0	0	0	0	0	0	0	0	0	0	0	0
MgTOL.A0352	0	0	0	0	0	0	0	0	0	0	0	0	0	0	0	0	0	0	0	0	0	0
MgTOL.A0354	0	0	0	0	0	0	0	0	0	0	0	0	0	0	0	0	0	0	0	0	0	0
MgTOL.A0356	0	0	0	0	0	0	0	0	0	0	0	0	0	0	0	0	0	0	0.121221	0	0	0
MgTOL.A0359	0	0	0	0	0	0	0	0	0	0	0	0	0	0	0	0	0	0	0	0	0	0
MgTOL.A0360	9.35866	6.461	9.48167	9.75435	20.5321	7.70695	6.46976	10.0409	14.999	7.78413	5.84586	9.83448	6.93787	4.24402	6.00765	7.15473	10.2142	4.5446	6.51958	4.331	6.66803	8.71024
MgTOL.A0361	0.61474	0.968908	0.0628546	0	0	1.0793	0	0.086921	0.474026	0.306213	0.706386	0.716018	0.772571	0.41885	1.38369	0.547543	1.38658	0.645063	0.434318	0.173744	0.10147	0.451844
MgTOL.A0363	0	0	0	0	0	0	0	0	0	0	0	0	0	0	0	0	0	0	0	0	0	0
MgTOL.A0365	0	0	0	0	0	0	0	0	0	0	0	0	0	0	0	0	0	0	0	0	0	0
MgTOL.A0366	0.474035	1.06254	0.518589	0.0318441	3.28546	0.328695	0.363983	1.92818	0.255834	0.873736	0.646547	1.41381	0.677002	0.422636	0.937728	0.762447	0.18389	4.75385	0.238786	0.335343	0.725787	0.373661
MgTOL.A0367	2.25852	4.27655	2.53045	0.148536	0.91352	4.93254	0.880352	0.999031	2.08032	2.8344	2.64205	3.59794	2.85192	1.92688	4.81557	3.75336	5.65664	2.34266	3.11109	1.07576	3.37733	2.53868
MgTOL.A0368	0	0	0	0	0	0.0634324	0	0	0	0.0641229	0	0.245405	0	0	0	0.12185	0	2.66248	0	0	0	0.635796
MgTOL.A0369	0	0	0	0	0	0.232343	1.06348	0	0.859741	0.451951	0.471068	0.725185	0	0	0	0	0	0	0	0	0	0
MgTOL.A0371	0	0	0	0	0	0	0	0	0	0	0	1.29593	0	1.50811	0	2.02075	0	0	9.76402	0	3.72067	0
MgTOL.A0373	19.5088	29.6545	33.7347	10.8134	17.2992	23.0977	18.1724	38.0756	40.712	19.8118	24.6811	19.1569	38.8975	53.907	44.9833	40.7471	25.2403	38.1371	42.8014	24.5227	46.1227	40.6768
MgTOL.A0376	8.04506	14.9166	14.6604	4.03333	12.6132	19.1083	9.05303	22.0474	21.0479	20.2539	14.646	21.2738	21.1261	17.2293	26.1305	19.4614	9.78175	13.786	14.8835	9.46717	8.15149	5.97256
MgTOL.A0378	0.836708	0.80569	0.132645	0.107787	0.137731	1.0859	0.0723887	0.186809	0.336134	0.774491	0.311817	0.979959	0.756867	0.507465	0.575011	1.11633	0.579621	0.670844	0.0375998	0	0.317376	0
MgTOL.A0379	5.45205	5.81007	7.86345	1.27698	6.11533	8.15343	5.69575	12.7244	19.3823	9.55586	8.53184	10.0791	8.09714	7.28871	12.302	9.88421	9.54802	10.9054	10.0977	5.81101	11.6461	9.27573
MgTOL.A0380	1.1111	1.039	2.18409	1.30227	1.901	1.40501	1.23677	3.16646	3.05866	3.86569	2.09463	2.41099	0.716846	1.64702	1.05497	1.92824	0.873562	0.674116	1.5297	1.08058	3.06853	1.63099
MgTOL.A0381	0	0	0	0	0	0	0	0	0	0	0	0	0	0	0	0	0	0	0	0	0	0
MgTOL.A0384	0.411152	1.56018	0.383512	0.0326861	0.219889	0.796833	0.294304	0	0.542676	0.653474	0.426446	1.40708	0.400459	0.236741	0.808127	0.703285	0.283827	0.277245	0.144433	0.0614929	0	0
MgTOL.A0385	0	0	0	0	0	0	0	0	0	0	0	0	0	0	0	0	0	0	0	0	0	0
MgTOL.A0388	0	0	0	0	0	0	0	0	0	0	0	0	0	0	0	0	0	0	0	0	0	0
MgTOL.A0389	0	0.0984711	0	0	0	0.0275481	0	0.0933701	0	0.199355	0.0285486	0.164777	0.188637	0.131172	0	0.387126	0.0779403	1.51145	0	0.0856103	0	0
MgTOL.A0390	0.197632	1.07702	0.53908	0.129937	0	0.528472	0.11114	0.471003	0.117969	0.0672782	0.468192	0.431724	0.112524	0.115061	0.180298	0.125791	0	0.731139	0.221616	0.0738081	0.0608209	0
MgTOL.A0392	0.090568	0.760252	0.108674	0.0457392	0	0.619576	0.0912211	0.184493	0.167638	0.213298	0.0296219	0.121616	0.307652	0.0352854	0.396237	0.441977	0	0	0.148304	0	0.0586645	0
MgTOL.A0393	0	0	0	0	0	0	0	0	0	0	0	0	0	0	0	0	0	0	0	0	0	0
MgTOL.A0395	0.340249	0.592921	0.469159	0.00957639	0.426693	0.33957	0	0.0928808	0.152403	0.202009	0.145405	0.122537	0.190858	0.133192	0.103164	0.106966	0.0389978	0	0	0	0	0
MgTOL.A0398	50.4597	79.3325	123.258	94.9323	197.396	109.38	197.887	283.501	351.418	105.172	113.404	130.429	94.5656	85.082	96.1444	93.2309	49.7468	73.5593	104.948	67.4493	129.139	109.495
MgTOL.A0399	6.86803	20.4805	14.0089	1.84264	6.5905	12.3655	3.19361	6.62914	10.0626	9.24706	7.32995	15.2559	16.2327	13.4124	18.093	20.9747	8.6559	12.285	16.818	5.4252	11.9327	15.0041
MgTOL.A0400	6.75818	4.34839	8.19764	3.09902	7.44121	8.51491	4.13654	10.0072	10.8401	8.01718	6.25592	8.8337	8.8928	6.21608	10.2253	6.10226	12.0238	4.97514	8.43977	4.14157	7.59781	4.74145
MgTOL.A0401	0	0	0	0	0	0	0	0	0	0	1.17703	0	1.52139	0	0	0	0	0	0.908506	0	0	0
MgTOL.A0403	0.867902	0.901747	1.80136	0.701018	1.56459	1.04088	0	0.504617	1.93483	1.54804	1.51921	0.773176	5.0183	3.58539	1.2085	3.2091	4.34912	2.61406	3.34658	5.02114	1.21734	0.44128
MgTOL.A0409	28.6676	33.306	39.9662	19.794	51.9769	31.6302	49.7704	76.1327	61.5671	25.2644	30.9446	24.0991	26.9432	28.9824	25.5717	36.0261	22.0979	35.7641	85.6672	55.9639	89.6435	78.3608
MgTOL.A0410	8.91445	11.0516	10.5799	0.472525	10.603	6.54492	2.43199	5.1068	3.29828	7.32	4.68919	6.96986	3.6048	2.98408	3.9661	4.91548	5.11889	6.96934	3.55822	1.41842	1.88267	3.69499
MgTOL.A0411	0	0	0	0	0	0	0	0	0	0	0	0	0	0	0	0	0	0	0	0	0	0
MgTOL.A0414	72.0179	131.605	177.134	223.789	273.882	157.315	236.922	264.418	297.267	173.553	206.115	141.677	153.723	188.999	202.742	165.346	57.0713	100.836	163.138	135.735	121.243	136.605
MgTOL.A0416	42.3936	21.8356	21.6097	14.3095	46.0841	9.61228	6.84641	19.402	12.1737	19.4574	14.9184	17.4846	12.7867	11.1621	18.9271	15.4196	16.0665	23.5686	13.7814	4.69803	15.0846	25.6806
MgTOL.A0417	10.8753	5.98074	7.16447	0.727917	1.69662	7.92876	3.9071	5.89204	10.0715	24.0035	17.0935	12.9966	23.3403	28.3135	19.087	19.4677	33.9633	35.0245	37.2361	27.8453	29.2109	16.085
MgTOL.A0420	0	0.100903	0	0.21887	0.0951496	1.40209	1.32967	0.823212	1.28326	0.348961	0.336358	0.441316	1.02503	1.74973	0.130271	1.3608	0.800441	0.219326	0.419454	0.686055	0.34991	0.711481
MgTOL.A0421	0.400577	0.143292	0	0.198549	0.270281	2.71845	5.40608	4.16265	0.825149	0.585207	0.729083	0.747034	2.84375	1.79302	0.670138	0.680974	1.10532	0	0.59253	0.669213	2.47122	2.08422
MgTOL.A0429	0	0.0232258	0.0698315	0	0	0	0	0	0	0	0	0	0	0	0.0811808	0	0	0.477331	0.135481	0	0.0982472	0
MgTOL.A0431	0	0	0	0	0	0	0	0	0	0	0	0	0	0	0	0	0	0	0	0	0	0
MgTOL.A0432	0	0	0	0	0	0	0	0	0	0	0	0	0	0	0	0	0	0	0	0	0	0
MgTOL.A0433	0	0	0	0	0	0	0	0	0	0	0	0	0	0	0	0	0	0	0	0	0	0
MgTOL.A0434	7.77602	13.8795	67.27	13.9884	4.27119	3.27597	1.52218	0	0.953688	18.8238	1.81214	6.51998	1.05135	1.0743	0	0	0	0	0.346185	0	0	0
MgTOL.A0437	1.8604	2.02086	1.53472	0.718115	3.45581	4.28348	2.92977	4.11645	1.22642	2.93165	1.91365	3.25003	3.33878	2.84549	3.12447	4.6368	2.03931	2.03927	0.819151	0.391431	1.23655	0.176077
MgTOL.A0446	103.818	13.0303	13.7246	8.55736	7.05326	15.7315	5.91198	1.22533	8.95313	3.96969	4.60371	2.26236	1.59533	2.76117	3.11704	3.76474	15.9828	4.54912	8.78216	3.14077	9.57618	0.465504
MgTOL.A0447	0	0.0341309	0	0	0	0	0	0.0810223	0	0.0666017	0	0	0	0	0	0	0	0	0	0	0	0
MgTOL.A0450	15.3938	8.97145	12.201	2.97938	18.7279	9.73998	8.99671	21.5454	11.8293	11.9414	10.0365	13.8678	14.9826	12.5066	12.4117	9.74377	17.1968	9.0049	16.2753	8.70368	17.4054	9.04399
MgTOL.A0454	12.7124	11.1239	10.7457	0	3.81205	7.58914	1.49918	6.75879	7.29487	2.91712	4.49024	3.10571	3.36866	4.44989	8.60317	8.94847	2.97544	0	8.87375	3.31459	2.70623	2.26153
MgTOL.A0455	0.479037	2.03035	1.99216	0.334066	0.502204	1.6546	0.147816	0.763704	0.899256	0.883828	0.534693	0.951502	1.10132	1.22781	0.793973	1.33615	1.13506	0.738579	1.43138	0.305936	0.159384	1.66396
MgTOL.A0457	30.7437	51.2886	99.5916	22.4892	91.7864	21.0014	35.11	61.8014	54.2654	24.2542	21.3441	23.9003	51.61	53.3898	52.2838	47.2178	43.2142	68.7643	53.0509	36.7359	60.4657	28.5826
MgTOL.A0459	1.97123	1.40061	1.69516	0	1.37183	1.63706	0.724363	0.716681	1.15766	0.773476	0.559126	0.921066	0.0910143	0.362303	0.25461	0.377833	0.261273	0.159878	0.485317	0.195213	0.406027	0.966578
MgTOL.A0460	16.034	7.96414	5.95278	2.7607	8.7592	10.1746	15.9781	11.6725	13.6888	13.4901	13.7322	12.6818	14.256	12.3303	10.2862	9.73822	19.5717	16.7676	27.5206	16.2588	18.2623	14.7823
MgTOL.A0462	0	0	0	0	0	0	0	0	0	0	0	0	0	0	0	0	0	0	0	0	0	0
MgTOL.A0463	0	0	0	0	0	0	0	0	0	0	0	0	0	0	0	0	0	0	0	0	0	0
MgTOL.A0464	0	0	0	0	0	0	0	0	0	0	0	0	0	0	0	0	0	0	0	0	0	0
MgTOL.A0467	0	0	0	0	0	0	0	0	0	0	0	0	0	0	0	0	0	0	0	0	0	0
MgTOL.A0468	5.57254	3.31113	2.99953	8.32525	7.22319	0.771051	1.79689	1.27247	2.91247	3.48392	1.23964	0.644739	1.8471	1.51968	3.94399	1.42839	0	3.75767	0.407879	0.258236	5.29513	1.11866
MgTOL.A0469	0	0	0	0	0	0	0	0	0	0	0	0	0	0	0	0	0	0	0	0	0	0
MgTOL.A0470	0	0	0	0	0	0	0	0	0	0	0	0	0	0	0	0	0	0	0	0	0	0
MgTOL.A0473	3.15414	4.36558	5.79034	1.69627	3.88687	4.02393	3.98693	2.80502	2.09814	4.82988	4.04636	5.5434	9.21132	4.94451	8.6061	7.79957	5.482	5.51749	3.94601	4.04512	4.73905	7.75933
MgTOL.A0477	6.90461	4.52125	3.25207	1.87772	2.76641	5.80417	4.84976	5.8011	1.55093	7.32563	4.88643	8.81942	11.1003	5.41117	8.68582	7.9235	13.9332	7.42881	5.0736	2.24327	5.60002	4.14135
MgTOL.A0479	0	0	0	0	0	0	0	0	0	0	0	0	0	0	0	0	0	0	0	0	0	0
MgTOL.A0480	4.09959	4.62801	2.80953	0.417587	2.37924	2.74871	1.38016	1.28607	1.54041	3.28773	2.3774	3.22683	4.69176	4.05254	3.74964	3.62192	6.85205	4.13675	2.41375	1.46794	2.18518	1.70452
MgTOL.A0482	3.64027	5.02442	3.63918	1.69205	7.71132	2.68577	1.93184	2.89201	2.94441	4.29776	4.55789	4.01953	3.00908	3.7176	3.88306	2.05707	10.4244	4.04585	6.09377	4.42119	6.43509	5.13675
MgTOL.A0483	0	0	0	0	0	0	0	0	0	0	0	0	0	0	0	0	0	0	0	0.46034	0	0
MgTOL.A0485	39.9015	102.733	86.0879	10.1089	34.7885	63.22	14.1568	26.6421	42.145	44.8545	36.6404	58.0641	47.0364	43.1464	45.5397	47.222	39.5298	25.2989	51.157	16.7587	34.0069	33.5167
MgTOL.A0487	11.1044	9.11996	8.07315	2.17821	5.10619	12.3696	7.04319	6.68822	6.21917	15.492	10.1001	14.9295	14.2353	9.13891	11.2462	12.3363	14.5554	13.5836	8.298	4.10761	6.96916	7.63232
MgTOL.A0489	0.178605	0.692008	1.39454	0.173086	0.167078	0.504683	0.288198	4.37816	7.08737	1.44379	1.47903	1.625	10.3207	5.45887	9.26125	8.70731	4.81921	4.42395	3.23548	2.82453	2.88783	2.26612
MgTOL.A0490	0.459482	0.406308	0.464637	0	0.114948	0.501913	0.268407	0.533978	0.291377	0.12983	0.687996	0.396087	1.24791	0.810427	1.60871	0.95296	2.54727	3.00097	2.30357	0.87187	3.69631	2.19796
MgTOL.A0491	20.131	30.8604	70.642	9.95239	64.735	21.8951	46.3165	90.367	104.812	47.7201	33.784	42.6976	59.2951	48.7625	70.8627	65.8137	32.5334	34.3189	72.2976	41.4723	61.7488	69.9189
MgTOL.A0493	2.72201	5.40552	9.91542	5.39143	9.93603	2.26296	2.08348	1.19103	7.15705	0.320328	0.716758	1.06871	0.175084	0.144245	0	0.350494	0	0	0	0.447471	0	0
MgTOL.A0497	1.2091	1.08007	0.172136	0	0	0.507145	0	0	0	0.0457889	0.115719	0	0.304682	0.125717	0.261777	0.358812	0	0	0.159112	0.159346	0	0
MgTOL.A0500	9.29439	10.6783	8.90404	3.39513	8.72389	8.75337	5.97238	4.90137	8.69656	9.20172	7.76708	7.79239	5.74398	4.69868	4.95677	6.98753	7.9901	10.26	7.55925	3.22562	4.99756	10.1997
MgTOL.A0502	9.73177	6.31429	6.62016	2.35094	9.65761	4.80674	1.74319	6.02247	4.59969	4.89045	3.90755	5.38016	4.2764	3.48036	3.99106	3.99177	4.35724	5.50772	4.02184	1.2322	3.55161	4.58243
MgTOL.A0503,MgTOL.A0504	10.5587	12.4818	44.3068	4.44645	5.97207	7.98607	4.64812	8.71086	5.80393	19.9001	9.10203	12.7136	5.36006	5.23659	5.81976	7.0799	6.35854	3.82325	3.08675	1.29933	2.7447	3.24724
MgTOL.A0509	4.93333	7.88693	14.0361	1.63146	7.64114	11.896	4.65205	13.8155	15.6128	34.2453	20.2737	34.6844	14.7545	26.4613	28.0342	22.8873	10.8028	17.5745	76.7295	37.3525	73.1888	48.6696
MgTOL.A0512	15.9849	12.4428	12.2714	15.0347	19.8316	9.61122	18.9942	9.6443	5.74081	14.3442	13.7136	10.9811	4.59528	6.27776	7.05753	4.77196	14.7689	5.71961	19.7252	17.9269	31.5676	36.8633
MgTOL.A0513	4.9978	7.7767	3.18478	0.143267	1.09915	5.51043	2.7911	3.85432	4.11396	3.80571	3.01622	3.24703	10.776	9.7642	8.11661	7.2557	2.9762	3.22006	4.29616	2.53232	4.90774	2.12875
MgTOL.A0514	0	0	0	0	0	1.74615	0	0	16.0746	0	0	6.20174	21.0238	15.4592	63.251	37.3684	0	93.2564	65.8972	36.5081	60.2065	22.3417
MgTOL.A0517	84.6627	68.0751	62.0779	36.1967	162.958	39.603	36.0279	50.8665	56.2211	62.8933	57.7226	51.6954	27.4313	53.6224	46.5701	35.3086	52.3195	60.8898	26.2165	19.3231	52.1816	52.5082
MgTOL.A0519	18.6816	22.5766	20.7793	5.03633	27.7731	19.1525	11.4004	18.5494	21.9796	23.9365	15.2343	23.9639	20.6941	18.454	22.6977	16.4	25.9094	20.776	17.6904	8.25864	16.8103	16.2015
MgTOL.A0522	0.20198	0	0.133543	0	0	0	0	0.170246	0	0.0987665	0	0	0	0	0	0	0.127838	0	0	0	0	0
MgTOL.A0525	13.6567	24.221	6.28044	3.86577	3.02827	10.0474	5.43529	5.61291	3.79782	8.67524	8.08221	8.98695	8.77655	8.16089	9.59651	8.5588	9.58263	6.25642	4.48726	4.6189	7.11196	3.82972
MgTOL.A0529	141.547	206.518	307.983	51.6907	321.735	273.038	249.012	572.289	803.817	515.98	520.763	539.201	218.418	200.113	106.955	235.94	22.2343	67.967	30.5473	21.0449	30.0327	30.4778
MgTOL.A0530	5.18481	9.2529	17.0888	1.31922	2.15465	20.5925	5.49039	6.70925	33.5419	25.8647	19.1835	21.0121	13.0953	14.2996	8.51958	16.3532	4.5214	3.64239	6.77365	3.87575	5.22512	9.46306
MgTOL.A0531	1.4877	2.31925	7.34427	1.71937	0.629	8.61792	10.4505	24.7053	23.8845	21.5051	18.1839	19.6452	22.2114	21.7125	24.0946	20.2233	19.9741	16.9977	32.6955	31.8679	21.2716	21.4903
MgTOL.A0532	0.846239	0.369875	0.973404	0.592163	0	1.5744	3.58314	9.03487	6.33772	4.64218	3.94133	6.61054	5.84821	4.54201	6.46691	7.33732	11.461	3.07872	15.3958	7.6378	14.0725	12.954
MgTOL.A0533	31.1681	38.2096	35.1968	6.0124	20.3875	42.8176	25.3033	51.593	57.92	39.6766	38.2023	43.3453	37.3204	35.9889	38.9222	34.8757	24.5401	31.0641	42.0585	24.7527	60.7715	43.7131
MgTOL.A0537	17.2816	21.5506	8.33409	0.54209	5.19474	12.8694	0.742688	2.35642	5.8956	2.38764	2.44941	3.75479	1.01592	0.937884	1.12207	1.69411	0.357565	1.48187	0.810733	0.409117	1.54261	0.770511
MgTOL.A0538	0	0.309829	0.903386	0	4.23244	0.697087	2.57578	0	1.16983	0.491133	0.157032	0.523586	0.192545	0.332212	0	0.368929	0	0	0.712426	0.356764	0.453653	0
MgTOL.A0542	20.9971	33.5222	45.1288	8.52199	39.9852	33.3736	20.0095	36.8163	54.7175	35.2092	31.6833	34.6668	35.5264	32.1925	34.1222	33.7421	40.0925	26.5458	44.863	14.5996	43.1645	48.8471
MgTOL.A0544	30.1583	19.2905	24.7211	32.6191	40.4938	16.2035	35.9466	55.2221	29.7333	16.4118	19.405	11.9913	29.6573	25.46	23.9447	14.9507	23.7607	24.9872	68.2032	45.7738	99.3371	45.8161
MgTOL.A0545	10.8943	32.6451	29.3538	2.00721	7.57298	23.2871	6.30993	9.88723	28.0683	22.9012	22.1792	27.2232	27.9832	24.7488	25.2074	28.0996	9.15545	19.0514	22.717	10.5866	15.9147	15.6557
MgTOL.A0546	0.30691	0.127233	0.243786	0.0429984	0.0628214	0.543566	0.506559	0.222267	0.761067	0.264764	0.159446	0.16885	0.163119	0.292895	0.0607346	0.117914	0	0	0	0	0.07102	0
MgTOL.A0549	2.74958	2.31516	2.55858	0.279449	1.71952	1.60464	1.81903	3.88211	2.22669	5.28224	3.93638	2.68444	2.35962	2.5432	1.57136	3.13037	2.52138	6.81821	1.64007	1.30827	3.70226	1.57289
MgTOL.A0551	12.5044	4.18598	10.9202	23.0857	17.9849	2.13791	1.67312	1.83771	2.24746	16.8764	11.1296	8.92413	2.67393	4.57273	4.73354	2.99884	5.14924	2.0209	5.39054	15.8038	14.5297	11.519
MgTOL.A0552	3.32746	2.39078	2.31336	1.18707	1.85824	0.855368	0.545306	0.28354	0.984399	0.105745	0.512573	0.575181	0.530822	0.65618	0.854238	0.417478	0.64448	1.51647	1.7724	0.247382	0.121679	0.0978086
MgTOL.A0553	7.47993	5.53651	4.68582	2.38859	5.75126	3.4754	1.35967	2.88242	2.63411	2.66004	2.92125	4.32667	3.35871	3.10415	4.4352	2.98924	5.88259	3.99937	3.29791	2.1129	1.88455	1.26703
MgTOL.A0554	21.0414	21.9297	20.5872	2.32339	26.248	14.2286	6.02091	17.1556	17.2832	16.0054	11.3094	22.0644	13.7479	9.7356	13.7678	16.5978	18.914	12.6553	15.9717	4.66045	16.505	18.8793
MgTOL.A0561	1.18447	1.34648	2.10126	0	0	0.200805	0	0	0	0	0	0	0	0.516601	0	0.318249	0	0	0	0.283199	2.05479	0
MgTOL.A0564	22.0506	17.5095	31.9855	28.4415	57.1306	13.7182	25.5742	46.1384	36.0062	14.3238	15.8149	14.2129	7.45803	9.96639	12.2043	10.7841	11.3658	8.39352	25.8755	23.6741	29.9529	32.7922
MgTOL.A0568	28.2755	33.1561	35.2818	11.1655	52.4021	31.6725	16.461	18.5873	22.3734	32.1013	28.9701	32.3925	29.6149	27.1429	29.74	28.9676	13.5704	17.6338	17.8238	10.0221	22.5898	16.5729
MgTOL.A0569	99.6008	31.0168	0	0	0	19.9343	0	0	0	47.9741	40.9325	52.5092	77.2007	19.5666	50.6212	0	0	0	0	0	0	0
MgTOL.A0572	3.52731	3.07848	1.3759	1.59514	2.18915	0.871934	0.732666	0	0.443079	0.247385	0.461742	0.330326	0.118313	0.303746	0.39405	0.770854	0.611114	0.285646	0	0.195896	0	0
MgTOL.A0573	19.4381	20.7902	31.4161	10.2325	27.061	84.0222	50.2574	56.4445	78.0117	118.241	105.689	139.046	54.5355	39.7783	45.9627	47.4199	32.7327	34.1814	27.9452	26.8255	21.2708	17.8846
MgTOL.A0576	4.45545	5.63337	3.7057	3.01406	5.43742	1.48094	0.454042	2.69644	1.08497	1.13014	1.16554	1.00219	1.90624	2.35341	1.95694	1.65491	5.5053	0.840347	2.90153	1.54791	2.72182	1.31098
MgTOL.A0578	0	0.157636	0	0	0.0820411	0.0737854	0.0992655	1.35666	0.0932276	0.353781	0.0676703	0.171942	5.23188	3.25798	8.29604	1.72289	56.319	15.0896	58.4974	23.1763	123.392	50.1309
MgTOL.A0580	8.14629	7.5259	10.6085	3.03346	7.7464	6.1272	5.41159	5.14126	3.16784	3.99702	3.88426	3.16224	1.39438	0.766061	0.455678	0.945348	2.76611	0.120094	2.71154	0.9983	2.07092	3.57132
MgTOL.A0582	1.43153	0.704696	2.46666	0.306229	0.156747	1.46058	0.0798344	0.978848	1.33243	0.228037	0.589846	0.608462	1.23366	1.02159	0.878647	1.38813	1.20118	5.39046	1.57606	0.176392	0	0
MgTOL.A0583	0	0	0	0	0	0	0	0	0	0	0	0	0	0	0	0	0	0	0	0	0	0
MgTOL.A0585	3.00068	3.74577	3.453	1.11349	3.93494	2.04743	0.769923	0.414429	2.87171	1.28805	0.961763	1.40654	0.798302	1.44132	2.54075	1.00029	0.133349	0	1.02011	0.511185	0.174034	0.99068
MgTOL.A0586	0	0.179513	0.134153	0	0	0.052788	0	0	0.289935	0.0532066	0.122183	0.195902	0	0.0674362	0	0	0	0	0	0	0	0
MgTOL.A0587	0	0.102013	0.117406	0	0	0.155553	0.174173	0.0365209	0.0453686	0.165722	0.166745	0.180796	0.0399921	0.0840836	0.0844997	0.0875822	0.130184	0	0	0.0173169	0	0
MgTOL.A0593	1.32317	0.451252	1.4875	0	0	0.436865	0.334525	1.03465	0.315623	0.369063	0.479483	1.18263	5.77167	2.91876	2.10011	2.69858	2.83808	0.597139	3.33035	3.44099	1.76118	1.3567
MgTOL.A0596	2.54219	4.35699	4.69765	2.27352	6.42	3.40052	1.43107	1.59414	2.93874	2.93145	3.09801	3.79202	4.91435	3.91129	2.15745	4.03096	2.47915	1.24242	2.26837	2.06549	3.951	3.70408
MgTOL.A0598	0.553801	0.20133	1.23824	0.0370318	2.16702	0.29907	0.447112	2.1276	0.330835	0.357384	0.397395	0.0760968	3.6304	4.3676	7.42035	3.45686	2.07938	4.69724	5.10396	3.62179	6.70262	7.43834
MgTOL.A0601	0	0	0	0	0	0	0	0	0	0	0	0	0	0	0	0	0	0	0	0	0	0
MgTOL.A0603	0	0	0	0	0	0	0	0	0	0	0	0	0	0	0	0	0	0	0	0	0	0
MgTOL.A0604	0	0	0	0	0	0	0	0	0	0	0	0	0	0	0	0	0	0	0	0	0	0
MgTOL.A0605	3.83674	11.5085	1.04812	0.0344966	0	5.56637	0.192981	0.130428	0.343304	3.66486	2.52885	2.39922	3.0148	3.19026	4.60538	4.68541	0.958241	0	1.71003	0.251986	1.34435	0.580053
MgTOL.A0606	0	0	0	0	0	0	0	0	0	0	0	0	0	0	0	0	0	0	0	0	0	0
MgTOL.A0607	0.8041	0.132186	0	0	0	0.11755	0.137486	0.0606698	0.0759142	0.119406	0.125539	0.189285	0	0.200515	0	0.138454	0.328692	0	0	0	0	0
MgTOL.A0609	0	0	0	0	0	0	0	0	0	0	0	0	0	0	0	0	0	0	0	0	0	0
MgTOL.A0610	0	0	0	0	0	0	0	0	0	0	0	0	0	0	0	0	0	0	0	0	0	0
MgTOL.A0611	0	0.0559301	0.189422	0	0	0.178785	0.0658614	0	0.0319944	0.307527	0.0499693	0.280034	0.0582289	0.0399404	0.126343	0.189331	0.351383	0	0.0276301	0	0	0
MgTOL.A0613	0.599457	2.48194	2.49432	0	0	0.429984	0.440838	0	0	0.842245	0.161177	0.628047	0.228642	0.726964	0.794349	0.45249	0.752273	0	0	0	0	0
MgTOL.A0614	1.8805	2.65337	1.82439	1.91832	5.04882	1.70689	2.29249	2.29628	0.896347	2.32986	1.89587	2.36662	1.08814	1.98103	2.17986	1.35699	3.83979	2.40592	1.74933	0.993554	3.35018	4.59404
MgTOL.A0615	15.1315	13.4276	15.3185	3.29681	26.7206	10.5261	6.90369	14.483	10.0454	12.4639	7.322	14.5618	10.7719	8.49183	10.3129	9.77981	13.5042	8.73987	6.64208	2.81167	8.59085	7.98804
MgTOL.A0616	0.828203	1.29503	1.51367	0.370041	0.670007	1.26181	0.419841	0.734106	0.490979	0.433639	0.535767	0.592868	0.607524	0	0.310261	0.332069	0	0	0.317026	0.100706	0.743535	0.76172
MgTOL.A0617	1.31853	3.83189	1.07866	0	0	1.98484	0.634301	1.15407	0.42933	1.6894	1.65666	2.75471	0.92785	1.50806	1.37338	2.09821	1.98599	5.43961	1.21362	0.714759	0.899514	1.13403
MgTOL.A0618,MgTOL.A0619	4.80196	6.19808	9.39708	2.30837	5.39902	5.55064	0.979591	4.95331	3.59542	5.06754	2.90802	5.61423	5.13411	2.92585	7.21345	4.79163	6.8351	5.36641	2.75122	1.20844	3.59382	4.64886
MgTOL.A0620	0.267847	0.194481	0.521998	0.0958254	0.665123	0.243605	0.168269	0.0473169	0	0.352426	0.176666	0.244254	0.2272	0.127371	0.0513471	0.447759	0.184632	0	0.0461977	0	0	0
MgTOL.A0621	1.22345	0.264362	0.82276	0.289897	0.231634	0.169093	0.330628	0.750147	0.290651	1.22624	0.356899	1.26031	0.863698	0.670835	0.178713	0.479236	0.204718	0.467515	0.361515	1.16479	0.832883	2.18651
MgTOL.A0622	2.85331	2.99256	2.36911	0.22944	2.00393	4.25361	1.94354	1.25336	1.84325	5.23597	3.67939	5.9445	4.64003	2.91901	4.24669	4.0746	7.46145	8.19421	1.92491	1.26229	2.05042	1.59268
MgTOL.A0623	3.51872	3.02593	2.48239	0.132826	1.63931	6.01309	2.47261	1.85571	2.9093	9.66204	6.42525	12.2936	5.02067	4.51155	4.41945	5.35292	3.5917	6.12248	1.65489	0.842808	1.45721	3.04067
MgTOL.A0625	19.2447	38.0027	60.2688	3.29891	53.999	73.8497	41.9909	97.543	143.017	57.0141	40.5765	79.9372	96.8844	88.5558	91.7875	95.3264	41.0058	132.605	69.8491	21.4707	48.4538	63.0153
MgTOL.A0626	0.63811	0.367316	0.596143	0	0.46569	0.345415	0.328968	0	0.234258	0.256703	0.224418	0.34152	0.993168	0.829945	0.992888	0.805559	0.901029	1.14357	0.753175	0.196366	1.01872	0
MgTOL.A0637	0	0	0	0	0	0	0	0	0	0	0	0	0	0	0	0	0	0	0	0	0	0
MgTOL.A0641	0.917144	0.520884	0.345164	0.0352085	1.50261	0.733022	0.853642	4.31904	0.180822	0.721901	0.536532	0.203055	8.54894	10.3926	10.2309	6.57019	5.03595	6.97765	4.63825	6.89085	5.79039	11.0235
MgTOL.A0646	0	0	0	0	0	0	0	0	0	0	0	0	0.129679	0	0	0	0	0	0	0	0	0
MgTOL.A0651	0.112418	0	0	0.0158405	0	0	0	0	0	0	0	0	0	0	0	0	0	0	0	0	0	0
MgTOL.A0660	7.36819	5.53377	4.84821	1.04791	4.02493	8.70094	4.02107	7.73366	4.38201	12.165	8.24665	10.5408	12.9405	7.30711	10.245	8.1493	15.9628	17.8665	16.3744	8.01938	14.2172	7.5881
MgTOL.A0662	138.12	202.338	324.935	95.3291	525.291	221.6	211.285	408.51	566.277	217.935	214.47	189.354	275.733	249.26	297.386	260.97	164.255	176.842	404.272	203.742	396.199	420.895
MgTOL.A0663	2.81553	2.02467	1.53089	0.374995	3.04394	0.407072	1.7992	4.97293	2.49776	1.46233	0.546144	1.80552	7.02209	4.87058	22.4618	8.87623	38.3257	11.5496	38.4219	24.5144	34.51	32.6255
MgTOL.A0664	23.1932	42.2735	46.6895	11.7315	11.7724	49.8931	13.6535	8.19074	27.5033	18.0069	16.1767	22.2266	7.86453	9.8354	7.90264	10.8376	5.81124	5.04931	5.95185	2.4168	5.6033	3.76551
MgTOL.A0665	0	0	0	0	0	0.360061	0	0.315485	0.354135	0.396626	0.424164	1.36379	0.109231	1.62303	1.47426	1.11408	0.605586	0.494728	0.835137	0.206006	0.139637	0.641455
MgTOL.A0667	19.0274	12.3653	9.4737	2.39981	5.11374	11.33	7.31329	9.55154	6.21732	12.8436	10.5779	9.79255	17.026	8.0048	11.7819	8.02993	27.4226	30.5802	18.0096	14.7927	24.0769	16.3442
MgTOL.A0668	0	0.157179	0	0	0	0	0	0	0	0.127464	0	0	0	0	0	0	0	0	0	0	0	1.52756
MgTOL.A0669	0	0	0	0	0	0	0	0	0	0	0	0	0	0	0	0	0	0	0	0	0	0
MgTOL.A0672	4.60231	5.40838	8.65084	0.427426	3.43051	3.10375	1.26566	0.353776	9.61649	2.04196	1.89472	3.69577	1.8324	1.95369	2.93399	3.76537	2.85421	1.45438	2.98366	1.23101	3.32731	1.63311
MgTOL.A0673	0	0	0	0	0	0	0	0	0	0	0	0	0	0	0	0	0	0	0	0	0	0
MgTOL.A0675	4.06742	4.70349	4.17329	0.283118	1.45968	4.66381	2.24206	6.95776	8.28612	7.60773	8.05256	10.061	11.6414	12.1207	11.8507	14.0607	7.83598	8.79967	13.7333	3.90621	11.8195	11.9099
MgTOL.A0676	7.96888	8.06906	5.30209	1.33279	4.97129	10.2521	3.94595	4.70576	8.72352	10.4895	6.11383	12.7194	7.80051	4.70456	7.67491	6.20846	19.7383	4.92192	11.0304	3.90924	22.2898	12.5706
MgTOL.A0677	2.40037	6.03171	1.89442	0.426798	3.16166	4.25689	0.9367	0.710689	1.57289	2.07723	2.47176	3.64306	1.49134	1.49506	1.90835	2.56335	1.44003	1.00085	1.55777	0.5359	1.43884	1.8984
MgTOL.A0678	1.5402	1.34011	1.67758	0.835081	3.71397	1.7846	1.13208	0.909915	1.0972	1.81432	1.41384	2.59934	1.56936	0.962849	1.21219	0.848275	0.734887	1.48784	1.66549	0.736031	2.08043	1.70686
MgTOL.A0679	0.839341	2.25355	1.61608	0.891268	3.23035	1.60371	0.556759	0.12723	0.681131	0.497958	1.17309	1.16505	0.547789	0.834195	2.27874	0.274668	0.334676	0	0.852723	0.568552	0	0
MgTOL.A0680	0.40058	0.161819	0.169952	0	0	0.445178	0.546211	0.664915	0.114493	0.852673	0.38193	0.651054	0.575595	0.881201	0.410687	0.585213	2.16224	0.984559	0.42594	0.402695	0.397275	0.179092
MgTOL.A0682	0.25965	0	0	0	0	0.179978	0	0	0	0	0	0	0.137159	0.102841	0	0	0	0	0	0	0	0
MgTOL.A0684	0	0	0	0	0	0	0	0	0.393091	0	0.123977	0	0.168474	0.414114	0.39453	0	0.275763	0	0	0.686288	0	1.05031
MgTOL.A0685	0.0735796	0.168974	0	0	0	1.0321	0.997112	2.47339	1.84722	1.9674	2.11572	2.91792	5.37809	4.10473	12.194	7.93063	22.9143	9.14344	23.4246	9.81469	9.40059	15.6173
MgTOL.A0686	6.35621	10.2155	10.1041	5.29801	7.41089	19.3018	59.6449	117.143	125.447	54.2567	42.0899	42.4378	366.536	312.145	307.284	247.718	472.811	221.09	740.384	359.825	658.323	620.53
MgTOL.A0689	20.3112	28.8837	36.445	11.5439	25.272	18.7459	16.54	23.3745	34.1314	15.8908	21.1823	15.4914	20.5506	25.8858	28.5552	22.046	12.3391	13.1501	22.9557	16.1953	24.9922	21.5429
MgTOL.A0690	0	0	0	0	0	0	0	0	0	0	0	0	0	0	0	0	0	0	0	0	0	0
MgTOL.A0691	0	0	0	0	0.11453	0.0188649	0	0	0	0.0384212	0	0	0	0.0484487	0.0346684	0	0	0	0	0	0	0
MgTOL.A0692	130.183	140.947	214.618	81.1002	311.884	445.918	461.643	1385.93	1200.18	672.973	690.203	560.346	854.795	947.138	823.586	711.486	219.079	463.569	411.009	213.413	408.102	285.884
MgTOL.A0693	34.804	51.3722	61.5525	23.7373	94.0005	41.1054	39.1505	64.2249	82.4359	41.8758	43.3941	42.4487	47.2671	45.439	50.7095	57.6282	27.156	26.5804	30.1309	22.2417	30.9818	37.7418
MgTOL.A0696	74.8668	77.6569	89.2259	28.9685	43.7381	34.51	180.075	135.884	159.524	125.295	127.922	39.9445	54.1244	91.8706	91.0592	72.9907	25.6236	161.942	115.682	20.9016	78.6691	29.864
MgTOL.A0697	0	0	13.8195	20.3634	4.13296	3.97167	0	0	0	10.492	7.09054	0	0	6.17971	0	0	0	0	0	0	0	0
MgTOL.A0699	0.142101	0.188587	0	0	0	0	0	0	0	0.132936	0	0	0	0	0	0	0	0	1.08359	0	0	0
MgTOL.A0701	0	0	0	0	0	0	0	0	0	0	0	0	0	0	0	0	0	0	0	0	0	0
MgTOL.A0704	8.72677	17.3981	12.8639	1.00499	9.1892	7.02454	3.4094	2.7404	8.45525	3.2008	2.83763	4.07935	4.98512	4.20647	4.34085	5.65835	4.24451	7.55059	4.62638	1.00409	2.04836	2.63294
MgTOL.A0710	0	0	0	0	0	0	0	0	0	0	0	0	0	0	0	0	0	0	0	0	0	0
MgTOL.A0714	0	0	0	0	0	0	0	0	0	0	0	0	0	0	0	0	0	0	0	0	0	0
MgTOL.A0715	149.571	115.179	77.5881	31.0401	70.8698	47.7881	20.9527	24.5911	39.6105	39.0972	34.8509	45.4608	29.6536	30.4134	39.8549	24.0274	71.1826	51.9698	39.5361	22.5622	28.0701	35.4467
MgTOL.A0716	11.8681	14.1343	18.2025	5.44736	13.2907	14.9331	4.86232	11.5579	14.0671	9.87844	12.4385	10.0163	7.83852	10.3495	11.659	14.4169	11.264	12.8246	14.5291	7.73764	11.0514	8.34119
MgTOL.A0721	880.946	552.488	330.657	143.581	257.424	609.204	510.496	558.701	376.726	779.498	667.74	634.399	984.248	650.738	810.201	719.531	1000.47	1085.73	1116.81	1112.58	790.052	910.571
MgTOL.A0725	1.16749	1.31145	1.99857	0.544425	2.42361	1.55494	1.41288	1.02252	1.35038	1.16933	1.70336	1.85594	1.04546	1.91551	2.03563	1.97981	1.37805	1.27298	0.937482	0.757384	0.683986	1.65251
MgTOL.A0727	7.01207	5.96401	7.3662	0.479696	7.16853	8.70226	6.34003	21.9022	13.1216	13.0286	9.30459	13.1909	28.0348	16.7553	32.1666	24.1361	33.9904	24.2306	42.6498	14.5533	53.5432	39.5746
MgTOL.A0728	8.57508	11.3306	18.2379	0.969391	13.3853	31.4273	28.9841	68.0374	72.2095	54.0428	34.6902	66.472	110.834	53.9692	88.3854	100.673	57.6753	95.0949	65.2755	26.9476	57.9249	56.4324
MgTOL.A0729	16.6939	14.7057	7.18588	4.77106	6.59817	14.477	5.71193	15.2155	5.00221	7.94517	7.18748	4.14091	33.6095	33.2632	26.3226	36.3313	17.3214	19.9532	5.93675	6.08324	5.55698	3.83032
MgTOL.A0730	10.2609	15.6361	18.9366	3.59618	9.07123	26.8528	11.3575	13.8628	25.0181	22.1458	19.29	21.7434	15.1024	13.1754	18.9695	21.1826	14.4692	8.40881	20.4695	7.26009	20.7166	23.8644
MgTOL.A0731	0.625572	0.886001	0.126748	0.604677	0.70075	3.61647	1.23304	1.54004	0.77385	1.88519	0.721554	1.6788	0.766281	0.928789	1.19724	2.18591	0.304176	0.590512	0.392975	0.0869621	0.0588245	0.155856
MgTOL.A0732	0.296246	0.121638	0.0917841	0	0	0.0513946	0	0.280552	0	0.135163	0	0	0	0	0	0	0	0	0	0	0	0
MgTOL.A0736	0.550352	0.31724	1.7655	0	0	0.077452	0	0	0	0.58083	0	0.0438354	0.0642416	0.100144	0	0.0755055	0.369366	0	0.206565	0	0	0
MgTOL.A0738	0.24531	1.11773	0.300567	2.85538	0.743304	1.0111	0.225953	1.87869	1.67178	0.463289	0.622395	0.367337	0	0.493258	0.210637	0	2.75422	4.49615	2.85951	1.74318	0.8799	2.6306
MgTOL.A0739	13.7924	11.0209	9.789	3.85834	9.96932	13.2722	7.3903	8.50702	6.10974	14.1336	12.152	17.8749	5.3202	6.31891	6.31185	5.12999	10.5117	8.9867	6.62473	5.42607	11.7174	6.60081
MgTOL.A0740	0.799653	1.85662	1.33227	0.138477	0.850614	4.77512	1.03108	0.915106	3.78744	3.44282	2.23024	3.98478	1.245	1.83328	2.42801	1.65937	0.753415	2.51912	1.21917	0.458658	2.16508	0.586792
MgTOL.A0743	0.38585	0.611945	0.632169	0	0	1.147	1.14589	1.36202	2.74554	2.75722	2.94921	3.36736	1.7512	1.57235	5.65574	0.987661	6.25787	5.30196	1.6832	0.980891	0.537432	4.72057
MgTOL.A0744	4.02305	5.60508	2.55731	2.05732	3.11032	5.83322	2.78898	3.94696	3.8239	5.28981	5.77438	5.14542	5.16493	4.29222	6.85224	3.63264	4.5404	3.3013	4.42401	2.56496	3.16746	1.58629
MgTOL.A0746	3.59615	3.63172	3.28484	0.898787	7.05247	1.91983	1.62852	1.95115	2.74796	2.48662	1.7569	3.47911	1.97473	1.38745	1.77971	2.48805	2.06868	0.206996	2.09986	0.354872	1.35947	2.36736
MgTOL.A0747	1.78575	12.5568	12.5021	2.65699	5.60373	24.8852	14.193	1.10295	17.2817	21.6777	23.8944	26.0832	18.0398	25.1793	36.5664	27.5114	6.05846	39.5814	30.0035	23.8132	11.6373	4.22567
MgTOL.A0750	0	0	0	0	0	0	0	0	0	0	0	0	0	0.156056	0	0	0	0	0.112614	0	0.952745	0
MgTOL.A0752	2.23571	1.77257	0	0	0	1.49549	0	0	0.574911	1.49764	2.55258	1.49344	0.462799	2.63879	3.45879	1.127	1.59677	0	0	1.47635	2.15196	1.21382
MgTOL.A0756	114.121	211.648	308.615	40.6023	273.434	173.862	209.299	278.095	489.171	178.346	145.546	191.96	187.498	176.768	192.761	195.556	189.333	187.124	443.824	182.235	388.062	290.037
MgTOL.A0764	7.37665	13.6164	9.01117	19.2979	17.0637	1.42549	9.52807	0	6.07648	0.308495	0	0.329021	1.46908	0.418932	2.65861	1.82296	0	8.02213	0	0.560544	0	3.88947
MgTOL.A0765	0.463557	0.413269	0.492383	0.0514712	0.212509	4.62554	3.62087	5.31592	2.07771	8.62882	5.00675	11.4427	18.3894	8.85842	16.6706	13.4332	8.75042	23.8997	4.84058	2.71724	3.04025	4.91617
MgTOL.A0768	0	0	0	0	0	0	0.809765	0	0	0	0.299188	0	0	0	0	0	0	0	0	0	0	0
MgTOL.A0770	0	0	0	0	0	0	0	0	0	0.114274	0	0	0	0	0	0	0	0	0	0	0	0
MgTOL.A0772	7.29566	12.3097	3.97215	0.307066	1.71187	13.523	3.91225	9.52995	4.49994	8.74533	10.5386	9.4469	7.81691	9.25055	10.2108	10.1634	7.82089	2.29044	4.92384	3.86658	4.76559	6.04333
MgTOL.A0775	11.7247	10.3931	7.37059	1.52888	7.02726	25.0366	8.75249	43.4659	38.34	17.7278	16.7044	16.7477	2.78462	4.87933	6.11363	21.2895	12.9775	35.0612	3.07968	1.82454	3.20585	4.60345
MgTOL.A0776	14.4763	20.1898	19.6875	9.69365	19.4455	24.0265	10.4901	22.6706	19.1757	26.4903	23.8126	32.5278	32.169	23.851	28.6028	29.3188	16.6535	26.599	20.5678	10.3035	14.4943	13.4066
MgTOL.A0777	7.96248	11.41	15.0498	4.01899	15.5767	8.04214	8.25624	13.8929	23.8101	8.67401	6.96842	7.63811	9.54557	7.14258	13.3463	10.9467	4.55472	6.06868	6.09233	2.62765	5.09553	15.1261
MgTOL.A0780	0.178647	0.218384	0	0	0	0	0	0	0.815165	0.0830877	0	0	0	0	0	0	0	0	0	0.289122	0	0
MgTOL.A0781	0	0	0	0	0	0	0	0	0	0.167969	0	0	0	0	0	0	0	0	0	0	0	0
MgTOL.A0783	0	0	0	0	0	0	0	0	0	0	0	0	0	0	0	0	0	0	0	0	0	0
MgTOL.A0784	0	0	0	0	0	0	0	0	0.339851	0.262384	0.169268	0.144887	0	0.189326	0.703234	0.422923	0.508088	0	0.388398	0.487226	0.135424	0
MgTOL.A0786	66.8622	77.3178	84.1065	13.5201	74.2926	67.4825	77.2194	80.2239	68.9447	93.849	53.545	139.211	150.451	85.5379	141.218	113.049	108.883	63.0311	146.07	100.706	132.089	115.085
MgTOL.A0787	0	0	0	0	0	0	0	0	0	0	0	0	0	0	0	0	0	0	0	0	0	0
MgTOL.A0789	11.4446	9.71874	4.94401	0.95408	3.86705	5.93971	4.77941	1.87005	3.02723	3.65512	4.68472	3.35484	2.78511	3.5345	5.15536	3.46061	6.75787	3.86561	3.63393	2.76694	3.04974	0.760141
MgTOL.A0791	57.8353	69.1406	96.4588	17.623	168.806	90.2427	86.7124	147.219	158.338	90.3296	62.5695	125.267	118.827	98.0023	122.527	121.008	132.11	140.823	120.594	82.7947	116.036	128.594
MgTOL.A0793	7.60967	10.445	4.17669	1.19271	3.07702	7.60114	8.7748	4.54577	7.94096	11.0662	9.75515	9.16592	8.68493	9.64193	10.222	12.7453	12.7713	10.102	9.14229	5.87977	8.73173	15.4414
MgTOL.A0794	12.7458	21.8671	16.0916	12.7269	14.6488	22.2572	10.1063	19.5697	35.6285	16.8908	15.9125	18.2935	4.11837	7.38209	6.0413	5.70398	4.8108	3.14068	5.20076	3.17881	14.946	17.7181
MgTOL.A0797	75.8792	64.2337	64.7944	17.6913	67.5916	89.3084	43.599	62.8262	70.1627	96.1732	83.0188	111.038	99.904	70.8946	82.7231	85.6301	108.236	121.195	72.9481	40.2326	76.0424	63.8064
MgTOL.A0798	17.2799	19.0186	10.1887	0.357064	1.30573	29.9703	12.8397	13.1908	9.42545	29.5846	24.488	43.2977	33.7694	21.0726	34.0183	38.0288	43.4122	63.4668	8.82275	5.54578	6.33979	5.12157
MgTOL.A0802	12.0406	6.58025	11.143	6.81085	15.6246	4.83182	9.48136	29.1754	19.0456	10.3249	7.18095	8.70511	2.51314	4.97322	3.83874	2.03049	6.861	0.920853	6.44663	4.20458	13.793	9.11723
MgTOL.A0803	1.27807	0.851842	0.34662	0.245078	0.761802	0.621047	0.143342	0.282288	0.225314	0.309786	0.356619	0.420984	0.213448	0.225961	0.115203	0.34106	0.594432	0	0.552016	0.0669006	0.178454	0.115682
MgTOL.A0804	1.37094	4.78948	1.34738	0	1.47403	0.686635	0.597804	0.962607	0.890082	0.702823	0.259388	0.82721	5.11152	3.11772	3.36531	4.01396	4.2736	5.91075	4.3851	2.99372	0.706085	3.52832
MgTOL.A0807	2.85804	6.28279	2.91481	1.1276	1.07568	3.8173	1.75262	3.29091	0.875	1.47966	1.44988	2.79945	1.36035	0.856779	2.44179	2.80792	2.7783	1.44614	1.69442	1.64967	3.26202	2.39948
MgTOL.A0808	9.3993	5.73658	6.89951	5.34534	10.1477	7.36456	6.17856	5.64833	5.3627	8.50382	9.78731	6.55027	3.55229	5.64765	4.60433	4.1575	5.54421	4.28926	9.3692	6.92751	9.86152	8.24734
MgTOL.A0810	0.522739	0.250951	0.258259	0.767105	0	0	0	0	0.0908542	0	0	0	0	0	0	0.0790049	0	0	0	0	0	0
MgTOL.A0811	17.3686	33.584	44.692	23.797	85.9689	30.1036	50.4464	63.3345	83.4921	24.5584	23.6909	22.8439	31.0036	30.2001	31.8097	30.633	14.68	26.3119	32.9506	22.4224	21.7869	23.1851
MgTOL.A0812	0	0.301048	0.507138	0	0.387825	0.0839082	0.308149	0	0	0	0	0	0.259473	0.376551	0	0.643469	0	0	0.279836	0.150328	0.477936	2.12879
MgTOL.A0814	1.82225	6.57579	1.29548	0	0.889509	3.06134	0.531726	0.618067	0.850897	2.06259	1.56321	3.57825	1.8589	2.92711	2.93157	1.79004	0.704334	1.05453	0.846827	0.237414	0.3782	0.907647
MgTOL.A0815	2.15343	1.81816	1.60716	0.204849	1.62534	1.54071	0.24602	1.6408	0.895843	1.32239	0.92798	1.62084	0.454977	1.0758	0.78759	0.522882	0.47508	1.6041	0.671869	0.287038	1.38212	0.611336
MgTOL.A0816	18.6558	30.8909	19.6873	8.36204	17.0245	7.80687	2.75742	2.27503	6.2256	1.65529	1.42066	1.96561	2.48516	1.39574	1.81503	2.51256	2.08696	0.649911	1.17473	0.675469	1.97386	0.703794
MgTOL.A0817	9.20228	8.09334	6.76986	0.975558	6.71917	5.87668	2.40414	4.77137	4.81254	4.37092	4.81459	4.4746	5.47819	3.68177	5.39642	5.78617	3.47679	3.52989	3.48542	2.23495	3.28443	5.46301
MgTOL.A0821	3.9456	16.006	8.83199	0.45992	3.30536	12.8427	2.83653	4.37166	6.40037	16.3247	12.4349	18.2049	13.3478	13.6573	21.9875	14.8847	6.80568	8.90411	8.46765	6.4597	3.88323	2.63715
MgTOL.A0824	46.5309	69.6569	85.7918	10.1543	101.209	53.9778	78.5631	127.076	139.342	70.7959	74.7543	67.972	160.942	130.235	175.392	150.859	101.253	73.4568	205.893	128.473	214.993	239.67
MgTOL.A0825	6.58391	3.88396	2.42965	1.98431	6.35095	3.0881	3.23433	4.4595	2.76466	8.22118	7.09667	6.60741	4.88086	8.01818	4.29459	3.4854	23.482	10.1704	10.1987	5.70077	12.4976	15.3796
MgTOL.A0827	0	0	0	0	0	0.191519	0	0	0.0419608	0.11393	0.0540868	0.0633306	0.0379425	0.0297519	0.0895045	0.0407452	0	0	0.0810346	0	0	0.089225
MgTOL.A0828	0.525477	0	0	0	0	0	0	0	0	0	0	0	0	0	0	0	0	0	0	0	0	0
MgTOL.A0829	3.83311	3.26762	1.26509	1.25387	2.25377	5.04136	3.74341	4.46172	2.99986	6.8692	4.23118	6.50096	7.80445	6.17118	11.807	7.36639	13.6712	15.9863	3.86711	2.35501	4.19254	3.11275
MgTOL.A0830	10.2838	12.497	8.76396	5.13755	12.5807	9.85608	6.11296	11.409	8.97775	12.7099	11.1947	13.0544	14.0401	11.6103	14.5617	12.8179	21.3874	11.6249	10.4235	7.07266	14.7993	4.66544
MgTOL.A0831	0	0	0	0	14.1231	0	0	0	0	0	0	0	0	0	0	0	0	0	0	0	0	0
MgTOL.A0836	4.92233	10.7735	6.84316	0.971814	6.11522	8.45144	3.20165	7.2567	5.72236	7.27084	4.57961	11.0459	8.01913	5.89313	8.50378	10.613	2.15114	7.23753	1.17233	0.672475	2.54214	1.15781
MgTOL.A0838	10.7172	11.1674	2.97719	1.15847	2.14759	10.6559	7.5123	14.7577	2.89015	7.96878	4.53289	7.53856	15.0867	11.8888	11.1455	19.873	3.8538	11.0655	1.32391	0.816865	1.35278	0.639654
MgTOL.A0841	11.2663	22.0124	18.6146	0.236124	6.02439	15.9922	3.48474	5.73141	12.8003	13.745	11.7365	13.82	15.1933	13.5973	18.0151	12.798	9.46535	8.62103	9.18945	4.05412	5.47331	6.43066
MgTOL.A0842	0.168847	0.18564	1.5612	0.378178	0	0.165909	0	0	1.11863	1.59413	0	0	0	0	0	0	0	0	0	0	0	0
MgTOL.A0843	1.4955	0	0	0	0	2.77907	77.7019	189.217	43.6244	36.1242	69.7808	95.8242	5118.14	3615.65	14087.1	8204.47	16452.1	9568.01	754.241	5907.17	1061.18	1589.48
MgTOL.A0845	0	0	0	0	0	0	0	0	0	0	0	0	3.76873	3.542	12.1504	6.0759	0	0	48.4625	19.8227	16.7626	0
MgTOL.A0849	0.261784	0.195434	0.734066	0.1827	0	0.337059	0	0.492255	0	0.856879	0.290322	0.633293	0.860849	0.415828	0.551544	0.36729	1.06175	0	0.283589	0.078182	0	0
MgTOL.A0850	48.9111	59.9461	60.9561	8.48895	38.9263	64.3643	46.8272	64.5753	106.818	78.6422	88.4432	77.6158	86.5833	91.6133	108.75	94.5611	49.9028	93.2488	82.3364	53.8883	58.5782	71.0155
MgTOL.A0851	3.69445	1.72753	6.53341	9.40678	4.63551	3.32784	9.58594	10.2799	5.40806	4.60626	4.47244	3.34459	3.72327	8.67651	4.66383	5.8993	36.8268	2.21062	58.2593	27.6249	54.7993	77.1865
MgTOL.A0854	13.3381	11.9285	10.6886	1.07243	7.55477	8.42075	4.09059	9.0642	10.9115	6.98361	6.91685	8.05086	5.52599	5.56264	7.91719	9.7594	13.2875	11.4022	12.7047	6.78372	10.7314	13.3652
MgTOL.A0856	349.787	461.214	296.292	11.591	36.9603	267.699	69.1272	132.218	280.707	236.432	222.791	190.376	232.767	232.941	373.64	305.735	137.607	105.449	191.418	95.8712	168.76	119.353
MgTOL.A0857	0	0	0	0	0	0	0	0	0	0	0	0	0	0	0	0	0	0	2.80123	0	0	0
MgTOL.A0858	299.999	393.065	366.208	102.892	273.572	206.282	139.086	283.752	420.346	176.703	223.386	151.997	167.404	183.09	276.998	204.727	86.8144	84.2084	273.064	159.013	321.812	308.214
MgTOL.A0859	0	0	0	0	0	0	0	0	0	0	0	0	0	0	0	0	0	0	0	0	0	0
MgTOL.A0981	0.385071	1.16289	0.0298905	0	0.142499	1.07723	0.357038	0	0.0443097	0.473947	0.192735	0.916845	0.707758	0.454996	0.415057	1.24334	0.834938	0.593936	0.112971	0	0.254102	0.278963
MgTOL.A0980	2.73087	3.10745	1.84725	0.522868	0	1.68268	1.0641	1.64751	0.166076	2.58512	1.86293	2.24525	3.52361	2.25708	3.95125	3.55773	4.56345	2.49815	3.38565	2.4469	2.74427	1.54166
MgTOL.A0977	0	0	0	0	0	0	0	0	0	0	0	0	0	0	0	0	0	0	0	0	0	0
MgTOL.A0976	0	0	0	0	0	0	0	0	0	0	0	0	0	0	0	0	0	0	0	0	0	0
MgTOL.A0975	16.201	15.2942	9.40605	12.6536	15.1837	4.95658	2.04233	3.62796	4.88041	3.13157	3.27767	3.39313	0.705323	1.43639	0.604787	0.856377	3.01009	5.84242	2.26307	2.336	2.28272	1.64077
MgTOL.A0974	2.41595	4.34286	1.80258	0.360087	0.716648	3.05924	1.99622	1.15432	0.590362	1.83152	1.5833	2.23941	1.90034	1.22453	0.896612	1.64058	1.40649	2.32268	0.849792	0.509102	0.901576	0.719147
MgTOL.A0971	1.90825	3.086	1.89206	0.191732	1.28046	2.27924	0.609107	0.838137	0.50152	1.50384	1.20994	1.97996	3.28447	4.17179	4.99789	4.59717	11.066	11.1735	7.88175	3.3627	5.83505	7.82799
MgTOL.A0967	0	0	0.135085	0	0	0	0	0	0	0.107109	0	0	0	0	0	0.0897165	0	0	0	0	0	0
MgTOL.A0962	8.7689	9.02829	13.4041	2.46409	13.4258	5.42368	7.03762	8.3495	9.00951	5.01423	3.96643	6.24117	10.8059	9.95589	7.91746	10.4177	17.4426	14.707	9.04458	5.00733	17.5099	15.8921
MgTOL.A0953	0	0.0352631	0.0351097	0	0	0	0	0	0	0.0863047	0	0	0	0	0	0	0	0	0	0	0	0
MgTOL.A0952	65.5062	114.242	144.378	54.2494	147.514	170.855	207.878	265.38	388.233	132.038	114.242	119.847	104.876	132.298	101.505	116.981	38.7904	76.0408	58.7688	32.9144	57.869	51.1499
MgTOL.A0951	1.2732	1.48795	0.300316	0	0	1.06988	0	0	0	0.248347	0.051307	0.186004	0.801321	0.402522	0.969388	0.214206	0.13098	0	0.190957	0.0794907	0.530445	0.298569
MgTOL.A0950	0	0	0	0	0	0.0517797	0	0	0	0.107399	0	0.143878	0.176716	0	0	0	0	0	0	0.085949	0	0
MgTOL.A0944	0	0	0	0	0	0	0	0	0	0	0	0	0	0.267277	0.193813	0	0	0	0	0	1.40196	0
MgTOL.A0943	31.5562	25.8334	30.2397	7.69011	40.0028	13.8485	6.97622	14.8239	15.9497	24.3259	13.1941	19.773	20.74	15.8203	28.1001	24.3146	20.4515	26.3238	27.3928	15.1948	16.7726	20.654
MgTOL.A0942	28.3594	16.6922	17.7984	8.46863	27.2517	17.5783	12.5825	23.8362	12.0263	22.3503	17.4737	26.2243	28.4441	13.4532	21.363	20.0708	28.9416	22.534	19.0849	10.9773	16.5243	23.0741
MgTOL.A0940	0	0	0	0	0	0	0	0	0	0	0	0	0	0	0	0	0	0	0	0	0	0
MgTOL.A0939	0	0	0	0	0	0	0	0	0	0	0	0	0	0	0	0	0	0	0	0	0	0
MgTOL.A0938	0	0	0	0	0	0	0	0	0	0	0	0	0	0	0	0	0	0	0	0	0	0
MgTOL.A0937	0	0	0	0	0	0	0	0	0	0	0	0	0	0	0	0	0	0	0	0	0	0
MgTOL.A0936	0	0	0	0	0	0	0	0	0	0	0	0	0	0	0	0	0	0	0	0	0	0
MgTOL.A0935	0	0	0	0	0	0	0	0	0	0	0	0	0	0	0	0	0	0	0.0838006	0	0	0
MgTOL.A0934	0	0	0	0	0	0	0	0	0	0	0	0	0	0	0	0	0	0	0	0	0	0
MgTOL.A0933	939.534	343.908	259.632	235.6	512.711	7.18766	0.678656	6.95947	4.92725	0.243812	0.0834084	0.540723	0.0570223	0	0	0.0528027	0	0.842714	0.0659606	0.0441946	0	0.954909
MgTOL.A0932	26.9649	10.0154	4.46501	2.96166	6.44426	0.171485	0.0636211	0	0	0	0	0.049784	0	0	0	0	0	0	0	0	0	0
MgTOL.A0929	14.3547	6.07748	6.05255	9.22717	15.6213	7.81155	9.59485	14.3441	9.83289	8.17481	6.95483	9.17298	10.833	8.30174	10.45	6.7839	19.499	19.6206	13.1268	11.1042	18.52	9.44545
MgTOL.A0927	2.05406	4.90664	3.40072	1.23285	3.18432	2.35719	0.0899049	0.909174	2.53747	1.09101	2.06305	1.28726	5.192	5.25254	8.08615	6.21266	3.78215	4.8375	4.4682	2.58637	4.90206	2.97932
MgTOL.A0925	17.2354	36.2354	25.1522	2.11248	15.403	25.9647	9.73986	18.8111	39.2511	24.3401	19.1806	34.0873	18.044	14.6476	15.9396	22.1313	14.2242	11.5023	10.7012	5.01522	10.0654	7.50047
MgTOL.A0923	4.24928	9.89937	3.30977	0.876878	2.61046	15.2702	1.90616	3.78129	2.42116	7.99584	6.48114	13.3409	7.41793	5.7944	7.66045	12.3894	2.99493	2.96823	3.43197	0.8397	1.02437	2.40743
MgTOL.A0922	42.1421	27.6745	20.4784	9.98974	18.5262	10.4236	18.3138	12.8105	14.8525	7.31049	5.62525	7.18842	12.6022	8.35454	5.61112	10.2405	4.25581	9.87607	2.09958	2.53142	3.14171	1.56083
MgTOL.A0921	0.44682	0.838614	0.128341	2.63657	1.23768	0.434193	1.021	0	0.335067	0.425189	0.600652	0	0.136533	0.11722	1.05103	0.565502	2.98844	0.206084	4.46752	1.70741	4.29576	1.38748
MgTOL.A0919	0	0.140597	0.305466	1.14896	1.79929	1.28756	0.449605	0	0.205839	0.918438	0.403164	0.909137	0	0	0	0.358829	0	0	0	0	0	0
MgTOL.A0913	0.769496	0.371253	0.0903537	1.4216	0	0.660521	1.51237	0.376404	0.700868	1.15353	1.0883	1.42736	2.9661	2.08278	3.18077	0.812274	6.63093	6.12339	11.6455	4.6979	6.69327	5.32876
MgTOL.A0912	10.1784	14.5731	21.0595	7.56711	25.1519	29.4984	26.1155	79.7868	109.668	43.0077	39.0614	44.8748	60.8344	39.0161	56.4557	62.6398	36.9285	31.811	77.15	29.5704	97.9927	150.179
MgTOL.A0911	0.205552	0.759329	0.173311	0.275098	1.54122	0.439387	0.963647	1.36522	1.39102	1.1379	1.22194	1.49592	0.119853	0.460836	0.552938	0.403295	1.08056	0.754662	0.112138	0	0	0
MgTOL.A0910	0	0.237243	1.61521	0.741597	0.594337	0.73728	1.36693	2.71604	0.519427	1.27871	0.744355	1.62786	0.162688	0.368925	0.409933	0	0	1.0482	0.172514	0.409463	0.265765	0
MgTOL.A0907	18.4652	17.6701	21.4313	3.87638	19.2578	11.3133	13.5059	5.38546	17.3915	5.43431	7.65962	7.55414	5.23782	3.84531	9.56319	4.24245	5.61331	6.71717	14.2808	11.3918	15.7747	6.50815
MgTOL.A0904	1.41732	1.03116	0.783514	1.79284	1.94953	0.892456	1.58947	0.730116	0.895099	1.32147	0.552784	2.3347	1.404	1.05183	1.54128	1.74815	2.31428	0	1.77796	0.826031	2.02536	5.76857
MgTOL.A0902	19.0251	13.634	13.7533	4.56582	17.3801	5.72909	3.44624	13.9263	5.70286	6.25698	5.77057	7.26331	4.35324	4.25681	4.57601	3.54098	2.54874	3.21701	4.37829	2.92776	4.7493	3.27481
MgTOL.A0901	14.5038	21.6633	25.5106	6.90286	23.041	25.0722	12.5795	11.8474	15.2507	21.4278	18.4824	23.2329	18.9895	18.9752	22.7076	20.383	23.5532	18.2196	16.8692	7.50276	13.539	17.691
MgTOL.A0898	0	0.247152	0	0	0	0	0.732914	0.332221	0.350712	0.194331	0.739936	0.533447	0.941308	0.737619	0.683237	0.367881	0	4.13405	0	0	0	0
MgTOL.A0994	4.57928	5.44028	4.604	0.531036	5.68667	3.53359	0.467342	0	2.10416	0.76217	0.988206	1.19687	0	0.229332	0.12071	0.461112	0.753778	0	0.113672	0.16828	0.583981	0
MgTOL.A0995	63.7191	42.6352	37.6753	21.5588	52.5528	19.8797	14.6795	12.7734	22.7817	9.82622	7.82457	11.9643	10.2745	8.92269	8.23962	8.15957	13.258	17.7012	14.8314	6.93836	14.785	14.8358
MgTOL.A0998	0.0921377	0	0	0	0	0	0	0	0	0.0595618	0.0532392	0.0709362	0.0487634	0	0	0.230232	0	0	0.0482935	0	0	0
MgTOL.A0999	1.77112	2.77362	1.56417	0.12912	1.50203	2.30703	0.215601	0.763419	0.921144	2.43063	0.917561	2.72657	0.965503	0.639337	1.03029	2.66851	0.638674	0.791056	0.37628	0.0588536	0.152814	0.354947
MgTOL.A1000	12.8216	11.9986	6.83675	4.7426	17.3288	8.56066	3.08919	4.37354	5.45501	5.64225	4.56669	4.26835	5.74985	3.92532	6.61565	3.75566	5.31677	5.16519	4.49913	2.10335	6.02487	4.55286
MgTOL.A1028	0	0	0	0	0	0	0	0	0	0	0	0	0	0	0	0	0	0	0	0	0	0
MgTOL.A1029	2.80951	14.142	12.3556	0	3.0813	4.93265	89.7898	104.963	65.4496	92.5322	17.0786	85.0695	19.9464	191.295	390.938	224.04	234.035	76.4768	272.556	202.644	69.2977	82.4348
MgTOL.A1031	0	0	0	0	0	0	0	0	0	0	0	0	0	0	0	0	0	0	0	0	0	0
MgTOL.A1032	0	0.0860575	0	0	0	0.0244697	0.0279842	0	0	0.205126	0.152389	0.173033	0.129936	0.0299707	0.0471591	0.180076	0	0	0	0	0	0
MgTOL.A1033	0.431154	1.09185	0.595793	0.146412	0.759127	0.711593	0.0940961	0.555332	0.136362	0.437605	0.829004	1.20608	0.217558	0.25177	0.457828	0.342965	0	0.0501837	0.215254	0.188541	0	0.383076
MgTOL.A1034	0.334327	0.166787	0.170308	0	0.429558	0.0557485	0.220801	0	0.0482895	0.0840066	0.0303713	0.0371369	0.139861	0.0338866	0.393247	0.0910832	0.381077	0	0	0	0.511056	0.596842
MgTOL.A1035	1.36826	1.60699	2.3136	0	2.75159	4.25056	2.5497	7.276	6.99086	6.75629	5.31776	5.02507	10.9952	7.21991	7.77413	8.26654	6.7662	5.37048	5.08646	3.01333	10.0446	3.61013
MgTOL.A1036	0	0	0	0	0	0.0557695	0.467573	0	0	0.295258	0.0633761	0.335559	0	0.14147	0	0.124064	0.243229	0	0	0	0	0
MgTOL.A1038	16.9838	10.39	9.68529	6.50887	8.86827	5.81173	2.92864	3.59706	2.35659	3.48021	3.02781	2.29246	10.3727	1.89142	8.56109	4.41246	8.05809	24.0589	2.36312	1.34676	3.34063	1.81738
MgTOL.A1002	161.81	217.324	361.396	158.96	563.75	239.638	318.473	578.912	582.169	249.034	202.414	225.595	258.794	228.871	272.226	220.996	247.297	251.959	514.365	227.296	650.215	483.719
MgTOL.A1003	0.557498	1.15569	0.714282	1.08577	1.06359	2.61051	5.0619	1.77294	1.50187	2.09285	1.73149	3.01541	3.19634	1.04101	2.65476	2.13606	4.51821	2.44225	1.69135	1.64522	0.781411	2.00715
MgTOL.A1007	0.268184	0.383143	0.302498	0	0.330107	1.16464	0	0.856627	0.52927	1.18352	0.803136	1.61252	1.30673	0.913928	1.24331	1.14209	1.25978	0.683419	0.688582	0.606739	0.71111	0.97041
MgTOL.A1011	2.04777	3.09781	7.57489	0	1.91402	2.972	3.02845	5.34173	4.56715	1.95572	1.6618	2.75519	5.79792	4.58081	4.91562	3.56972	0.276077	0.35116	4.56595	3.94367	4.70635	6.78781
MgTOL.A1012	0	0	0	0	0	0	0	0	0	0	0	0	0	0	0	0	0	0	0	0	0	0
MgTOL.A1013	0	0	0	0	0	0	0	0	0	0	0	0	0	0	0	0	0	0	0	0	0	0
MgTOL.A1015	0	0	0	0	0	0	0	0	0	0	0	0	0	0	0	0	0	0	0	0	0	0
MgTOL.A1016	0	0	0	0	0	0	0	0	0	0	0	0	0	0	0	0	0	0	0	0	0	0
MgTOL.A1017	0	0	0	0	0	0	0	0	0	0	0	0	0	0	0	0	0	0	0	0	0	0
MgTOL.A1018	0	0	0	0	0	0	0	0	0	0	0	0	0	0	0	0	0	0	0	0	0	0
MgTOL.A1019	0	0	0	0	0	0	0	0	0	0	0	0	0	0	0	0	0	0	0	0	0	0
MgTOL.A1020	0	0	0	0	0	0	0	0	0.379706	0.324101	0.112311	0.147579	0	0.128748	0	0	0	0	0	0	0	0
MgTOL.A1021	0	0	0	0	0	0	0	0	0	0	0	0	0	0	0	0	0	0	0	0	0	0
MgTOL.A1022	0	0	0	0	0	0.619238	0	0	0	0	0	0	0	0	0	0	0	0	0	1.04403	0	0
MgTOL.A1023	0	0	0	0	0	0	0	0	1.38706	0	0	0	0	0	0	0	0	0	0	0	0	0
MgTOL.A1024	0	1.36091	0	0	1.32502	0.785079	0	3.1542	4.18809	0.25623	0.980057	0	2.8069	0	3.05763	1.29125	0	0	0.857437	1.36635	1.95923	4.25228
MgTOL.A1025	0	0	104.89	0	0	0	0	0	0	0	0	0	0	0	0	0	0	0	0	0	0	0
MgTOL.A1026	0	0	0	0	0	0	0	0	0	0	0	0	0	0	0	0	0	0	0	0.69365	0	0
MgTOL.A1027	2.96824	2.66609	6.53148	0	0	0	15.3857	0	0	16.2857	0	14.2594	0	46.2601	76.292	24.4827	6.69321	9.73685	49.9996	30.9833	19.7441	0
MgTOL.A0875	1.5094	0.874609	0	0	0	0	0	0	0	0	0	0	0	0	0	0	0	0	0	0	0	0
MgTOL.A0873	0	0	0	0	0	1.07745	1.54987	0	1.39525	0.995988	0	0.333449	0	0	0	0	0	0	0	0	0	0
MgTOL.A0867	22.893	96.5695	119.239	47.5302	100.434	49.2209	32.8131	62.5743	104.219	25.9934	34.2421	21.8346	42.2863	39.2478	53.4865	34.8907	13.3228	31.6771	26.846	44.6068	22.0827	12.2208
MgTOL.A0866	5.9725	6.62263	4.08341	0.977959	1.60371	4.43916	1.28343	0.298402	1.75499	3.26911	2.07799	2.46509	5.63243	5.0955	5.60924	4.81378	5.34355	7.48163	5.29055	2.60538	5.0606	2.56464
MgTOL.A0864	0	0.235154	0	0	1.44142	0	0	0	0	0.433278	0.287997	0	0.689406	0.307055	1.77173	1.76281	0	0	0	0.530715	0	0
MgTOL.A0863	35.612	16.3105	20.2705	15.4812	18.4336	14.0208	13.5836	12.0246	14.1046	17.8191	16.9518	18.8503	9.37576	8.95239	12.3312	9.80103	28.4842	16.4372	26.5707	20.08	21.8056	19.8568
MgTOL.A0889	46.667	31.1626	24.3044	12.8795	17.5534	22.488	20.6255	29.931	16.5928	49.9345	40.2642	37.1143	36.9426	32.3039	53.6934	29.0552	77.8297	40.7246	64.7945	52.6331	60.0925	46.3415
MgTOL.A0890	0.163328	2.45564	1.5526	0.431721	3.48734	0.973754	6.41282	17.2062	11.4663	2.00086	0.568347	0.413625	1.71	3.0929	7.12599	0.688453	9.06159	8.89737	7.05016	3.091	20.5522	16.5733
MgTOL.A0891	0	0.203295	0.459286	0	1.66976	0.948537	0.476007	0	0.627653	1.46597	1.48234	1.08692	1.04262	0.420615	0.241811	0.45255	0	0	0	2.27465	2.56197	0
MgTOL.A0892	5.97032	6.62244	7.52724	3.16233	6.32275	6.3247	1.76022	4.1606	7.42646	9.5344	7.56876	7.56186	10.4362	9.0002	6.43461	7.05169	1.45448	10.0692	9.90001	5.69476	5.19846	2.47141
MgTOL.A0894	29.131	43.4826	46.5535	7.28453	21.14	38.4789	20.9765	33.8634	54.7662	33.3773	33.0384	35.5226	39.5116	38.5653	36.5937	47.0902	35.3536	32.7771	35.5729	24.2047	29.8247	29.9943
MgTOL.A0897	0.136986	0.187686	0.317317	0	0.636899	0.0808113	0.0318319	0.198872	0.10041	0.108619	0.152467	0.255038	0.542875	0.803592	0.760994	1.32932	0.226144	1.03692	0.230711	0.0730426	0	0
MgTOL.A1091	1.11195	1.08027	1.12839	0.165647	1.95815	0.255555	0.0632491	1.85442	0.743905	0.868946	0.289546	0.599601	0.806227	0.768541	0.685447	1.43376	6.99395	1.48119	3.23822	0.572348	6.52418	3.29584
MgTOL.A1227	0.530378	0.180251	0	0	0	0.0746666	0	0	0	0	0	0.207134	0.118765	0.294075	0	0	0	0.320848	0.11947	0	0	0
MgTOL.A1225	0	0	0	0	0	0	0	0	0	0	0	0	0	0	0	0	0	0	0	0	0	0
MgTOL.A1224	1.50791	2.37258	2.17244	0	2.70064	2.56246	1.15385	3.88421	1.41431	0	1.13342	1.15415	1.75452	1.76783	0.337112	0.903054	0	3.65515	0.569715	0.722656	0	0
MgTOL.A1222	0	0.167339	0	0	0	0.308883	1.2019	0	0	0	0.219281	0.390514	0	0	0.649393	0	0	0	0	0	0	0
MgTOL.A1221	0	15.9627	19.8541	0	0	6.74818	0	0	0	15.9028	17.7348	11.8119	7.28898	15.2635	13.6583	14.4495	0	0	6.75383	1.76718	0	0
MgTOL.A1219	0	0	0	0	0	0	0	0	0	0	0	0	0.249573	0.450507	0	0	0.612298	2.03706	0.268863	0.97689	0	0
MgTOL.A1217	0	0	0	0	0	0	0	0	0	0	0	0	0	0	0	0	0	0	0	0	0	0
MgTOL.A1216	0.113682	0.722737	0	0	1.15198	0	0	0	0	0	0	0	1.06135	0.708787	0.632507	1.30581	0	0	0	0	0	0
MgTOL.A1215	0.69248	1.73084	0	0	0	0.479984	0.490287	0	0	0	0	0	0	0	0	0	0	0	0	0	0	0
MgTOL.A1213	0	0	0	0	0	44.0441	140.359	194.218	80.3594	103.053	53.2852	83.664	139.139	55.2334	66.5882	68.1831	76.0838	67.7865	61.7251	74.2499	43.5808	63.0608
MgTOL.A1211	0	0	0	0	0	0	0	0	0	0	0	0	0	0	0	0	0	0	0	0	0	0
MgTOL.A1207	0.747042	0.134161	0.332039	0.481881	0	0.725897	0.939863	0.409935	1.30583	0.771946	0.691237	0.301039	0.966794	1.03902	2.09906	1.41014	2.26932	0.734071	1.6292	0.528368	0.798255	1.27577
MgTOL.A1041	0	0	0	0	0	0	0	0	0	0	0	0	0	0	0	0	0	0	0	0	0	0
MgTOL.A1042	0	0	0	0	0	0	0	0	0	0	0	0	0	0	0	0	0	0	0	0	0	0
MgTOL.A1043	0	0	0	0	0	0	0	0	0	0	0	0	0	0	0	0	0	0	0	0	0	0
MgTOL.A1044	0	0	0	0	0	0	0	0	0	0	0	0	0	0	0	0	0.512283	0	0	0	0	0
MgTOL.A1046	0.236223	0.350092	0	0	0	1.68085	2.99362	1.28098	0.742652	1.75741	5.16283	1.40304	2.54878	2.19411	4.91511	4.16512	0.468221	3.34205	0	0	0	0
MgTOL.A1047	0.148909	0	0	0	0	0.398106	0	0	0	0.409786	0.156896	0.131115	0.657256	1.26759	0	0	3.49302	0	1.35558	1.75301	0	0
MgTOL.A1051	11.8743	22.3006	30.0409	69.9161	43.1167	9.78368	21.0977	14.5963	15.4555	9.58589	12.5331	9.98837	8.62278	6.93097	12.9367	8.80711	8.71039	8.61558	17.1719	13.5273	35.0236	18.9773
MgTOL.A1090	0	0.380413	0.231719	0.23362	0.251472	0.185396	0	0	0	0.184333	0	0.3571	0.227867	0.921284	0	0.0838128	1.29366	0.0807194	1.47286	0.382334	0	0.60075
MgTOL.A1088	2.6921	6.44164	5.44374	1.69092	2.24765	5.98824	1.8661	2.80946	2.89571	4.16467	4.84605	5.12321	3.33879	4.35263	5.67458	3.37277	2.21481	0.930276	4.10728	1.2363	1.8497	2.05692
MgTOL.A1085	28.4067	20.4938	28.2719	9.01007	30.6615	33.5282	30.6825	44.4934	60.312	35.4199	31.8127	38.2773	41.4221	31.4436	44.0713	41.4718	42.834	32.5989	36.461	21.9675	38.6907	37.0031
MgTOL.A1083	0.480768	0.395895	1.87822	2.77199	2.48555	0.747807	0.90789	1.03625	0.726117	1.94382	1.3673	0.636475	1.70201	1.85477	3.13621	2.97631	1.62832	1.56688	3.33819	2.3879	4.14674	1.50046
MgTOL.A1082	0	0	0	0	0	0	0	0	0	0	0	0	0	0	0	0	0	0	0	0	0	0
MgTOL.A1080	66.1942	36.2786	31.2911	39.8099	36.3604	33.366	31.8702	51.0871	23.3783	32.1518	32.7992	28.207	12.3446	10.159	12.1606	10.4266	16.0171	13.723	11.2636	9.41586	10.497	4.40448
MgTOL.A1079	0	0	0	0	0	0	0	0	0	0.0777991	0	0	0	0	0	0	0	0	0	0	0	0
MgTOL.A1076	0.873289	0.744981	0.455571	0	0	0.58495	0	0	0	0.186783	0.647018	0.110972	2.34667	2.36256	1.77799	1.21039	0.497857	3.25582	2.09175	0	0.198217	0
MgTOL.A1075	0	0	0.156304	0	0	0	0	0	0	0	0.0302794	0.0399451	0	0.0360512	0	0.131651	0	0	0	0	0	0
MgTOL.A1074	0	0	0.0906841	0	0	0.0737469	0	0	0.14647	0.0737382	0.0702932	0.0899756	0	0	0	0	0.197707	0	0	0	0	0.140805
MgTOL.A1073	0	0	0	0	0	0	0	0	0	0	0	0	0	0.268223	0.351167	0	0	0	0	0	0	0
MgTOL.A1072	0.136095	0	0	0	0	0	0	0.360731	0.250368	0	0	0.157912	0	0	0	0	0	0	0	0	0	0
MgTOL.A1071	0	0.228601	0	0	0	0	0	0	0	0	0	0	0	0	0	0	0	0	0	0	0	0
MgTOL.A1070	0.594512	0	0.841749	0	1.80217	0.577356	0	0	0.5023	0.285654	0.10903	0.13473	0.630057	0	0.1829	0	0	1.17672	0	0	0.220694	0
MgTOL.A1069	0	0	0	0	0	0	0	0	0	0	0	0	0	0	0	0.395199	0	0	0	0	0	0
MgTOL.A1231	0.510646	0	0	0	0	0	0	0	0	0	0	0	0	0	0	0	0	0	0	0	0	0
MgTOL.A1232	0	0	0	0	0	0	0	0	0	0	0	0	0	0	0	0	0	0	0	0	0	0
MgTOL.A1235	0	0	0	0	0	0	0	0	0	0	0	0	0	0	0	0	0	0	0	0	0	0
MgTOL.A1068	21.7902	19.0461	21.2215	5.19485	26.6116	27.6872	22.4827	37.3094	49.7165	34.6749	28.1293	39.2947	40.9546	32.3564	42.399	38.0462	32.975	19.6956	40.7177	21.9583	40.3626	41.1408
MgTOL.A1115	34.4661	46.5753	82.9997	14.8083	62.625	59.6428	34.4992	62.5592	107.254	49.979	44.5047	53.4814	44.3898	39.8971	48.9521	52.4541	22.0638	43.2152	58.3365	24.4631	44.155	34.0556
MgTOL.A1118	4.31638	15.1649	3.12081	1.2499	7.23129	4.2295	0.939578	0.742119	1.06836	2.25921	2.17306	3.69	2.88264	3.21307	2.68026	4.21515	2.90369	0.537991	1.52367	1.30646	1.51383	1.82524
MgTOL.A1120	0	0	0	0	0	0	0	0	0	0	0	0	0	0	0	0	0	0	0	0	0	0
MgTOL.A1123	0	0	0	0	0	0	0	0	0	0	0	0	0	0	0	0	0	0	0	0	0	0
MgTOL.A1124	2.64317	4.93044	4.91093	6.97286	6.21035	4.52171	6.44477	3.97583	15.2127	4.11427	4.20944	2.65011	8.38329	5.73928	2.97431	5.26765	3.21694	0.571586	7.2694	6.40399	5.64481	8.94573
MgTOL.A1205	45.028	83.8256	55.0082	4.89687	16.03	56.3961	12.3532	29.1406	65.1244	70.7193	64.5529	74.4317	72.4695	68.4381	63.5349	69.8231	27.4277	31.6993	51.899	21.9574	24.5137	26.0825
MgTOL.A1204	0.233585	1.37576	0.585966	0	0	1.15471	0.106511	0.149767	0.131419	1.1548	0.430763	0.744464	0	0.502276	0.290256	0.112236	0	0	0	0.175478	0	0
MgTOL.A1201	0	65.6087	56.9158	140.486	100.053	19.6835	100.578	218.297	58.7915	103.251	69.0901	25.3435	43.2521	74.6016	123.643	35.0019	121.842	0	153.414	160.602	144.711	636.732
MgTOL.A1198	1.94588	3.21952	0.941104	0.129187	0.293952	3.01042	1.03489	2.13529	0.812559	3.9326	1.9769	4.6317	4.96517	4.33594	3.52972	4.95416	2.38927	1.75966	1.8621	0.61762	1.64489	0.333764
MgTOL.A1196	1.57276	0.736818	0.459154	0.836857	2.33245	5.24832	5.1012	2.4375	1.48629	5.85535	4.92711	9.72658	6.77404	6.12558	8.16429	7.71033	18.6937	7.15176	6.47882	2.31991	10.7848	7.53727
MgTOL.A1195	19.6766	22.5332	10.3036	3.83586	6.67308	20.0796	3.75901	13.6632	10.065	17.9895	18.3212	18.915	16.8495	14.7611	24.542	28.6673	6.70282	10.4243	8.21475	3.08846	9.47837	9.80756
MgTOL.A1193	0	0	0.123715	0	0	0.35161	0	0	0.205365	0	0.309326	0.267161	0	0	0	0	0	0	0	0	0	0
MgTOL.E0828	0	0	0	0	0	0	0	0	0	0	0	0	0	0	0	0	0	0	0	0	0	0
MgTOL.E0829	0	0	0	0	0	0	0	0	0	0	0	0	0	0	0	0	0	0	0	0	0	0
MgTOL.E0830	0.531219	2.31869	0.394305	0.117955	2.65616	0.125061	0.0714544	0	0	0	0	0	0	0	0	0	0	0	0	0	0	0
MgTOL.A1111	12.1668	24.4803	26.8093	4.88897	21.5803	27.0322	8.69817	10.7924	24.468	25.361	26.8392	25.4384	18.7316	20.671	22.3296	26.1788	8.55167	26.6378	15.0563	6.25325	16.2958	17.2865
MgTOL.A1113	0	0	0	13.2849	0	1.51916	5.38315	0	0	0	0	0	0	0	0	2.28644	0	0	111.102	0	0	0
MgTOL.A1109	0	0	0	0	0.702821	0	0	0	0	0	0	0	0	0	0	0	0	0	0	0	0	0
MgTOL.A1107	25.8753	20.1993	18.5395	3.527	18.0749	14.914	8.33635	22.5077	20.7609	21.0231	18.2586	24.1283	18.8434	14.0993	20.9118	19.2402	21.7883	18.7579	14.4132	7.60297	16.4738	14.6186
MgTOL.A1106	3.64747	9.23728	9.11765	2.23122	8.76133	8.8875	1.89724	6.15385	7.43	10.8029	11.1733	16.7247	13.0186	11.1617	9.65257	15.7708	4.51668	6.48096	11.3845	3.49292	10.114	9.47327
MgTOL.A1104	6.17352	4.74877	3.47961	4.39248	9.3016	8.90342	14.2697	9.09024	2.40993	18.6931	11.0955	9.27997	14.9509	7.52787	12.4235	13.6999	37.5851	33.9821	26.5955	10.4555	18.733	45.8419
MgTOL.A1100	0.595036	2.66221	1.49111	0	0	0.468344	0	0	0.181766	1.23203	0.294082	0.943736	0.759344	0.226947	0.337467	1.11853	0	0.582814	0.480085	0.773986	0	0
MgTOL.A1098	9.17902	7.16428	1.10597	0	2.08737	0.956976	1.43475	14.2305	4.99667	1.27167	0.711177	2.12775	9.27648	6.2609	9.28212	5.40765	10.7812	12.0713	0	1.45355	4.83451	0.422314
MgTOL.A1097	15.4247	28.0635	19.5039	7.06691	11.7552	10.9342	1.92646	3.45659	7.60332	7.26473	6.6121	7.54552	10.7202	8.8717	8.42594	9.02181	7.66315	3.30798	11.9001	3.25892	6.34517	9.72073
MgTOL.A1096	1.25337	0.233265	0	0	0	0	0	0	0	0	0	0	0	0.0819235	0.113227	0	0	0	0	0.0592818	0	0
MgTOL.A1094	65.2629	50.4697	48.543	15.6623	56.6195	34.4456	22.8378	37.0264	38.7034	35.4963	30.4872	30.7971	28.0639	25.8065	32.5941	24.7906	48.587	29.2095	31.7904	22.1664	41.2969	44.9541
MgTOL.A1093	3.21078	3.85093	3.42001	0.697222	4.16129	3.03765	1.21127	2.5426	1.78877	4.49282	2.68611	5.62379	4.97084	3.57676	3.88161	3.54771	4.64407	4.7986	1.89111	0.712956	1.8975	0.932129
MgTOL.A1092	3.02194	3.27121	4.32674	2.4737	2.73403	2.24655	0.785845	2.25758	1.58342	1.8359	1.74271	2.94964	1.34595	1.85481	2.4288	3.41454	1.51734	3.20682	0.626774	3.19275	0	1.85327
MgTOL.A1064	0	0	0	0	0	0	0	0	0	0	0	0	0	0	0	0	0	0	0	0	0	0
MgTOL.A1063	0	0	0	0	0	0	0	0	0	0	2.07387	0	1.97057	0	0	0	0	0	0	0	0	0
MgTOL.A1062	0	0.846509	0	0	0	0.714553	0	0	0	0	0	0	3.04373	0	0	2.62172	0	0	0	0	6.06019	0
MgTOL.A1059	1.01394	2.57567	2.67603	0	3.4367	0.58116	0.998966	25.3124	1.64818	2.58324	0	0	87.8803	37.2408	34.2224	55.3914	203.509	126.514	516.265	97.2554	1328.82	1436.63
MgTOL.A1058	0	0	0	0	0	0	0	0	0	0	0	0	0	0.244135	0	0	0	0	0	0	0	0
MgTOL.A1057	0	0	0	0	0	43.634	29.912	19.8142	63.2712	100.491	57.0759	175.849	68.4398	76.6109	55.3494	94.3812	114.227	105.56	227.832	110.396	143.755	133.31
MgTOL.A1056	0.906417	0	0.549449	0	1.9532	0.274438	0	0	0	0	0	0	0.145171	0.726856	3.29275	0	1.64359	0	11.2889	2.69834	15.8346	7.65018
MgTOL.A1188	0	0	0	0	0	0	0	0	0	0	0	0	0.178272	0	0	0	1.38715	0	0	0	0	0
MgTOL.A1186	0	0	0	0	0	0	0	0	0	0	0	0	0	0	0	0	0	0	0	0	0	0
MgTOL.A1183	3.01196	9.44653	2.65254	0.108321	0.333756	6.42592	1.08276	1.94221	1.45011	4.65312	2.64084	6.19621	3.92316	3.98844	5.21779	5.09007	1.90585	3.19894	2.16807	0.848915	3.10256	2.42045
MgTOL.A1175	0.458738	0.760107	0.580377	0	0.523147	0.477945	0.182276	0	0.325579	0.586801	0.116548	0.69652	0.401416	0.351381	0.855781	0.633326	0.875196	1.7237	0.383509	0.543255	0	0.172543
MgTOL.A1171	0	0	0	0	0	0	0	0	0	0	0	0	0.673371	1.07274	0	1.30348	9.25769	7.08655	0.682939	1.01375	0	0
MgTOL.A1170	21.1033	10.3578	13.5905	8.33533	23.7363	14.3086	20.6298	26.037	13.0662	11.9639	9.8849	5.59675	5.90274	10.9886	9.38979	2.60957	15.5439	4.94267	9.70124	9.33112	23.6268	9.59317
MgTOL.A1167	0	0	0	0	0	0	0	0	0	0	0	0	0	0	0	0	0	0	0	0	0	0
MgTOL.A1164	0	0	0	0	0	0	0	0	0	0	0	0	0	0	0	0	0	0	0	0	0	0
MgTOL.A1143	0	0	0	0	0	0	0	0	0	0	0	0	0	0.2832	0	0	0	0	2.25278	2.02795	0	0
MgTOL.A1145	172.635	251.463	444.774	167.9	487.439	307.383	734.405	640.886	883.754	220.23	268.85	241.271	283.571	318.724	290.41	269.505	219.584	155.933	583.159	348.137	711.688	427.979
MgTOL.A1146	2.63881	2.50589	2.88687	0.783185	3.26375	2.13487	1.99629	3.61389	2.92299	3.00709	2.69461	2.39711	3.94369	3.50168	2.42754	1.68913	6.56742	4.75815	2.42291	1.84324	3.77695	6.0616
MgTOL.A1147	1.96995	1.55465	1.67684	0.379382	1.14357	1.01035	0.783099	1.45738	0.671423	2.07854	1.599	1.84979	0.532141	0.991811	1.38698	0.929965	0.291397	0.0987246	0.869478	0.242231	0.683522	0.816188
MgTOL.A1151	25.2966	32.7915	10.5401	5.61707	9.31139	28.8284	9.73129	7.31909	8.78851	26.1312	19.3153	27.5127	34.0867	24.2193	25.5499	26.004	29.4221	28.7716	14.2403	9.02687	10.0418	6.08391
MgTOL.A1152	235.356	147.329	160.911	208.435	176.974	153.032	160.463	245.321	137.735	184.69	140.176	156.211	170.978	125.949	135.906	104.081	300.835	261.672	286.205	227.22	199.611	265.19
MgTOL.A1153	13.4636	10.982	16.0861	4.32585	17.9224	10.7908	9.3573	20.4239	22.3132	10.756	8.25167	8.92989	10.7022	8.65882	10.8333	10.2689	11.9607	9.80363	10.512	4.76115	14.4825	12.7626
MgTOL.A1154	34.9119	52.758	65.3398	7.11154	59.0569	66.4041	37.9724	89.2826	113.328	58.5851	46.2022	86.3847	70.2843	66.8726	74.5297	74.159	67.0075	64.5651	94.3761	37.6575	116.728	100.309
MgTOL.A1156	0	0	0	0	0	0	0	0	0	0	0	0	0.322208	0	0	0	0.533501	0	0.338309	0	0.236897	0
MgTOL.A1158	0	0	0	0	0.535751	0	0	0	0	0	0	0	0	0.131141	0	0	0.280636	0	0.787436	0.457106	1.3749	0.165372
MgTOL.A1141	0	0	0	0	0	0	0	0	0	0	0	0.0837123	0	0	0.320776	0.144219	0	0	0	0	0	0
MgTOL.A1136	24.7541	40.5631	30.7715	3.68135	17.9915	37.5335	11.0907	13.6149	24.2821	47.0334	33.301	52.4909	41.4943	30.7337	35.8755	36.1426	17.66	24.9511	20.7069	11.0962	14.2317	7.54685
MgTOL.A1134	0	0	0	0	0	0	0	0	0	0	0	0	0	0	0	0	0	0	0	0	0	0
MgTOL.A1133	0	0	1.19333	0.381426	0.189659	0.657741	4.97951	6.57757	4.52567	1.18419	0.225783	1.47406	0.62957	1.01379	4.07402	0.998733	3.63542	5.37595	10.1901	4.00598	11.9593	7.4079
MgTOL.A1132	26.6553	30.1208	30.8002	31.4426	53.4886	35.9742	40.0524	48.8305	42.7759	32.39	33.8821	32.9188	27.5924	23.1129	20.475	20.0456	14.3148	16.7197	42.7664	11.7025	40.33	37.3556
MgTOL.A1130	0	0	0	0	0	0	0	0	0	0	0	0	0	0	0	0	0	0	0	0	0	0
MgTOL.A1125	4.58677	7.65729	5.23908	2.27528	11.2552	5.51492	3.70111	4.38389	5.30622	6.8541	4.95654	7.54784	7.48157	4.48058	7.30812	5.81661	7.68321	4.94743	5.56482	2.72093	6.02521	4.41843
MgTOL.B0007	4.95378	6.70029	2.22846	1.20474	2.71409	3.77339	1.47519	1.40586	0.992017	3.98195	2.79862	3.70293	3.7234	2.77081	4.09382	3.598	4.86147	1.98881	1.07371	1.13824	3.11231	2.7746
MgTOL.B0008	24.8253	50.2782	40.1854	3.1044	10.1638	38.9937	6.36746	12.5168	25.2889	33.3504	28.347	39.5103	33.4247	29.0704	27.511	34.738	13.349	10.982	18.9369	10.5014	9.76408	12.3132
MgTOL.B0010	17.2512	24.3042	18.9171	2.05871	11.6594	14.9582	5.14206	7.03556	13.877	11.7009	11.6446	13.9756	11.5242	9.97283	12.1431	10.7549	11.5306	8.93897	7.12343	3.76112	11.9278	10.1386
MgTOL.B0011	12.5808	35.4201	14.3673	4.03062	19.3663	38.0235	6.62277	11.3747	11.3216	27.7594	27.9099	37.1748	30.2283	27.0925	26.2193	34.7909	9.43906	19.1484	6.89585	3.64721	8.48214	6.8552
MgTOL.B0012	3.37658	4.0685	2.48782	1.09803	4.90506	2.74571	1.40146	2.32459	1.56481	3.32186	1.65684	1.99412	1.74809	1.02472	2.76895	1.28962	2.14346	1.24273	2.06336	1.16562	2.91958	4.07213
MgTOL.B0013	0.494563	0.797811	0.206076	0	0	0.699474	0.543231	0	0.0430206	0.264451	0.142293	0.870652	0.457413	0.201361	0.181673	0.13637	0	0.118723	0.0748582	0.0151108	0.139181	0
MgTOL.B0017	46.9907	83.8434	86.1557	110.653	105.864	46.8239	77.3049	106.919	125.381	80.1959	75.3167	78.6765	91.665	89.6985	87.0223	66.3183	58.2441	23.8634	56.9597	59.7004	73.9077	75.8518
MgTOL.B0018	31.6064	32.3609	34.0738	5.55324	23.754	15.1034	3.82407	5.21505	12.1483	9.78285	9.96942	11.5611	16.1717	10.3865	14.0682	13.239	6.30801	11.2418	4.23578	3.06807	4.96768	4.84033
MgTOL.B0020	0	0.224677	0.869532	0	0.393944	0.691813	0.856819	0	0.12746	0.200907	0.294985	0.28009	0.108495	0.164673	0.107833	0.538263	0.70287	0	0.467404	0.0640176	0.258099	0
MgTOL.B0023	1.49463	1.21444	2.19713	0.166385	0.678282	1.90521	0.372056	1.9464	0.234391	2.16984	1.76538	2.05068	5.12174	4.42261	3.37775	6.19807	2.83979	2.53399	0.905811	0.501554	1.17677	0.779576
MgTOL.B0024	29.4966	33.9856	36.7876	10.3605	64.414	20.2993	28.2964	43.1102	51.3982	40.5779	29.6754	30.595	39.1866	39.5929	61.874	40.4878	47.3809	33.3866	96.2475	49.582	75.8333	65.514
MgTOL.B0025	5.02552	7.27491	1.35626	0.268114	0.190332	6.01308	2.17286	2.33354	0.861501	7.06508	4.71858	9.28869	6.89397	5.60759	7.42016	7.24429	10.6987	6.02575	2.75192	1.28815	2.20384	2.23785
MgTOL.B0026	7.98274	7.04253	8.19547	4.27232	16.4051	6.37973	4.15467	9.59782	6.80744	8.65828	6.81793	8.85531	7.93757	7.26273	8.62371	7.34239	9.0091	10.9111	7.06931	4.21825	7.86069	6.17694
MgTOL.B0027	0	0	0	0	0	0	0	0	0	0.120068	0	0	0	0	0	0	0	0	0	0	0	0
MgTOL.B0004	32.4006	23.2591	23.1983	3.62567	16.6867	28.7088	18.3434	31.9539	22.091	40.2168	23.4008	40.7891	39.8488	27.2945	35.4419	37.9151	42.2068	33.1896	33.0077	19.5193	27.7176	23.5488
MgTOL.B0033	0	0	0	0	0	0	0	0	0	0	0	0.0784248	0	0.196523	0	0.0903678	0	0	0	0	0.107666	0
MgTOL.B0034	7.2152	8.26651	20.8037	3.16809	20.6362	24.3559	5.488	5.5892	33.619	8.93557	6.26094	5.31506	1.76967	4.12248	3.39285	8.4816	3.39324	4.86222	3.33854	2.86872	2.63087	1.88787
MgTOL.B0036	0.683782	0.0763648	0.39476	0	0.273743	0.206056	1.53736	4.57912	0.60512	0.703952	0.314002	0.803806	33.7707	29.7914	20.2197	18.0448	109.623	43.4001	78.7688	50.25	58.8044	62.0309
MgTOL.B0037	0	0	0	0	0	0	0	0	0	0	0	0	0.678611	0.124873	0	0.4007	0	0.724903	0.35845	0	0	0
MgTOL.B0040	32.35	19.9324	9.11981	1.54983	10.1885	16.636	8.68778	13.2208	9.25207	19.9624	16.535	20.8323	17.3021	11.8437	17.8655	15.037	25.5867	12.9033	9.19551	5.88184	9.75971	6.05088
MgTOL.B0044	24.9927	18.8948	16.0409	5.33794	18.7386	9.35599	5.90758	3.75858	9.85539	7.6367	6.71919	9.28039	5.70293	5.89137	5.71083	6.14344	11.7004	10.9268	7.61942	4.03737	10.6278	11.9851
MgTOL.B0045	10.1449	11.609	3.45242	0.762087	0	18.5676	7.44339	7.30438	3.01967	19.8184	13.9357	18.9807	15.057	15.6967	14.5671	19.7793	14.0843	32.8364	6.53284	2.83961	2.76177	1.86366
MgTOL.B0046	0	0	0.235422	0	0	0	0	0	0	0.102581	0.056372	0.0858145	0.218871	0.159268	0.450743	0.307467	0.102696	1.20319	0.0870877	0.0448823	0	0
MgTOL.B0049	5.66808	6.46909	3.5968	0.517639	2.90518	5.87475	2.45977	2.31412	1.81098	6.96969	5.20457	7.71118	5.93535	5.31908	6.12196	5.57962	7.74467	5.67997	5.17415	1.0512	2.74286	2.44388
MgTOL.B0050	11.8792	9.61045	12.5433	4.1895	10.8805	3.4452	6.2829	11.1578	11.2693	4.64037	3.5866	6.50175	7.07352	5.62844	8.38891	7.09892	12.7145	13.0287	19.8642	4.5716	7.57861	7.84319
MgTOL.B0051	1.74804	2.6825	4.21658	0.11072	3.64819	1.82183	1.50707	3.14807	4.81114	5.17103	3.57945	8.99404	18.3876	10.1672	13.1082	11.8395	4.47088	6.49901	4.49875	3.14244	4.71901	3.257
MgTOL.B0055	65.4843	45.6057	73.5921	150.446	126.395	148.607	372.267	352.99	181.325	144.447	179.042	135.301	121.105	92.763	88.8075	62.2266	189.317	130.011	189.629	127.345	386.897	168.824
MgTOL.B0056	0	0	0	0	0	0	0	0	0	0	0	0	0	0	0	0	0	0	0	0	0	0
MgTOL.B0057	0	0	1.48665	0	0	0	0	0	4.14216	0	0	1.44163	1.61877	0	0	0.941045	0	0	3.66944	4.2421	0	0
MgTOL.B0058	0.255422	0.925002	0.0970383	0	0	0.650869	0.11183	0	0.0449568	0.237641	0.105119	0.841714	0.0889492	0.33092	0.507416	0.452353	0.073193	0	0.0850465	0	0.102749	0.170797
MgTOL.B0060	32.8187	19.8432	17.185	4.27963	24.9375	20.5438	10.5582	23.3782	18.2132	23.8432	16.0949	35.9032	21.078	10.4905	16.0482	20.0606	36.9249	24.1485	22.1871	5.89445	29.5284	28.3403
MgTOL.B0061	0.175468	0	0	0	0	0	0.252406	0	0	0.174152	0	0	0.287185	0.0709782	0	0	0	0	0	0	0	0
MgTOL.B0064	41.8535	40.0041	52.5882	68.4426	149.153	28.7187	125.005	132.004	118.624	35.7173	27.714	28.8586	36.1899	32.3959	45.4689	39.4399	66.3948	54.5613	114.261	84.4465	103.268	125.507
MgTOL.B0067	0	0	0	0	0	0	0	0	0	0	0	0	0	0	0	0	0	0	0	0	0	0
MgTOL.B0068	7.47152	5.69437	2.76882	0	0.129035	9.219	5.4673	5.78239	0.769146	9.41509	7.88221	9.62541	8.937	5.56479	6.52847	7.93561	9.11943	11.1681	5.16872	0.899948	1.01512	1.16164
MgTOL.B0069	15.8403	21.3814	15.1282	12.3195	27.4608	24.0221	13.05	17.1199	14.0334	19.8866	16.0562	18.2143	18.1213	18.0122	18.7515	18.58	12.7356	11.7627	12.6781	7.70316	19.8889	14.308
MgTOL.B0070	2.11449	2.75745	5.36349	1.97227	2.77436	3.77198	1.63271	3.09426	3.61635	3.94955	3.70445	5.72613	2.57003	4.90865	4.23635	4.27515	1.05016	1.10582	3.42853	1.87281	2.21568	1.78495
MgTOL.B0071	85.6948	93.4599	164.268	27.835	160.74	96.6844	95.8542	145.193	218.311	77.3268	78.7166	84.3425	101.203	91.8728	99.9864	100.426	116.3	94.7286	132.384	56.616	141.346	120.585
MgTOL.B0079	0	0	0	0	0	0	0	0	0	0.904815	0	0	0	0	0	0	0	0	0	0	0	0
MgTOL.B0084	171.029	199.927	206.076	111.706	255.131	176.59	188.98	329.899	384.953	182.033	202.132	162.782	133.15	148.026	156.08	157.617	90.1625	82.2849	142.933	114.388	287.87	174.171
MgTOL.B0086	24.9049	12.1569	14.9857	5.64185	11.3686	9.49362	2.26719	11.024	8.80736	8.41628	7.60926	9.03714	19.8661	12.9327	17.2006	14.0213	22.5134	33.1987	11.6275	8.77234	9.95923	11.8273
MgTOL.B0091	0.197095	0.281863	0.611584	0	0.040393	0.0186396	0.115418	0.0973746	0.134271	0.155408	0	0.0776233	0.0976481	0.160289	0.405619	0.0363254	0.105425	0	0.250825	0.0899765	0.308746	0.0776725
MgTOL.B0093	170.692	183.547	314.56	86.4881	392.908	227.668	355.804	693.065	826.037	253.582	194.468	286.055	326.275	323.395	396.274	339.91	254.516	358.249	447.39	219.429	488.618	421.584
MgTOL.B0094	116.159	62.2016	38.185	19.5945	46.1755	28.5856	15.2201	35.0661	37.6526	33.9508	22.7721	23.2004	62.1436	66.9323	44.9779	55.062	10.4671	19.2779	16.4837	9.73041	27.3208	20.0432
MgTOL.B0097	0.355735	0.406876	0.157967	0.115667	0	0.351624	0.0977987	0.135316	0.237202	0.695996	0.226345	0.115085	0.0720993	0	0	0	0	0	0	0	0	0
MgTOL.B0103	6.50772	4.70174	2.64827	0.992138	3.02917	2.22882	1.32283	0.881921	1.02921	2.63887	1.68393	3.70226	0.632875	1.44806	2.04663	1.75591	4.49524	0.778574	1.18291	0.419311	3.18036	1.48054
MgTOL.B0106	0.829071	1.03526	1.09418	0.422003	1.88739	0.36668	0	0.0722053	0.110713	0.347995	0.286609	0.0716672	0.48464	0.209262	1.61141	0.434943	1.63712	0.609449	3.60507	0.938225	6.31293	4.26238
MgTOL.B0108	5.41453	12.1512	15.8847	3.12078	2.55169	11.829	4.88887	8.47164	12.2783	7.05034	9.05932	9.82392	11.3497	9.45771	10.9174	9.82264	6.73544	2.65574	7.06657	2.65092	3.08323	5.75834
MgTOL.B0128	46.2016	34.5577	22.814	11.3032	22.598	28.6274	14.7013	16.4143	20.735	28.0081	22.4167	26.5083	21.9907	14.2505	19.5473	21.6724	24.1478	16.8042	8.17645	6.83617	8.16614	4.29582
MgTOL.B0129	0	0	0	0	0	0	0	0	0	0	0	0	0	0	0	0	0	0	0	0	0	0
MgTOL.B0130	10.4665	13.1106	7.86703	2.20522	7.94024	18.7921	2.92608	5.02272	6.27412	13.9095	9.97484	16.4606	9.08862	8.11749	10.3208	11.652	9.36174	5.18377	4.94659	3.04531	4.79157	3.98375
MgTOL.B0133	261.27	249.021	391.397	149.767	949.626	278.087	571.451	1423.54	1115.67	372.212	353.539	330.044	282.537	264.731	305.188	273.66	184.102	170.359	412.019	188.441	591.195	795.435
MgTOL.B0135	23.0593	32.8674	67.1421	17.978	108.753	80.8952	270.174	243.292	260.26	77.3728	79.5695	71.2332	69.839	52.0399	94.564	39.6035	121.181	26.6931	82.393	219.636	99.7521	91.8311
MgTOL.B0140	0	0	0	0	0	0	0	0	0	0	0	0	0	0	0	0	0	0	0	0	0	0
MgTOL.B0142	0	0	0	0	0	0	0	0	0	0	0	0	0	0	0	0	0	0	0	0	0	0
MgTOL.B0145	0	0	5.09956	0	0	0	0	0	0	0	0	0	0	4.56098	0	0	0	0	0	0	0	0
MgTOL.B0147	0	0	0	0	0	0	0	0	0	0	0	0	0	0	0	0	0	0	0	0	0	0
MgTOL.B0149	0	0	0	0	0	0	0	0	0	0	0	0	0	0	0	0	0	0	0	0	0	0
MgTOL.B0154	9.00891	0	10.0343	0	7.42198	0	0	0	0	3.6453	12.2572	0	9.73382	0	17.4134	0	0	0	0	0	0	119.607
MgTOL.B0155	0.214527	0	0.165976	0	0	0.0720492	0	0	0	0.138838	0	0.20003	0.228173	0.172514	0	0.122427	0	0	0	0.267504	0.43699	0
MgTOL.B0157	10.0743	0	0	0	0	0	0	0	0	0	0	0	0	0	0	0	0	0	0	0	0	0
MgTOL.B0158	3.45636	0	0	0	0	0	0	0	0	0	0	0	0	0	0	0	0	0	0	0	0	0
MgTOL.B0161	0	0	1.82639	0	0	0	0	0	8.8883	0	0	4.95627	1.89845	3.85135	0	2.81131	0	0	0	0	0	0
MgTOL.B0164	0	0	4.93368	0	7.05819	0	26.4542	0	0	0	0	4.57978	0	4.53329	0	0	0	0	0	0	0	0
MgTOL.B0166	0	2.618	0	0	0	0	0	0	0	0	0	0	0	0	0	0	0	0	0	0	0	0
MgTOL.B0167	0	0	0.314519	0	0	0	0	0	0	0	0	0	0	0	0	0	0	0	0	0	0	0
MgTOL.B0168	0	0	0	0	0	0	0	0	0	7.55035	0	3.43575	0	7.67626	10.3495	0	0	0	8.4677	0	0	0
MgTOL.B0170	14.3306	14.3026	11.8308	2.48163	13.006	4.98413	2.56965	19.3279	10.7011	6.72575	4.84396	8.31785	20.1148	10.2236	28.8908	15.8779	23.1996	10.4892	15.3662	5.49691	19.7607	22.997
MgTOL.B0173	2.34462	6.57175	1.16681	0.298477	1.63634	3.90318	0.600814	1.00874	0.844979	1.86137	2.09825	3.35398	3.2236	2.9521	4.073	4.36219	2.12349	1.93944	1.69449	0.609525	0.989289	2.25209
MgTOL.B0174	1.53609	1.16571	2.63811	1.76338	7.11164	2.63635	9.42568	11.2639	9.17824	8.20267	7.37301	3.76451	5.39964	9.48146	10.0003	10.3024	2.67336	2.48264	4.00348	5.54705	8.20225	12.5047
MgTOL.B0176	26.3865	71.7719	53.1429	9.56124	25.2331	33.0902	13.1329	16.2243	20.6656	19.4698	18.1979	16.286	14.6996	15.5436	23.2316	17.8213	12.5332	16.6477	17.4985	8.63695	9.16139	4.59017
MgTOL.B0177	162.144	254.631	385.22	28.6046	308.959	378.855	291.986	484.894	824.222	218.443	217.336	234.054	242.371	254.953	318.069	265.088	371.25	315.253	869.471	203.499	904.032	897.709
MgTOL.B0178	0.558187	0.159532	0.923427	0.091147	0	0.306022	0	0.431639	0	0.352912	0.550087	0.107658	0	0	0	0	0	0	0	0	0	0
MgTOL.B0179	85.6045	128.791	225.874	337.659	437.729	189.204	453.264	776.926	484.673	210.958	193.236	134.644	185.474	190.624	195.59	117.33	101.248	95.6607	236.993	188.181	250.552	167.5
MgTOL.B0181	4.31891	4.2282	4.23948	4.00932	7.41495	3.69064	3.49007	8.10409	3.54849	3.68796	2.87416	4.06137	4.26283	4.65743	4.17307	3.85772	7.41159	3.9632	3.33583	1.88628	5.9407	3.6804
MgTOL.B0183	18.6547	30.2766	34.7147	9.33721	22.4617	36.4793	29.7153	36.9869	63.6613	42.1303	39.425	32.0946	44.4042	43.4788	43.0989	38.3291	25.529	21.6608	47.1099	33.1018	44.6598	29.1767
MgTOL.B0185	4.39924	5.00487	7.06923	0.879347	4.33189	2.62993	0.743727	1.7977	3.23561	2.42734	1.83952	2.20358	1.05364	1.67185	1.70903	1.62541	0.887185	0.188037	2.06707	0.684583	2.4557	1.87833
MgTOL.B0186	5.32934	5.44923	5.47705	0.30023	1.09095	4.40197	1.41342	2.85492	3.42461	5.16948	3.18805	7.67793	4.24335	4.66109	5.19612	5.8644	10.1058	4.18741	4.11196	1.85046	3.89923	3.17111
MgTOL.B0189	4.49487	8.76274	0.40272	0.0635411	0	11.9395	5.35184	4.47198	1.00281	10.3528	4.83544	12.9461	5.9049	5.49246	4.29243	9.61863	4.10461	4.73126	0.698509	0.404684	0.72269	0
MgTOL.B0190	3.96843	2.2234	2.13612	2.18487	4.47595	8.65578	8.43584	9.31836	6.72195	17.0554	14.3685	14.6912	17.5774	12.8455	13.5839	15.8649	11.8045	10.4292	6.25961	4.43459	3.50946	5.07531
MgTOL.B0192	9.94929	14.3999	9.60822	3.92092	7.2865	8.09129	6.96981	8.86345	12.5452	10.2913	11.9568	7.26452	6.84096	7.79609	7.92458	5.98423	3.26178	7.24508	7.24477	4.68333	9.95943	5.31426
MgTOL.B0193	132.127	208.563	272.856	303.989	300.871	197.018	437.992	416.93	440.394	190.387	208.416	136.831	312.133	311.928	378.342	266.169	184.78	153.943	430.446	469.507	520.241	324.396
MgTOL.B0195	56.9454	70.4708	87.9001	14.0315	85.414	125.934	57.1598	112.55	156.934	134.446	119.766	150.529	153.946	121.474	134.53	151.034	116.526	122.47	122.388	58.1432	103.296	106.608
MgTOL.B0197	5.16571	4.81197	6.05791	0.573354	4.10019	1.9078	1.08565	1.3194	0.773884	2.3967	0.894355	1.68573	0.877288	1.00046	1.76418	1.20008	0.945763	0.834583	0.599189	0.57571	0.157159	2.08375
MgTOL.B0199	114.945	193.092	218.251	41.5467	250.849	106.451	48.7851	11.5272	184.411	19.1219	17.6216	24.8778	3.61193	5.6214	3.52266	5.1305	5.22101	2.96695	6.88551	1.951	4.72536	5.33548
MgTOL.B0200	6.46744	14.5257	7.38667	0.407283	1.4719	11.6997	3.43286	4.77441	6.84692	13.6563	10.0461	14.2758	9.18432	9.89085	10.0436	15.4143	4.83809	5.98891	5.85956	2.46379	4.74454	5.75237
MgTOL.B0202	15.2854	31.518	23.862	9.81775	28.6017	22.7182	11.1159	9.68238	9.94608	14.4493	13.7543	14.3938	13.4673	13.3523	13.7423	15.0188	4.86989	10.9757	6.4613	5.26248	6.60975	5.47287
MgTOL.B0204	22.6662	37.5003	21.3113	2.77566	15.9996	19.287	5.61031	6.57771	7.40289	12.9134	8.40099	13.5779	14.5714	11.3538	18.2244	14.0486	16.3814	28.7315	9.06714	3.87119	5.12782	9.30999
MgTOL.B0205	38.1783	59.4974	34.4553	9.7545	25.9027	42.0212	14.2795	23.2246	27.7096	31.9485	26.8013	39.9018	36.543	35.7831	39.0881	41.1862	35.0075	29.2882	26.5989	17.3716	24.1627	19.913
MgTOL.B0207	51.2178	101.095	93.1082	7.88727	30.9911	97.9474	35.3291	50.7176	73.8693	94.2282	101.098	102.239	107.461	107.167	115.51	123.761	57.7922	89.2931	57.2192	30.3757	35.8193	37.7703
MgTOL.B0211	462.337	439.97	809.823	1690.21	1519.43	454.939	1208.56	1506.28	1406.63	372.093	482.452	299.25	547.12	759.103	575.288	472.59	689.892	639.967	1450.89	1166.45	2005.59	1193.02
MgTOL.B0213	14.2267	21.0175	5.52095	0.0402275	0.440575	10.9505	11.1737	18.4582	2.79092	20.9883	19.1637	23.1894	13.1535	25.7054	12.8157	28.4898	4.73115	5.91278	2.77214	1.29314	0.77475	1.34585
MgTOL.B0215	3.11105	5.33764	3.45607	0	1.67205	3.48947	1.88023	3.45823	3.32091	3.42818	3.08227	5.25071	2.76096	1.71391	2.20163	3.59878	1.81139	0	2.64664	1.53688	3.07321	3.19932
MgTOL.B0216	56.2575	80.4545	104.114	10.878	87.8721	88.2076	57.7391	71.4369	196.039	66.4454	62.0159	82.1433	66.1198	51.3336	63.8414	60.4863	47.411	49.878	57.1684	24.7063	55.015	45.6446
MgTOL.B0219	2.3662	2.09411	2.15773	0.239811	2.51032	4.3121	1.93464	9.30924	7.07014	14.2905	6.9394	17.5718	26.6216	18.2883	44.9501	32.8492	24.6948	18.8587	19.8857	9.39249	28.471	23.522
MgTOL.B0224	8.33987	6.84135	2.40886	0.244034	2.39833	5.4866	2.58734	2.20492	2.90791	6.77837	5.24758	8.54813	2.63176	3.23723	3.20054	3.59363	4.59269	4.65402	1.34578	0.853059	0.896442	1.20116
MgTOL.B0225	3.53789	4.38034	8.86008	0.611193	6.75753	3.43377	1.90197	4.29071	6.61966	3.3073	4.5887	3.96589	2.6077	3.58178	2.48751	3.85903	1.21396	1.12159	1.72962	0.385331	1.84772	0.193512
MgTOL.B0226	3.78925	2.06478	0.40846	0.0752325	0	1.97166	1.17908	0	0	2.12671	1.62649	3.26557	1.55536	1.60243	1.31086	2.74127	2.27572	1.54483	0.916295	0	0.857027	0.81533
MgTOL.B0228	34.1821	52.7748	115.071	73.3381	112.963	92.8345	147.635	85.3787	165.523	80.0289	62.5663	84.1957	51.5965	41.289	31.2647	47.2666	44.3235	18.461	97.4813	67.3539	90.8583	125.352
MgTOL.B0229	4.20001	3.47518	4.15766	0.173014	1.6555	2.9658	1.25629	1.20461	1.52231	2.00959	1.13873	1.94868	3.54504	2.00429	1.04942	3.65617	1.42226	1.85658	4.30898	0.872164	5.69929	1.62073
MgTOL.B0231	9.86208	7.78169	4.99823	0.865873	2.18713	9.14901	3.06384	6.07395	4.93644	9.32637	7.76925	9.64573	5.84604	4.88533	9.54985	7.31141	13.5044	5.90967	7.79062	5.36601	5.54322	4.17714
MgTOL.B0232	38.7684	26.042	27.7422	18.2405	36.5612	35.9273	21.6961	47.3503	34.7429	50.3192	36.3385	40.3065	45.7111	37.9374	43.2231	32.9569	46.061	28.6991	34.2851	19.5796	38.9575	22.8692
MgTOL.B0233	6.71567	6.15187	4.45191	1.11121	8.41371	4.83043	4.01925	5.83957	7.16093	3.91523	3.43025	3.78295	1.59752	2.66667	4.06133	4.60432	5.89122	8.27684	6.92268	2.67863	8.17182	4.98292
MgTOL.B0234	49.4276	53.7095	42.2701	17.332	62.4816	31.5689	30.0958	28.6306	30.3458	35.2116	24.4789	40.6911	31.4781	25.1882	29.7948	22.8404	36.7774	19.8139	46.8871	20.1843	40.3417	40.7975
MgTOL.B0238	96.5044	159.073	141.305	35.7065	84.4676	147.1	78.8079	110.991	173.26	170.302	156.151	161.839	175.427	149.159	202.956	149.614	98.907	83.8855	176.269	88.4168	127.297	102.343
MgTOL.B0240	277.74	181.482	199.473	211.898	332.041	155.19	264.56	460.944	324.331	236.692	349.273	294.964	487.384	427.105	581.925	494.213	626	765.49	833.142	670.843	765.191	1007.33
MgTOL.B0242	49.7731	64.1753	75.8861	41.1443	109.158	54.7929	66.9476	106.453	142.181	60.1864	50.7956	59.8182	58.923	55.6178	64.3671	51.4737	39.591	43.6089	82.918	51.4929	86.2744	83.7115
MgTOL.B0245	11.2418	7.87647	5.52905	1.30741	6.40325	8.93343	4.83352	4.83373	4.06748	10.3799	5.69989	11.2485	7.45088	6.06949	7.13593	6.00966	9.8	10.2747	4.72378	2.32396	3.30778	2.84225
MgTOL.B0246	0.0349544	0.664008	0.598659	0	0	0.0343232	0	0	0	0.106482	0.204673	0.0565773	0.118675	0.217936	0.216628	0.226541	0	0.153917	0.115306	0	0	0.228497
MgTOL.B0247	12.8545	14.1382	15.6706	2.61041	13.9301	13.0339	13.3734	19.878	6.85062	15.5302	13.3807	17.8137	18.4537	13.3274	23.7029	20.4261	31.2818	48.6973	27.0668	14.8152	31.8511	26.8274
MgTOL.B0251	19.1747	33.6586	36.9949	5.17442	12.661	24.0213	11.2445	28.1193	45.2847	34.1632	28.4863	29.3441	37.3181	29.1594	37.5235	30.9703	10.8226	13.6687	41.6901	26.064	44.9045	34.2552
MgTOL.B0252	38.4955	79.0214	81.6391	9.40722	29.5414	125.059	42.2125	72.1897	164.227	113.255	121.066	100.182	62.4253	65.7672	60.6964	68.5457	55.5802	59.7625	94.0349	41.8957	67.4332	63.3963
MgTOL.B0254	2.15547	5.45302	4.33052	0	1.42093	10.5398	4.24622	1.38815	5.20958	10.5507	5.33701	9.9803	1.92085	3.56922	3.81506	3.99109	2.98587	2.67656	3.60651	2.81099	1.36199	1.79515
MgTOL.B0255	0	0.173656	1.33041	0	0	0.149559	0	0	0	0	0.174839	0.201804	0	0.379608	1.80699	0.966218	0	5.17434	1.52667	1.76424	5.51218	3.28837
MgTOL.B0256	0.372516	0.938822	0	0	0.613625	1.40931	0	1.9725	2.31146	0.791513	1.26187	0.86678	0.0993614	0.855839	1.08214	3.67608	0.494845	2.73479	0.101037	0.0495984	0	0
MgTOL.B0257	20.0218	7.92897	8.22809	0.034595	3.34154	3.0749	0.0868991	0.743563	2.07524	1.97755	0.855999	1.72633	0.79422	1.24886	1.95458	1.28351	0	3.31995	0.469643	0.272787	0.134897	0.528754
MgTOL.B0258	14.8866	10.4125	15.0129	0.374667	0.783895	23.1694	6.72872	16.5216	33.2253	17.7896	14.8592	14.8476	23.0109	18.1248	35.1055	52.226	28.1456	49.7648	28.1642	15.6171	19.2082	24.8404
MgTOL.B0260	25.2402	67.674	48.9057	4.17152	17.6756	60.4031	18.1457	23.343	43.2007	54.3701	43.8281	63.9624	51.185	47.7761	53.0499	53.0322	32.8855	28.02	41.7777	13.0724	24.5308	21.2396
MgTOL.B0261	39.4513	74.3569	127.588	149.333	263.911	50.2459	136.196	146.599	155.261	60.6882	54.4026	57.5743	70.2052	68.4853	69.373	76.7811	30.8734	42.8362	77.4695	48.9574	85.5501	149.644
MgTOL.B0262	1.38364	2.18863	2.8086	0.260642	0.213405	2.49641	0.252102	1.19777	2.13822	2.8468	1.98337	3.12854	3.24994	1.4454	2.29467	3.83168	3.01869	0.545969	2.89973	2.0428	2.42728	1.80283
MgTOL.B0263	1.26513	1.59755	0.67744	0.314461	1.02547	2.1707	0.479276	0.55484	1.04233	1.72672	1.1581	1.95418	3.05614	1.59572	2.30857	3.85086	1.18477	2.81204	1.66847	0.51156	0.169198	0.258838
MgTOL.B0264	1.44803	2.70264	4.17669	0.216548	2.77342	3.70665	1.46748	2.47884	3.17871	2.25066	1.22282	2.37862	1.45138	1.76094	1.04255	2.32431	0.873138	1.63467	1.90743	0.56467	0.247034	1.17488
MgTOL.B0265	8.79154	6.77864	6.17456	2.30027	4.84696	7.07761	4.14544	6.3469	5.01968	9.16091	6.24374	9.8225	13.1645	11.2337	14.7052	11.3969	16.8141	24.0735	9.52924	6.31108	8.22338	10.9717
MgTOL.B0266,MgTOL.B0267	6.00441	7.63498	2.97871	1.98737	3.08617	3.5146	3.63013	5.88544	1.38403	12.9791	11.4066	9.24805	3.89342	7.3629	5.29556	10.6587	1.46507	8.03408	3.27168	5.19142	6.72419	5.64344
MgTOL.B0268	1.48209	2.27027	2.06357	1.16553	3.55968	1.32283	1.72156	1.6378	2.18597	2.3398	1.64161	2.89184	5.09899	3.22429	3.86355	3.97791	3.60968	2.49058	4.20134	2.56779	5.88645	1.25402
MgTOL.B0269	1.2708	4.96119	5.39401	3.38028	0.624416	2.72619	2.74899	3.77386	5.11088	5.0735	3.97604	4.92713	2.2562	3.70267	2.16971	1.46499	5.19384	0.248819	4.00765	4.22395	1.35435	0.748788
MgTOL.B0270	9.63553	17.106	3.31666	0	0.950012	10.128	4.11841	4.26536	3.17523	8.36258	6.47942	12.0085	10.4442	9.25422	10.0798	13.4598	6.64056	4.11497	8.2516	2.83068	4.60115	4.02818
MgTOL.B0271	0	0	0.161735	0	0	1.87354	0.892239	0.721299	2.08711	1.31249	1.54857	1.73735	0.311911	0.163949	0.691779	0.147323	0.0883079	0	1.00744	0.681683	4.09299	8.91563
MgTOL.B0273	1.42307	1.69435	1.03412	0	2.18435	0.694878	0	1.96546	0.865609	0.16606	0.591295	0	0.224067	0.666507	0	0	0	0	0	0	0	1.3944
MgTOL.B0276	3.75009	4.12213	2.60144	0.587916	1.38772	1.82258	2.42838	0.970337	2.60965	0.871053	1.38517	0.996142	0.460291	0.507487	0.931065	0.5578	5.26767	2.05797	3.2948	2.04109	2.42317	1.91416
MgTOL.B0277	10.9966	12.3576	6.22914	1.09033	7.76832	30.5528	13.8104	24.0947	14.8315	28.285	15.9479	41.7911	57.6565	39.6963	49.043	56.8819	30.0469	76.9425	13.6603	4.12482	13.2751	15.7776
MgTOL.B0280	1.57548	1.60463	1.45834	0.839018	1.41225	1.00606	0.667794	1.16914	0.627203	0.438858	0.639576	0.442021	1.4533	1.67836	1.29151	2.15882	3.22344	1.55808	1.36682	1.25148	1.35934	2.39526
MgTOL.B0281	0.653627	0.683256	2.15948	0	0	1.39741	0.278781	0.57767	1.57529	1.42609	0.333128	1.13811	2.14017	1.71092	1.17849	0.82072	1.09045	2.25917	2.16706	2.01335	6.65333	1.70384
MgTOL.B0282	5.6436	0.666262	0.187592	0	0.101992	2.80318	0.859678	3.14312	1.726	1.07918	1.16393	0.856985	0.451876	0.829671	1.10414	0.610399	2.26679	1.13203	0.66398	1.26411	2.49697	0.172931
MgTOL.B0283	0	0	0	0	0	0.250093	0.236831	0	0	0	0.516399	0	1.03288	1.57141	0.503976	0.699308	0.690074	0.572818	0	0.190328	0	0
MgTOL.B0284	1.56167	1.57033	1.11268	0.474638	1.79214	1.32456	0.845307	2.11825	0.571779	2.64417	1.24671	2.76927	3.55845	2.55052	5.11423	4.71914	2.70946	2.96022	2.74409	1.7238	5.56786	3.37592
MgTOL.B0288	0	0	0	0	0	0	0	0	0	0.0618906	0	0.0753361	0	0	0	0	0	0	0	0	0	0
MgTOL.B0290	0	0.234665	0.0396027	0	0.309858	0.0651078	0	0	0	0	0	0.106845	0	0.0833034	0	0.0667119	0.457742	0	0.0542295	0	0	0
MgTOL.B0292	2.83416	21.131	24.5885	12.2285	22.8051	12.8084	11.313	51.4704	21.7632	13.2966	6.3563	10.557	47.4337	50.4166	37.1656	61.0092	19.312	65.2369	34.7983	23.1575	14.1095	30.1891
MgTOL.B0294	35.7894	42.8076	8.33582	0.721933	2.6873	14.8272	4.92191	5.76017	6.88423	16.1293	15.3907	19.4603	7.99091	15.7883	24.1601	18.2389	31.4447	15.5235	8.69945	9.24144	12.7762	16.6216
MgTOL.B0295	4.75002	5.43978	4.83813	1.85185	1.10032	1.31839	0.189165	0.326502	0.553249	5.01164	2.12413	1.61221	0.73767	0.663588	0.565279	0.944061	3.38362	1.52741	0.295319	1.16069	0.255832	0.733582
MgTOL.B0296	23.2498	28.0774	24.4415	7.79754	26.6174	35.9059	12.4484	21.9176	19.3561	30.0941	26.4417	35.4939	43.4591	30.3009	41.267	42.4473	35.5275	27.8725	15.2707	5.91649	14.9604	11.8413
MgTOL.B0298	46.1985	16.5834	26.2341	26.9717	42.2735	3.97986	6.67424	0.429164	1.71382	2.98047	3.59964	5.57286	23.098	12.5857	28.6019	31.0585	48.6457	70.6725	9.61538	9.69982	15.4746	9.11981
MgTOL.B0300	0.556871	1.09982	0.453322	0.15094	0.407891	0.751047	0.771382	0.654445	0.288155	0.498619	0.312982	0.43536	0.583271	0.660194	1.04996	0.979675	0.450619	0.725287	0.281209	0.190899	0.153295	0.0822385
MgTOL.B0301	17.078	33.8349	43.9835	8.28832	33.0039	35.4894	14.7129	23.9001	43.7559	35.9818	38.1697	38.6765	25.8801	25.7423	30.4441	29.5556	13.4234	13.4502	33.2448	17.3662	24.701	30.4227
MgTOL.B0303,MgTOL.B0304	5.60473	10.7163	5.76731	0.455076	1.41795	5.52156	3.62208	2.99955	2.86688	5.28661	4.21688	7.80087	5.93525	4.27588	4.68273	7.24912	3.79996	3.23679	3.03372	1.37753	1.84135	2.29044
MgTOL.B0305	39.9843	55.4282	14.3689	15.1976	32.5467	32.8573	15.1984	64.7975	33.1824	46.975	48.1873	36.7133	27.3187	38.5215	39.8666	36.3841	18.5767	32.3446	12.5322	8.13783	13.7336	13.845
MgTOL.B0306	0	0	0	0	0	0	0	0	0	0	0	0	0	0	0	0	0	0	0	0	0	0
MgTOL.B0307	17.3406	22.3581	19.9252	7.08563	24.7832	18.9444	24.9646	15.8966	27.0447	19.0467	8.92997	13.1507	12.5657	7.91392	5.11685	5.10637	1.39959	13.1531	9.52547	4.22468	21.4802	7.37904
MgTOL.B0309	7.64507	13.7278	16.5859	7.36403	12.0397	8.0688	9.92845	18.382	18.8165	6.0727	6.16816	6.99419	4.4516	5.32637	9.27057	9.50951	3.15077	9.08791	7.98229	3.72698	9.66427	13.5018
MgTOL.B0310	0.210178	1.05287	1.02974	0.518067	0.290586	0.418396	0.842694	0.177046	0.0989354	0.385158	0.650723	0.488209	0	0.198557	0.902442	0.616989	0.578877	0	0.439369	0.330174	0.326878	0
MgTOL.B0311	11.5981	21.2561	13.3735	3.93516	12.5881	13.3095	7.66534	17.1466	10.224	6.45333	10.184	7.54529	8.18889	10.9836	10.0891	13.4093	6.79929	13.2223	14.8088	9.8801	13.4002	9.64662
MgTOL.B0316	26.8592	29.0799	39.8037	63.6188	54.5819	45.3422	62.3378	79.9826	33.9569	32.1077	28.1144	31.0648	24.0591	18.7214	11.4351	12.7192	13.3595	28.8356	16.1105	9.6713	27.4538	15.3234
MgTOL.B0317	18.5566	10.9613	14.3146	5.6355	23.2689	20.0651	31.2696	41.6808	23.2752	22.6691	18.4527	23.9551	19.1466	11.9456	15.2954	16.1602	22.0453	15.4139	20.4251	12.4841	29.3364	26.6245
MgTOL.B0318	14.5865	11.5336	4.48162	2.18123	9.87964	16.4374	23.4109	28.5253	23.7972	29.4714	17.8188	30.4554	15.2316	12.2879	24.4452	9.52628	49.1472	27.2774	49.0254	34.7529	79.5577	50.426
MgTOL.B0319	1.61103	0.811551	1.02065	0	1.57551	2.04557	2.05528	0.403775	4.26954	4.2991	3.65241	4.39805	9.14784	4.18997	20.8316	5.8134	18.9973	2.32658	5.19315	7.00293	17.6849	15.4496
MgTOL.B0320	0.572548	0.728978	0	0	0	3.26626	0.281559	10.9912	2.85874	1.87381	0.358788	1.94844	41.6749	18.2088	58.2761	27.6633	67.8877	34.463	191.448	65.128	184.761	210.075
MgTOL.B0325	14.7086	26.7834	9.53388	1.03511	3.9209	16.5526	3.20631	3.45655	5.97068	9.41544	8.80423	11.8704	10.435	11.7077	12.0411	15.4336	8.1494	14.7829	7.60065	3.59301	3.56226	0.648754
MgTOL.B0326	13.0266	23.0774	13.9165	0	1.26056	18.7444	7.89439	32.7566	16.3033	16.0061	15.3225	14.9696	25.9577	21.8984	32.7189	29.7114	27.585	26.0068	28.1106	28.5159	75.4247	26.9434
MgTOL.B0329	0	0	0	0	0	0	0	0	0	0	0	0	0	0	0	0	0	0	0	0	0	0
MgTOL.B0331	9.92762	10.3318	11.4549	4.69672	23.5981	8.33338	5.65349	8.14175	9.21327	7.36532	6.83368	7.84166	6.12887	4.60071	6.02735	5.03707	7.28761	4.06093	6.02094	2.6048	8.81299	6.47191
MgTOL.B0332	0.631938	2.33209	3.57396	0.0629246	2.03838	2.44404	1.12863	1.289	1.95114	0.469978	1.11029	0.392331	3.10016	1.791	5.15185	3.06977	3.65229	5.12697	5.47029	2.1857	6.25166	2.69599
MgTOL.B0334	0	0	0	0	0	0	0	0	0	0	0	0	0	0	0	0	0	0	0	0	0	0
MgTOL.B0335	4.82081	8.67985	2.57319	0.552883	1.95336	3.86396	1.1045	1.56096	2.25506	3.07642	2.16552	3.96771	2.96156	2.65803	3.09347	4.03797	2.95667	5.58613	1.52924	0.621358	2.1372	2.12076
MgTOL.B0338	50.7497	34.0387	30.7227	7.21404	25.1861	19.9766	11.6081	12.9191	10.675	16.7888	11.9075	13.5276	11.8616	12.7193	13.9471	9.11748	31.3384	20.7713	21.1509	14.2176	23.3918	20.8102
MgTOL.B0351	96.9212	122.044	55.4151	10.6136	20.372	61.6462	21.5975	32.6113	31.5096	40.5014	39.2869	37.4254	22.7489	29.8136	32.2704	33.5108	18.6192	26.4701	17.7873	11.4431	16.7064	6.48087
MgTOL.B0352	10.3731	10.2126	3.17111	0.030119	1.2982	6.62701	1.79704	3.36642	1.06666	7.00938	4.22246	8.54363	8.14141	6.28059	9.27405	5.71117	11.4669	7.74755	7.29632	3.60705	3.98455	3.73181
MgTOL.B0353	21.1631	7.79119	18.4399	8.23238	25.9812	10.7566	4.27893	15.1636	14.3075	20.9498	8.75091	11.3419	5.34896	7.13884	8.13881	7.85184	7.39619	6.94131	7.74175	3.9229	10.6833	12.6892
MgTOL.B0354	9.49907	19.5898	20.0473	2.86874	10.5095	14.8655	10.6693	13.4957	21.7188	10.8687	11.8241	15.0325	12.9698	10.6803	14.8889	14.5416	15.07	12.4647	12.474	5.70605	14.2912	8.31216
MgTOL.B0356	6.46487	17.6374	17.3646	2.33479	7.61407	10.8132	7.04985	18.8477	19.2377	11.5346	9.11082	8.74943	12.2374	15.353	14.6774	17.6295	6.13742	15.525	16.959	8.8381	18.6062	16.8028
MgTOL.B0357	38.1415	22.3681	32.814	15.5403	19.8628	19.2299	18.5041	23.2483	11.0293	15.7896	12.5471	13.1289	17.536	19.9513	23.0264	17.6217	41.464	16.8863	19.4516	19.5085	32.3308	19.6948
MgTOL.B0360	54.5752	62.6512	90.1034	17.6797	81.226	89.8738	109.307	738.575	190.369	124.983	83.4451	110.126	1521.33	1479.71	1567.61	1165.17	303.329	1362.01	189.985	193.994	266.353	215.855
MgTOL.B0361	719.429	422.905	691.235	708.406	1108.88	690.062	888.81	1777.54	1191.9	620.251	562.367	445.966	673.578	607.927	529.455	479.221	1642.68	861.789	1221.73	810.672	2128.49	1785.98
MgTOL.B0363	68.8983	46.0193	25.0308	2.3153	18.8074	31.099	12.1945	10.7418	13.8429	35.8621	21.3042	45.377	29.1342	19.8675	25.8177	19.1138	46.659	39.3125	14.9524	6.58734	10.6442	10.8627
MgTOL.B0365	13.9162	3.1797	2.62002	1.82516	3.84862	1.32755	0	0.347368	0.445267	1.41698	1.22551	0.410503	0.706346	0.610926	1.27554	0.988944	1.05692	0.0905358	1.17114	3.20347	3.29323	0.220419
MgTOL.B0366	12.9624	4.9133	10.1786	16.8245	4.11133	3.14045	0	0.463351	1.82972	2.20726	2.32524	1.84712	0.84055	1.96634	1.789	0.707912	12.3636	0.352588	6.87279	3.19338	7.16783	11.9326
MgTOL.B0368	0.214547	0.480642	0	0	0.0840101	0.169967	1.02333	0	1.02966	0.378765	0.121193	0.377878	0.270696	0.0676966	0.302761	0.095628	0	0	0	0.0487101	1.04692	0.0866027
MgTOL.B0369	0	0	0	0	0	0	0	0	0	0	0	0	0	0	0	0	0	0	0	0	0	0
MgTOL.B0370	49.8464	44.891	39.0474	24.4026	47.4017	22.1541	18.9514	20.5121	15.2507	31.3232	25.0974	23.5923	25.5141	30.2989	29.0951	16.0989	70.866	32.5723	16.3138	21.1394	15.1354	14.9945
MgTOL.B0371	31.9116	19.6078	18.0307	7.46574	27.1639	24.2609	14.6327	21.6136	11.5345	33.9527	26.4522	33.1706	42.6519	27.784	33.3622	29.0082	44.7984	52.3001	19.3699	11.4584	18.0477	14.7728
MgTOL.B0372	6.95322	4.08405	4.27431	1.80641	0.915932	5.87825	1.92722	2.52115	6.5209	6.25031	6.76651	5.06648	6.80584	6.73629	5.31705	7.1906	16.1716	9.73611	4.78921	2.81844	2.84202	10.9525
MgTOL.B0373	2.11821	7.77677	6.79566	0.427382	2.85846	9.68824	2.34156	3.45463	9.1776	5.99339	3.52227	4.20518	1.32945	1.98169	2.46542	2.39366	2.55259	0	3.06426	2.24897	1.58836	2.80576
MgTOL.B0376	15.1078	6.58323	16.1979	7.74011	16.0307	3.03357	6.1949	8.6444	8.34694	11.556	10.919	7.32362	11.0014	7.5036	9.90851	8.49316	8.50349	17.8148	12.2385	8.89873	13.7423	14.2648
MgTOL.B0379	12.462	10.4344	12.6229	3.62483	15.8496	13.9107	9.75458	22.5158	20.9937	17.1859	13.4237	20.0903	18.2519	13.3663	16.0669	14.6495	18.5658	22.9263	25.6662	10.8077	21.8482	24.2704
MgTOL.B0382	118.783	76.5269	142.079	8.13232	203.227	104.409	100.999	243.845	310.626	114.133	121.309	111.003	93.2819	77.926	93.1047	93.4942	108.849	87.197	136.699	54.8626	166.472	178.779
MgTOL.B0386	29.3763	77.9394	25.5242	0	0.612242	46.2226	6.17768	18.635	26.1268	36.5357	39.08	35.761	32.7837	33.2669	30.2692	35.6169	11.2408	20.113	29.7507	23.1651	13.0002	7.99032
MgTOL.B0387	1.40408	0.966318	2.00023	0	0	1.58747	0	5.77429	0.852942	0.81312	0.715016	1.30476	2.81737	3.448	6.14748	2.4445	6.35301	4.63392	2.3978	4.74619	7.09628	1.85165
MgTOL.B0389	0.0942954	0.212487	0.135644	0	0.208216	0.118803	0.325334	0.484787	0.327984	0.334426	0.171205	0.382416	1.80756	0.706048	1.80421	1.96031	1.67315	2.24231	1.72754	0.464425	2.61522	0.434674
MgTOL.B0394	0	0	0.167636	0	0.231418	0.154149	0	0	0	0	0	0	0	0	0.10226	0	0.606021	0	0	0.0948902	0.13184	0
MgTOL.B0395	5.47815	4.05586	7.6869	0.972557	6.42008	4.3895	4.32797	2.79376	3.2801	7.26367	4.70812	7.73479	3.72675	2.90454	3.89437	3.14746	3.06451	3.8247	5.25111	1.79978	6.19391	6.69187
MgTOL.B0396	28.3996	21.8754	21.9904	22.4061	42.4335	30.4138	37.1396	50.6998	27.8473	24.0752	27.1224	29.8621	25.9091	24.2647	19.3131	14.2398	50.2144	16.7482	44.662	29.1748	36.3632	23.9276
MgTOL.B0397	0	0.340758	0.756799	0	0	5.94797	0	0	6.53405	8.60634	11.7879	6.34941	5.24528	6.12637	2.48921	5.24875	1.82731	0	2.93149	9.28297	19.8524	7.80487
MgTOL.B0401	15.8916	8.85202	9.75222	21.3127	15.6932	15.4585	17.2628	7.68974	16.4405	15.0581	14.7694	17.6617	2.45921	4.38992	5.00273	2.28616	9.8985	2.86571	21.1169	9.68873	28.2603	29.7606
MgTOL.B0402	40.9602	49.1244	42.2365	8.33915	32.1782	30.6263	14.6053	29.119	42.5089	41.5928	32.7369	36.6722	37.0943	32.1221	40.8188	37.2353	40.4253	42.2314	34.0035	18.0676	27.8657	31.2768
MgTOL.B0403	0.966569	1.96664	1.21142	0	0.766357	0.940672	0.13437	0.373249	0.607307	1.04842	0.913834	1.57262	0.592924	1.27554	1.75182	0.751738	1.71907	2.01343	1.83742	0.762045	1.2891	1.81236
MgTOL.B0404	1.72274	2.3381	1.57431	1.45594	3.29451	0.763254	0.517216	0.580282	0.0827413	0.618461	0.344677	0.523261	0.627489	0.167042	0.372596	0.477246	0	0.464496	0.079801	0.157032	0	0
MgTOL.B0408	21.9857	26.319	41.1999	11.1309	19.7593	29.2246	21.1453	21.3681	27.3517	25.9939	23.096	27.1557	17.5109	12.1553	12.3996	9.34447	18.9917	13.1249	23.6316	16.4626	36.1031	20.9597
MgTOL.B0410	170.423	293.429	301.907	420.788	696.534	100.752	194.763	246.809	268.319	94.5588	83.6617	52.9382	132.525	109.08	79.5681	69.6236	73.9895	31.1493	131.642	113.175	65.6923	58.0131
MgTOL.B0411	2.29254	2.81266	0.924701	0	0.103118	1.20389	0.467168	1.02963	0.0974818	1.87132	1.29728	1.85313	1.21008	0.967249	1.49543	0.895693	2.47732	0.413375	0.818262	0.301576	0.0710062	0.450207
MgTOL.B0412	17.7033	19.3647	19.706	5.98605	15.3141	14.0677	16.222	46.3884	18.7537	22.1506	16.2421	23.3949	51.063	29.9264	46.5258	35.9278	34.5107	29.2065	30.4889	20.3747	30.2885	23.9687
MgTOL.B0413	78.0886	46.2117	59.4132	9.40479	39.5684	79.0486	80.6363	265.529	91.2791	156.658	104.867	147.123	327.244	228.164	279.077	190.475	244.393	467.797	220.698	139.054	258.853	153.605
MgTOL.B0416	10.3697	26.0942	13.8611	1.85174	2.56992	47.1917	12.763	24.1616	15.2661	48.0277	52.1231	54.2001	36.0073	42.0205	42.4146	54.1954	11.5859	26.5877	23.89	11.8633	13.8807	13.0651
MgTOL.B0417	3.7746	7.77385	2.20818	0.365568	1.22869	4.18192	0.635051	1.28034	2.134	1.54204	1.7649	1.6228	8.39698	8.56213	11.3652	10.368	12.6224	7.27669	8.61935	5.11732	8.12933	3.77562
MgTOL.B0418	171.111	251.532	317.673	88.703	216.839	324.921	245.673	329.909	492.416	356.352	312.658	386.854	326.811	278.364	354.653	300.537	239.677	303.141	397.428	235.898	301.122	324.257
MgTOL.B0419	7.42837	2.24068	5.83839	2.64286	4.62342	3.41706	4.63811	7.6734	7.05627	7.69394	5.61759	7.03145	3.65574	3.71239	6.98869	5.19011	5.57643	5.80126	3.77419	2.9697	8.83024	7.24801
MgTOL.B0422	0	0	0	0	0	0.331167	0.499572	0	0	0	0.349075	0.354712	0.952097	1.18117	0	0	0.425443	0	0	1.24478	0	0
MgTOL.B0423	555.11	421.716	995.456	1262.03	2326.23	835.897	1435.88	2533.94	2757.63	802.688	850.913	600.39	1010.76	841.587	863.859	762.292	664.664	916.259	1871.63	1033.74	1849.01	1941.35
MgTOL.B0424	3.50511	1.98582	1.94886	0.682836	0.732548	1.68338	0.925651	1.12262	0.777756	1.0742	1.46803	2.19151	2.03577	0.998644	1.78275	0.845971	2.24229	1.79865	1.61334	1.13768	2.71294	1.48257
MgTOL.B0425	0	0	0	0	0	0	0	0	0	0	0	0	0	0	0	0	0	0	0	0	0	0
MgTOL.B0426	0	0.0554152	0	0	0	0.0488161	0	0	0	0	0	0	0	0.0613396	0.0742006	0	0	0	0.155696	0.0463036	0	0
MgTOL.B0427	13.5249	13.3501	11.5991	5.92441	21.9739	6.94714	4.80629	10.1213	7.64149	8.2806	7.64436	7.75418	6.01922	7.26654	8.60307	6.93015	6.02127	7.44524	4.88274	3.07608	7.46068	6.4345
MgTOL.B0430	1.12204	0	0	0	0	0.255024	0.367612	0	0.39541	0.420443	0.728423	0.189375	0.342447	0.794617	0.313665	0.300171	5.17701	18.6403	1.26547	1.39828	0	1.33226
MgTOL.B0433	8.64511	8.48239	3.98352	1.64666	3.61625	4.97331	3.96949	2.91306	1.27351	5.72168	4.18393	6.05173	7.32952	4.81888	5.81531	5.48627	5.4569	3.61589	2.40987	1.87884	2.28241	2.32811
MgTOL.B0434	3.65738	2.5133	2.84149	1.76073	7.13685	1.06288	1.79198	2.7269	2.52223	1.2698	1.50343	0.400356	7.45168	5.83775	5.39938	2.84806	14.4799	9.28983	5.65319	4.04657	4.89443	2.96908
MgTOL.B0435	13.9598	12.6792	12.7039	4.59576	21.4381	19.6545	12.5289	17.0375	19.6659	26.9159	21.2872	26.1356	22.9366	17.5222	24.7064	19.6168	31.1235	27.2974	17.6212	8.70363	22.1831	18.9407
MgTOL.B0436	0	0	0	0	0	0	0	0	0	0	0	0	0	0	0	0	0.623175	0	0	0.0381786	0	0.293272
MgTOL.B0439	5.03683	2.57515	2.42601	0.543186	5.34743	1.56469	1.03354	0.314519	2.88198	0.768336	0.633955	1.18395	1.20361	0	0.644486	0	6.61538	4.80165	1.69097	0.39049	1.72915	0.512835
MgTOL.B0440	19.8876	30.7036	40.655	8.13815	26.7791	26.0355	17.1995	22.6052	45.6353	25.0275	25.4806	25.0403	26.272	20.3538	22.1394	27.7851	10.0503	19.5598	28.4241	9.45828	15.5875	23.7935
MgTOL.B0441	0	0	0	0	0	7.35487	0	92.7528	0	0	0	10.3589	0	7.95848	0	0	0	0	0	0	0	0
MgTOL.B0446	8.45584	10.1534	3.43803	1.20389	11.9477	4.25647	2.5273	24.2745	5.6806	5.77927	4.7921	6.78715	12.3131	12.4266	12.9231	14.7966	8.36337	19.5593	8.19796	6.13537	11.4065	11.4851
MgTOL.B0447	22.0684	10.5002	8.72791	7.8392	17.7151	6.21735	8.45152	10.1535	6.67744	10.1175	9.57454	6.82829	4.84446	7.02324	3.2801	3.76764	6.49792	13.5946	7.36098	5.21895	8.76583	5.87061
MgTOL.B0448	0.377395	0.298709	0.616523	0	0	1.30072	0.262131	0	0	0.887286	0.83327	1.07154	0.284108	0.344928	0	0.394174	0	0	0	0	0	0.504168
MgTOL.B0455	11.093	11.4946	16.928	4.64697	9.70952	9.38289	15.4689	16.0355	16.4106	9.341	9.07501	13.5236	11.0034	11.0161	12.3251	10.6937	18.3075	9.56059	16.2469	8.17568	18.976	13.9287
MgTOL.B0457	0	0	0	0	0	0	0	0	0	0	0.245463	0.139745	0	0	0	0	0	0	0.386219	0	0	0
MgTOL.B0458	0	0	0.446569	0	0	0	0	0	0	0	0	0	0	0.152045	0.432385	0	0	0	0.233241	0	0.489129	2.55182
MgTOL.B0459	0	0	0	0	0	0	0.429493	0	0	0	0	0	0	0	0	0	0	0	0	0	0	0
MgTOL.B0460	0	0	0	0	0	0	0	0	0	0	0	0	0	0	0	0	0	0	0	0	0	0
MgTOL.B0461	0.538498	0	2.39835	0	0.446084	3.51839	2.64837	1.6474	2.3205	10.9079	4.11804	7.44094	10.0407	8.1912	9.48719	4.44214	7.61356	1.2392	9.41754	4.32008	8.56302	5.06261
MgTOL.B0462	14.7033	6.47403	9.85026	7.10527	33.6051	24.9964	38.9315	120.024	32.9529	50.4053	29.7554	27.4005	233.181	164.098	171.305	114.316	93.8101	58.8957	51.0108	46.9434	27.8327	37.8447
MgTOL.B0465	9.23891	11.6075	14.4367	2.45505	11.1369	9.98342	4.33553	4.88634	18.8923	13.0589	10.6503	13.0506	16.5522	14.0672	14.234	18.0338	8.39409	17.6565	10.2679	6.34245	11.589	12.6068
MgTOL.B0466	6.19988	6.98848	4.01313	0.546808	2.07642	5.30268	2.28408	2.39289	1.95877	6.45509	3.76079	7.38999	7.95804	4.80028	6.46057	6.02237	7.90752	6.76986	2.48538	1.40007	1.82322	1.44604
MgTOL.B0468	0	0	0.216286	0	0	0.912213	3.2241	0.546822	1.5004	0.332549	0.262889	0.648467	0.13465	0	0	0	0	0	0	0	0	0
MgTOL.B0469	7.93749	4.20102	1.21967	0.1583	0	0.79886	0	0	1.82154	0	0	0	0	0	0	0.717636	0	0	0	0	0	0
MgTOL.B0470	0	0	0	0	0	0.644174	0.283821	0	0.639259	0	0	0	0	0	0	0	0	0	0	0	0	0
MgTOL.B0471	0.14192	0.190094	0	1.4059	0	0	0	0	0.245085	0	0	0	0	0	0.291423	0	0	0	0	0	0	0
MgTOL.B0472	12.4867	3.59917	5.53785	8.9783	19.0041	2.10017	8.56534	12.766	2.20095	3.2921	2.67924	1.43507	7.72228	6.22701	6.86241	4.91795	8.48401	14.2236	5.19243	6.40772	10.4853	3.60213
MgTOL.B0475	180.716	943.284	1309.82	110.409	655.9	291.041	230.583	192.602	783.139	240.746	77.7579	378.692	24.5419	68.1001	34.7843	63.6723	6.0312	18.9269	3.50172	2.88133	7.96319	2.9155
MgTOL.B0479	35.804	46.6429	47.8277	4.43604	34.4461	29.6078	16.7634	35.6089	69.777	55.1118	37.8517	49.4949	86.1831	52.5571	78.4685	63.8964	47.0957	38.8933	36.661	20.6344	20.5504	33.0578
MgTOL.B0480	379.795	191.032	230.373	176.415	421.824	97.3946	150.154	273.047	103.85	94.1303	63.6571	38.2157	356.169	239.448	288.054	151.597	805.016	636.61	467.83	412.377	503.601	437.587
MgTOL.B0482	64.1067	29.0805	33.046	14.1069	64.067	40.9409	36.8545	71.69	48.1248	59.8408	50.8434	59.9013	38.3011	33.0786	35.4197	34.0512	90.5291	61.52	53.9681	28.1763	57.8784	63.0266
MgTOL.B0483	1.7442	3.18457	0.313084	0.0352826	0.551265	2.67338	0.313388	0.769899	0.39018	0.706601	0.422638	0.653689	2.3925	2.24959	4.15128	4.86538	2.10047	4.43604	0.357297	0.692852	0.320731	1.40785
MgTOL.B0486	0.296565	0.0548319	0.0534634	0	0	0	0	0	0	0	0	0.0631911	0	0	0	0	0	0	0	0	0	0
MgTOL.B0487	0	0.175641	0	0	0	0.0497539	0	0	0	0	0	0	0	0	0	0	0	0	0	0	0	0
MgTOL.B0489	32.9692	45.7623	50.363	32.3419	101.184	29.905	20.5616	29.7272	53.2441	45.764	42.2438	33.8494	18.2569	23.1028	27.8634	21.0668	15.877	11.422	30.2403	17.4488	26.4331	20.4606
MgTOL.B0490	35.4899	66.2314	41.4293	1.96322	13.8849	110.695	25.7814	42.2097	105.813	94.4215	86.9735	133.885	114.95	78.5698	93.486	128.843	50.6409	51.0849	48.7674	24.1682	40.5637	33.4703
MgTOL.B0493	137.63	110.41	190.462	94.2684	279.287	84.7508	83.3625	178.336	154.42	87.9128	85.9987	97.8925	88.619	78.5848	98.2119	85.7811	145.05	142.592	119.903	71.5793	135.44	101.412
MgTOL.B0497	9.95907	4.84202	3.57218	1.65422	4.64669	8.49746	4.27006	8.2802	6.78138	8.82489	9.66252	11.5113	9.94685	5.77614	9.42239	8.00877	17.2787	17.1327	7.36215	5.05942	5.15994	5.88883
MgTOL.B0498	24.7053	37.9013	32.2956	2.69022	22.3773	29.1536	15.2817	12.8205	34.6135	19.3205	19.7909	22.6169	22.9456	23.2988	22.528	35.5238	25.0981	35.0757	31.5595	19.6845	38.3383	22.5339
MgTOL.B0501	10.336	9.54057	12.4093	2.60131	19.5974	7.50348	15.6481	17.1614	14.4627	21.2493	16.1233	17.9283	18.3332	16.6324	19.2532	12.0504	13.5492	17.2486	16.4899	12.3437	21.9703	19.0224
MgTOL.B0503	97.9116	109.802	61.2528	39.1604	93.3053	77.9578	176.932	155.509	82.3559	79.7971	86.0002	62.6506	96.4531	91.4689	115.552	82.4941	126.166	94.2198	89.4323	125.601	141.879	85.3897
MgTOL.B0504	4.93428	8.22903	4.42965	4.88646	11.6789	6.7647	7.24834	38.5016	31.3644	12.7663	7.94369	19.2369	16.3597	19.0158	16.0705	15.5965	21.4342	4.4844	13.3397	4.75823	9.7548	23.5819
MgTOL.B0505	54.0425	57.1431	40.9359	4.19411	10.4991	48.629	19.7161	18.7318	27.2932	48.5109	41.1476	38.8926	38.0361	36.6687	39.247	36.4655	41.871	33.4738	25.9617	20.5525	16.5269	16.7557
MgTOL.B0509	16.4474	15.0313	10.1761	2.57201	20.8032	7.8387	2.58036	4.88962	7.57666	12.1746	9.29084	11.0236	4.32869	5.7697	4.30168	2.79189	2.49168	1.65165	3.59372	2.19593	2.23769	7.53202
MgTOL.B0512	2.56334	4.23515	3.27776	0	2.35002	0.667226	1.65629	4.32494	0.573154	2.4412	0.670679	2.76326	2.21155	2.57134	2.55873	2.07088	0.401844	0	0.270876	0	1.81498	1.79153
MgTOL.B0513	4.05355	6.22185	6.05157	3.95323	8.6792	4.29778	5.96053	9.39172	2.47454	3.91517	6.46578	6.35701	6.28094	5.33698	5.80725	3.25075	1.61324	1.5384	3.78402	2.39476	10.623	4.2674
MgTOL.B0514	1.21457	0.807877	0.850226	0.164768	1.68829	0.989818	0.704327	1.54074	1.05406	0.713779	0.524594	0.994645	0.57665	0.703037	0.699185	0.26457	0.179282	0.623221	0.360181	0.281712	1.03372	0.217971
MgTOL.B0515	6.28212	4.53485	5.06072	0.799235	5.35939	2.29759	0.512637	0.674277	1.07097	1.21369	0.68815	1.18018	0.0817008	0.134311	0	0.144422	0.569549	0.152341	0	0	0	0
MgTOL.B0516	0	0	0	0	0	0	0	0	0	0	0	0	0	0	0	0	0	0	0	0	0	0
MgTOL.B0517	0	0	0	0	0	0	0	0	0	0	0	0	0	0	0	0	0	0	0	0	0	0
MgTOL.B0518	9.7096	13.7818	9.03362	1.27374	2.39618	9.07608	3.54327	11.874	8.30991	11.3967	9.09673	12.2139	20.0568	16.2117	24.5443	16.7376	19.561	7.27228	31.7402	10.023	33.6074	14.3748
MgTOL.B0519	14.2849	16.2658	16.141	10.4331	29.1502	12.1236	7.47083	11.8016	11.6248	11.0481	9.96847	11.7132	14.0059	11.4424	15.0394	12.3695	14.6957	12.7229	11.1273	5.97818	9.41674	11.1472
MgTOL.B0521	29.4095	53.2643	52.154	6.2753	23.6427	45.106	20.4717	38.6662	56.6427	45.8144	49.7457	53.3254	64.1994	61.2	79.9986	76.6639	55.0198	54.8384	62.3161	36.1514	47.3748	33.7033
MgTOL.B0525	0	0	0	0	0	0	0	0	0	0	0	0	0	0	0	0	0	0	0	0	0	0
MgTOL.B0527	7.44831	7.96908	10.2175	1.98855	14.5328	10.0785	12	15.5788	16.8869	10.489	9.31125	13.0006	15.6345	12.8956	17.672	13.7255	22.9356	19.7464	15.0333	6.06475	19.1524	21.3447
MgTOL.B0529	5.67459	7.34394	2.93337	0.718233	0.744233	5.79424	2.39427	2.28701	0.746357	5.87907	5.00858	6.42086	7.49013	5.32195	6.60065	6.53257	8.31136	9.629	3.33674	1.87903	2.34241	2.82438
MgTOL.B0530	0	0	0	0	0	0	0	0.855965	0	0	0	0	14.2447	22.089	12.4219	21.382	2.94595	22.5149	0.438216	1.26324	0.701908	0
MgTOL.B0531	1.02069	4.14925	4.60339	1.37248	3.28644	0.810815	0.328021	0	1.33526	0.528905	0.833131	1.17909	1.15502	0.599483	1.16637	1.08523	0.11948	1.60106	0.927376	0	0	0
MgTOL.B0533	160.86	126.315	132.911	86.7878	160.981	130.556	108.916	408.455	356.04	190.576	211.043	179.879	212.451	229.191	315.715	218.895	146.6	159.53	263.409	197.293	456.136	362.751
MgTOL.B0535	45.9542	35.4424	44.3255	14.1628	21.9956	31.7001	44.7202	70.9778	136.796	31.318	45.5972	42.1597	41.0579	50.9388	49.8903	66.1124	26.1973	51.1045	38.5388	21.8291	43.3455	32.9888
MgTOL.B0539	21.0429	33.2937	34.2949	26.5448	36.7283	32.0427	43.2545	60.5831	45.8789	41.0978	27.9903	33.0526	32.8286	24.0115	26.8183	16.9878	17.1097	43.0439	22.5048	13.5468	16.6108	9.47061
MgTOL.B0540	1.05894	2.45654	0.312839	0.205082	0.782997	1.65208	0.148388	0.576814	0.0950935	0.781704	0.340146	0.477138	1.56462	1.23402	0.611255	2.20189	1.22317	0	0.484256	0.308209	1.13543	0.994944
MgTOL.B0544	0	0	0	0	0	0	0	0	0	0	0	0	0	0	0	0	0	0	0	0	0	0
MgTOL.B0547	5.93519	4.30602	4.30073	1.4204	2.94124	4.31537	3.1656	3.40764	3.794	3.39358	2.38967	3.12579	5.49115	2.94661	3.92215	4.28602	4.4109	3.35757	1.5913	1.21	3.18519	2.83215
MgTOL.B0550	148.25	219.189	323.906	249.65	760.406	155.924	265.628	358.452	419.482	128.304	151.298	103.896	84.7823	69.3279	110.844	87.6127	106.65	65.488	305.173	147.041	426.278	375.706
MgTOL.B0551	0	0	0	0	0	0	0	0	0	0	0	0	0	0	0	0	0	0	0	0	0	0
MgTOL.B0552	23.6478	51.16	30.1131	0.478736	2.95582	47.7728	12.1785	10.3925	26.7724	41.1163	35.4424	47.0047	29.4781	31.7413	42.3261	42.3625	19.1292	22.1514	27.1115	12.0873	17.5609	3.8879
MgTOL.B0554	0.34674	0.437478	0.434965	0	0.574136	0.33679	0	0.228144	0.063226	0.104187	0.152179	0.0493256	0.058557	0.130097	0.381368	0	0	0.675534	0	0	0	0
MgTOL.B0557	0.165842	0.314911	0.418242	0	0	0.535322	0.58788	0.674097	0	0.252364	0.227469	0.221008	0.275458	0	0.676179	0.520186	0.33076	0	0	0	0	0
MgTOL.B0558	0	0	0	0	0	0.0848481	0	0	0	0	0.0895603	0	0	0	0	0	0.0946859	0	0	0	0	0
MgTOL.B0567	1.20638	2.46374	7.30119	2.66779	3.06199	6.11229	53.1601	98.7901	64.894	11.362	7.26696	4.07867	7.94093	19.0786	11.6902	33.0388	4.72998	48.5058	7.65955	4.57033	5.26764	6.43183
MgTOL.B0575	0.630465	0.187721	0.229527	0.0136382	0.219337	0.418706	0.331884	0.110298	0.131531	0.497669	0.373677	0.76872	0.73302	0.676983	0.797481	0.750247	0.92431	0.573341	0.319262	0.15303	0.0695052	0
MgTOL.B0576	0	0	0	0	0	0	0	0	0	0	0	0	0	0	0	0	0	0	0	0	0	0
MgTOL.B0578	1.31991	1.30619	1.23809	3.62472	1.84401	4.02966	4.10871	8.45411	3.53581	4.06853	3.32326	5.57762	3.73386	3.89721	2.37173	3.74922	4.81319	6.38285	2.89319	2.10125	4.94299	2.81791
MgTOL.B0579	0.0452421	0.213395	0.278901	0	0	0.784028	0.133828	0.0738696	0.0882815	0.406244	0.224903	0.495811	0.833941	0.793336	0.764166	0.890393	0.852973	0.392203	0	0.0331192	0.281207	0.655916
MgTOL.B0581	3.62818	2.25243	3.09664	0.0585602	0	2.08353	1.06763	0.460731	2.02243	1.44416	2.37688	2.94615	2.00837	2.82227	2.33507	1.92724	2.449	0	4.13441	3.56629	8.811	5.85605
MgTOL.B0582,MgTOL.B0583	2.78035	3.28466	1.24543	1.99467	3.88805	2.65815	1.12809	0.282032	2.45387	1.66725	0.915379	1.38579	0.953009	0.760779	0.442053	1.62683	1.4183	8.24188	2.16707	1.52042	3.32873	1.1453
MgTOL.B0584,MgTOL.B0585	0	0	0	0	0	0	0	0	0	0	0	0	0	0.442027	0	0	0	0	0	0	0	0
MgTOL.B0586	0	0	0	0	0	0	0	0	0	0	0	0	0	0	0	0	0	0	0	0	0	0
MgTOL.B0587	0	0	0	0	0	0	0	0	0	0	0	0	0	0	0	0	0	0	0	0	0	0
MgTOL.B0590	4.47079	3.3329	2.27874	0.289411	0.324208	6.07628	2.27511	2.03436	1.96848	6.09451	6.21978	7.22469	4.09633	4.21126	5.66184	2.55918	8.79228	4.95795	5.74824	3.88943	3.61539	3.50153
MgTOL.B0591	0.286556	0	0	0	2.0129	0.154136	0.429479	0	0	0	0	0	0	0	0	0.593644	0	0	0.509738	0.712277	0.484395	0
MgTOL.B0592	12.3837	15.6523	14.8442	6.77702	18.3897	4.18955	9.35006	4.96714	5.81381	5.0836	3.55042	3.882	3.0381	2.5148	4.51612	2.22996	4.94983	1.29043	5.20967	3.42388	9.60233	11.9989
MgTOL.B0593	0.642111	1.31685	0.611922	0.0991901	0	1.29211	0.072896	0.445054	0.228671	1.03137	1.06128	1.56576	0.539425	0.839931	0.538223	1.14458	1.31218	0.0561709	0.308042	0.0274489	0	0.128776
MgTOL.B0594	15.6486	6.0197	6.79205	8.26179	14.5394	3.60318	3.55044	2.96178	6.64133	2.75874	0.872581	1.17943	0.191663	0.268648	0.934114	0.89212	0.632379	4.10966	0.615484	1.22795	0.270692	2.39288
MgTOL.B0595	8.09173	13.0868	8.34802	2.42181	8.46133	7.50262	5.91481	6.89146	4.27257	9.56824	6.7426	12.7297	14.4454	10.6596	16.0458	11.6294	11.6595	12.9234	6.15244	2.93896	4.0021	5.48127
MgTOL.B0601	3.20863	1.01532	5.98783	4.71273	9.0823	3.02332	7.26305	14.8245	5.12747	3.73914	4.0537	4.78662	4.8518	6.26665	5.56243	9.02817	4.78005	3.95655	10.3351	10.7713	21.4129	11.868
MgTOL.B0602	67.3083	30.2416	91.0532	102.444	62.1309	43.463	70.8218	146.985	74.6219	67.7086	58.0241	57.2186	56.1711	73.1826	81.9295	56.2879	39.4566	20.8116	42.4812	77.212	100.722	49.3561
MgTOL.B0604	12.584	14.1824	6.04973	2.40916	6.43107	5.62186	2.69566	3.79126	2.63067	5.31749	4.6078	7.46232	5.39464	2.77401	5.86833	5.15669	6.30816	4.79474	1.99454	1.43421	3.34367	1.68649
MgTOL.B0605	0.405699	0.334755	0.212601	0	0	0.11427	0	0	0.655918	0.0586657	0.129037	0.0837195	0.0979084	0.477337	0.714198	0.462942	0.158482	0	0.593639	0.0459787	0.820987	0.266142
MgTOL.B0606	2.17691	1.51183	0.643185	1.07155	1.05089	0.842531	0.286822	0.986574	1.11012	0.595987	0.484	1.00819	0.763131	0.924758	0.69555	0.406037	2.37064	0.109002	2.11806	1.67916	1.21874	1.29369
MgTOL.B0607	0.253103	0.681227	0.203942	0	0.677355	0.941165	1.66703	4.14782	2.02198	1.50555	0.499026	0.950074	8.67507	18.8247	19.6043	12.8735	9.983	3.57792	18.8772	12.1216	10.4943	15.0586
MgTOL.B0612	0	0	0	0	0	0	0	0	0	0	0	0	0	0	0	0	0	0	0	0	0	0
MgTOL.B0613	20.7215	33.1061	13.0081	2.37934	12.4964	25.752	7.23261	16.4054	12.4965	23.2187	21.4446	29.834	20.2629	21.0876	28.3213	29.296	14.2701	12.4047	8.73618	4.24014	8.99753	6.37267
MgTOL.B0615	13.3642	13.3128	12.2844	2.38857	10.4797	11.2733	9.3684	18.8151	11.7972	12.5117	10.1219	11.9207	9.32198	8.07365	12.0369	7.15658	9.593	5.57514	13.8979	6.25351	15.095	7.8506
MgTOL.B0619	1.42584	1.47346	1.02674	0.624827	0.0836782	1.96745	1.13936	0.951447	0.867263	1.27803	1.98975	2.94819	2.0941	1.59409	1.22402	1.77925	3.78408	1.40693	0.584733	0.648686	0.98071	1.14308
MgTOL.B0620	12.3099	13.167	16.5936	2.36613	12.0833	11.2432	3.19301	4.62505	5.36624	11.1634	8.50146	12.8313	12.312	10.0407	11.6118	13.223	8.08498	9.81495	7.17372	3.13046	5.1967	6.84178
MgTOL.B0621	20.1146	34.9133	11.8236	1.14177	5.07251	40.9915	7.53611	13.3159	11.8268	26.1534	21.5339	32.8176	27.1977	23.4042	27.8156	36.935	26.3876	25.6693	22.9052	8.27716	14.5271	16.7299
MgTOL.B0626	0	0.772212	0	1.36487	0	0.706994	60.7125	386.822	13.0571	11.7085	0	0.863427	3672.51	2631.67	4082.1	2019.04	5307.71	5395.02	6478.98	9788.13	3939.83	2358.07
MgTOL.B0627	4.9202	0.619348	3.65233	1.53708	1.46227	1.1763	6.16754	12.9487	5.03632	3.93998	6.39599	1.8638	5.31061	10.0505	6.74931	3.8365	6.5937	2.09158	5.30892	5.36713	6.40953	8.77387
MgTOL.B0629	28.6074	18.1831	17.4451	6.10004	19.0943	43.4299	47.0147	44.682	46.4049	45.5246	45.7446	49.9071	50.6283	50.4693	51.4788	42.6358	397.337	145.646	314.037	142.505	291.589	363.768
MgTOL.B0631	1.61171	2.69431	2.51204	0.763327	2.45871	1.50028	0.801869	0.563405	0.642881	1.52599	1.25919	1.67822	0.789546	1.12424	1.55723	1.41583	1.32854	2.28779	1.21985	0.328949	0.900727	0.247255
MgTOL.B0632	472.255	533.599	1093.75	831.105	1772.91	501.759	979.874	1140.69	1209.9	339.66	328.574	353.235	342.07	258.8	328.269	207.982	341.261	282.762	801.347	525.2	891.929	611.934
MgTOL.B0636	15.5054	16.6805	17.8576	2.8083	9.85771	17.622	12.4395	28.0209	23.9813	24.1579	18.278	31.2605	38.1594	26.3588	27.8294	30.1696	27.4349	18.6245	29.6538	17.4297	26.3147	17.1335
MgTOL.B0637	8.70169	18.0279	16.0953	4.97845	24.6155	12.856	11.6893	12.7622	16.5804	8.49775	7.65698	5.22641	14.3279	15.8787	23.5103	13.7212	24.8813	12.8313	47.8055	17.9471	39.5705	29.2532
MgTOL.B0639	0	0	0	0	0	0.110506	0.79909	1.22389	0.716807	0.428399	0.203944	0.212631	0.172705	0.202517	0	0.379758	0	0	0	0	0	0
MgTOL.B0640	0.0765307	0.760934	0.442734	0	0.0674771	21.4601	81.4774	184.394	50.8049	172.826	113.921	174.878	904.646	434.498	1491.47	545.519	2562.47	690.777	3061.53	1555.69	2375.27	2094.02
MgTOL.B0641	0.246193	0.0503851	0	0	0	0	0	1.65971	0.0719342	0.401386	0.354363	0.184791	2.11432	2.26085	3.76482	1.39352	11.8813	1.96642	8.11451	5.0046	11.1541	7.35498
MgTOL.B0642	3.73068	2.79942	4.11567	3.82641	3.09013	5.93254	3.0816	3.5885	2.0318	6.30141	5.73328	4.95784	4.17215	4.29715	5.18411	2.54603	5.85644	3.38836	5.00038	3.94753	6.273	5.90374
MgTOL.B0643	7.3425	5.31769	6.29069	1.0108	8.00483	4.89168	2.49831	5.56224	7.21661	5.16171	4.01239	3.76778	7.21647	5.61271	8.29872	4.89313	10.3792	6.50848	5.39573	4.59355	5.08478	4.6361
MgTOL.B0644	3.47591	4.15958	3.02171	2.58409	7.51982	1.08218	1.46059	0.618447	2.16172	0.943552	0.790116	1.70104	0.383167	0.692253	1.04394	0.60121	2.97898	1.96401	1.78858	1.38217	1.39449	3.14457
MgTOL.B0645	6.66362	9.18777	5.60962	0.819215	3.28237	5.88235	1.32123	1.97771	1.40471	6.33989	5.49933	5.93904	4.43015	4.18333	4.13481	6.18127	3.07781	2.77375	1.90488	1.18885	1.57165	2.39338
MgTOL.B0646	3.81996	2.28038	2.79052	1.70997	1.5966	0.401807	0.796709	1.5798	1.65201	0	0.678225	0.203957	0	0	0	0.51346	0	0	0	0.275231	0.609413	0.322938
MgTOL.B0647	3.05047	4.71596	1.5347	0.112362	0.2961	2.44761	1.0142	2.4787	0.447761	4.20287	3.01701	6.22814	8.54542	4.72856	9.45504	6.79308	9.63377	5.60175	1.95581	1.57458	1.25009	0.475238
MgTOL.B0654	0.38102	0.324882	0.462219	0	0	0.389387	0.872851	2.67048	0.838394	0.089764	0.342343	0.0928593	25.2375	20.4123	45.9033	18.3449	145.93	74.435	77.9589	55.8996	91.9281	56.5236
MgTOL.B0656	35.2716	23.629	21.552	4.97623	21.831	24.1913	11.8271	16.4862	14.2238	23.6948	16.3804	18.2827	15.5797	10.3831	17.9608	15.176	22.8541	21.1446	10.3423	6.54683	23.5814	9.51475
MgTOL.B0658	1.53897	1.4701	1.67152	0.0571657	1.74593	1.21368	0.295587	1.06533	0.880854	0.829139	1.02919	2.4389	1.07313	1.07452	1.81539	1.67877	2.36158	1.07353	0.733212	0.356061	0.996485	0.306528
MgTOL.B0659	1.62097	1.59857	0	0	5.66544	0.434404	0.734258	2.80095	2.04575	0	1.52264	0.380838	0	0	0	1.77755	0.51098	0	0.709356	3.39829	0	0.752944
MgTOL.B0660	145.703	243.793	514.691	360.759	710.231	285.385	471.06	584.647	765.96	238.855	277.521	169.029	261.473	301.26	278.183	206.003	212.011	128.948	596.082	323.256	630.579	462.827
MgTOL.B0661	226.213	414.167	753.49	358.245	892.433	456.093	828.651	939.556	1234.8	429.473	464.033	274.688	438.074	533.182	485.268	343.261	368.128	248.561	1032.17	580.73	1017.5	757.116
MgTOL.B0667	21.5513	17.4042	21.9214	10.1849	22.9021	18.0044	9.30086	14.1254	13.402	13.1931	12.4101	15.3262	17.8895	14.7976	14.6034	16.2198	20.3181	17.1198	15.105	9.5539	15.8219	12.1342
MgTOL.B0668	17.58	16.4343	13.0893	6.44382	11.1844	16.1637	12.5934	22.6513	15.1255	17.6225	18.2648	17.3097	17.5523	19.0167	21.3029	15.4064	15.665	17.1945	16.5904	11.96	18.3636	8.08973
MgTOL.B0670	204.126	286.083	459.741	231.622	540.767	184.792	401.92	440.149	555.556	151.562	229.419	141.894	305.689	326.415	332.039	249.32	228.314	303.119	526.588	398.748	609.256	588.189
MgTOL.B0672	3.04642	5.35075	8.33418	0.354422	3.71022	4.68889	1.47047	1.48665	4.11081	2.60499	1.32627	3.03714	2.4294	2.63461	2.10209	1.27095	1.4735	0.396127	2.20687	1.25138	3.20272	4.29553
MgTOL.B0673	142.436	112.23	191.905	158.286	249.523	294.407	363.452	262.925	244.497	118.439	71.3769	121.204	98.6198	145.45	51.8724	71.2475	8.65571	80.4043	40.5574	29.643	47.5821	41.3869
MgTOL.B0674	0	0	1.24884	0	0	0	0	0	1.69402	0.903859	1.08212	0	8.13543	6.66181	3.59903	4.79809	1.15323	0	1.56039	0	0	0
MgTOL.B0675	0	0	0	0	0	0	0	0	0	0	0	0	18.8885	9.7526	11.0042	11.6555	24.359	2.19767	107.115	58.9804	50.6557	32.7507
MgTOL.B0676	26.116	52.7987	14.8168	13.5903	0	67.3282	62.0305	198.592	60.872	61.1558	55.2357	124.782	497.101	472.78	166.275	357.425	21.4019	125.034	30.4445	37.3189	24.0093	1.60733
MgTOL.B0677	0	10.0093	0	12.9811	2.9296	0	0	0	0	0	0	0	0	0	0	0	0	0	0	0	0	0
MgTOL.B0678	0	0	0	0	0	0.658853	0.680895	5.84868	3.10593	2.57315	3.00997	2.94213	1.79557	2.02939	0.901348	0.647431	0	1.50418	0	0.135434	0	1.63118
MgTOL.B0679	0	0	0	0	0	31.4617	0	14.6299	20.6242	19.4668	21.3862	39.4295	6.706	11.862	5.12344	8.06813	0	25.0248	0	0	0	0
MgTOL.B0807	0.296482	2.10306	4.13392	0	5.09815	2.73245	0	0.351142	2.88048	0.840722	1.36771	1.96575	2.03543	1.92543	2.59458	2.35889	2.94536	1.17226	0.722947	0.897211	0.223946	0.786257
MgTOL.B0808	5.48981	9.28765	6.70768	1.50386	8.71689	11.8752	2.26728	5.72208	12.1207	7.74398	7.30789	10.2545	8.10222	6.49735	12.1389	12.2032	7.141	13.2506	7.82808	2.99077	4.86097	5.78164
MgTOL.B0810	5.27566	3.9913	1.84145	0.805346	0.474703	5.27971	2.72569	2.46658	1.15856	2.73424	4.26247	5.35668	5.19836	6.97818	7.22227	4.96858	5.3996	6.06908	5.26227	0.412825	1.9563	0
MgTOL.B0812	24.333	59.4704	57.4509	10.861	40.3313	35.141	17.0929	33.3383	60.0788	32.5114	24.4253	26.6353	41.7212	40.3615	44.1483	40.6272	27.3614	28.5775	68.006	23.283	47.8927	43.7587
MgTOL.B0813	15.5885	41.1704	59.6728	8.63883	22.4908	209.052	115.093	132.846	386.602	156.342	154.682	201.266	202.231	152.536	164.505	205.403	71.5673	103.479	93.7727	52.0172	73.7716	70.7089
MgTOL.B0819	37.7798	100.139	35.0981	3.69885	22.607	73.408	17.738	18.2249	38.2608	62.5658	52.8627	63.3994	65.9915	51.8837	71.8403	77.0147	37.6439	35.3896	36.2285	18.2678	29.2928	31.0881
MgTOL.B0821	1.56424	1.94833	0.265295	0.196539	1.18204	0.841138	0.183384	0.33842	0.538845	0.492332	0.589778	0.421681	1.5064	1.50228	1.91548	1.75175	2.45919	1.03349	0.240987	0.375649	0.107327	0.416851
MgTOL.B0822	0.241564	3.56385	3.00017	0	0.921279	0.382008	1.30411	4.74547	0.234587	0.592054	0.165264	0.852541	9.30355	5.17748	11.7553	3.18638	9.51037	9.24525	1.40985	2.18815	0.979671	0
MgTOL.B0823	34.8504	32.1831	32.2677	5.41588	52.2595	9.70418	8.58044	21.0561	15.6996	7.79459	9.40342	12.6565	27.1648	20.7757	33.9403	20.8347	22.1774	37.4396	12.9898	7.75107	17.8738	25.646
MgTOL.B0824	12.9501	22.3144	28.6775	13.6478	50.2487	1.7199	4.46607	5.19604	1.85976	0.929218	0.810856	0.791021	0.309936	0.434213	0.36785	0.543632	0	0	1.35994	1.97529	0	1.29439
MgTOL.B0825	20.4706	18.0263	8.77249	1.82008	8.88205	18.1939	6.02781	9.11579	6.47638	17.1994	11.2768	22.9307	16.6801	11.3842	18.0075	15.1652	16.0472	8.34018	13.4534	5.14727	7.32567	8.09364
MgTOL.B0828	0.732557	0.177912	0.126105	0.136761	0.246488	0.152607	0.447493	0	0	0	0.106373	0.184061	0.31918	0.179744	0.0818814	0.0730244	0.189899	0	0.0836168	0.133874	0	0
MgTOL.B0829	0.0954555	0.725269	0	0	0	0.823321	1.87463	2.45448	0.180088	1.44295	1.00011	2.9556	2.89867	1.41005	2.6725	3.43522	0.839141	4.29791	0.320281	0.128242	0	2.32989
MgTOL.B0831	0	0.0960352	0	0	0	0.0784457	0	0	0	0	0.08801	0	0.0714873	0.0496682	0.280613	0	0	0	0.0684621	0.0287704	0	0.333102
MgTOL.B0832	0	0.264007	0	0	0	0	0	0	0	0	0	0	0	0	0	0	0	0	0	0	0	0
MgTOL.B0834	32.4863	48.5453	46.7047	4.57993	23.7275	35.6472	22.8324	31.1052	56.9832	21.9568	25.3262	27.5588	26.2934	23.7522	30.5436	25.2233	12.2011	12.0056	22.7965	9.61906	16.7335	23.5501
MgTOL.B0841	0	0.0962136	0	0	0	0	0	0	0	0	0	0	0	0	0	0	0	0	0	0	0	0
MgTOL.B0843	4.51733	8.46378	1.16184	0.364114	1.1549	7.65368	1.85401	1.39633	0.720173	9.57847	6.41474	12.4619	10.5386	8.01891	9.24886	13.0388	5.05415	2.61427	3.90775	1.72019	1.60466	2.08885
MgTOL.B0847	52.0453	84.5217	118.859	29.0912	146.675	83.4793	121.048	158.784	191.464	61.5552	68.1742	56.227	50.1924	54.3422	55.5554	50.9761	47.6754	39.356	78.0538	40.5912	100.694	82.4139
MgTOL.B0848	11.3502	8.22106	9.27566	3.64966	8.95643	7.71095	3.9469	11.5535	9.82933	12.0753	8.11545	11.063	16.3921	8.85513	12.9202	13.2786	17.6704	12.9871	12.9171	5.68081	14.6343	17.549
MgTOL.B0851	54.463	47.4769	33.1438	12.3683	45.5371	34.3515	26.2202	51.184	32.9462	43.247	32.9864	31.8687	41.163	33.1947	39.7035	27.6939	60.3031	26.8729	41.4798	21.7497	40.4758	29.2623
MgTOL.B0852	2.06471	1.04989	1.57552	0.208883	2.04934	0.190905	0.854904	0	0.741925	2.92195	1.77743	1.25407	0.936973	2.22465	0.649377	0.564055	5.96799	2.49926	1.83423	0.551967	4.59562	0.942766
MgTOL.B0853	1.33097	0	0.508558	0	0	0	4.32785	3.05653	0.481281	0.260146	0.57588	1.96377	1.50751	1.48584	0.413321	0.67448	0	2.00929	1.00648	0.168822	0.513664	0
MgTOL.B0854	55.5542	56.168	38.1087	31.8343	54.0318	39.4112	18.6134	25.2766	22.2386	32.4772	32.3329	31.7772	32.8365	34.3231	37.436	36.3192	57.5051	38.1651	27.8915	16.686	43.6127	39.0584
MgTOL.B0855	0	0	0	0	0	0	0	0	0	0	0	0	0	0	0	0	0	0	0	0	0	0
MgTOL.B0856	676.665	452.601	739.819	757.832	796.278	622.151	849.694	640.438	483.419	498.005	587.49	348.382	444.802	510.9	462.762	266.817	664.261	495.32	515.526	732.1	629.773	458.377
MgTOL.B0949	0	0	0	0	0	0	0	0	0	0	0	0	0	0	0	0	0	0	0	0	0	0
MgTOL.B0950	0.104671	0.120145	0.126413	0	0	0.107292	0.125173	0	0.202944	0.201462	0.110583	0.729267	0	0	0	0	0	0	0	0.0863368	0.359493	0
MgTOL.B0952	0	0	0	0	0	0	0	0	0	0	0	0	0	0.354349	0	0	0	0	0	0	0	0
MgTOL.B0953	0	0	0	0	0	0	0	0	0	0	0	0	0	0	0.60811	0	0	1.12885	0	0	0	0
MgTOL.B0955	0	0	0	0	0	0	0	0	0	0	0	0	0	0.681055	0	0.638056	1.33848	0	0	1.3496	0	0
MgTOL.B0958	0	0	0	0	0	0.139318	0.172718	0	0	0	0.158082	0.380434	0.680968	1.01897	0	1.45627	0.765861	1.83426	0.711706	0.379408	0	0
MgTOL.B0961	0	0.324702	0.466564	0	0	0	0	1.65825	0.200328	0	0.159036	0.556897	0.383204	0.312892	0.768378	0.757869	1.33546	0.322605	2.50088	0.178774	0	0.553196
MgTOL.B0962	2.16189	1.2035	1.8222	1.04917	5.1734	0.690331	0.804255	1.46778	2.02314	0.917015	0.676729	0.858427	1.03161	0.734817	0.895942	1.2723	2.26341	0.72029	1.02836	0.66559	2.32114	1.30401
MgTOL.B0964	8.07031	9.22941	2.36356	3.73723	16.192	14.7274	17.2381	33.1176	29.276	4.29517	4.66223	5.88416	2.28469	2.18128	1.98792	5.81014	11.5864	10.3074	45.1627	6.07091	40.8546	31.1535
MgTOL.B0965	0	0	0	0	0	0	0	0	0	0	0	0	0	0	0	0	0	0	0	0	0	0.268221
MgTOL.B0966	0.144061	0.668225	0	1.69243	1.58122	0.462921	0.731886	1.19029	1.83789	0	0.3794	0	7.37425	5.67546	8.45164	4.249	4.5759	2.79285	23.5269	9.74338	26.5655	25.5342
MgTOL.B0967	0	0.633104	0	1.53912	0	0.28885	0.649147	0	0.428701	0	0	0.297728	9.84951	5.02654	10.1545	6.9995	4.42073	3.1322	15.6425	5.42073	8.76388	10.5364
MgTOL.B0680	0	0	0	0	0	0	0	0	0	0	0	0	0.0885428	0.211705	0.407286	0	0	0	0	0	0	0
MgTOL.B0681	0	0	0	0	0	0	0	0	0	0	0	0	0	0	0	0	0	0	0	0	0	0
MgTOL.B0682	0	0	0.600694	0	0	0	0	0	0	0.295379	0	0	0	0	0	0	0	0	0	0.177097	0	0.267407
MgTOL.B0683,MgTOL.B0684	0	0	0	0	0	0	0	0	0	0	0	0	0	0	0	0	0	0	0	0.0397831	0	0.254264
MgTOL.B0685	0	0	0	0	0	0	0	0	0	0.286705	0	0	0	0	0	0	1.26823	0	0.514386	0	0	0
MgTOL.B0686	0	0	0	0	0	0	0	0	0	0	0	0	0	0	0	0	0	0	0	0	0	0
MgTOL.B0687	0	6.3806	0	7.86999	0	7.31943	23.6621	0	21.0483	6.76787	9.91354	0.923451	1.23017	6.94764	2.08732	6.70699	0	21.7771	1.47892	0	0	0
MgTOL.B0690	10.8673	19.3364	19.7844	0.832707	5.03957	24.2327	17.7425	37.7879	50.1897	50.0072	44.3388	70.7239	127.185	94.8991	118.367	132.893	53.1601	68.5237	46.5041	25.6807	24.2973	24.4471
MgTOL.B0693	26.764	56.9783	78.1115	16.6714	43.6745	53.5363	22.12	48.3664	87.3009	48.3403	48.5933	49.9762	42.8106	42.0417	48.0298	45.7994	23.5242	26.047	42.6824	37.5356	64.0367	58.1616
MgTOL.B0695,MgTOL.B0696	23.3881	12.6188	11.0218	1.86489	10.7159	17.0046	7.94444	13.9433	7.22988	18.7629	17.8227	17.9937	19.465	15.4062	20.1798	15.5909	26.6146	24.5749	8.00646	8.98696	8.93335	11.0541
MgTOL.B0697	1.53314	0.711458	1.23206	0.923801	2.19639	0.541004	0.715922	4.59413	3.07434	0.92139	0.0864695	0.949892	5.47304	3.2911	3.59691	2.54807	3.29493	6.18603	1.04858	0.657825	1.82498	0.111449
MgTOL.B0698	1.05729	0.121327	1.07574	0.044528	0.56939	1.15674	0.752704	0.554356	0.172794	1.67309	1.2717	1.91308	0	0.309427	0	0.437355	0.731359	0.580877	0.391835	0.353944	0.971321	0.691009
MgTOL.B0699	0	0	0	0	0	0	0	0	0	0.0276394	0	0	0	0	0	0	0	0	0	0	0	0
MgTOL.B0700	12.1332	1.9577	8.97548	7.90693	2.14989	2.73723	0.571271	4.69859	2.43515	6.15076	4.34386	5.18897	2.93604	5.16468	0	7.46279	13.5153	14.4068	2.81443	4.17534	3.13398	13.5778
MgTOL.B0701	2.52509	0	0	0	0	0.418873	0.505489	0	0	0.419731	0.789249	0.601999	0	0.555825	0	0	1.15477	0	0	0	1.69668	0
MgTOL.B0704	3.79325	13.5846	9.26474	1.19084	4.61694	12.0249	5.4762	5.88856	3.72044	14.0134	10.8776	14.4109	8.43676	9.04551	11.0639	10.8989	5.92001	1.96922	5.04644	3.79845	5.28419	4.51772
MgTOL.B0705	0.29435	0	0	0	0	0.0984946	0	0	0	0.0936086	0	0	0.15077	0.265431	0	0.530791	0	0	0	0	0	1.71293
MgTOL.B0707	55.12	62.9714	71.5555	20.0293	44.1034	51.145	25.2044	47.3374	66.6335	37.3749	32.2031	31.578	31.7267	37.541	39.0532	32.8175	30.1872	23.6958	41.3079	26.1136	48.7427	33.0524
MgTOL.B0709	774.899	537.583	1159.46	920.08	1485.24	1092	1704.31	3154.05	2575.31	1585.68	1446.57	1510.24	934.754	1110.45	965.184	1057.06	851.76	906.051	1810.65	1647.42	2825.79	2801.05
MgTOL.B0711	3.53944	4.19921	3.6654	1.03824	5.3112	8.54441	3.80225	5.41917	6.39945	11.9364	8.52539	13.2134	9.19008	6.58784	9.97065	11.4515	11.1467	8.81408	4.24029	2.58848	2.4268	4.09051
MgTOL.B0712	0	0.146369	0	0	0	0	0.0771197	0.248962	0.0986221	0	0.0632521	0	1.06037	2.04065	2.67879	0.630941	10.5635	0.0942055	19.9622	5.03672	24.7329	10.5894
MgTOL.B0713	113.139	131.65	114.555	14.5451	48.7219	153.785	75.044	101.108	145.954	151.263	129.3	158.087	159.079	126.521	154.306	150.325	155.37	107.637	117.513	71.3403	95.8625	81.6884
MgTOL.B0714	4.3638	14.9398	1.2874	0.166853	0.569792	9.34352	2.2301	2.87196	0.635641	4.83645	3.31721	5.93614	6.23832	5.63893	7.65695	9.50321	5.59633	5.76825	1.17992	0.447939	0.39888	0.828721
MgTOL.B0715	0.649281	1.19865	1.34336	0.535109	1.66638	0.524858	0.328638	0.559366	1.19806	0.15614	0.298804	0.269841	0.0519041	0.261644	0.466625	0.327497	0.208835	0	0.219537	0.452704	0.688203	0.165782
MgTOL.B0716	0	0	0	0	0	0	0	0	0	0	0	0	0	0	0	0	0	0	0	0	0	0
MgTOL.B0717	1.29047	1.22476	1.26111	4.42274	0	1.5401	0	0.666095	0.722327	2.31793	1.8882	1.01312	1.26346	2.75841	1.03435	0.997384	3.18839	0	0.905139	0.242422	1.75183	0.79335
MgTOL.B0719	9.18201	19.827	11.6795	0.84874	4.38135	9.02528	4.45097	5.37196	5.91541	6.70333	6.66019	6.96046	10.1311	8.8888	9.69266	8.08291	4.86229	7.21255	5.36524	2.94739	3.25749	3.67861
MgTOL.B0720	5.43856	5.37648	5.15237	5.89201	6.89849	9.26673	5.88517	9.33217	4.02417	6.09308	5.4984	12.2207	10.1964	7.44588	10.6401	9.3068	16.5229	17.4167	4.61483	3.11461	12.0436	3.77606
MgTOL.B0721	15.0149	11.1862	2.80879	0	3.62161	15.7785	4.66703	1.00497	3.22457	14.2066	11.3504	18.6055	19.4245	12.9831	14.9473	15.2756	35.2204	22.6825	6.16427	2.05722	2.81393	2.47452
MgTOL.B0722	33.8908	24.2634	33.9641	9.40519	24.6856	34.6635	28.9014	22.6238	28.3988	31.4266	32.1743	24.6225	46.7891	42.5289	37.3961	37.418	42.8187	56.0783	38.3323	34.8937	30.9465	64.1065
MgTOL.B0725	12.0266	9.40895	12.9571	2.37786	8.75091	20.7355	7.43914	11.8196	16.7415	19.4499	17.1978	22.1737	14.7835	11.5309	14.9166	12.9714	15.8134	18.4532	13.6054	6.38536	18.6411	14.8341
MgTOL.B0726	23.6904	16.9616	10.1408	4.19225	9.19765	11.0951	12.5696	23.2502	12.5131	14.1449	13.0688	12.4582	16.6984	16.5319	14.2654	8.91635	42.0767	28.6809	14.3679	8.21739	23.6218	14.1687
MgTOL.B0729	13.3939	10.7513	18.2189	2.25504	10.1094	10.6678	8.89689	10.8342	18.998	10.3789	9.74251	13.1922	18.7236	16.0227	14.9921	13.5509	17.8117	15.7101	20.1528	12.4004	19.8494	14.0456
MgTOL.B0730	0	1.27026	0.888209	0	2.65654	0	1.52692	4.53808	2.0727	0.606002	0.511972	0	8.45141	4.24802	6.44485	2.16237	3.89287	3.3942	2.9772	2.55674	2.68298	4.1638
MgTOL.B0731	3.3514	11.5467	3.72622	0.666619	0.849066	8.02447	2.25453	1.3587	3.31186	6.25852	5.24983	6.867	6.71554	5.74658	8.57561	9.96549	3.09621	0.591699	3.05949	1.90678	1.69129	1.50021
MgTOL.B0734	9.88822	10.0475	6.9724	2.60534	10.1225	6.66391	4.16914	5.40101	4.27129	6.97331	4.85488	5.56717	6.24986	5.42954	8.64875	5.46197	9.10637	11.5658	6.1237	3.01135	4.17368	3.74611
MgTOL.B0736	0.816274	0.601823	0.325839	0	0	0.0720821	0	0	0.412389	0.489082	0.0772725	0	0	0.160752	0	0	0	0	0	0	0	0
MgTOL.B0738	0	0	0	0	0	0	0	0	0	0	0	0	0	0	0	0	0	0	0	0	0	0
MgTOL.B0741	0.773086	0.785723	0.85777	0.198406	0.139527	0.781601	0.584547	0.917819	1.00439	0.325376	0.519382	0.345664	0.317313	0.35615	0.0853832	0.0808561	0.870334	0.810014	0.472827	0.124575	0.562809	0
MgTOL.B0742	44.519	103.462	51.2872	9.09891	12.437	79.5862	19.0907	32.7802	45.4028	64.5837	54.595	69.2243	100.246	80.7667	113.892	106.335	45.2039	13.3675	34.4552	29.308	34.0098	54.6357
MgTOL.B0750	2.77808	2.81511	10.4313	3.2282	19.215	1.26333	5.31504	6.06825	5.95775	3.49169	3.36472	3.29183	4.21624	4.14471	9.65848	2.42841	2.77788	0	12.4062	7.46152	17.2943	8.17586
MgTOL.B0751	0	0	0	0	0	0	0	0	0	0	0	0	0	0	0	0	0	0	0	0	0	0
MgTOL.B0752	0	0	0	0	0	0	0	0	0	0	0	0	0	0	0	0	0	0	0	0	0	0
MgTOL.B0754	0	0	0	0	0	0	0	0	0	0	0	0	0	0	0	0	0	0	0	0	0	0
MgTOL.B0757	15.3319	29.4346	36.4542	4.97594	6.6846	25.1824	4.80153	15.3299	22.3088	25.9056	25.9022	29.8298	26.2717	21.4092	33.606	28.014	8.36352	33.9462	22.0032	14.2329	7.15852	23.385
MgTOL.B0758	259.32	181.107	276.191	306.162	338.335	260.391	374.485	576.867	823.613	384.987	307.823	310.997	277.964	275.679	327.311	235.371	156.308	134.343	328.147	251.451	282.891	356.981
MgTOL.B0759	29.0027	43.3811	23.1746	4.77342	19.5961	35.4227	14.8232	19.2163	24.7978	34.4071	31.1934	31.4623	26.881	33.5994	34.0078	36.1442	33.2282	29.7911	21.5678	11.8495	21.968	27.6755
MgTOL.B0760	7.08586	7.83739	4.58462	1.07636	4.30317	5.3316	2.15201	2.57432	2.56043	7.65911	6.65846	5.99837	5.66899	6.89844	9.37317	7.36375	11.8252	3.05668	6.08925	3.52927	4.85025	5.09345
MgTOL.B0761	0	0	0	0	0.552723	0	0	0	0	0	0	0	0	0	0	0	0	0	0	0	0	0
MgTOL.B0763	0	0	0	0	0	0	0	0	0	0	0	0	0	0	0	0	0	0	0	0	0	0
MgTOL.B0771	1.92605	1.42805	2.32706	0.268155	3.8657	1.14154	0	1.39255	3.30301	1.26388	0.711953	0.314631	7.07284	3.76957	4.5802	4.74125	4.61261	1.5217	5.67977	1.74289	2.88654	3.76152
MgTOL.B0774	4.25085	2.6951	1.98317	0.422592	0.876941	1.69096	1.11614	1.06514	0.954315	2.56503	2.49677	3.42997	2.63615	1.57424	2.01596	1.73169	6.65428	3.6821	1.25579	1.10226	0.479108	1.06816
MgTOL.B0777	9.6004	4.97708	6.75087	2.20757	10.8248	5.77437	4.04842	6.10405	3.58919	9.54318	6.96093	6.89483	5.14567	6.75635	7.08445	6.32725	5.52028	5.45075	6.13103	3.90089	3.54779	4.50374
MgTOL.B0779	0.36181	0.263397	0.379855	0.155622	0.25937	0.248683	0.188365	0.172577	0.835302	0.53984	0.463335	0.454514	0.0888787	0.214354	0.138819	0.0914446	0	0	0	0.0853437	0	0.143221
MgTOL.B0780	7.43752	12.0399	14.9933	2.73781	13.0484	7.61388	3.52875	5.86527	6.10029	6.25376	4.50679	5.44807	8.16277	8.63391	7.15849	6.00326	6.96394	9.78871	3.70841	1.88725	4.36278	1.64771
MgTOL.B0783	11.6312	22.7584	25.875	5.76458	12.1412	15.8474	13.5371	18.9681	29.4368	12.4163	10.78	10.015	11.7131	14.349	13.5486	15.3707	17.7453	10.9592	20.456	8.37072	20.5771	20.4074
MgTOL.B0785	0	0.457634	0	0	0	0	0	0	0	1.16902	0	0	0	0	0	0	0	0	0	0	0	0
MgTOL.B0786	1.50164	0.279475	3.45351	0	0.331692	3.03114	2.77182	2.93629	8.4033	4.95966	3.22618	4.1392	5.33022	5.5628	10.4706	7.67635	40.4334	27.8335	33.8617	17.3367	25.3081	27.5229
MgTOL.B0787	0.245577	0.0305991	0.255838	0.216117	0.330309	0.438231	0	0.562322	0.193078	0.409463	0.250292	0.489617	0.205122	0.468416	0.408034	0.467649	0.368682	0.915347	0.315927	0.229047	0.208726	0.197037
MgTOL.B0789	0	0	0	0	0	0	0	0	0	0	0	0	0	0	0	0	0	0	0	0	0	0
MgTOL.B0791	0	0	0	0	0	0	0	0	0	0	0	0	0	0	0	0	0	0	0	0	0	0
MgTOL.B0792	0.552185	0.177369	0.506508	0	0	0.381963	0	0	0	0.310239	0.374282	0.202484	0.445109	0.427833	0.278708	0.625596	0.626751	0.979144	0.768761	0.338474	0.0730265	0.347568
MgTOL.B0797	15.5445	21.7218	21.3455	2.17675	5.52079	12.6343	3.45445	17.3297	11.0099	15.1227	12.2025	19.8257	14.9731	13.2134	24.3435	22.7751	15.8497	11.0691	16.3388	15.4225	15.5545	9.0385
MgTOL.B0802	10.8891	10.3146	10.8825	2.86584	17.8716	14.6031	11.9771	24.9642	16.8188	23.212	17.1002	28.605	25.0782	18.4863	20.8923	17.8805	14.6081	27.818	15.5608	8.02784	19.2496	19.1813
MgTOL.B0804	0	0	0	0	0	0	0	0	0	0	0	0	0.645241	0.486803	0	0	0	0	0	0	0	0
MgTOL.B0805	0	0	0	0	0	0	1.12708	0	0	0	0	0	2.26987	1.91317	0	0	1.47678	8.11939	0	0	0	0
MgTOL.B0806	0	0	0	0	0	0	0	0	0	0	0	0	0	0	0	0	0	0	0	0	0	0
MgTOL.B0872	225.089	743.383	817.664	88.8936	324.154	315.017	245.325	250.503	665.695	306.173	288.172	413.429	366.73	376.789	402.77	400.198	229.52	213.311	521.353	325.96	404.497	420.451
MgTOL.B0873	0	0	0.705996	0	0	2.28656	1.73814	0	1.13443	1.06329	1.0968	2.2055	2.05897	0	0.683174	1.06974	2.8427	0	5.17564	3.02661	9.55388	15.0765
MgTOL.B0875	0	0	0	0	0	0	0	0	0	0	0	0	0	0	0	0	0	0	0	0	0	0
MgTOL.B0877	0	0	0	0	0	0	0	0	0	0	0	0	0	0	0	0	0	0	0	0	0	0
MgTOL.B0878	4.14609	3.66916	2.37442	0.181255	1.10791	0.347784	0	1.8792	0.223343	0.645268	1.01599	0.333573	0.651115	0.531901	0.823283	0.978167	0.75557	0.0602067	0.825458	0.329459	1.23203	0
MgTOL.B0880	1.49973	1.22543	0.948496	0.273387	0.515277	3.79295	3.80762	2.85903	1.31589	7.27556	4.59392	5.2076	5.59662	4.2544	4.65246	3.59761	1.98534	4.7197	1.85197	1.01032	1.10172	1.42989
MgTOL.B0884	5.77387	13.7928	18.5136	1.50926	12.2253	18.3901	3.61566	8.32467	13.7097	15.7867	11.2885	20.4901	15.4992	14.3333	13.2722	19.2882	13.7753	16.3933	13.7079	3.80505	8.91464	13.8959
MgTOL.B0885	3.45523	11.8093	6.704	0	1.81558	13.2756	5.39816	5.22197	9.37866	12.3636	11.1471	13.5839	12.5598	16.1928	18.473	21.0067	9.19422	6.04767	15.1058	4.72456	10.6622	3.71289
MgTOL.B0886	0.945195	1.40171	0.42254	0.580624	0.0640374	0.520677	0.0621503	0.293758	0.566374	0.728643	0.205639	0.272671	0.656235	0.279258	0.458989	0.517693	0.128669	1.88628	0.375343	0.17154	0	0.562018
MgTOL.B0887	0	0	0	0	0	0	0	0	0	0	0	0	0	0	0	0	0	0	0	0	0	0
MgTOL.B0888	0	0	0	0	0	0	0	0	0	0	0	0	0	0	0	0	0	0	0	0	0	0
MgTOL.B0890	0	0	0	0	0	0	0	0	0	0	0	0	0	0	0	0	0	0	0	0	0	0
MgTOL.B0891	0	0	0	0	0	0	0	0	0	0	0	0	0	0	0	0	0	0	0	0	0	0
MgTOL.B0892	0	0	0	0	0	0	0	0	0	0	0	0	0	0	0	0	0	0	0	0	0	0
MgTOL.B0895	2.52032	4.30128	1.21859	0.284065	0.53677	3.51353	1.60023	2.25955	1.35243	3.07831	2.29948	3.08141	4.13276	2.48987	3.53017	3.98739	1.64795	1.80787	1.0694	0.619664	1.05034	1.62237
MgTOL.B0896	0	1.11767	0.38112	0	0	0.221286	0	0	0.432282	0.220797	0.445917	0.348218	1.61005	0.252585	1.07521	1.38098	0.75098	0.814714	0.184625	0.0743557	0	0
MgTOL.B0897	2.53488	4.96608	3.77945	0.881059	5.21734	3.08424	3.56732	2.11239	2.47909	1.13047	2.93065	2.32147	3.13336	2.54793	2.33937	1.62707	1.62393	1.70564	1.6368	3.17718	2.70283	0.374719
MgTOL.B0898	34.6509	4.79252	35.0038	15.0657	41.1229	292.17	475.633	879.467	846.663	596.429	525.194	646.405	108.66	176.895	79.9899	187.749	182.628	187.777	143.178	127.069	121.167	97.689
MgTOL.B0901	5.82268	0	0	0	0	0	0	0	0	0.870994	2.77905	1.36261	1.28328	6.12169	2.34266	0	0	0	0	0	0	0
MgTOL.B0902	0	0	0	0	0	0	0	0	0	0	0	0	0	0	0	0	0	0	0	0	0	0
MgTOL.B0905	30.4423	93.6527	78.4909	7.55107	44.0027	35.9856	8.38248	18.0642	44.7091	26.6767	21.0527	33.1679	24.5109	20.1032	21.9431	19.7591	12.2281	11.4977	31.6445	12.1111	25.5621	20.5818
MgTOL.B0906	3.31497	5.53298	2.81581	2.67435	2.21074	6.16798	5.63052	22.9153	37.6811	7.86116	9.15732	2.70006	30.9518	27.2518	33.2552	20.8705	5.09551	32.1218	18.1578	15.1983	4.61154	16.9529
MgTOL.B0907	0	0	0	0	0	2.00893	1.48179	6.90167	0.656139	2.41983	2.37328	2.9327	27.0695	15.1832	38.3161	34.9072	13.5946	13.2934	5.39005	6.12226	6.46034	0.490813
MgTOL.B0910	10.5083	3.24745	3.06356	7.84901	4.43545	1.69637	2.73063	34.353	13.9925	9.14942	6.86812	5.86653	18.4099	12.6664	18.2438	15.4143	11.7791	30.2694	27.2004	15.7572	32.6573	40.2394
MgTOL.B0911	0	0	0	0	0	0.0589447	0	1.03202	0	0.118983	0	0	11.3323	4.80449	28.7544	11.4083	18.6685	12.0969	128.253	24.2846	111.322	149.029
MgTOL.B0912	179.8	190.214	272.69	289.319	674.728	236.879	391.312	641.397	661.099	287.175	291.618	252.139	224.449	251.242	248.91	220.652	152.619	153.876	433.888	196.531	439.774	390.373
MgTOL.B0915	16.8732	27.6173	37.4671	20.6996	59.1939	36.4239	40.5449	53.645	91.7967	35.9911	39.4352	38.4022	50.4363	46.843	47.3387	48.4104	28.8113	14.5237	55.1606	27.6925	41.7951	78.8701
MgTOL.B0918	23.8712	38.2292	65.4822	18.3663	61.8222	39.024	36.3026	29.1668	87.5584	32.2184	31.1587	32.7233	29.2702	33.7571	27.4218	33.7243	28.7796	23.4942	49.7274	26.8785	36.7091	42.1226
MgTOL.B0920	0	0.404133	0.330337	0.299037	0.898041	0	0	0	0	0	0	0	0	0	0	0	0	0	0	0	0	0
MgTOL.B0921	2.51662	1.19455	2.82229	0	2.15816	0.0730758	0.375388	0	0	0.214738	0	0.101877	4.66187	3.22115	19.9187	3.33552	13.2199	1.94323	79.9795	17.0652	67.3841	63.8805
MgTOL.B0922	0	0	0	0	0	0	0	0	0	0	0	0	0	0	0	0	0	0	0	0	0	0
MgTOL.B0871	1.15649	0.63273	0.762231	0	0.73227	1.3471	0.197252	0	0.377356	0.971919	0.152321	1.12745	0.993418	0.962637	0.222611	0.398713	1.53093	0	4.29395	0.918276	1.35676	4.99975
MgTOL.B0870	5.14221	6.96285	20.8234	3.66101	14.7405	5.00733	4.73049	1.63015	2.91693	1.43119	3.07179	1.92066	0.588114	0.878651	2.48664	1.64561	8.30944	0	2.86137	1.09066	7.89761	3.25466
MgTOL.B0867	6.04369	8.58097	5.06648	3.07275	3.50889	2.73119	1.51591	3.19476	2.64	5.04448	5.23687	3.0695	7.94319	6.45671	9.68185	7.01087	6.31876	2.91781	4.42142	2.48655	3.9799	3.91363
MgTOL.B0864	16.4331	14.4913	10.9791	3.12336	5.8754	24.0215	7.80155	11.2867	8.09567	21.6732	16.7552	30.7061	22.744	18.8701	22.9069	19.9253	9.8586	14.053	5.87381	4.3013	5.44575	6.45908
MgTOL.B0862	0	0	0.0210213	0	0	0.0357574	0	0.0267842	0.317878	0.211294	0.139401	0.404745	0.673071	0.459113	0.583173	0.260166	2.22325	0.354053	1.57463	1.38503	1.12287	0.41165
MgTOL.B0861	0	0	0	0	0	0	0	0	0	0	0	0	0	0	0	0	0	0	0	0	0	0
MgTOL.B0860	8.45937	6.27852	4.69926	0.493355	4.81158	4.54296	1.75601	0	3.74509	1.87271	1.83466	1.53866	2.75869	1.79991	1.86958	2.51501	1.18274	1.70502	0.56423	1.01351	2.24675	1.81165
MgTOL.B0859	2.12516	3.88434	5.01326	3.70219	2.9287	3.10244	1.30692	3.71289	0.645848	1.72634	1.32028	2.39838	0.571187	0.468003	0.66107	0.772319	2.08481	0	0.667468	0.427216	3.25418	0
MgTOL.B0948	2.01732	0	1.94355	2.11848	1.69332	0.723029	3.81246	10.1341	4.32993	1.05553	0.389574	0.469268	0	0.424155	0	0.218847	2.8142	0	1.3581	2.65549	5.37023	0.238306
MgTOL.B0932	19.0356	13.8522	22.7849	7.28268	44.3847	8.49756	20.6785	46.0185	20.6244	22.6251	12.1963	17.37	7.65314	7.12526	5.60617	7.3388	17.7536	13.4927	20.0121	15.8293	42.9449	28.4959
MgTOL.B0931	6.36796	8.32601	9.77419	1.6515	6.257	10.1385	3.22205	5.29815	12.1633	7.37973	6.78402	7.2464	7.5262	6.96864	9.63614	7.83204	8.13576	7.01411	8.94058	2.51103	7.45944	4.53745
MgTOL.B0929	11.8012	16.8674	15.9944	4.68935	23.453	9.88183	9.15111	11.9576	3.91865	7.04883	6.35595	8.07092	4.97037	5.78313	3.28475	6.80193	2.17062	6.75889	6.09319	3.02915	11.9808	3.91899
MgTOL.B0928	0	0	90.3118	0	197.563	15.2982	0	39.4278	0	0	21.6808	0	21.4209	0	0	25.3256	0	0	0	0	0	0
MgTOL.B0925	0.402223	0.199513	0.293978	0	0.128972	0.271675	0.162009	0.287072	0	0.23831	0.195553	0.138036	0.0461438	0.0938487	0.0518312	0.152538	0.0717562	0	0.0442207	0.0535738	0	0
MgTOL.B0938	0	0	0	0	0	0	0	0	0	0	0	0	0	0	0	0	0	0	5.07736	0	0	0
MgTOL.B0939	0	0	0	0	0	0	0	0	0	0	0	0	0	0	0	0	0	0	0	0	0	0
MgTOL.B0942	8.54026	7.26896	11.8659	1.93312	12.6011	5.64869	2.26641	6.79976	7.56589	9.47077	5.8436	11.7977	10.4607	7.58472	11.3251	8.27443	16.5848	7.45927	10.95	3.90901	10.417	12.9094
MgTOL.B1108	24.0532	41.8537	30.8093	10.1913	31.621	28.2731	37.7641	32.0428	45.5176	26.3552	23.6477	22.7796	29.86	20.6548	26.1157	24.1973	23.7062	11.232	47.4497	13.4878	43.4666	30.5143
MgTOL.B1008	0.569926	0.725015	1.1812	0.187294	0.324525	0.772465	0.369724	0.802913	0.32562	2.3835	0.6557	2.68468	0.565292	0.472472	0.584442	0.629194	0.081964	0.476307	1.84835	0.347598	0.726183	0.662782
MgTOL.B1009	0	0	0	0	0	0	0	0	0	0.0822211	0.379533	0.0910539	0	0	0	0.134616	0.10851	0	0.277615	0	0	0
MgTOL.B1011	12.4955	10.3753	47.1261	3.79485	0.548846	0.813004	0.940644	11.1988	2.83549	13.2249	1.35294	2.56977	2.07446	0.515314	2.45561	1.04401	2.63827	0	2.826	1.22211	6.43067	4.12825
MgTOL.B1012	0.147985	0	0	0	0	0	0	1.19258	0	0	0	0.224526	0	0	0	0	0	0	0	0	0	0
MgTOL.B1014	22.689	31.4535	30.4872	7.04021	29.3353	20.548	20.6984	23.3636	34.963	18.8375	16.6576	23.6542	22.837	18.1223	21.3229	23.1887	20.6728	18.0923	22.794	10.2802	26.7881	19.5856
MgTOL.B1016	0	0	0	0	0	0	0	0	0	0	0	0	0	0	0	0	0	0	0	0	0	0
MgTOL.B1017	7.13512	12.6608	13.3117	0.59612	10.4601	5.20579	4.11424	12.1087	14.8039	4.98445	5.34566	6.96836	8.91656	6.09473	8.58053	9.91075	4.13819	8.22773	6.25592	3.29651	6.12318	7.68058
MgTOL.B1022	0	0	0	0	0	1.12016	0	0	0.422398	0.203469	0	0	0	0	0	0	0	0	0	0	0	0
MgTOL.B1024	57.2734	0	0	0	0	0	0	0	0	0	0	5.43128	0	0	0	0	0	0	0	11.2497	0	0
MgTOL.B0994	0.884973	0.736054	1.9004	0.0682757	1.7825	1.64874	3.51721	3.09799	9.37452	0.762179	1.91119	1.48567	0.949511	0.468554	0.920048	2.1451	1.23751	0	2.69505	0.740751	5.18668	1.50076
MgTOL.B0995	15.2855	32.9404	25.3165	2.7056	11.4186	18.8285	2.6899	4.95344	9.14874	14.4461	10.3864	14.5627	15.1124	13.8712	18.0176	16.0646	16.8507	10.1972	10.4468	4.59843	6.62081	8.45472
MgTOL.B1003	14.042	33.9678	8.04	6.42277	7.1145	19.232	4.97592	11.021	3.91767	12.0269	10.6748	13.4082	14.1863	13.4613	16.8854	15.4008	8.56182	5.49146	6.98755	3.73856	7.41612	7.17951
MgTOL.B1001	18.4143	28.4578	35.5133	8.90381	40.2591	15.7924	24.814	25.0434	35.0377	6.17581	9.35322	5.79342	12.4743	13.7079	12.807	11.0991	10.79	12.1804	26.3423	8.35735	28.1513	22.0232
MgTOL.B1005	50.4916	1.65422	23.5317	15.4327	166.159	0.167375	3.51713	38.8944	68.2638	0.155226	1.21387	0	3.3014	8.92196	13.3022	4.59543	21.7735	6.00158	42.4153	34.758	5.10811	0.927423
MgTOL.B1006	6.71582	2.78296	0.531126	0.71553	9.98513	0	0.722096	1.71374	2.07636	0	0.138472	0	0.227641	0.47539	6.06518	0.993214	5.79687	4.31967	7.62397	4.74672	0	2.07029
MgTOL.B1007	5.67176	4.04186	2.55028	0.959016	0.881055	2.47419	0.977932	0.334485	1.11464	3.33097	3.18601	3.57623	3.53987	1.66289	2.87793	3.39072	4.70739	2.49435	1.83295	0.587936	1.03178	0.461532
MgTOL.B0996	58.3303	85.2615	103.975	12.2395	79.3348	66.8106	43.2831	57.0511	78.4571	66.4456	51.4885	81.4199	35.564	36.3205	38.2695	41.567	48.5806	40.5405	66.9098	31.6512	79.5796	39.5291
MgTOL.B0984	1.20837	3.34438	1.09217	1.53416	1.6124	0.0684672	0.326348	0.101517	0.971926	0.803124	0.967775	0.171169	8.21464	4.50367	4.45575	4.31449	1.7411	2.78727	1.01337	1.78213	1.85348	1.08636
MgTOL.B0983	10.5659	1.97348	8.4331	0	0	0.56437	0	7.65964	0	7.97556	0	0.790197	0	0.719739	0	0	0	0	0	0	0	0
MgTOL.B0982	4.88648	5.02577	3.02865	0.578979	2.18295	3.79862	1.84488	3.79741	1.65257	6.47448	4.26196	7.76077	5.96591	5.05025	5.99182	4.99865	6.68487	4.39816	2.02931	1.17693	2.83936	1.70941
MgTOL.B0981	0	0	0.03835	0	0	0	0	0	0	0	0	0.108286	0	0	0	0	0	0	0	0	0	0
MgTOL.B0980	22.2534	22.7801	32.0231	2.53322	23.155	35.0851	16.2173	28.9015	45.1227	36.4306	27.7373	55.9826	20.3926	16.0134	24.086	27.3034	23.3837	13.2418	23.0947	8.72038	18.0511	26.4932
MgTOL.B0977	170.907	168.723	297.349	246.604	507.502	143.322	568.838	407.43	425.762	137.348	159.208	121.925	105.819	144.92	121.867	97.1683	142.885	83.4353	295.159	236.264	299.988	201.28
MgTOL.B0976	12.5188	23.4699	7.43666	4.75513	14.9706	27.1252	4.79219	10.2198	9.60088	18.9809	18.4798	21.1607	16.7003	17.1336	25.1274	25.1494	7.76718	7.37959	7.26595	2.96235	10.9001	10.4356
MgTOL.B0974	156.792	158.595	125.578	20.2042	109.856	98.6792	39.2581	84.7224	121.388	96.2934	76.7344	91.2756	107.734	92.4435	105.605	102.494	92.305	108.188	79.7196	40.1725	100.858	80.2066
MgTOL.B0972	0	0	0	0	0	4.00468	0	0	0	0	0	14.6207	20.1821	20.1344	37.0874	13.52	4.82973	0	25.5767	0	0	106.718
MgTOL.B0971	0	0	0	0	0	0	0	0	19.8387	11.2853	0	4.73622	10.1778	9.74266	38.6279	13.9215	34.3036	0	12.9537	31.3653	0	0
MgTOL.B0970	0	0	0	0	0	0	0	0	0	0	0	4.66546	30.1597	0	7.58629	13.1541	0	0	6.36264	0	0	0
MgTOL.B0969	0	0	0	0	0	0	0	0	0	0	0	0	5.09994	0	0	0	9.79936	0	6.52967	0	0	0
MgTOL.B1028	0	0.0535056	0.0585958	0	0	0.886714	0.2701	0.314988	0	0.869494	0.224216	1.24529	0.647618	0.90416	0.900515	1.07211	0.906094	1.12917	0.350523	0.281821	0.518362	0.634058
MgTOL.B1029	3.56175	7.21546	7.81611	1.92502	7.94833	4.41938	2.71371	2.00454	7.2049	6.68001	4.22314	5.70065	3.135	4.74554	4.84999	4.91085	4.07211	2.13347	3.80493	2.0948	8.3406	6.92132
MgTOL.B1034	0.236567	0.24968	0.794143	0.259805	0.607517	0.532468	0.446886	0.450783	0.212784	1.02983	0.448116	0.448875	1.40478	1.54644	1.99039	1.36939	0.811978	1.4409	3.33152	1.39129	3.86308	2.92977
MgTOL.B1035	0.327056	0.657428	0.349495	0.342487	0.126462	0.652325	0	0.856655	0.306535	0.347482	0.455606	0.809013	0.735692	1.48313	2.09553	0.931618	2.20636	2.70439	1.68699	0.467069	1.52869	0.842311
MgTOL.B1036	0	0	0	0	0	0.26981	0	0	0.691232	0.267764	0	0.181807	2.44542	2.00976	3.21285	2.62044	3.29736	5.32688	2.8964	1.48387	8.15132	2.49621
MgTOL.B1037	0	0	0	0	0	0	0	0	0	0	0	0	0	0.790558	0	0	0	0	0	0	0	0
MgTOL.B1038	0.431908	0	0	0	0	0.441251	9.39879	28.4157	3.47754	2.43455	1.88281	2.22759	26.0971	22.5185	41.1998	20.1879	2.67802	6.07011	7.22686	14.9439	23.6576	13.8897
MgTOL.B1039	0.60947	0.512475	0.599464	0.720017	0.415609	0.452882	0.148636	0.511319	0.237282	0.626806	0.172115	0.62783	1.57956	1.54576	2.44954	1.11354	2.68896	0.981817	4.03663	1.33911	3.60863	6.44243
MgTOL.B1040	0.240298	0.462967	0.174699	0.112389	0	0.239666	0.0611898	0.0824313	0.083443	0.087637	0.195963	0.17263	0.242702	0.213214	0.272112	0.355032	0.14269	0	0.0872343	0	0.0516136	0
MgTOL.B1042	0	0.842741	2.01427	1.4176	3.56069	0.975785	11.415	33.8579	16.2899	1.97415	0.759259	1.19545	108.345	66.5879	180.66	86.8805	128.009	40.2357	933.229	520.696	753.776	850.015
MgTOL.B1050	22.9733	41.0371	40.5475	6.55893	35.0538	19.1874	11.7142	23.6962	40.822	14.3472	14.1691	17.1425	17.2699	11.2223	19.6249	17.0473	7.68295	8.91134	18.1335	7.55457	16.0564	11.1374
MgTOL.B1051	12.8499	19.1321	10.5593	10.3184	16.6152	30.0164	12.0934	17.2047	16.8302	15.0323	14.4707	12.496	6.4259	5.64073	3.22611	3.80261	5.19815	1.08937	3.6201	2.44766	7.18026	4.53205
MgTOL.B1052	0	0	0	0	0	0.237403	2.94413	1.12078	8.58037	5.65168	5.72705	2.54179	0	0	0	0.966562	0	0	0	0	0	0
MgTOL.B1058	0	0	0	0	0	0.271048	0	0	0	0.0889292	0	0	0.144254	0	0	0	0	0	0	0.159153	0.208951	0
MgTOL.B1064	10.8281	14.5974	4.83207	0.512229	1.66213	12.8636	2.2406	4.12815	1.75057	7.48057	5.01973	8.50186	3.90476	4.24872	5.26266	8.75735	8.66086	7.86279	3.03615	0.973272	2.26094	3.25743
MgTOL.B1067	0	0	0	0	0	0	0	0	0	0	0	0	0.123096	0	0	0	0	0	0	0	0	0
MgTOL.B1070	0.827477	0	0	0	0	0	0	0	0	0.113259	0	0	0	0	0	0	0	1.01913	0	0	0	0
MgTOL.B1071	0.127925	0	0	0	0	0.27048	0	0	0	0.466837	0	0.50398	1.1139	0.144376	0.156635	0.166102	1.7859	3.44252	0.222051	0.295936	0.904998	0.219542
MgTOL.B1074	3.54677	4.7463	8.24171	1.37391	1.8876	5.49354	3.97384	8.92591	4.96664	6.72515	5.90281	7.47151	3.11309	2.54187	2.12346	2.73331	0.297395	4.01987	2.24018	0.726269	2.9961	1.71266
MgTOL.B1075	41.484	52.1496	87.8053	87.9735	162.812	42.0722	52.3898	75.5774	73.6191	26.4941	39.2437	34.6251	36.5218	35.7928	42.5335	26.9059	22.4596	22.5376	56.6664	52.2976	71.6595	55.3399
MgTOL.B1078	1.8415	4.83677	2.08544	0.197583	0.925878	2.49325	0.486281	0.677238	1.32073	2.28143	1.81654	2.40001	1.50732	1.40698	2.38754	1.46872	1.45643	2.42822	1.38827	0.670918	1.60911	0.556887
MgTOL.B1080	0	0	0	0	0	1.37533	1.49883	3.24086	2.32446	4.68362	3.366	5.97923	23.8882	24.8114	13.8321	35.2736	0.938241	14.812	0.47298	1.41983	0	0
MgTOL.B1081	5.31957	6.72005	3.60335	1.49936	2.97395	3.15173	2.10298	1.72747	2.48589	2.4805	2.04193	2.9805	2.3961	2.67259	2.32967	2.41248	2.73007	3.8902	1.7402	0.748864	2.32428	1.10838
MgTOL.B1084	213.917	216.251	219.203	87.4245	101.416	181.051	174.337	127.352	255.933	188.454	200.825	113.619	140.774	149.426	140.357	133.537	87.9576	146.716	206.22	172.056	163.823	250.12
MgTOL.B1085	12.9744	12.8567	8.53433	8.15186	18.322	10.4012	6.71014	7.32044	7.78984	10.5888	6.67504	6.5698	9.15169	7.12205	8.45833	8.38728	12.4253	8.61465	8.64359	4.17857	9.01406	8.91283
MgTOL.B1086	0.578083	1.76789	1.13028	0.22198	1.62575	1.24109	0.332598	0.332387	0.486756	0.822898	0.682052	1.18811	1.20891	0.329412	1.20981	1.58304	0.0516234	0.153	0.572873	0.506627	0.335602	0.229679
MgTOL.B1088	0.769285	1.28735	0.472391	0.146025	2.28063	0.480559	0.338516	0.194155	0.528836	0.398166	0.447075	0.291447	0.254833	0.309506	0.5229	0.260083	0.0666498	0	0.513274	0	0.147828	0
MgTOL.B1089	6.49601	6.48217	2.24366	0	0	6.54789	2.70194	0	0	1.68731	2.60073	8.31226	1.33359	0.917801	0	4.38099	0	0	1.65751	0	2.69008	0
MgTOL.B1091	2.91419	3.09548	7.18814	0.794042	0.301462	0.660669	0.571738	0.559496	0.349486	0.201889	1.47437	0.5079	1.31436	0.949017	0.941284	0	0	0	1.01287	0.202913	1.56964	0
MgTOL.B1092	0	0	0	0	0	0	0	0	0	0	0	0	0	0	0	0	0	0	0	0	0	0
MgTOL.B1093	0.287242	0	0	0	0	0	0	0	0	0.0967365	0.106174	0.126602	0.158856	0.232448	0	0	0.61762	0	0	0	0	0.578095
MgTOL.B1095	0	0	0	0	0	0	0	0	0	0	0	0	0	0	0	0	0	0	0	0	0	0
MgTOL.B1097	0	0	0	0	0	0	0	0	0	0	0	0	0	0	0	0	0	0	0	0	0	0
MgTOL.B1099	0	0	0	0	0	0	0	0	0	0	0	0	0	0	0	0	0	0	0	0	0	0
MgTOL.B1100	0	0	0	0	0	0	0	0	0	0.102998	0	0.139731	0	0	0	0	0	0	0	0	0	0.280548
MgTOL.B1103	0	0	0	0	0	0	0	0	0	0	0	0.075449	0	0	0	0	0	0	0	0	0	0
MgTOL.B1111	0.974274	1.15498	0.273638	0	0.161168	0.377762	0.205957	0	0.0315298	0.176616	0.157142	0.422269	0.692442	0.442279	0.725422	0.72841	1.27745	0.634136	0.103646	0.151489	0.778587	0.796317
MgTOL.B1112	0	3.61398	0	0	0	0	0	0	0	0	0	0	0	0	0	0	0	0	0	0	0	0
MgTOL.B1114	0.413472	3.28069	2.58689	0	0.887011	1.69171	0.802836	1.62361	1.82341	1.9151	0.777062	1.70589	2.56748	1.85202	3.96684	2.76684	1.50183	1.03498	0.537497	1.33998	1.9667	0.301227
MgTOL.B1117	2.11168	0.404122	1.18217	0.314772	0.543397	4.72179	6.68281	6.57297	2.93436	4.80644	3.44221	6.60156	1.14336	1.59791	1.56802	3.73514	0.318761	0.741664	1.2832	0.160811	0	1.214
MgTOL.B1121	0	0	0	0	0	0	0	0	0	0	0	0	0	0	0	0.646139	0	0	0	1.10189	0	0
MgTOL.B1122	0	0	0	0	0	0	0	0	0	0	0	0	0	0	0	0	0	0	0	0	0	0
MgTOL.B1125	7.85126	18.4952	11.4601	8.75326	12.6684	14.5542	14.1922	13.6476	8.85796	11.8961	11.7536	7.9764	11.3031	13.3237	13.0045	9.53237	8.88328	6.3196	14.6695	5.79929	13.3828	13.0678
MgTOL.B1126	10.8044	12.6132	10.4505	6.02933	18.8111	2.08682	0.698056	0.893513	1.51497	1.43109	1.56357	0.88134	0.837793	1.12151	2.59556	0.757307	5.86434	1.13611	4.58527	2.10267	3.31461	6.56328
MgTOL.B1127	0	0	0	0	0	0	0	0	0	0	0	0	0	0	0	0	0	0	0	0	0	0
MgTOL.B1130	0	0	0	0	0	0	0	0	0	0	0	0	0	0	0	0	0	0	0	0	0	0
MgTOL.B1131	5.68787	2.94867	5.14309	2.85173	9.09275	2.31863	2.45722	4.9722	3.11706	4.92813	3.11079	3.3846	3.75503	2.46615	4.90585	2.79176	1.13283	6.26157	4.03856	2.15967	5.08129	6.2224
MgTOL.B1134	0	0	0	0	0	0	0	0	0	0	0	0	0	0	0	0	0	0	0	0	0	0
MgTOL.B1135	0.71258	3.94416	3.53548	0	0.604006	1.1456	0.0786685	0	0.345103	0.263057	0.418392	0.668276	0.146168	0	0.153349	0.352917	0	0	0	0	0	0
MgTOL.B1138	0.310247	2.72436	2.25716	0.014929	0.417477	1.00292	0.118508	0	0.358684	0.557473	0.432144	0.281217	0	0	0	0.117617	0	0	0	0	1.17663	1.17808
MgTOL.B1140	0	0	0.0894019	0	0	1.48687	1.69566	6.96674	2.11078	0.899498	2.3128	1.36061	17.4647	14.6482	27.5818	13.5255	129.801	49.839	110.28	75.6016	158.234	135.397
MgTOL.B1144	7.40524	14.016	3.57784	2.34096	1.10574	9.12784	0.161523	0	1.65983	4.68516	2.72124	4.76394	0.613718	0.130196	0.624908	1.09972	2.45122	0	1.93632	0.109958	2.13154	0
MgTOL.B1145	0	0.139816	0	0	0	0	0	0	0.442979	0	0	0	0	0	0	0	0	1.82146	0	0	0	0
MgTOL.B1146	7.70515	13.1556	13.0751	1.86902	6.37037	5.60925	4.23709	2.22506	2.79927	2.72921	0.713628	2.08753	2.42794	3.27388	4.99022	4.29275	3.51201	5.83031	4.434	3.39289	4.93788	4.84674
MgTOL.B1147	0	0	0	0	0	1.1992	0	0	0	1.41793	0.364928	2.28057	0.452434	0	1.67089	0	0	0	0	0	0	0
MgTOL.B1149	6.23607	12.2838	8.60586	0.705615	4.64043	13.225	4.10106	10.4606	14.9495	17.0154	11.8971	21.9697	12.3508	16.0009	14.6012	22.1001	10.0033	13.4996	10.5615	6.61818	8.88506	10.9686
MgTOL.B1150	5.4417	11.7257	5.69507	0.485491	3.35657	15.6653	3.0227	4.41628	4.82095	11.2804	7.03598	14.2555	9.04776	6.32869	8.07081	10.9316	10.6084	11.1871	6.0901	1.97824	3.47538	3.03861
MgTOL.B1151	5.75929	5.3166	6.85018	0.752489	9.82229	3.16319	1.52116	6.81671	3.3669	3.48638	3.66323	4.14328	2.36843	3.4121	5.2256	1.65702	0.744156	1.15602	2.78463	1.93177	3.43839	1.78951
MgTOL.B1152	0.636698	0.39464	0	0	0.569465	0	0	0	0	0	0	0	0	0	0	0.224491	0	0	0	0	0	0
MgTOL.B1206	4.10644	4.38884	2.50047	1.45642	4.86993	2.3857	1.0162	0.769217	0.822008	2.41475	1.26428	2.32046	1.74972	1.59091	2.21753	1.3443	4.54685	2.44297	1.27198	0.823372	1.56568	1.07182
MgTOL.B1207	20.9153	21.9476	16.5172	8.14892	30.8977	19.5769	11.9673	14.7791	10.6548	20.7541	17.7195	25.5648	14.9337	10.8951	12.9836	17.4451	12.6775	14.5103	8.41171	6.29282	8.42746	8.33401
MgTOL.B1208	2.60124	7.26274	8.31902	1.01448	0.445697	4.38764	0.647384	0.231643	2.10718	4.07154	2.7601	5.09173	3.93141	3.26678	5.1744	5.72224	5.96302	1.14879	1.38758	1.4512	0.835815	5.92041
MgTOL.B1213	28.3139	20.8349	19.0224	36.4871	23.6674	22.2639	23.8261	17.2153	13.1049	16.8605	16.5272	15.3952	11.3047	11.2296	11.0861	8.48363	31.3123	14.7493	16.7936	13.0668	13.1811	31.9423
MgTOL.B1215	31.034	15.6921	16.8132	12.5683	39.7155	11.7027	10.8712	33.1231	12.7838	21.4241	18.216	16.9527	16.2618	15.4822	14.8638	11.7947	27.7283	24.4779	17.4282	12.9979	10.2622	25.5483
MgTOL.B1217	51.058	70.3234	69.8013	17.3749	34.2454	41.2986	25.6523	56.4165	61.8392	30.1623	25.3761	34.8976	41.0632	33.0782	46.5439	36.0794	46.5313	45.3696	98.2217	31.9772	82.5431	71.7559
MgTOL.B1220	0.0765695	0.223773	0.5979	0	0	0.0398274	0.281726	0.473161	0.355081	0.188707	0.197297	0.467793	0.310039	0.316052	0.189878	0.3187	0	0.0704875	0	0.0346442	0.0742382	0
MgTOL.B1221	56.1166	43.5292	33.9276	13.4973	39.803	48.8197	26.6979	27.6234	28.3305	50.4803	46.4927	56.2172	40.3807	37.8322	42.0359	39.2407	79.876	61.9532	32.3965	16.2471	34.2518	26.0942
MgTOL.B1225	63.3106	58.4678	79.5515	17.4083	47.4893	43.294	25.7377	51.1979	84.4681	51.5332	51.0446	44.4288	62.6683	44.5378	53.6829	55.3427	59.5048	78.8212	43.8936	24.1619	45.4149	38.8268
MgTOL.B1226	7.4284	20.1552	10.9754	0.796888	5.01127	16.9892	3.7737	6.5939	5.60051	10.1695	9.04785	13.9517	10.6676	11.039	13.9487	13.8727	8.91302	9.62029	7.08599	2.89123	3.16736	4.08945
MgTOL.B1230	28.4307	16.2071	78.1608	23.7336	82.5651	7.01931	13.5298	13.5236	20.1617	11.6849	13.0448	10.4649	17.5352	19.8604	19.8203	16.5819	7.20336	11.1782	12.1368	7.81574	8.88685	19.4034
MgTOL.B1231	0	0	0	0	0	0	0	0	0	0	0	0	0	0	0	0	0	0	0	0	0	0
MgTOL.B1232	0	0	0	0	0	0	0	0	0	0	0	0	0	0	0	0	0	0	0	0	0	0
MgTOL.B1233	0.674801	0.157172	0	0	1.36071	0	0	0	0	0	0	0	0.214332	0	0.249545	0.200254	0	0.8967	0	0.0778162	0.839567	0
MgTOL.B1235	66.1598	31.7168	70.0695	58.6056	122.267	41.1941	67.1308	123.516	119.451	81.3968	75.0486	59.8006	68.6084	72.3519	103.639	69.8714	77.5648	84.1141	147.083	151.694	160.246	182.864
MgTOL.B1236	2.4009	2.91801	1.28841	0.157185	0.78263	3.27954	1.32634	1.03166	0.688188	1.98052	1.26139	2.77845	2.1479	2.11183	2.34756	1.56343	4.81114	3.56279	1.18495	0.579272	1.6713	0.866895
MgTOL.B1237	0.851246	0.903022	0	0	0	0	0.430056	0.472058	0.247669	0.226842	0.0935925	0	0	0	0.320198	0	0	0	0	0	0	0
MgTOL.B1239	0.416087	0	0	0	0	0.0628878	0.240546	0.416346	0.684945	0.175457	0.350474	0.372866	0	0	0.192291	0	0	0	0.101879	0	0	0
MgTOL.B1242	0	0	0	0	0	0	0	0	0	0	0	0	0	0	0	0	0	0	0	0	0	0
MgTOL.B1243	19.4508	12.4167	31.1739	24.7266	63.3108	17.5828	28.7621	97.6399	113.46	44.6297	22.9089	28.4558	44.8889	33.9359	20.6046	32.2718	13.1161	59.6843	3.37532	4.13185	1.70741	14.0266
MgTOL.B1210	210.301	92.1172	100.85	118.535	163.827	95.4751	79.131	44.3714	51.0303	61.0718	72.5471	42.1589	26.3452	23.8651	16.261	20.1693	21.1812	26.0721	10.0313	11.6345	10.7404	4.4037
MgTOL.B1211	0	0	0	0	0	0	0	0	0	0	0	0	0	0	0	0	0	0	0	0	0	0
MgTOL.B1212	1.32436	1.89616	1.41199	0.656975	1.04546	0.984415	0.666846	0.748193	0.613253	1.75713	1.02384	1.17714	0.321703	1.31474	0.517641	0.670805	0	1.74919	0.883921	0.373527	0.850213	1.45516
MgTOL.B1204	1.37221	1.92582	0.487338	0.937973	1.25624	0.999484	3.21073	4.74194	1.95711	0.897843	0.660725	0.715846	1.69963	3.05299	1.9129	1.52315	9.55663	6.69702	10.5021	4.30428	9.42561	5.11345
MgTOL.B1203	13.0332	8.6742	15.0321	5.84894	32.9308	7.18197	8.03333	17.5931	11.1872	5.86828	5.75354	4.99937	5.0873	5.8	7.99881	5.65146	12.4484	8.94646	5.57398	5.49831	8.94781	10.1139
MgTOL.B1202	2.99225	3.29046	1.53888	0.418898	1.06604	2.50854	0.738981	1.40524	1.08707	2.52659	1.3736	2.66614	1.30335	1.43293	1.57874	1.38692	2.56202	3.21327	1.26954	0.514674	0.85979	0.661469
MgTOL.B1201	4.30076	7.09671	5.2905	0.0340518	11.362	2.29698	1.72901	5.16336	6.8963	1.84317	2.23828	3.6147	4.64761	1.84594	3.17449	3.12487	0.531348	0	0.137849	0	0	0
MgTOL.B1199	10.6705	7.24559	8.66899	4.63509	5.63915	10.8424	4.44036	17.9311	11.5037	17.621	13.0816	16.5648	13.1818	13.8127	14.7527	17.5466	25.1397	17.1648	20.6818	17.0958	31.3215	41.229
MgTOL.B1195	14.4592	21.6971	24.308	1.37691	10.9586	25.43	6.60451	9.64758	29.1787	16.3487	13.2371	20.799	15.1246	15.2757	13.8585	17.2781	15.1731	17.1501	14.5149	5.29581	13.2671	12.5863
MgTOL.B1194	3.58123	9.61985	6.50381	1.95899	4.45291	8.08413	1.68349	0	1.57417	0.718046	0.180912	1.20391	2.77049	2.57816	4.5372	2.27388	2.92021	4.01017	3.2686	3.3959	3.81033	1.24179
MgTOL.B1191	13.0626	23.9695	4.03775	0	2.06286	3.61147	1.38927	0	0.569403	2.7571	0.697425	1.94187	5.28564	7.81501	13.349	10.7226	21.9589	5.47403	36.5404	7.05463	34.9532	35.6316
MgTOL.B1189	2.36625	3.05046	1.81921	1.93699	2.14231	2.36822	0.259435	14.8151	3.20844	11.8535	6.6361	9.50824	17.1225	18.1549	22.8426	25.7076	12.9209	3.10101	11.4669	4.7209	4.80852	15.2078
MgTOL.B1185	0.0913807	0	0.352848	0.944065	1.34419	0.359078	0	0.852939	1.87215	0	0	0.236725	0	0	0	0.115146	0.239057	1.79357	0	0	0.412395	0.804958
MgTOL.B1184	0	0	0	0	0	0	0	0	190.978	85.6235	18.6286	0	0	0	0	0	0	0	0	0	0	0
MgTOL.B1183	0	0	0	0	0	0	0	3.90264	0	0	0	0.935387	228.133	154.889	158.952	163.097	621.484	706.146	110.669	272.539	38.7575	18.8162
MgTOL.B1181	2.30783	5.47697	1.80579	1.24162	2.41745	5.49668	1.33006	2.65141	1.16788	3.76931	4.56022	5.25921	3.24931	2.89477	4.191	6.27884	1.26568	1.91625	0.671701	1.07831	1.50983	1.25272
MgTOL.B1179	0	0	0	0	0	0.378366	5.47495	0	2.2102	1.34246	2.1848	0.940078	0.269972	0.2209	0.289276	0.274614	0.215334	2.28774	0	1.25575	0	1.8946
MgTOL.B1178	18.585	11.1741	7.30647	4.55815	24.5546	23.0941	52.5231	139.619	53.63	76.4438	41.8826	100.675	147.216	108.887	162.098	109.245	89.9212	73.7385	97.0171	79.448	99.201	67.6105
MgTOL.B1177	0	0	0	0	0	0	0	0	0	24.0025	0	0	0	0	0	0	0	0	0	0	0	67.722
MgTOL.B1175	2.06512	3.77884	0.942745	0.252806	1.88715	2.20773	0.972814	0.530465	0.416779	0.7686	0.847793	1.04368	2.08001	1.93548	2.66806	3.01283	3.61887	3.99495	1.41581	0.485414	0.555331	0.91269
MgTOL.B1172	0	0	0	0	0	0	0	0	0	0	0	0	0	0	0	0	0	0	0	0	0	0
MgTOL.B1171	0	0	0	0	0	0	0	0	0	0	0	0	0	0	0	0	0	0	0	0	0	0
MgTOL.B1170	6.60789	9.54811	8.65766	4.70822	8.3345	5.35354	2.31082	3.36754	6.50329	3.29317	2.7383	3.51543	3.12247	2.54477	3.74418	2.3999	8.45559	3.60341	4.82998	2.85726	3.99241	2.4711
MgTOL.B1290	0	0	0	0	0	0	0	0	0	0	0	0	0	0	0	0	0	0	0	0	0	0
MgTOL.B1291	0	0	0	0	0	0	0	0	0	0	0	0	0	0	0	0	0	0	0	0	0	0
MgTOL.B1293	0	0	0	0	0	0	0	0	0	0	0	0	0	0	0	0	0	0	0	0	0	0
MgTOL.B1294	0	0	0	0	0	0	0	0	0	0	0	0	0	0	0	0	0	0	0	0	0	0
MgTOL.B1295	0	0	0	0	0	0	0	0	0	0	0	0	0	0	0	0	0	0	0	0	0	0
MgTOL.B1296	0	0	0	0	0	0	0	0	0	0	0	0	0	0	0	0	0	0	0	0	0	0
MgTOL.B1297	0	0	0	0	0	0	0	0	0	0	0	0	0	0	0	0	0	0	0	0	0	0
MgTOL.B1299	0	0	0	0	0	0	0	0	0	0	0	0	0	0	0	0	0	0	0	0	0	0
MgTOL.B1300	0	0	0	0	0	0	0	0	0	0	0	0	0	0	0	0	0	0	0	0	0	0
MgTOL.B1302	0	0	0.141996	0	0	0.118424	0.156257	0	0	0.108631	0	0.249977	0.348511	0.837766	1.5869	0.90767	0.559173	0	1.01142	0.379787	3.67613	0
MgTOL.B1154	0	0	0	0	0	0	0	0	0	0	0	0	0	0	0	0	0	0	0	0	0	0
MgTOL.B1157	6.26971	1.24615	0.274326	0	0.745335	0.225359	0.172376	0	0.713666	0.103352	0.133353	0.461073	0	0.437017	0	0	4.34516	1.10157	0.370128	0.57383	0	0
MgTOL.B1160	7.6183	7.02976	15.3276	2.28092	9.00645	5.89651	5.50319	9.41214	18.4812	7.01895	4.93461	9.31663	4.76002	7.549	8.32011	12.1618	9.24811	7.22536	9.66722	5.3792	7.99958	7.3214
MgTOL.B1163	4.10019	5.53164	4.41126	0	1.77436	2.49802	2.38692	1.78507	2.0896	2.27301	1.17744	2.27252	1.07851	1.60104	2.00543	2.04195	1.0298	0.67355	1.95686	1.12115	1.411	0.743331
MgTOL.B1164	30.2655	49.7665	57.6683	33.6726	52.4148	37.8865	48.4681	35.1893	70.686	23.3027	22.3213	18.9159	15.5223	16.3897	26.7519	14.1844	21.593	16.0648	38.6123	17.4672	47.2372	32.5879
MgTOL.B1166	2.86999	5.03957	3.91611	1.82673	5.34408	3.14533	1.22358	0.909894	1.98691	4.23205	2.92387	3.34637	1.62131	0.741766	1.78801	0.99698	0.812055	0.2847	0.143432	0.349139	0	0
MgTOL.B1167	0.384809	1.08929	0.354174	0.479284	0.501896	1.16777	0.892185	0.32702	0.596819	1.14052	1.80456	0.53255	0.358847	0.607653	0.416906	0.397806	1.78288	0	1.25806	1.11261	1.02408	0
MgTOL.B1168	6.82233	6.04451	3.72466	1.01901	4.51415	4.88152	0.945043	2.89764	2.51438	4.46501	2.31343	4.95646	3.19597	2.96433	4.01691	3.42905	5.83211	5.18223	1.91894	0.918619	2.59118	0.311874
MgTOL.B1315	0	0	0	0	0.816918	0	0	0	0	0	0	0	0	0	0	0	0	0	0	0	0	0
MgTOL.B1319	0	0	0	0	0	0	0	0	0	0	0	0	0	0	0	0	0	0	0	0	0	0
MgTOL.B1323	0	0	0	0	0	0	0	0	0	0	0	0	0	0	0	0	0	0	0	1.59582	0	0
MgTOL.B1325	0	0.545595	1.17522	0	0.265478	0.496591	0.118489	0.749359	1.26213	0	0.196218	1.02597	0.329178	0.693502	0.951265	0.369201	2.65855	0	7.81962	4.42936	4.15852	4.56512
MgTOL.B1326	0	0	0	0	0	0	0	0.454749	0	0	0	0	0.134455	0	0	0.118386	0	0	0	0	0	0.299609
MgTOL.B1327	0	0	0	0	0	0	0	0	0	0	0	0	0	0	0	0	0	0	0	0	0	0
MgTOL.B1328	0.0501319	0	0	0.0140078	0.232132	0	0	0	0	0	0	0	0	0	0	0	0	0	0	0	0	0
MgTOL.B1329	0	0	0	0	0	0	0	0	0	0	0	0	0	0	0	0	0	0	0	0	0	0
MgTOL.B1330	0	0	0	0	0	0	0	0	0	0	0	0	0	0	0	0	0	0	0	0	0	0
MgTOL.B1331	0	0	0	0	0	0	0	0	0	0	0	0	0	0	0	0	0	0	0	0	0	0
MgTOL.B1332	0	0	0	0	0	0	0	0	0	0	0	0	0	0	0	0	0	0	0	0	0	0
MgTOL.B1333	0	0	0	0	0	0	0	0	0	0	0	0	0	0	0	0	0	0	0	0	0	0
MgTOL.B1334	0	0	0	0	0	0	0	0	0	0	0	0	0	0	0	0	0	0	0	0	0	0
MgTOL.B1335	0	0	0	0	0	0	0	0	0	0	0	0	0	0	0	0	0	0	0	0	0	0
MgTOL.B1336	0	0	0	0	0	0	0	0	0	0	0	0	0	0	0	0	0	0	0	0	0	0
MgTOL.B1337	0	0	0	0	0	0	0	0	0	0	0	0	0	0	0	0	0	0	0	0	0	0
MgTOL.B1338	0	0	0	0	0	0	0	0	0	0	0	0	0	0	0	0	0	0	0	0	0	0
MgTOL.B1339	0	0	0	0	0	0	0	0	0	0	0	0	0	0	0	0	0	0	0	0	0	0
MgTOL.B1340	0	0	0	0	0	0	0	0	0	0	0	0	0	0	0	0	0	0	0	0	0	0
MgTOL.B1341	0	0	0	0	0	0	0	0	0	0	0	0	0	0	0	0	0	0	0	0	0	0
MgTOL.B1342	0	0	0	0	0	0	0	0	0	0	0	0	0	0	0	0.299833	0	0	0	0	0	0
MgTOL.B1343	0	0	0	0	0	0	0	0	0	0	0	0	0	0	0	0	0	0	0	0	0	0
MgTOL.B1347	0	0	0	0	0	0	0	0	0	0	0	0	0	0	0	0	0	0	0	0	0	0
MgTOL.B1348	0	0	0	0	0	0	0	0	0	0	0	0	0	0	0	0	0	0	0	0	0	0
MgTOL.B1349	0	0	0	0	0	0	0	0	0	0	0	0	0	0	0	0	0	0	0	0	0	0
MgTOL.B1350	0	0	0	0	0	0	0	0	0	0	0	0	0	0	0	0	0	0	0	0	0	0
MgTOL.B1351	0	0	0	0	0	0	0	0	0	0	0	0	0	0	0	0	0	0	0	0	0	0
MgTOL.B1352	0	0	0	0	0	0	0	0	0	0	0	0	0	0	0	0	0	0	0	0	0	0
MgTOL.B1353	0	0	0	0	0	0	0	0	0	0	0	0	0	0	0	0	0	0	0	0	0	0
MgTOL.B1354	0	0	0	0	0.135494	0.117449	0.570064	0	0	0.282085	0.106637	0	0.152389	0.121163	0	0	0.928367	0.473617	1.30959	0.494685	0.194217	0.874682
MgTOL.B1355	12.7439	13.8737	10.1427	6.65572	11.3186	9.98197	11.9816	14.542	8.43482	9.4412	6.97983	8.40874	11.4346	11.7076	13.2013	11.5115	13.5806	16.5912	11.8191	11.8766	19.0542	10.7595
MgTOL.B1358	0	0	0	0	0	0	0.189401	0	0	0	0	0.139084	0	0.160743	0	0.193009	0	0	0	0	0	0
MgTOL.B1304	10.8908	7.32506	10.0538	10.9913	18.1296	7.61023	5.26585	14.1912	13.8583	13.9735	10.0842	7.28123	9.70342	8.23157	10.2906	14.3572	9.7311	9.18973	10.5132	6.45589	13.7645	8.74005
MgTOL.B1307	45.429	47.0935	105.227	22.7846	3.70671	6.33647	12.6817	89.9336	8.01161	60.6356	6.51332	11.5504	251.167	163.411	316.62	126.248	300.684	583.507	40.0556	157.196	54.1425	81.2091
MgTOL.B1309	100.066	79.2223	84.3695	31.0957	72.4681	86.7279	82.3967	124.796	185.414	87.8308	93.1157	86.4801	123.124	94.5672	109.155	110.309	130.592	150.43	134.971	89.3282	171.493	134.523
MgTOL.B1310	259.3	81.1207	97.0345	184.427	274.11	104.95	184.862	414.241	230.476	99.4037	79.5593	52.4735	120.937	116.867	157.626	94.1644	131.515	98.1751	159.42	147.395	213.463	224.549
MgTOL.B1314	1467.49	1450.51	2257.56	3171.26	4531.85	1723.72	4722.06	5079.2	4737.84	1499.73	2059.65	1062.05	1720.31	1978.41	1906.34	1274.28	1452.91	1010.65	4150.47	3040.42	5432.63	3291.4
MgTOL.B1250	15.285	16.5622	13.3634	4.34976	18.7661	19.3683	8.65232	6.88023	11.9157	15.9719	9.97129	19.5033	15.0323	12.3378	14.2873	16.1214	14.654	16.8964	5.88283	4.57694	6.59736	6.82783
MgTOL.B1251	1.77598	1.75794	0.840119	0.647962	3.18254	0.920717	0.55823	0.363406	0.51748	1.02996	0.752784	0.984918	0.310243	0.623778	0.340338	0.277269	0.778052	1.6231	0.496631	0.276833	0.415216	0.432399
MgTOL.B1252	65.602	48.0791	45.9257	21.9191	80.2746	37.3106	31.4847	52.0126	34.5161	64.4824	53.8926	50.3968	41.9983	44.5148	58.1396	36.1239	57.5043	37.9838	55.0123	43.9628	47.8293	34.8655
MgTOL.B1254	0.640346	1.76887	0.522108	0.815684	0.110603	1.51327	0.158038	1.37653	1.15362	2.06652	1.31379	1.93659	1.37225	1.09279	1.51794	1.22078	0.422082	0	0.622125	0.464673	0.68846	0.265182
MgTOL.B1256	10.2011	30.6916	30.9804	8.00048	19.687	37.9212	30.3608	42.8213	75.3447	36.4365	36.5805	41.5817	23.7522	27.0466	26.4287	41.9411	12.9594	15.5262	18.4319	9.22606	24.9997	17.6945
MgTOL.B1257	0	0.706805	0	0.351658	0	0	0.213008	0	0	0.0753873	0.0987869	0.262789	3.36715	3.76865	2.17998	2.31699	2.65057	1.82159	4.22318	2.71971	0.854029	0
MgTOL.B1258	0	0	0	0	0	0	0	0	0	0	0	0	0	0	0	0	0	0	0	0	0	0
MgTOL.B1259	7.15013	19.1154	3.12438	0.0128219	0.220541	32.5582	7.51339	8.80932	3.59311	32.6388	37.2204	59.1651	18.0858	16.8361	13.5313	34.1308	10.7065	14.8593	3.02139	0.967286	1.73885	1.27234
MgTOL.B1260	32.628	23.2899	24.8414	11.0043	29.3828	28.0054	22.1069	33.4883	45.413	41.1574	36.0459	35.5474	56.3216	36.2395	50.2048	42.1002	57.6038	41.7152	42.9005	24.7797	73.5118	56.4557
MgTOL.B1264	4.53927	7.97683	3.35517	1.70529	7.27441	2.53346	0.829021	0.957089	0.579273	1.2461	1.0195	0.877407	5.35077	4.91295	4.88952	5.5551	6.21911	2.50612	1.89844	1.40678	2.29316	1.52361
MgTOL.B1266	7.54833	4.60027	5.3545	0.564573	6.71099	10.1137	4.2447	8.95234	7.17448	11.8028	7.32488	13.4838	10.8866	7.75315	7.58036	8.29018	14.3265	18.8254	9.65275	4.24572	15.092	19.5622
MgTOL.B1267	17.059	34.5147	36.2247	1.57705	14.9372	34.7235	23.1162	56.4178	70.2648	61.38	47.8212	84.749	97.9033	73.9501	92.3158	96.5519	46.9866	25.9218	92.0395	33.8076	82.9361	78.4163
MgTOL.B1268	4.82162	4.34254	1.0966	0	0	1.73128	0	0	0.812995	3.8838	1.09146	3.40219	0.446566	0.557284	3.98897	0.746843	1.20351	0.470624	0.717235	0.876909	5.6138	8.58776
MgTOL.B1270	0	0	0	0	0	0	0	0	0	0	0	0	0	0	0	0	0	0	0	0	0	0
MgTOL.B1272	44.4969	86.4689	90.2716	10.1989	42.9495	56.1694	13.9323	33.083	58.1496	48.1572	32.7431	52.7309	51.4574	39.9961	51.5547	50.33	27.6579	30.2273	53.3918	18.8347	35.7071	32.3164
MgTOL.B1274	26.5488	17.2029	32.5813	14.1451	44.0549	11.9123	9.2443	20.3927	15.5884	23.8586	13.6156	17.9963	26.5568	23.6414	25.4208	21.2941	36.4674	28.0887	35.2538	26.4169	33.7682	32.3052
MgTOL.B1275	25.9033	18.2729	31.5583	15.5961	32.4714	19.2291	12.6487	17.6758	24.6436	25.0714	18.6791	22.3275	30.5067	24.6517	26.6346	23.6045	53.2254	43.3199	27.2901	23.7646	27.344	32.1707
MgTOL.B1281	0	0	0	0	0	0	0	0	0	0	0	0	0	0	0.238103	0	0	0	0	0	0	0
MgTOL.B1284	0.110254	1.27677	1.88899	0	0.559003	0.970266	0.333434	0	1.14565	0.432628	0.46449	1.54068	1.54985	1.23694	0.83448	1.1083	0.449357	0	1.26662	0.818863	1.07589	0.820968
MgTOL.B1287	111.4	143.289	167.673	31.4422	92.1991	120.671	44.4075	183.818	184.423	216.143	175.707	108.414	201.57	315.964	260.878	185.774	0	105.878	360.369	173.149	388.752	469.013
MgTOL.B1361	9.18325	5.6052	3.05648	0.758183	1.76407	16.7497	4.29718	8.62432	7.88756	19.6953	14.9859	20.7455	17.0656	11.9774	17.6893	19.3621	4.80777	27.2631	1.64448	1.32427	1.88857	2.62361
MgTOL.B1377	4.51432	6.01017	2.94192	0.401091	2.0141	7.75351	3.72093	3.47033	3.85665	7.64419	5.58582	7.13471	7.93661	7.21551	8.19522	7.09489	11.198	10.0797	4.15314	1.87687	4.41903	3.37284
MgTOL.B1383	65.9384	43.9325	49.3742	45.7413	98.3641	46.1852	67.6971	106.998	64.4557	75.2456	72.8437	61.7194	39.8617	40.3439	43.3949	37.698	66.0293	44.6723	55.955	53.6288	60.1536	70.9605
MgTOL.B1386	0	0	0	0	0	0	0	0	0	0	0	0	0	0	0	0	0	0	0	0	0	0
MgTOL.B1387	0	0	0	0	0	0	0	0	0	0	0	0	0	0	0	0	0	0	0	0	0	0
MgTOL.B1388	0	0	0	0	0	0	0	0	0	0	0	0	0	0	0	0	0	0	0	0	0	0
MgTOL.B1389	0	0	0	0	0	0	0	0	0	0	0	0	0	0	0	0	0	0	0	0	0	0
MgTOL.B1390	0	0	0	0	0	0	0	0	0	0	0	0	0	0	0	0	0	0	0	0	0	0
MgTOL.B1392	0	0	0	0	0	0	0	0	0	0	0	0	0	0	0	0	0	0	0	0	0	0
MgTOL.B1393	0	0	0	0	0	0	0	0	0	0	0	0	0	0	0	0	0	0	0	0	0	0
MgTOL.B1394	5.35169	5.22122	13.1788	2.26931	3.53371	13.0367	5.482	11.9016	17.2816	23.3419	19.8719	18.1258	19.9602	22.9739	33.6267	34.8327	18.7145	17.5543	35.3389	28.3882	25.4966	38.1695
MgTOL.B1395	0	0	0	0	0	0	0	0	0	0	0	0	0	0	0	0	0	0	0	0	0	0
MgTOL.B1397	4.98717	8.92196	4.46255	0.192231	1.22796	9.8235	2.05471	1.66673	6.9244	9.17032	7.54953	13.849	9.06115	6.29973	9.87881	9.58968	5.11858	3.01436	3.77705	1.8444	2.67581	4.01083
MgTOL.B1402	0	0	0	0	0	0.423472	0	0	0	0.58716	0	0	0	0	0	0	0	0	0.244163	0	0	0
MgTOL.B1403	3.25124	5.02528	3.24022	3.40434	5.46231	3.5665	2.45429	4.70959	2.42229	2.80448	2.76237	4.02175	2.5436	2.4427	2.79237	3.12123	1.7698	2.22851	3.97083	0.995471	2.58717	1.88036
MgTOL.B1404	0	1.05149	0.0955968	0	0.645067	0.254078	0.613552	0.388914	0	0	0.257343	0.435934	1.09422	1.21622	0.771247	0.437004	0.609254	0.536732	2.99281	0.0639364	1.06601	2.22526
MgTOL.B1405	90.2669	143.466	206.381	40.9031	327.308	97.834	160.926	155.451	265.972	80.099	62.0572	81.5508	81.0614	81.6448	86.2437	73.4833	91.5218	52.7162	138.92	62.2909	143.617	155.745
MgTOL.B1408	20.3133	27.2329	17.7595	6.83043	31.2517	5.16901	9.34343	7.18354	4.76043	3.08807	2.67238	2.85037	2.34059	1.68198	2.94815	2.17739	4.12992	4.38418	2.01666	1.92779	4.00489	1.47788
MgTOL.B1411	0	0.0446358	0	0	0	0.183618	0.0325973	0.0925095	0.127045	0.264856	0.103903	0.317014	0.13811	0.152524	0.152676	0.126608	0.131527	0	0.231071	0.0611737	0.0562919	0.0830572
MgTOL.B1412	13.9944	16.0909	10.6127	2.51507	13.0169	15.6989	7.78733	7.43556	10.4863	15.7518	10.3984	16.3904	16.9928	11.3009	13.5677	13.7122	21.8684	16.2483	8.87643	5.26201	7.46463	7.53045
MgTOL.B1415	102.783	61.8966	43.6527	58.1202	157.741	29.5738	39.3771	69.0628	45.0265	25.1708	28.3078	33.6588	43.2935	38.3713	40.4896	34.1193	140.515	80.5563	64.9959	47.6948	131.728	145.308
MgTOL.B1417	34.8252	44.9657	58.4671	18.6864	52.7217	32.8942	28.7085	49.077	82.3339	19.2504	18.1961	26.9007	37.4223	27.0351	30.7354	32.2745	17.5511	10.3347	53.3786	38.8536	77.4757	73.3505
MgTOL.B1418	39.0482	24.2322	21.438	32.0962	42.2825	24.1057	26.7889	56.2663	21.1064	29.3705	28.0923	24.2519	18.218	19.4159	14.9187	13.819	15.2353	13.7739	12.8968	13.5331	19.6329	13.686
MgTOL.B1421	0.109741	0.203448	0.284221	0	0	18.3188	23.2938	61.1365	28.2327	37.2273	37.1832	34.6198	69.7235	74.7367	51.697	36.4501	299.997	113.431	30.2234	52.0437	12.4369	8.45944
MgTOL.B1429	0.183867	0.255015	0.113072	0.108357	0.221326	0.553203	0.420187	0.860604	0.478793	0.472823	0.323184	0.781084	0.226392	0.273123	0.354537	0.475358	0.703058	0.105186	0.0298347	0.0215309	0.485846	0.149892
MgTOL.B1431	0	0	0	1.05264	0	0	0.386494	0	0	0	0	0	0.148811	0	0.156743	0.157381	0	0	0	0	0	0
MgTOL.B1432	0.210916	0.449674	0.178265	0	0	0.270329	0.268342	0.698157	0.052066	0.089672	0.215534	0.333825	0.050683	0.219681	0.115409	0.160642	0.0406279	0	0.100272	0	0.0614262	0
MgTOL.B1435	111.968	125.601	154.999	157.09	225.424	66.4573	80.3206	151.587	165.422	67.7133	82.0338	59.5634	66.7789	64.345	106.734	79.1252	53.4777	55.0984	130.4	60.1898	177.832	133.804
MgTOL.B1436	80.3367	81.6268	128.102	265.528	249.583	55.6047	170.939	386.549	221.636	46.8334	95.4336	44.3914	63.4021	57.4064	58.265	57.0075	47.7232	26.2101	91.515	47.8001	106.35	93.2118
MgTOL.B1437	0	0	0	0	0	0	0	0	0	0	0	0	0	0	0	0	0	0	0	0	0	0
MgTOL.B1438	0	0	0	0	0	0	0	0	0	0	0	0	0	0	0	0	0	0	0	0	0	0
MgTOL.B1439	6.75187	11.2685	7.3673	0.255004	3.568	5.92618	1.0099	2.24183	3.02498	3.40452	3.09451	4.84091	4.35811	3.39482	7.19692	4.93637	1.76867	1.59207	4.3454	1.549	5.45527	1.44503
MgTOL.B1440	0	0	0	0	0	0	0	0	0	0	0	0	0	0	0	0	0	0	0	0	0	0
MgTOL.B1449	6.21867	4.08233	3.09148	0.475202	2.44415	2.60466	2.21847	1.61206	1.06609	3.07321	2.55116	3.59939	1.57017	2.91145	3.00418	2.18845	3.87828	3.76108	2.8451	2.53415	6.20618	3.82472
MgTOL.B1450	0	0.0542581	0	0	0	0	0	0	0	0	0	0.0613807	0	0	0	0	0	0	0	0	0	0
MgTOL.B1451	0	0.474335	0.0833635	0.0304712	0.742041	0	0	0	0.243977	0.350141	0.0719125	0.172715	0.114299	0	0.128846	0.130695	0	0	0	0	0	0
MgTOL.B1452	0	0	0.781405	0	0	0	0	0	0	0	0	0	0	0	0	0	0	0	0	0	0	0
MgTOL.B1453	0	0	0.959508	0.377255	1.71731	0	0	0	0	0	0	0	0	0	0	0	0	0	0	0	0	0
MgTOL.B1454	0.549245	0	0	0	0	0	0	0	0	0	0	0	0	0	0	0	0.802479	0	0	0	0	0
MgTOL.B1455	0	0	0.175146	0.00735446	0	2.82621	8.60322	38.6204	14.1873	9.49731	8.53827	9.74996	13.0085	14.6713	5.92068	9.09076	1.2262	8.37174	0	0.0581507	0	0
MgTOL.B1457,MgTOL.B1458	0.941813	4.00054	0.784536	0.123027	2.2472	2.16161	0.120194	0.518984	0.517411	1.23697	1.10907	1.4621	4.83388	3.45546	3.56174	3.3948	4.94653	3.41418	3.48416	2.04107	3.4175	2.95115
MgTOL.B1459	0	0.815702	0.0642293	0	0	0.268657	0	0.361133	0	0.206201	0.883617	0.472761	0.844418	1.87673	3.14371	2.91159	1.20192	1.23141	0.083406	0.246946	0	0.675048
MgTOL.B1460	0.75884	1.46333	0.516457	0.301426	0	0.215365	0.330998	0.703082	0	0.501219	0.210505	0.323668	1.73679	1.66074	3.37338	1.5592	1.15827	0.849924	2.367	0.740331	1.03642	0.421927
MgTOL.B1461	0.964687	0.95355	0.375426	0.838677	0	0.57961	0.693219	1.15211	0.972727	0.623579	0.377024	0.734391	5.32788	4.96392	7.17926	6.46962	5.58685	1.63554	4.48923	2.01222	3.82575	3.21504
MgTOL.B1464	44.4988	41.24	49.1116	16.4831	66.549	27.9415	12.6076	24.2991	25.0308	31.1328	23.4857	28.6619	29.6633	26.051	29.5812	27.7666	32.314	25.1161	26.0784	13.8536	33.6588	31.4866
MgTOL.B1465	0.401296	0.891747	1.00466	0.233389	0.526418	3.04193	11.6063	16.9423	5.60312	15.0087	8.33223	11.9725	45.4027	22.8174	19.693	33.514	12.7664	48.4624	4.52983	4.66013	10.8699	9.40359
MgTOL.B1466	15.3953	10.8474	13.9914	3.99642	21.1444	10.9185	8.37463	19.8327	17.4033	15.003	10.3497	16.802	13.2301	10.7313	10.9807	8.83408	27.0959	22.6183	15.4074	6.141	17.0436	22.997
MgTOL.B1467	35.4292	26.6539	35.9782	9.86217	27.6037	19.3644	22.762	19.4344	30.8097	20.9798	18.0084	23.4968	21.1256	21.5597	25.5091	22.7609	44.128	35.3404	38.7116	18.6022	31.7604	39.6794
MgTOL.B1468	21.389	19.1687	18.3902	5.88102	29.9929	16.2719	13.9483	11.4496	11.001	14.0391	11.8988	16.0074	17.6332	10.3787	10.1186	15.442	18.9307	21.9658	15.1923	12.0743	17.1392	29.1169
MgTOL.B1469	68.1457	55.2982	41.2086	7.95457	25.0369	74.0861	30.6917	44.5285	33.8654	64.288	54.3775	70.073	67.1171	65.9445	69.0732	55.2402	95.1759	92.9356	39.3362	21.3394	38.9183	22.1432
MgTOL.B1473	9.95887	6.17904	18.8029	8.78615	34.2466	3.24644	3.13297	12.2691	5.93761	10.0239	5.21333	14.3128	21.1748	21.4662	20.5536	24.9119	5.54281	34.4964	2.15882	1.88403	2.29183	0.683953
MgTOL.B1474	39.6953	21.2085	21.829	8.03447	30.3943	90.599	27.2916	33.8692	43.9678	40.7187	50.6552	66.6888	106.73	78.8766	72.9037	125.783	31.2617	167.386	3.85212	4.84033	2.5698	2.05811
MgTOL.B1475	8.22505	20.4135	19.2518	39.2975	43.8265	20.7544	25.8559	12.8995	88.9518	22.4784	20.8187	23.0356	15.5215	10.2927	32.9184	14.0522	66.9407	0	16.7071	28.1567	14.5362	13.9946
MgTOL.B1477	0.971315	1.63288	2.07519	0.774356	2.49163	2.13875	2.01596	1.02165	3.86536	1.86222	1.55864	3.32045	1.5949	2.32634	2.07458	1.81534	1.36833	1.44262	2.52716	1.06191	2.47613	3.43081
MgTOL.B1479	0.479832	0.434301	0.76531	0.685864	1.03058	0.912695	0.10203	2.90887	3.23524	0.467286	0.547137	0.686776	1.36877	1.13133	0.327323	1.96693	0	0.921914	0	0	0	0
MgTOL.B1480	11.0933	6.03812	11.4512	8.22755	3.94155	9.90965	10.3374	15.2005	11.5206	8.89102	7.27768	9.57663	8.74291	7.48309	8.34927	8.34858	10.2681	18.3996	4.97773	2.35313	5.21745	6.15502
MgTOL.B1481	0	0	0	0	0	0	0	0	0	0	0	0	0	0	0	0	0	0	0	0	0	0
MgTOL.B1484	178.401	197.632	325.607	600.027	878.117	240.145	911.562	735.727	484.487	314.425	305.598	226.794	263	335.567	261.17	184.163	255.142	321.857	484.281	564.017	642.281	444.192
MgTOL.B1488	6.44147	6.57415	8.61626	3.71249	11.0736	5.86356	4.18556	1.38841	11.4377	4.2695	4.21952	2.51823	11.6355	14.8892	21.2336	12.359	14.191	0.470128	33.6269	20.6595	36.429	38.9244
[truncated: 25,822 more rows]
