# Supplementary material for: Machine Learning Inference of Gene Regulatory Networks in Developing Mimulus Seeds
Source: Plants (Basel). 2024 Nov 23;13(23):3297. doi: 10.3390/plants13233297 (PMC11644258; doi:10.3390/plants13233297)
Supplement: Supplementary file 1 [file plants-13-03297-s001.zip › Supplemental_2_GRNs.xlsx]

## Sheet: GRN1
Source	Target
MgTOL.A0203	MgTOL.M0003
MgTOL.A0216	MgTOL.E1176
MgTOL.A0284	MgTOL.L1368
MgTOL.A0561	MgTOL.L1552
MgTOL.A0578	MgTOL.D0484
MgTOL.A0629	MgTOL.O0866
MgTOL.A0816	MgTOL.K0538
MgTOL.A0816	MgTOL.B0399
MgTOL.A0947	MgTOL.D0454
MgTOL.A0947	MgTOL.H0724
MgTOL.A0947	MgTOL.K0650
MgTOL.A0947	MgTOL.D2085
MgTOL.A0947	MgTOL.H1023
MgTOL.A0947	MgTOL.I0067
MgTOL.A1059	MgTOL.F1856
MgTOL.B0399	MgTOL.L0511
MgTOL.B0515	MgTOL.B0967
MgTOL.B0515	MgTOL.M1199
MgTOL.B0515	MgTOL.F0867
MgTOL.B0966	MgTOL.H1023
MgTOL.B0967	MgTOL.A0358
MgTOL.B1157	MgTOL.K1356
MgTOL.B1157	MgTOL.O1087
MgTOL.B1553	MgTOL.M1811
MgTOL.B1553	MgTOL.J0175
MgTOL.B1630	MgTOL.E1303
MgTOL.B1645	MgTOL.M1567
MgTOL.B1645	MgTOL.N0174
MgTOL.B1645	MgTOL.J1733
MgTOL.B1645	MgTOL.I0852
MgTOL.C0218	MgTOL.J1733
MgTOL.C0218	MgTOL.N0174
MgTOL.C0218	MgTOL.E0742
MgTOL.C0218	MgTOL.G0971
MgTOL.C0287	MgTOL.G1122
MgTOL.C0461	MgTOL.A0629
MgTOL.C0461	MgTOL.O0866
MgTOL.C0481	MgTOL.E0857
MgTOL.C0481	MgTOL.M2057
MgTOL.C0481	MgTOL.C0807
MgTOL.C0481	MgTOL.L0521
MgTOL.C0481	MgTOL.N1130
MgTOL.C0548	MgTOL.J0168
MgTOL.C0601	MgTOL.F1856
MgTOL.C0807	MgTOL.E0857
MgTOL.C0807	MgTOL.F0867
MgTOL.C0807	MgTOL.M2057
MgTOL.C0807	MgTOL.L0521
MgTOL.C0807	MgTOL.N1130
MgTOL.C0816	MgTOL.L1626
MgTOL.C0847	MgTOL.M1714
MgTOL.C0906	MgTOL.J1325
MgTOL.C0906	MgTOL.K0999
MgTOL.C0906	MgTOL.O1065
MgTOL.C0906	MgTOL.N2817
MgTOL.C1341	MgTOL.A0284
MgTOL.C1341	MgTOL.J0552
MgTOL.C1341	MgTOL.J1733
MgTOL.D0110	MgTOL.H2449
MgTOL.D0267	MgTOL.M0352
MgTOL.D0267	MgTOL.F1674
MgTOL.D0280	MgTOL.A0216
MgTOL.D0312	MgTOL.D0718
MgTOL.D0312	MgTOL.D2250
MgTOL.D0312	MgTOL.I0231
MgTOL.D0312	MgTOL.I0674
MgTOL.D0312	MgTOL.J0773
MgTOL.D0312	MgTOL.L0525
MgTOL.D0312	MgTOL.N1571
MgTOL.D0454	MgTOL.H0724
MgTOL.D0454	MgTOL.L1274
MgTOL.D0620	MgTOL.B1553
MgTOL.D0620	MgTOL.K0999
MgTOL.D0620	MgTOL.N1182
MgTOL.D0626	MgTOL.M1199
MgTOL.D0626	MgTOL.F0867
MgTOL.D0626	MgTOL.L1564
MgTOL.D0718	MgTOL.J0773
MgTOL.D0718	MgTOL.D2250
MgTOL.D0718	MgTOL.I0231
MgTOL.D0718	MgTOL.I0674
MgTOL.D0718	MgTOL.L0525
MgTOL.D1073	MgTOL.L0058
MgTOL.D1073	MgTOL.I0074
MgTOL.D1073	MgTOL.O0198
MgTOL.D1177	MgTOL.E0742
MgTOL.D1177	MgTOL.I0852
MgTOL.D1189	MgTOL.K0538
MgTOL.D1257	MgTOL.J0644
MgTOL.D1257	MgTOL.L0521
MgTOL.D1381	MgTOL.H2134
MgTOL.D1511	MgTOL.G1098
MgTOL.D1511	MgTOL.L0194
MgTOL.D1711	MgTOL.E1176
MgTOL.D2085	MgTOL.L1274
MgTOL.D2085	MgTOL.I0067
MgTOL.D2250	MgTOL.D0718
MgTOL.D2250	MgTOL.I0231
MgTOL.D2250	MgTOL.I0674
MgTOL.D2250	MgTOL.L0525
MgTOL.D2250	MgTOL.L1626
MgTOL.D2250	MgTOL.D0312
MgTOL.D2250	MgTOL.J0773
MgTOL.D2250	MgTOL.N1571
MgTOL.E0167	MgTOL.L1115
MgTOL.E0167	MgTOL.E1042
MgTOL.E0167	MgTOL.J0435
MgTOL.E0209	MgTOL.H2203
MgTOL.E0209	MgTOL.F1634
MgTOL.E0523	MgTOL.J1276
MgTOL.E0523	MgTOL.O0866
MgTOL.E0740	MgTOL.E0741
MgTOL.E0740	MgTOL.N0336
MgTOL.E0740	MgTOL.E1280
MgTOL.E0741	MgTOL.N0336
MgTOL.E0741	MgTOL.E0740
MgTOL.E0742	MgTOL.A0284
MgTOL.E0742	MgTOL.D1177
MgTOL.E0742	MgTOL.I0852
MgTOL.E0742	MgTOL.N0174
MgTOL.E0857	MgTOL.C0807
MgTOL.E0857	MgTOL.M2057
MgTOL.E0972	MgTOL.K0538
MgTOL.E1042	MgTOL.E0167
MgTOL.E1042	MgTOL.L1115
MgTOL.E1127	MgTOL.J1325
MgTOL.E1152	MgTOL.L1861
MgTOL.E1280	MgTOL.N0336
MgTOL.E1303	MgTOL.M0785
MgTOL.F0024	MgTOL.E0523
MgTOL.F0292	MgTOL.J1325
MgTOL.F0292	MgTOL.N2817
MgTOL.F0292	MgTOL.O1065
MgTOL.F0707	MgTOL.G0971
MgTOL.F0855	MgTOL.I0074
MgTOL.F0855	MgTOL.J0773
MgTOL.F0855	MgTOL.K0640
MgTOL.F0855	MgTOL.D0718
MgTOL.F0855	MgTOL.I0231
MgTOL.F0855	MgTOL.I0674
MgTOL.F0855	MgTOL.J0435
MgTOL.F0855	MgTOL.L0525
MgTOL.F0855	MgTOL.L1626
MgTOL.F0867	MgTOL.E0742
MgTOL.F0867	MgTOL.M1044
MgTOL.F0961	MgTOL.N1130
MgTOL.F1173	MgTOL.D0838
MgTOL.F1609	MgTOL.H2300
MgTOL.F1634	MgTOL.J1733
MgTOL.F1634	MgTOL.L1368
MgTOL.F1634	MgTOL.L1786
MgTOL.F1634	MgTOL.M1567
MgTOL.F1634	MgTOL.N0174
MgTOL.F1674	MgTOL.N1224
MgTOL.F1855	MgTOL.D0838
MgTOL.F2005	MgTOL.H0066
MgTOL.F2005	MgTOL.K0999
MgTOL.F2167	MgTOL.B0967
MgTOL.G0122	MgTOL.H0877
MgTOL.G0122	MgTOL.H0886
MgTOL.G0210	MgTOL.J0743
MgTOL.G0210	MgTOL.M1199
MgTOL.G0466	MgTOL.D0838
MgTOL.G0483	MgTOL.D1511
MgTOL.G0483	MgTOL.G1098
MgTOL.G0496	MgTOL.N1182
MgTOL.G0687	MgTOL.F0855
MgTOL.G0687	MgTOL.I0074
MgTOL.G0687	MgTOL.K0640
MgTOL.G0687	MgTOL.K1099
MgTOL.G0687	MgTOL.L0511
MgTOL.G0971	MgTOL.C0218
MgTOL.G0971	MgTOL.E0742
MgTOL.G0971	MgTOL.I0852
MgTOL.G1098	MgTOL.D1177
MgTOL.G1098	MgTOL.D1511
MgTOL.G1098	MgTOL.E1280
MgTOL.G1122	MgTOL.C0287
MgTOL.G1122	MgTOL.H0877
MgTOL.H0066	MgTOL.H2134
MgTOL.H0098	MgTOL.M1044
MgTOL.H0098	MgTOL.F0867
MgTOL.H0156	MgTOL.J0773
MgTOL.H0713	MgTOL.I0969
MgTOL.H0724	MgTOL.A0947
MgTOL.H0724	MgTOL.K0650
MgTOL.H0724	MgTOL.L1274
MgTOL.H0724	MgTOL.D0454
MgTOL.H0724	MgTOL.D2085
MgTOL.H0724	MgTOL.I0067
MgTOL.H0794	MgTOL.E0972
MgTOL.H0794	MgTOL.K0538
MgTOL.H0794	MgTOL.L0043
MgTOL.H0794	MgTOL.N3223
MgTOL.H0851	MgTOL.E0857
MgTOL.H0886	MgTOL.H2124
MgTOL.H0959	MgTOL.L1115
MgTOL.H0960	MgTOL.A0216
MgTOL.H0960	MgTOL.J0175
MgTOL.H0960	MgTOL.E0741
MgTOL.H0960	MgTOL.N0336
MgTOL.H0960	MgTOL.E0740
MgTOL.H0960	MgTOL.E1303
MgTOL.H0960	MgTOL.L0194
MgTOL.H0960	MgTOL.M1543
MgTOL.H0960	MgTOL.M1811
MgTOL.H1020	MgTOL.H2300
MgTOL.H1442	MgTOL.J0175
MgTOL.H1442	MgTOL.K0999
MgTOL.H1442	MgTOL.M1811
MgTOL.H1769	MgTOL.K0650
MgTOL.H1913	MgTOL.F1855
MgTOL.H2134	MgTOL.J1323
MgTOL.H2134	MgTOL.J1322
MgTOL.H2289	MgTOL.A0629
MgTOL.H2289	MgTOL.C0461
MgTOL.H2289	MgTOL.O0866
MgTOL.H2449	MgTOL.D0110
MgTOL.H2632	MgTOL.M0352
MgTOL.I0067	MgTOL.L1274
MgTOL.I0067	MgTOL.D2085
MgTOL.I0067	MgTOL.H0724
MgTOL.I0074	MgTOL.F0855
MgTOL.I0074	MgTOL.K0640
MgTOL.I0231	MgTOL.C0816
MgTOL.I0231	MgTOL.D0718
MgTOL.I0231	MgTOL.D2250
MgTOL.I0231	MgTOL.I0674
MgTOL.I0231	MgTOL.J0168
MgTOL.I0231	MgTOL.L0525
MgTOL.I0231	MgTOL.L1626
MgTOL.I0231	MgTOL.C0548
MgTOL.I0231	MgTOL.J0773
MgTOL.I0357	MgTOL.J0175
MgTOL.I0357	MgTOL.O1065
MgTOL.I0357	MgTOL.B1553
MgTOL.I0357	MgTOL.K0999
MgTOL.I0357	MgTOL.M1811
MgTOL.I0392	MgTOL.M0352
MgTOL.I0639	MgTOL.E0741
MgTOL.I0639	MgTOL.N0336
MgTOL.I0639	MgTOL.E0740
MgTOL.I0674	MgTOL.O0198
MgTOL.I0674	MgTOL.D0718
MgTOL.I0674	MgTOL.D2250
MgTOL.I0674	MgTOL.I0231
MgTOL.I0674	MgTOL.L0525
MgTOL.I0674	MgTOL.J0773
MgTOL.I0787	MgTOL.M0352
MgTOL.I0852	MgTOL.A0284
MgTOL.I0852	MgTOL.E0742
MgTOL.I0852	MgTOL.J0552
MgTOL.I0852	MgTOL.M1567
MgTOL.I0852	MgTOL.N0174
MgTOL.I1030	MgTOL.H2134
MgTOL.I1030	MgTOL.J1322
MgTOL.I1030	MgTOL.J1323
MgTOL.J0121	MgTOL.A0216
MgTOL.J0121	MgTOL.E1176
MgTOL.J0168	MgTOL.C0548
MgTOL.J0172	MgTOL.D1073
MgTOL.J0172	MgTOL.F0855
MgTOL.J0172	MgTOL.G0687
MgTOL.J0172	MgTOL.I0074
MgTOL.J0172	MgTOL.K0640
MgTOL.J0172	MgTOL.K1099
MgTOL.J0172	MgTOL.O0198
MgTOL.J0175	MgTOL.B1630
MgTOL.J0175	MgTOL.E1303
MgTOL.J0175	MgTOL.M1811
MgTOL.J0312	MgTOL.M1138
MgTOL.J0435	MgTOL.E0167
MgTOL.J0435	MgTOL.L1115
MgTOL.J0532	MgTOL.D2379
MgTOL.J0552	MgTOL.D0431
MgTOL.J0552	MgTOL.H1715
MgTOL.J0552	MgTOL.J0999
MgTOL.J0552	MgTOL.L1368
MgTOL.J0644	MgTOL.D1257
MgTOL.J0644	MgTOL.E0742
MgTOL.J0773	MgTOL.F0855
MgTOL.J0773	MgTOL.J1322
MgTOL.J0773	MgTOL.K0640
MgTOL.J0773	MgTOL.N1571
MgTOL.J0773	MgTOL.H2134
MgTOL.J0773	MgTOL.C0548
MgTOL.J0773	MgTOL.D0718
MgTOL.J0773	MgTOL.D2250
MgTOL.J0773	MgTOL.I0231
MgTOL.J0773	MgTOL.I0674
MgTOL.J0773	MgTOL.J1323
MgTOL.J0773	MgTOL.L0525
MgTOL.J1276	MgTOL.E0523
MgTOL.J1276	MgTOL.O0866
MgTOL.J1279	MgTOL.L0511
MgTOL.J1322	MgTOL.H2134
MgTOL.J1322	MgTOL.M1543
MgTOL.J1322	MgTOL.J1323
MgTOL.J1323	MgTOL.E0167
MgTOL.J1323	MgTOL.H2134
MgTOL.J1323	MgTOL.J1322
MgTOL.J1323	MgTOL.D1163
MgTOL.J1323	MgTOL.F1137
MgTOL.J1323	MgTOL.J0435
MgTOL.J1325	MgTOL.N2817
MgTOL.J1453	MgTOL.I0674
MgTOL.J1453	MgTOL.I0074
MgTOL.J1733	MgTOL.M1567
MgTOL.J1733	MgTOL.N0174
MgTOL.J1733	MgTOL.C0218
MgTOL.J1733	MgTOL.D1177
MgTOL.J1733	MgTOL.F1634
MgTOL.K0233	MgTOL.E0741
MgTOL.K0233	MgTOL.E0740
MgTOL.K0401	MgTOL.C0287
MgTOL.K0401	MgTOL.J1453
MgTOL.K0401	MgTOL.G1122
MgTOL.K0470	MgTOL.M1044
MgTOL.K0470	MgTOL.F0867
MgTOL.K0507	MgTOL.H2134
MgTOL.K0535	MgTOL.M1081
MgTOL.K0535	MgTOL.B0399
MgTOL.K0535	MgTOL.H0156
MgTOL.K0535	MgTOL.K1099
MgTOL.K0535	MgTOL.L0511
MgTOL.K0538	MgTOL.N1224
MgTOL.K0640	MgTOL.D2379
MgTOL.K0640	MgTOL.F0855
MgTOL.K0640	MgTOL.I0074
MgTOL.K0640	MgTOL.J0773
MgTOL.K0640	MgTOL.L0511
MgTOL.K0650	MgTOL.D0454
MgTOL.K0650	MgTOL.A0947
MgTOL.K0650	MgTOL.H0724
MgTOL.K0650	MgTOL.L1274
MgTOL.K0650	MgTOL.I0067
MgTOL.K0774	MgTOL.I0969
MgTOL.K0999	MgTOL.M1081
MgTOL.K1010	MgTOL.D0134
MgTOL.K1010	MgTOL.F1173
MgTOL.K1099	MgTOL.G0687
MgTOL.K1099	MgTOL.L0511
MgTOL.K1306	MgTOL.K0507
MgTOL.K1356	MgTOL.B1157
MgTOL.K1356	MgTOL.O1087
MgTOL.L0043	MgTOL.K0538
MgTOL.L0194	MgTOL.D1511
MgTOL.L0511	MgTOL.D2379
MgTOL.L0511	MgTOL.J1279
MgTOL.L0511	MgTOL.K0640
MgTOL.L0521	MgTOL.D1257
MgTOL.L0525	MgTOL.C0816
MgTOL.L0525	MgTOL.D0718
MgTOL.L0525	MgTOL.D2250
MgTOL.L0525	MgTOL.I0231
MgTOL.L0525	MgTOL.I0674
MgTOL.L0525	MgTOL.J0168
MgTOL.L0525	MgTOL.L1626
MgTOL.L0525	MgTOL.C0548
MgTOL.L0525	MgTOL.J0773
MgTOL.L1115	MgTOL.H0959
MgTOL.L1272	MgTOL.E0857
MgTOL.L1272	MgTOL.F0867
MgTOL.L1272	MgTOL.M2057
MgTOL.L1272	MgTOL.O0558
MgTOL.L1272	MgTOL.C0807
MgTOL.L1274	MgTOL.D2085
MgTOL.L1274	MgTOL.I0067
MgTOL.L1446	MgTOL.H2203
MgTOL.L1552	MgTOL.A0561
MgTOL.L1626	MgTOL.C0816
MgTOL.L1626	MgTOL.D2250
MgTOL.L1626	MgTOL.I0231
MgTOL.L1636	MgTOL.M0715
MgTOL.L1786	MgTOL.B0399
MgTOL.L1786	MgTOL.H0156
MgTOL.L1786	MgTOL.L1368
MgTOL.M0003	MgTOL.J1453
MgTOL.M0003	MgTOL.A0203
MgTOL.M0715	MgTOL.L1636
MgTOL.M1031	MgTOL.D0838
MgTOL.M1044	MgTOL.M0003
MgTOL.M1044	MgTOL.A0203
MgTOL.M1044	MgTOL.F0867
MgTOL.M1081	MgTOL.K0999
MgTOL.M1138	MgTOL.N2817
MgTOL.M1138	MgTOL.J0312
MgTOL.M1138	MgTOL.J1325
MgTOL.M1199	MgTOL.F0867
MgTOL.M1199	MgTOL.H0877
MgTOL.M1527	MgTOL.B0967
MgTOL.M1543	MgTOL.H2134
MgTOL.M1543	MgTOL.N0118
MgTOL.M1567	MgTOL.J1733
MgTOL.M1567	MgTOL.A0284
MgTOL.M1567	MgTOL.D0838
MgTOL.M1567	MgTOL.I0852
MgTOL.M1567	MgTOL.J0552
MgTOL.M1567	MgTOL.N0174
MgTOL.M1714	MgTOL.C0847
MgTOL.M1811	MgTOL.E1303
MgTOL.M1811	MgTOL.J0175
MgTOL.M2057	MgTOL.C0807
MgTOL.M2057	MgTOL.L0521
MgTOL.M2057	MgTOL.N1130
MgTOL.M2057	MgTOL.E0857
MgTOL.M2057	MgTOL.M0785
MgTOL.N0174	MgTOL.C0218
MgTOL.N0174	MgTOL.F1634
MgTOL.N0174	MgTOL.J1733
MgTOL.N0174	MgTOL.A0284
MgTOL.N0174	MgTOL.E0742
MgTOL.N0174	MgTOL.G0971
MgTOL.N0174	MgTOL.I0852
MgTOL.N0174	MgTOL.M1567
MgTOL.N0336	MgTOL.E0740
MgTOL.N0336	MgTOL.D1511
MgTOL.N0336	MgTOL.E0741
MgTOL.N0336	MgTOL.E1280
MgTOL.N0336	MgTOL.G1098
MgTOL.N0369	MgTOL.A0203
MgTOL.N0369	MgTOL.M0003
MgTOL.N0444	MgTOL.M1199
MgTOL.N0444	MgTOL.C0935
MgTOL.N0444	MgTOL.D2379
MgTOL.N1130	MgTOL.L1564
MgTOL.N1130	MgTOL.C0807
MgTOL.N1182	MgTOL.D0110
MgTOL.N1182	MgTOL.H2449
MgTOL.N1224	MgTOL.F1674
MgTOL.N1224	MgTOL.L1368
MgTOL.N1303	MgTOL.M1044
MgTOL.N1303	MgTOL.E1303
MgTOL.N1303	MgTOL.F0867
MgTOL.N1571	MgTOL.D0312
MgTOL.N1571	MgTOL.D0718
MgTOL.N1571	MgTOL.D2250
MgTOL.N1571	MgTOL.F0855
MgTOL.N1571	MgTOL.I0231
MgTOL.N1571	MgTOL.I0674
MgTOL.N1571	MgTOL.J0773
MgTOL.N1571	MgTOL.K0640
MgTOL.N1571	MgTOL.L0525
MgTOL.N1818	MgTOL.H2134
MgTOL.N1818	MgTOL.J1322
MgTOL.N1818	MgTOL.I1030
MgTOL.N1818	MgTOL.J1323
MgTOL.N1818	MgTOL.K0538
MgTOL.N2043	MgTOL.H0877
MgTOL.N2043	MgTOL.I0969
MgTOL.N2043	MgTOL.K0774
MgTOL.N2205	MgTOL.N1130
MgTOL.N2299	MgTOL.F0867
MgTOL.N2638	MgTOL.D0484
MgTOL.N2638	MgTOL.E0523
MgTOL.N2638	MgTOL.J1276
MgTOL.N2817	MgTOL.B1630
MgTOL.N2817	MgTOL.J0175
MgTOL.N2817	MgTOL.J1325
MgTOL.N3206	MgTOL.J0644
MgTOL.N3223	MgTOL.J1323
MgTOL.N3223	MgTOL.N1818
MgTOL.N3332	MgTOL.H2203
MgTOL.N3332	MgTOL.K0376
MgTOL.N3383	MgTOL.H2203
MgTOL.O0558	MgTOL.M0352
MgTOL.O0866	MgTOL.A0629
MgTOL.O1065	MgTOL.J1325
MgTOL.O1065	MgTOL.N2817
MgTOL.O1087	MgTOL.B1157
MgTOL.O1087	MgTOL.K1356
MgTOL.O1184	MgTOL.E0857
MgTOL.A0629	MgTOL.H2289
MgTOL.A0629	MgTOL.C0461
MgTOL.A0947	MgTOL.L1274
MgTOL.A1059	MgTOL.F1173
MgTOL.B0515	MgTOL.H0098
MgTOL.B0515	MgTOL.K0401
MgTOL.B0966	MgTOL.B0967
MgTOL.B1630	MgTOL.K0538
MgTOL.B1645	MgTOL.C0218
MgTOL.C0287	MgTOL.H0877
MgTOL.C0461	MgTOL.H2289
MgTOL.C0548	MgTOL.B1622
MgTOL.C0807	MgTOL.M1044
MgTOL.C1341	MgTOL.M1567
MgTOL.C1341	MgTOL.F1634
MgTOL.D0484	MgTOL.E0742
MgTOL.D0620	MgTOL.E1127
MgTOL.D0626	MgTOL.A0816
MgTOL.D0626	MgTOL.L1861
MgTOL.D1073	MgTOL.J0172
MgTOL.D1189	MgTOL.F1173
MgTOL.D1381	MgTOL.J1322
MgTOL.E0209	MgTOL.G1122
MgTOL.E0523	MgTOL.A0629
MgTOL.E0742	MgTOL.J1733
MgTOL.E0857	MgTOL.L0521
MgTOL.E0972	MgTOL.N2521
MgTOL.F0024	MgTOL.J1276
MgTOL.F0855	MgTOL.D2250
MgTOL.F0867	MgTOL.I0852
MgTOL.F1609	MgTOL.H1020
MgTOL.F1634	MgTOL.A0284
MgTOL.G0210	MgTOL.K0401
MgTOL.H0156	MgTOL.L0511
MgTOL.H0794	MgTOL.H1442
MgTOL.H0851	MgTOL.M2057
MgTOL.H1442	MgTOL.N2817
MgTOL.H1726	MgTOL.C0906
MgTOL.H2203	MgTOL.G0687
MgTOL.I0067	MgTOL.A0947
MgTOL.I0074	MgTOL.I0674
MgTOL.I0231	MgTOL.J0435
MgTOL.I0674	MgTOL.I0074
MgTOL.I0674	MgTOL.N1571
MgTOL.J0644	MgTOL.I0852
MgTOL.J0773	MgTOL.J0168
MgTOL.J1325	MgTOL.O1065
MgTOL.J1453	MgTOL.C0548
MgTOL.K0401	MgTOL.M1199
MgTOL.K0470	MgTOL.F0377
MgTOL.K0535	MgTOL.J0773
MgTOL.K0640	MgTOL.D0718
MgTOL.K0640	MgTOL.J0435
MgTOL.K1355	MgTOL.L1636
MgTOL.L0043	MgTOL.E0972
MgTOL.L0521	MgTOL.M2057
MgTOL.L1272	MgTOL.M1044
MgTOL.L1274	MgTOL.D0454
MgTOL.L1626	MgTOL.L1115
MgTOL.M1138	MgTOL.O1065
MgTOL.M1199	MgTOL.L1446
MgTOL.N0118	MgTOL.H2134
MgTOL.N0444	MgTOL.K0538
MgTOL.N0444	MgTOL.N3223
MgTOL.N0444	MgTOL.M0003
MgTOL.N1130	MgTOL.E0857
MgTOL.N1130	MgTOL.F0867
MgTOL.N1130	MgTOL.M2057
MgTOL.N1571	MgTOL.J1279
MgTOL.N2299	MgTOL.B0515
MgTOL.N2638	MgTOL.J0644
MgTOL.N2817	MgTOL.M1811
MgTOL.N3223	MgTOL.I1030
MgTOL.N3332	MgTOL.F1173
MgTOL.N3332	MgTOL.G1122
MgTOL.O0866	MgTOL.H2289
MgTOL.O1184	MgTOL.M2057
MgTOL.A0816	MgTOL.F0377
MgTOL.B0515	MgTOL.M1044
MgTOL.C0809	MgTOL.N1571
MgTOL.C0816	MgTOL.E0167
MgTOL.D0312	MgTOL.J1279
MgTOL.D0620	MgTOL.O1065
MgTOL.D0626	MgTOL.M1044
MgTOL.D0626	MgTOL.I1087
MgTOL.D0718	MgTOL.K0640
MgTOL.D2085	MgTOL.D0454
MgTOL.D2192	MgTOL.F1173
MgTOL.E0741	MgTOL.E1280
MgTOL.E0972	MgTOL.H2124
MgTOL.F0292	MgTOL.C0906
MgTOL.F0292	MgTOL.H1726
MgTOL.F0855	MgTOL.E0167
MgTOL.F2167	MgTOL.N0334
MgTOL.G0210	MgTOL.N2521
MgTOL.G0687	MgTOL.L1115
MgTOL.H0098	MgTOL.M1199
MgTOL.H0794	MgTOL.H1726
MgTOL.H0851	MgTOL.H1726
MgTOL.H1020	MgTOL.F1609
MgTOL.H1442	MgTOL.J1325
MgTOL.H1442	MgTOL.L0043
MgTOL.H2134	MgTOL.I1030
MgTOL.I0074	MgTOL.J1453
MgTOL.I0231	MgTOL.F0855
MgTOL.I0357	MgTOL.A0947
MgTOL.I0357	MgTOL.E1127
MgTOL.I0357	MgTOL.H0713
MgTOL.I0674	MgTOL.D0312
MgTOL.I0674	MgTOL.F0855
MgTOL.J0773	MgTOL.H1726
MgTOL.J0773	MgTOL.I1030
MgTOL.J1322	MgTOL.I1030
MgTOL.K0087	MgTOL.N0334
MgTOL.K0376	MgTOL.H1726
MgTOL.K0376	MgTOL.C0906
MgTOL.K0376	MgTOL.I1030
MgTOL.K0535	MgTOL.F0377
MgTOL.K0640	MgTOL.G0687
MgTOL.K0640	MgTOL.L1626
MgTOL.K0650	MgTOL.D2085
MgTOL.K0774	MgTOL.F1173
MgTOL.K1010	MgTOL.D1189
MgTOL.K1010	MgTOL.I0969
MgTOL.K1010	MgTOL.K0774
MgTOL.L0194	MgTOL.N0336
MgTOL.L0491	MgTOL.N0334
MgTOL.L0521	MgTOL.C0807
MgTOL.L1272	MgTOL.H0098
MgTOL.L1272	MgTOL.K0535
MgTOL.L1446	MgTOL.D0134
MgTOL.L1626	MgTOL.J0435
MgTOL.M0689	MgTOL.F1173
MgTOL.M0785	MgTOL.N1130
MgTOL.M0785	MgTOL.K0535
MgTOL.N0336	MgTOL.H0156
MgTOL.N0444	MgTOL.L0043
MgTOL.N1303	MgTOL.A0816
MgTOL.N1571	MgTOL.L1626
MgTOL.N2043	MgTOL.F1173
MgTOL.N2205	MgTOL.K0535
MgTOL.N2299	MgTOL.K0535
MgTOL.N3223	MgTOL.H2134
MgTOL.N3332	MgTOL.D1189
MgTOL.N3332	MgTOL.H1442
MgTOL.O0866	MgTOL.C0461
MgTOL.A0816	MgTOL.K0470
MgTOL.A0816	MgTOL.L0043
MgTOL.A0816	MgTOL.N1130
MgTOL.A0816	MgTOL.N1303
MgTOL.A0816	MgTOL.H0156
MgTOL.B1553	MgTOL.F0377
MgTOL.C0807	MgTOL.H0098
MgTOL.C0807	MgTOL.K0535
MgTOL.C0906	MgTOL.E1127
MgTOL.C1170	MgTOL.L1636
MgTOL.D0620	MgTOL.A0947
MgTOL.D0626	MgTOL.B0515
MgTOL.D0626	MgTOL.H0098
MgTOL.D0626	MgTOL.K0401
MgTOL.D0626	MgTOL.K0535
MgTOL.D0718	MgTOL.N1571
MgTOL.E1176	MgTOL.A0216
MgTOL.F0292	MgTOL.M1199
MgTOL.F0292	MgTOL.N0444
MgTOL.F0292	MgTOL.G0687
MgTOL.F0855	MgTOL.L1115
MgTOL.F0961	MgTOL.E0857
MgTOL.G0122	MgTOL.I0969
MgTOL.G0365	MgTOL.L1446
MgTOL.G0687	MgTOL.D2379
MgTOL.G0971	MgTOL.N0174
MgTOL.G1122	MgTOL.J1453
MgTOL.H0156	MgTOL.J1279
MgTOL.H0713	MgTOL.F1173
MgTOL.H0794	MgTOL.H2124
MgTOL.H0851	MgTOL.D0484
MgTOL.H0960	MgTOL.E1280
MgTOL.H1442	MgTOL.K0376
MgTOL.H1442	MgTOL.N0444
MgTOL.H1442	MgTOL.H1726
MgTOL.H1726	MgTOL.K0376
MgTOL.H1769	MgTOL.N1130
MgTOL.H1913	MgTOL.L0521
MgTOL.H1913	MgTOL.M2057
MgTOL.I0067	MgTOL.D0454
MgTOL.I0231	MgTOL.H1726
MgTOL.I0357	MgTOL.H1367
MgTOL.I0357	MgTOL.C0906
MgTOL.I0357	MgTOL.H1442
MgTOL.I0674	MgTOL.K0640
MgTOL.I1030	MgTOL.N1818
MgTOL.J0773	MgTOL.N3223
MgTOL.J1325	MgTOL.E1127
MgTOL.K0774	MgTOL.D1189
MgTOL.L0043	MgTOL.H1442
MgTOL.L0043	MgTOL.H1726
MgTOL.L0043	MgTOL.O1184
MgTOL.L0043	MgTOL.H2124
MgTOL.L0194	MgTOL.D1177
MgTOL.L0511	MgTOL.K1099
MgTOL.L0521	MgTOL.N3206
MgTOL.L0521	MgTOL.E0857
MgTOL.L1274	MgTOL.F0377
MgTOL.L1274	MgTOL.H0724
MgTOL.L1626	MgTOL.L0525
MgTOL.L1636	MgTOL.K1355
MgTOL.M0715	MgTOL.B0430
MgTOL.M1138	MgTOL.J0175
MgTOL.M1199	MgTOL.B0515
MgTOL.N0444	MgTOL.H1442
MgTOL.N0444	MgTOL.A0203
MgTOL.N0444	MgTOL.H1726
MgTOL.N0444	MgTOL.K0401
MgTOL.N1130	MgTOL.M1044
MgTOL.N1130	MgTOL.L0521
MgTOL.N1182	MgTOL.I0969
MgTOL.N1303	MgTOL.B0515
MgTOL.N1558	MgTOL.A0216
MgTOL.N1818	MgTOL.H1726
MgTOL.N2299	MgTOL.M1044
MgTOL.N2299	MgTOL.C0481
MgTOL.N2299	MgTOL.N1303
MgTOL.N2817	MgTOL.O1065
MgTOL.N3223	MgTOL.C0906
MgTOL.N3223	MgTOL.N2521
MgTOL.N3332	MgTOL.K0774
MgTOL.O1184	MgTOL.E0972

## Sheet: GRN2
Source	Target
MgTOL.M0792	MgTOL.A0147
MgTOL.A0147	MgTOL.A0183
MgTOL.H2632	MgTOL.A0203
MgTOL.N0369	MgTOL.A0203
MgTOL.E0167	MgTOL.A0358
MgTOL.O0866	MgTOL.A0629
MgTOL.D2085	MgTOL.A0947
MgTOL.H1023	MgTOL.A0947
MgTOL.H0724	MgTOL.A0947
MgTOL.J1059	MgTOL.A0274
MgTOL.M0858	MgTOL.A0274
MgTOL.N0293	MgTOL.A0274
MgTOL.D1177	MgTOL.A0284
MgTOL.N2200	MgTOL.A0284
MgTOL.L1552	MgTOL.A0561
MgTOL.C1341	MgTOL.A0578
MgTOL.K0825	MgTOL.A0578
MgTOL.L0388	MgTOL.A0578
MgTOL.M0417	MgTOL.A0578
MgTOL.M0689	MgTOL.A0578
MgTOL.H1769	MgTOL.A0816
MgTOL.K0535	MgTOL.A0816
MgTOL.M0785	MgTOL.A0816
MgTOL.M1044	MgTOL.A0816
MgTOL.N0444	MgTOL.A0816
MgTOL.E0003	MgTOL.A1059
MgTOL.G0483	MgTOL.A1059
MgTOL.I0600	MgTOL.A1059
MgTOL.N2299	MgTOL.A1059
MgTOL.E0003	MgTOL.B0966
MgTOL.N0334	MgTOL.B0966
MgTOL.B0966	MgTOL.B0911
MgTOL.F2167	MgTOL.B0911
MgTOL.J0483	MgTOL.B0911
MgTOL.L1690	MgTOL.B0911
MgTOL.N0334	MgTOL.B0911
MgTOL.N2478	MgTOL.B0911
MgTOL.K1356	MgTOL.B1157
MgTOL.G0971	MgTOL.B1553
MgTOL.M1138	MgTOL.B1553
MgTOL.G0452	MgTOL.B1645
MgTOL.J1554	MgTOL.B1645
MgTOL.K0087	MgTOL.B1645
MgTOL.N1430	MgTOL.B1645
MgTOL.C1170	MgTOL.B0399
MgTOL.H0156	MgTOL.B0399
MgTOL.I0156	MgTOL.B0399
MgTOL.J1279	MgTOL.B0399
MgTOL.I0639	MgTOL.B0624
MgTOL.N3245	MgTOL.B0624
MgTOL.J1059	MgTOL.B1188
MgTOL.N2547	MgTOL.B1188
MgTOL.M1523	MgTOL.B1528
MgTOL.M1901	MgTOL.B1528
MgTOL.H0960	MgTOL.B1630
MgTOL.F0417	MgTOL.B1676
MgTOL.H0086	MgTOL.B1676
MgTOL.J0991	MgTOL.B1676
MgTOL.J1554	MgTOL.B1676
MgTOL.M1527	MgTOL.B1676
MgTOL.H2289	MgTOL.C0461
MgTOL.J1276	MgTOL.C0461
MgTOL.C0807	MgTOL.C0481
MgTOL.H1913	MgTOL.C0481
MgTOL.B1528	MgTOL.C0601
MgTOL.F1856	MgTOL.C0601
MgTOL.M0737	MgTOL.C0601
MgTOL.N2008	MgTOL.C0601
MgTOL.E1042	MgTOL.C1170
MgTOL.M1714	MgTOL.C1170
MgTOL.L0388	MgTOL.C1341
MgTOL.L0181	MgTOL.C1341
MgTOL.G1122	MgTOL.C0287
MgTOL.E0740	MgTOL.C0218
MgTOL.J1733	MgTOL.C0218
MgTOL.N0174	MgTOL.C0218
MgTOL.A0274	MgTOL.C0399
MgTOL.B1645	MgTOL.C0399
MgTOL.D2192	MgTOL.C0399
MgTOL.I0392	MgTOL.C0399
MgTOL.L0491	MgTOL.C0399
MgTOL.N1579	MgTOL.C0399
MgTOL.B1622	MgTOL.C0548
MgTOL.J0168	MgTOL.C0548
MgTOL.A0816	MgTOL.C0807
MgTOL.B0515	MgTOL.C0807
MgTOL.C0481	MgTOL.C0807
MgTOL.E0857	MgTOL.C0807
MgTOL.H0098	MgTOL.C0807
MgTOL.H1442	MgTOL.C0807
MgTOL.J0175	MgTOL.C0807
MgTOL.K0470	MgTOL.C0807
MgTOL.L1552	MgTOL.C0807
MgTOL.L1272	MgTOL.C0807
MgTOL.M2057	MgTOL.C0807
MgTOL.N2205	MgTOL.C0807
MgTOL.N1130	MgTOL.C0807
MgTOL.O1065	MgTOL.C0807
MgTOL.L1626	MgTOL.C0816
MgTOL.M1714	MgTOL.C0847
MgTOL.F0292	MgTOL.C0906
MgTOL.H1726	MgTOL.C0906
MgTOL.K0376	MgTOL.C0906
MgTOL.N2581	MgTOL.C1295
MgTOL.N2638	MgTOL.C1295
MgTOL.B0430	MgTOL.D0110
MgTOL.H1480	MgTOL.D0110
MgTOL.H2449	MgTOL.D0110
MgTOL.I0969	MgTOL.D0110
MgTOL.J1600	MgTOL.D0110
MgTOL.L0058	MgTOL.D0110
MgTOL.B0430	MgTOL.D0134
MgTOL.D0312	MgTOL.D0134
MgTOL.D1189	MgTOL.D0134
MgTOL.H2449	MgTOL.D0134
MgTOL.J1279	MgTOL.D0134
MgTOL.M0715	MgTOL.D0134
MgTOL.H1715	MgTOL.D0430
MgTOL.J0357	MgTOL.D0430
MgTOL.N1594	MgTOL.D0430
MgTOL.N1558	MgTOL.D0430
MgTOL.F0377	MgTOL.D0454
MgTOL.M1178	MgTOL.D0507
MgTOL.N2299	MgTOL.D0507
MgTOL.O0198	MgTOL.D0718
MgTOL.F1855	MgTOL.D0838
MgTOL.M1031	MgTOL.D0838
MgTOL.M1567	MgTOL.D0838
MgTOL.B0399	MgTOL.D1073
MgTOL.D2379	MgTOL.D1073
MgTOL.J0172	MgTOL.D1073
MgTOL.O0198	MgTOL.D1073
MgTOL.G1098	MgTOL.D1177
MgTOL.I0852	MgTOL.D1177
MgTOL.C1341	MgTOL.D1398
MgTOL.D0280	MgTOL.D1398
MgTOL.D1525	MgTOL.D1398
MgTOL.J1614	MgTOL.D1398
MgTOL.L1540	MgTOL.D1398
MgTOL.M1428	MgTOL.D1398
MgTOL.J1322	MgTOL.D1381
MgTOL.F1674	MgTOL.D0267
MgTOL.M0352	MgTOL.D0267
MgTOL.A0216	MgTOL.D0280
MgTOL.E1308	MgTOL.D0280
MgTOL.F0521	MgTOL.D0280
MgTOL.I0828	MgTOL.D0280
MgTOL.M1543	MgTOL.D0280
MgTOL.N1558	MgTOL.D0280
MgTOL.D2250	MgTOL.D0312
MgTOL.N1571	MgTOL.D0312
MgTOL.C1295	MgTOL.D0431
MgTOL.I0868	MgTOL.D0431
MgTOL.J1894	MgTOL.D0431
MgTOL.N2478	MgTOL.D0431
MgTOL.H0851	MgTOL.D0484
MgTOL.I0315	MgTOL.D0620
MgTOL.L1540	MgTOL.D0620
MgTOL.M1428	MgTOL.D0620
MgTOL.B0515	MgTOL.D0626
MgTOL.F0292	MgTOL.D0626
MgTOL.F1634	MgTOL.D0626
MgTOL.G0122	MgTOL.D0626
MgTOL.H0960	MgTOL.D0626
MgTOL.A0561	MgTOL.D1189
MgTOL.A0578	MgTOL.D1189
MgTOL.C0816	MgTOL.D1189
MgTOL.F1173	MgTOL.D1189
MgTOL.M0689	MgTOL.D1189
MgTOL.M0720	MgTOL.D1189
MgTOL.N2053	MgTOL.D1189
MgTOL.J0644	MgTOL.D1257
MgTOL.L0521	MgTOL.D1257
MgTOL.G1098	MgTOL.D1511
MgTOL.G0971	MgTOL.D1511
MgTOL.L0058	MgTOL.D1511
MgTOL.L0194	MgTOL.D1511
MgTOL.D1398	MgTOL.D1525
MgTOL.G0723	MgTOL.D1525
MgTOL.I0357	MgTOL.D1525
MgTOL.I1087	MgTOL.D1525
MgTOL.L1552	MgTOL.D1525
MgTOL.E1176	MgTOL.D1711
MgTOL.J0121	MgTOL.D1711
MgTOL.L0491	MgTOL.D1711
MgTOL.A0947	MgTOL.D2085
MgTOL.B1553	MgTOL.D2085
MgTOL.D1511	MgTOL.D2085
MgTOL.I0067	MgTOL.D2085
MgTOL.L1274	MgTOL.D2085
MgTOL.M1031	MgTOL.D2085
MgTOL.G0466	MgTOL.D2192
MgTOL.D0312	MgTOL.D2250
MgTOL.H0156	MgTOL.D2250
MgTOL.I0674	MgTOL.D2250
MgTOL.I0231	MgTOL.D2250
MgTOL.J1279	MgTOL.D2250
MgTOL.N1571	MgTOL.D2250
MgTOL.F1137	MgTOL.D2379
MgTOL.J0532	MgTOL.D2379
MgTOL.B0911	MgTOL.E0003
MgTOL.C0601	MgTOL.E0003
MgTOL.D2192	MgTOL.E0003
MgTOL.F0707	MgTOL.E0003
MgTOL.F2032	MgTOL.E0003
MgTOL.C0816	MgTOL.E0740
MgTOL.E0741	MgTOL.E0740
MgTOL.M2057	MgTOL.E0857
MgTOL.E1303	MgTOL.E0972
MgTOL.H1580	MgTOL.E0972
MgTOL.H2124	MgTOL.E0972
MgTOL.K0538	MgTOL.E0972
MgTOL.L0043	MgTOL.E0972
MgTOL.N3206	MgTOL.E0972
MgTOL.O1184	MgTOL.E0972
MgTOL.B1622	MgTOL.E1042
MgTOL.E0167	MgTOL.E1042
MgTOL.J0435	MgTOL.E1042
MgTOL.A0216	MgTOL.E1176
MgTOL.D1711	MgTOL.E1176
MgTOL.H1020	MgTOL.E1176
MgTOL.H2300	MgTOL.E1176
MgTOL.D0280	MgTOL.E1308
MgTOL.F0521	MgTOL.E1308
MgTOL.I0639	MgTOL.E1308
MgTOL.M0720	MgTOL.E1308
MgTOL.N0251	MgTOL.E1308
MgTOL.E1042	MgTOL.E0167
MgTOL.F0855	MgTOL.E0167
MgTOL.J0435	MgTOL.E0167
MgTOL.H2203	MgTOL.E0209
MgTOL.J1276	MgTOL.E0523
MgTOL.A0284	MgTOL.E0742
MgTOL.I0852	MgTOL.E0742
MgTOL.N0174	MgTOL.E0742
MgTOL.E0740	MgTOL.E0741
MgTOL.N0336	MgTOL.E0741
MgTOL.O0866	MgTOL.E0741
MgTOL.H0651	MgTOL.E0645
MgTOL.M0417	MgTOL.E0645
MgTOL.M1428	MgTOL.E0645
MgTOL.A0358	MgTOL.E1280
MgTOL.A0561	MgTOL.F0292
MgTOL.C0906	MgTOL.F0292
MgTOL.D0484	MgTOL.F0292
MgTOL.D0626	MgTOL.F0292
MgTOL.G0122	MgTOL.F0292
MgTOL.H1442	MgTOL.F0292
MgTOL.H1726	MgTOL.F0292
MgTOL.M1081	MgTOL.F0292
MgTOL.M1199	MgTOL.F0292
MgTOL.N2817	MgTOL.F0292
MgTOL.N0444	MgTOL.F0292
MgTOL.N1818	MgTOL.F0292
MgTOL.D0454	MgTOL.F0377
MgTOL.H0086	MgTOL.F0417
MgTOL.J0483	MgTOL.F0417
MgTOL.J0743	MgTOL.F0417
MgTOL.J0312	MgTOL.F0521
MgTOL.J0743	MgTOL.F0521
MgTOL.G0687	MgTOL.F0855
MgTOL.J0435	MgTOL.F0855
MgTOL.K0640	MgTOL.F0855
MgTOL.L1626	MgTOL.F0855
MgTOL.D0484	MgTOL.F0867
MgTOL.J0644	MgTOL.F0867
MgTOL.O1065	MgTOL.F0867
MgTOL.J1453	MgTOL.F0961
MgTOL.M0720	MgTOL.F0961
MgTOL.M0737	MgTOL.F0961
MgTOL.H1020	MgTOL.F1609
MgTOL.L1786	MgTOL.F1634
MgTOL.D0838	MgTOL.F1855
MgTOL.H1913	MgTOL.F1855
MgTOL.G0687	MgTOL.F1856
MgTOL.G0496	MgTOL.F2005
MgTOL.I0639	MgTOL.F2005
MgTOL.L0840	MgTOL.F2005
MgTOL.N0293	MgTOL.F2005
MgTOL.N2547	MgTOL.F2005
MgTOL.B0967	MgTOL.F2167
MgTOL.B0911	MgTOL.F2167
MgTOL.D1381	MgTOL.F2167
MgTOL.F0961	MgTOL.F2167
MgTOL.K0087	MgTOL.F2167
MgTOL.M1527	MgTOL.F2167
MgTOL.N2581	MgTOL.F0024
MgTOL.M1856	MgTOL.F0707
MgTOL.M0003	MgTOL.F1137
MgTOL.G0365	MgTOL.F1173
MgTOL.N1224	MgTOL.F1674
MgTOL.K1306	MgTOL.F2032
MgTOL.B1622	MgTOL.G0122
MgTOL.E1280	MgTOL.G0122
MgTOL.H1023	MgTOL.G0122
MgTOL.H0886	MgTOL.G0122
MgTOL.K0507	MgTOL.G0122
MgTOL.N0118	MgTOL.G0122
MgTOL.N0336	MgTOL.G0122
MgTOL.H0794	MgTOL.G0210
MgTOL.H2124	MgTOL.G0210
MgTOL.K0401	MgTOL.G0210
MgTOL.J0991	MgTOL.G0452
MgTOL.D0431	MgTOL.G0497
MgTOL.G0466	MgTOL.G0497
MgTOL.M1900	MgTOL.G0497
MgTOL.N2211	MgTOL.G0497
MgTOL.E1152	MgTOL.G0466
MgTOL.N2306	MgTOL.G0466
MgTOL.K1099	MgTOL.G0687
MgTOL.L0511	MgTOL.G0687
MgTOL.D1177	MgTOL.G1098
MgTOL.D1511	MgTOL.G1098
MgTOL.E1280	MgTOL.G1098
MgTOL.G0723	MgTOL.G1098
MgTOL.A0358	MgTOL.G1122
MgTOL.B0967	MgTOL.G1122
MgTOL.C0287	MgTOL.G1122
MgTOL.J1453	MgTOL.G1122
MgTOL.N3332	MgTOL.G1122
MgTOL.E1152	MgTOL.G0011
MgTOL.F0567	MgTOL.G0011
MgTOL.I0600	MgTOL.G0011
MgTOL.N2306	MgTOL.G0011
MgTOL.L1446	MgTOL.G0365
MgTOL.B0624	MgTOL.G0496
MgTOL.F2005	MgTOL.G0496
MgTOL.M0792	MgTOL.G0496
MgTOL.N0047	MgTOL.G0496
MgTOL.E0209	MgTOL.G0483
MgTOL.M1138	MgTOL.H0066
MgTOL.B0624	MgTOL.H0086
MgTOL.B0515	MgTOL.H0098
MgTOL.F0867	MgTOL.H0098
MgTOL.K1355	MgTOL.H0098
MgTOL.M1044	MgTOL.H0098
MgTOL.B1630	MgTOL.H0960
MgTOL.C0481	MgTOL.H0960
MgTOL.M1811	MgTOL.H0960
MgTOL.F1609	MgTOL.H1020
MgTOL.H0959	MgTOL.H1023
MgTOL.D1189	MgTOL.H0713
MgTOL.F1173	MgTOL.H0713
MgTOL.H1480	MgTOL.H0713
MgTOL.H2203	MgTOL.H0713
MgTOL.I0357	MgTOL.H0713
MgTOL.K0825	MgTOL.H0713
MgTOL.K0774	MgTOL.H0713
MgTOL.N0369	MgTOL.H0713
MgTOL.N2008	MgTOL.H0713
MgTOL.A0947	MgTOL.H0724
MgTOL.D0454	MgTOL.H0724
MgTOL.H1769	MgTOL.H0724
MgTOL.I0067	MgTOL.H0724
MgTOL.K0650	MgTOL.H0724
MgTOL.C0287	MgTOL.H0877
MgTOL.D0267	MgTOL.H0877
MgTOL.I0787	MgTOL.H0877
MgTOL.N2043	MgTOL.H0877
MgTOL.G0122	MgTOL.H0886
MgTOL.H2124	MgTOL.H0886
MgTOL.A0816	MgTOL.H1442
MgTOL.C0906	MgTOL.H1442
MgTOL.E0972	MgTOL.H1442
MgTOL.J0644	MgTOL.H1442
MgTOL.F1855	MgTOL.H1913
MgTOL.K1356	MgTOL.H1913
MgTOL.E0209	MgTOL.H2203
MgTOL.I0074	MgTOL.H2203
MgTOL.J1600	MgTOL.H2203
MgTOL.L1446	MgTOL.H2203
MgTOL.N3383	MgTOL.H2203
MgTOL.D0267	MgTOL.H2632
MgTOL.E1042	MgTOL.H0156
MgTOL.J0773	MgTOL.H0156
MgTOL.L1115	MgTOL.H0959
MgTOL.E0645	MgTOL.H0651
MgTOL.M1178	MgTOL.H0651
MgTOL.E0972	MgTOL.H0794
MgTOL.G0210	MgTOL.H0794
MgTOL.H1442	MgTOL.H0794
MgTOL.H2134	MgTOL.H0794
MgTOL.K0376	MgTOL.H0794
MgTOL.L0043	MgTOL.H0794
MgTOL.N3223	MgTOL.H0794
MgTOL.D0484	MgTOL.H0851
MgTOL.B0966	MgTOL.H1367
MgTOL.C0601	MgTOL.H1367
MgTOL.C1341	MgTOL.H1367
MgTOL.D1398	MgTOL.H1367
MgTOL.I0357	MgTOL.H1367
MgTOL.M0365	MgTOL.H1367
MgTOL.N3206	MgTOL.H1580
MgTOL.B1676	MgTOL.H1715
MgTOL.D0430	MgTOL.H1715
MgTOL.F0417	MgTOL.H1715
MgTOL.J0483	MgTOL.H1715
MgTOL.N1579	MgTOL.H1715
MgTOL.N2478	MgTOL.H1715
MgTOL.K0376	MgTOL.H1726
MgTOL.H0886	MgTOL.H2124
MgTOL.D1381	MgTOL.H2134
MgTOL.J1322	MgTOL.H2134
MgTOL.J1323	MgTOL.H2134
MgTOL.D0110	MgTOL.H2449
MgTOL.O0558	MgTOL.I0074
MgTOL.I0600	MgTOL.I0315
MgTOL.M1856	MgTOL.I0315
MgTOL.N2306	MgTOL.I0315
MgTOL.F1137	MgTOL.I0392
MgTOL.M0352	MgTOL.I0392
MgTOL.A0203	MgTOL.I0600
MgTOL.A1059	MgTOL.I0600
MgTOL.E1152	MgTOL.I0600
MgTOL.G0011	MgTOL.I0600
MgTOL.G0483	MgTOL.I0600
MgTOL.I0315	MgTOL.I0600
MgTOL.J0764	MgTOL.I0600
MgTOL.J0999	MgTOL.I0600
MgTOL.M0003	MgTOL.I0600
MgTOL.E1308	MgTOL.I0639
MgTOL.D0718	MgTOL.I0674
MgTOL.J0172	MgTOL.I0674
MgTOL.O0198	MgTOL.I0674
MgTOL.D0267	MgTOL.I0787
MgTOL.N0251	MgTOL.I0828
MgTOL.A0284	MgTOL.I0852
MgTOL.E0742	MgTOL.I0852
MgTOL.J0552	MgTOL.I0852
MgTOL.M1900	MgTOL.I0868
MgTOL.N2638	MgTOL.I0868
MgTOL.J1323	MgTOL.I1030
MgTOL.N1818	MgTOL.I1030
MgTOL.B1645	MgTOL.J1059
MgTOL.D1257	MgTOL.I0067
MgTOL.H0886	MgTOL.I0067
MgTOL.D2250	MgTOL.I0231
MgTOL.L0525	MgTOL.I0231
MgTOL.C0935	MgTOL.I0357
MgTOL.D0507	MgTOL.I0357
MgTOL.D0620	MgTOL.I0357
MgTOL.E0003	MgTOL.I0357
MgTOL.F1173	MgTOL.I0357
MgTOL.H0713	MgTOL.I0357
MgTOL.H1367	MgTOL.I0357
MgTOL.L1430	MgTOL.I0357
MgTOL.L0840	MgTOL.I0357
MgTOL.N1182	MgTOL.I0357
MgTOL.C0601	MgTOL.I0969
MgTOL.D0134	MgTOL.I0969
MgTOL.H0713	MgTOL.I0969
MgTOL.J0532	MgTOL.I0969
MgTOL.L1861	MgTOL.I0969
MgTOL.C0548	MgTOL.J0168
MgTOL.M1811	MgTOL.J0175
MgTOL.M1138	MgTOL.J0312
MgTOL.E0167	MgTOL.J0435
MgTOL.B1188	MgTOL.J0476
MgTOL.D1711	MgTOL.J0476
MgTOL.I0828	MgTOL.J0476
MgTOL.L0388	MgTOL.J0476
MgTOL.L1540	MgTOL.J0476
MgTOL.L0181	MgTOL.J0476
MgTOL.M1523	MgTOL.J0476
MgTOL.H0877	MgTOL.J0764
MgTOL.J1614	MgTOL.J0764
MgTOL.M0689	MgTOL.J0764
MgTOL.N2815	MgTOL.J0764
MgTOL.N1571	MgTOL.J0773
MgTOL.O0558	MgTOL.J0773
MgTOL.C0847	MgTOL.J0552
MgTOL.L1786	MgTOL.J0552
MgTOL.M1714	MgTOL.J0552
MgTOL.D1257	MgTOL.J0644
MgTOL.E0742	MgTOL.J0644
MgTOL.F0867	MgTOL.J0644
MgTOL.F0417	MgTOL.J0483
MgTOL.N0293	MgTOL.J0483
MgTOL.D1711	MgTOL.J0121
MgTOL.F1609	MgTOL.J0121
MgTOL.D1073	MgTOL.J0172
MgTOL.D1163	MgTOL.J0172
MgTOL.D2379	MgTOL.J0172
MgTOL.I0074	MgTOL.J0172
MgTOL.I0674	MgTOL.J0172
MgTOL.C0935	MgTOL.J0532
MgTOL.I0156	MgTOL.J0532
MgTOL.A0274	MgTOL.J0999
MgTOL.D2192	MgTOL.J0999
MgTOL.M0032	MgTOL.J0999
MgTOL.E0523	MgTOL.J1276
MgTOL.B0399	MgTOL.J1279
MgTOL.J0172	MgTOL.J1279
MgTOL.L0511	MgTOL.J1279
MgTOL.D1381	MgTOL.J1322
MgTOL.H2134	MgTOL.J1322
MgTOL.I1030	MgTOL.J1322
MgTOL.L1636	MgTOL.J1322
MgTOL.M0785	MgTOL.J1322
MgTOL.M1543	MgTOL.J1322
MgTOL.N0118	MgTOL.J1322
MgTOL.H2134	MgTOL.J1323
MgTOL.J1322	MgTOL.J1323
MgTOL.M0785	MgTOL.J1323
MgTOL.A0216	MgTOL.J1325
MgTOL.E1127	MgTOL.J1325
MgTOL.H1580	MgTOL.J1325
MgTOL.L1368	MgTOL.J1325
MgTOL.N2817	MgTOL.J1325
MgTOL.O1065	MgTOL.J1325
MgTOL.G0365	MgTOL.J1453
MgTOL.M0003	MgTOL.J1600
MgTOL.C0218	MgTOL.J1733
MgTOL.M1567	MgTOL.J1733
MgTOL.B1676	MgTOL.J1894
MgTOL.D0431	MgTOL.J1894
MgTOL.F0567	MgTOL.J1894
MgTOL.H1715	MgTOL.J1894
MgTOL.I0868	MgTOL.J1894
MgTOL.M1856	MgTOL.J1894
MgTOL.C0906	MgTOL.K0376
MgTOL.H0794	MgTOL.K0376
MgTOL.H1726	MgTOL.K0376
MgTOL.O1184	MgTOL.K0376
MgTOL.G0210	MgTOL.K0401
MgTOL.M1199	MgTOL.K0401
MgTOL.N2521	MgTOL.K0401
MgTOL.H0066	MgTOL.K0507
MgTOL.N2521	MgTOL.K0507
MgTOL.K0774	MgTOL.K1010
MgTOL.N2043	MgTOL.K1010
MgTOL.N3332	MgTOL.K1010
MgTOL.H0713	MgTOL.K0825
MgTOL.M1178	MgTOL.K0825
MgTOL.I0969	MgTOL.K0774
MgTOL.K1010	MgTOL.K0774
MgTOL.N3332	MgTOL.K0774
MgTOL.G0687	MgTOL.K1099
MgTOL.L1636	MgTOL.K1355
MgTOL.B1157	MgTOL.K1356
MgTOL.F1674	MgTOL.K1356
MgTOL.H1023	MgTOL.K1356
MgTOL.I0392	MgTOL.K1356
MgTOL.K1355	MgTOL.K1356
MgTOL.O1087	MgTOL.K1356
MgTOL.I0868	MgTOL.K0233
MgTOL.N0251	MgTOL.K0233
MgTOL.N3245	MgTOL.K0233
MgTOL.F0377	MgTOL.K0470
MgTOL.H0098	MgTOL.K0470
MgTOL.H2300	MgTOL.K0470
MgTOL.L0521	MgTOL.K0470
MgTOL.N1303	MgTOL.K0535
MgTOL.B1630	MgTOL.K0538
MgTOL.L1786	MgTOL.K0538
MgTOL.N1224	MgTOL.K0538
MgTOL.F0855	MgTOL.K0640
MgTOL.H0724	MgTOL.K0650
MgTOL.L1274	MgTOL.K0650
MgTOL.H0066	MgTOL.K0999
MgTOL.J1323	MgTOL.K0999
MgTOL.M1081	MgTOL.K0999
MgTOL.A1059	MgTOL.K1306
MgTOL.B1188	MgTOL.K1306
MgTOL.E0219	MgTOL.K1306
MgTOL.F2032	MgTOL.K1306
MgTOL.L1430	MgTOL.K1306
MgTOL.M0032	MgTOL.K1306
MgTOL.A0578	MgTOL.L0388
MgTOL.M0365	MgTOL.L0388
MgTOL.C0399	MgTOL.L0491
MgTOL.K0087	MgTOL.L0491
MgTOL.N0334	MgTOL.L0491
MgTOL.N1430	MgTOL.L0491
MgTOL.D2085	MgTOL.L1274
MgTOL.H0066	MgTOL.L1368
MgTOL.J0312	MgTOL.L1368
MgTOL.K1306	MgTOL.L1430
MgTOL.N2299	MgTOL.L1430
MgTOL.A0429	MgTOL.L1446
MgTOL.C0809	MgTOL.L1446
MgTOL.D0134	MgTOL.L1446
MgTOL.D1073	MgTOL.L1446
MgTOL.I0787	MgTOL.L1446
MgTOL.J1600	MgTOL.L1446
MgTOL.M0715	MgTOL.L1446
MgTOL.D1398	MgTOL.L1540
MgTOL.F0707	MgTOL.L1540
MgTOL.J0476	MgTOL.L1540
MgTOL.L0181	MgTOL.L1540
MgTOL.N0369	MgTOL.L1540
MgTOL.A0561	MgTOL.L1552
MgTOL.E1176	MgTOL.L1552
MgTOL.H2289	MgTOL.L1564
MgTOL.N1558	MgTOL.L1564
MgTOL.M0737	MgTOL.L1690
MgTOL.N2815	MgTOL.L1690
MgTOL.F1634	MgTOL.L1786
MgTOL.J0552	MgTOL.L1786
MgTOL.L1368	MgTOL.L1786
MgTOL.N1224	MgTOL.L1786
MgTOL.K0401	MgTOL.L0043
MgTOL.N0444	MgTOL.L0043
MgTOL.E0645	MgTOL.L0181
MgTOL.F1609	MgTOL.L0181
MgTOL.G0483	MgTOL.L0181
MgTOL.D1177	MgTOL.L0194
MgTOL.D1511	MgTOL.L0194
MgTOL.J1733	MgTOL.L0194
MgTOL.B0399	MgTOL.L0511
MgTOL.D2379	MgTOL.L0511
MgTOL.K0640	MgTOL.L0511
MgTOL.N1182	MgTOL.L0511
MgTOL.D1257	MgTOL.L0521
MgTOL.N3206	MgTOL.L0521
MgTOL.D0718	MgTOL.L0525
MgTOL.I0674	MgTOL.L0525
MgTOL.I0231	MgTOL.L0525
MgTOL.J1059	MgTOL.L0840
MgTOL.J0357	MgTOL.L0840
MgTOL.N1579	MgTOL.L0840
MgTOL.H0959	MgTOL.L1115
MgTOL.H1580	MgTOL.L1115
MgTOL.N1303	MgTOL.L1272
MgTOL.O1184	MgTOL.L1272
MgTOL.C0461	MgTOL.L1626
MgTOL.C0816	MgTOL.L1626
MgTOL.H0959	MgTOL.L1626
MgTOL.C1170	MgTOL.L1636
MgTOL.K1355	MgTOL.L1636
MgTOL.M0715	MgTOL.L1636
MgTOL.O1087	MgTOL.L1636
MgTOL.G0452	MgTOL.L1861
MgTOL.H2300	MgTOL.L1861
MgTOL.J0764	MgTOL.M0417
MgTOL.A0578	MgTOL.M0689
MgTOL.E0219	MgTOL.M0689
MgTOL.J0764	MgTOL.M0689
MgTOL.B1157	MgTOL.M0715
MgTOL.L1636	MgTOL.M0715
MgTOL.E1303	MgTOL.M0785
MgTOL.H1913	MgTOL.M0785
MgTOL.N2205	MgTOL.M0785
MgTOL.A0147	MgTOL.M0792
MgTOL.L0840	MgTOL.M0792
MgTOL.L1861	MgTOL.M0792
MgTOL.K0999	MgTOL.M1081
MgTOL.D0620	MgTOL.M1428
MgTOL.F0024	MgTOL.M1428
MgTOL.B0966	MgTOL.M1527
MgTOL.F2167	MgTOL.M1527
MgTOL.C0461	MgTOL.M1714
MgTOL.C0847	MgTOL.M1714
MgTOL.J0552	MgTOL.M1714
MgTOL.L0194	MgTOL.M1714
MgTOL.H0960	MgTOL.M1811
MgTOL.J0175	MgTOL.M1811
MgTOL.A0183	MgTOL.M1900
MgTOL.C1295	MgTOL.M1900
MgTOL.D0430	MgTOL.M1900
MgTOL.L1564	MgTOL.M1900
MgTOL.L1690	MgTOL.M1900
MgTOL.E0857	MgTOL.M2057
MgTOL.L0521	MgTOL.M2057
MgTOL.A0203	MgTOL.M0003
MgTOL.B0967	MgTOL.M0003
MgTOL.D1163	MgTOL.M0003
MgTOL.F0855	MgTOL.M0003
MgTOL.F1137	MgTOL.M0003
MgTOL.I0074	MgTOL.M0003
MgTOL.J0773	MgTOL.M0003
MgTOL.J1453	MgTOL.M0003
MgTOL.L0511	MgTOL.M0003
MgTOL.N2200	MgTOL.M0003
MgTOL.F2032	MgTOL.M0032
MgTOL.J0999	MgTOL.M0032
MgTOL.K1306	MgTOL.M0032
MgTOL.F1855	MgTOL.M0352
MgTOL.H2632	MgTOL.M0352
MgTOL.I0787	MgTOL.M0352
MgTOL.O0558	MgTOL.M0352
MgTOL.J0476	MgTOL.M0365
MgTOL.J1614	MgTOL.M0365
MgTOL.G0496	MgTOL.M0858
MgTOL.L1564	MgTOL.M0858
MgTOL.M1901	MgTOL.M0858
MgTOL.C0935	MgTOL.M0737
MgTOL.C0287	MgTOL.M0737
MgTOL.F2167	MgTOL.M0737
MgTOL.G0723	MgTOL.M0737
MgTOL.J0121	MgTOL.M0737
MgTOL.K0233	MgTOL.M0737
MgTOL.D2085	MgTOL.M1031
MgTOL.F0867	MgTOL.M1044
MgTOL.H0851	MgTOL.M1044
MgTOL.K0507	MgTOL.M1044
MgTOL.K0470	MgTOL.M1044
MgTOL.J0312	MgTOL.M1138
MgTOL.A0147	MgTOL.M1178
MgTOL.D0507	MgTOL.M1178
MgTOL.H0086	MgTOL.M1178
MgTOL.M0417	MgTOL.M1178
MgTOL.N3383	MgTOL.M1178
MgTOL.K0401	MgTOL.M1199
MgTOL.K0470	MgTOL.M1199
MgTOL.N0118	MgTOL.M1543
MgTOL.D0838	MgTOL.M1567
MgTOL.M1031	MgTOL.M1567
MgTOL.N0174	MgTOL.M1567
MgTOL.C1295	MgTOL.M1856
MgTOL.F0567	MgTOL.M1856
MgTOL.G0011	MgTOL.M1856
MgTOL.B1528	MgTOL.M1901
MgTOL.J0121	MgTOL.M1901
MgTOL.K0233	MgTOL.M1901
MgTOL.M0858	MgTOL.M1901
MgTOL.B0624	MgTOL.N0293
MgTOL.K0825	MgTOL.N0293
MgTOL.D1163	MgTOL.N0334
MgTOL.J0991	MgTOL.N0334
MgTOL.F0961	MgTOL.N0369
MgTOL.H1480	MgTOL.N0369
MgTOL.I0156	MgTOL.N0369
MgTOL.J0743	MgTOL.N0369
MgTOL.D0110	MgTOL.N1182
MgTOL.C0809	MgTOL.N1571
MgTOL.D0312	MgTOL.N1571
MgTOL.D2250	MgTOL.N1571
MgTOL.H0156	MgTOL.N1571
MgTOL.J0168	MgTOL.N1571
MgTOL.J0773	MgTOL.N1571
MgTOL.L0525	MgTOL.N1571
MgTOL.L1626	MgTOL.N1571
MgTOL.A0183	MgTOL.N1594
MgTOL.J0357	MgTOL.N1594
MgTOL.M0792	MgTOL.N1594
MgTOL.D1189	MgTOL.N2053
MgTOL.D1525	MgTOL.N2053
MgTOL.E1176	MgTOL.N2053
MgTOL.F2005	MgTOL.N2053
MgTOL.N2815	MgTOL.N2053
MgTOL.D0110	MgTOL.N2043
MgTOL.F1856	MgTOL.N2043
MgTOL.H0877	MgTOL.N2043
MgTOL.J0532	MgTOL.N2043
MgTOL.K1010	MgTOL.N2043
MgTOL.A0284	MgTOL.N2200
MgTOL.B1553	MgTOL.N2205
MgTOL.H0098	MgTOL.N2205
MgTOL.H1769	MgTOL.N2205
MgTOL.K0650	MgTOL.N2205
MgTOL.L1274	MgTOL.N2205
MgTOL.N1130	MgTOL.N2205
MgTOL.F0521	MgTOL.N2521
MgTOL.K0507	MgTOL.N2521
MgTOL.B1645	MgTOL.N2547
MgTOL.B1528	MgTOL.N2547
MgTOL.N0047	MgTOL.N2547
MgTOL.N2211	MgTOL.N2547
MgTOL.B1553	MgTOL.N2817
MgTOL.B1630	MgTOL.N2817
MgTOL.D0626	MgTOL.N2817
MgTOL.E1127	MgTOL.N2817
MgTOL.F0292	MgTOL.N2817
MgTOL.J1325	MgTOL.N2817
MgTOL.K0538	MgTOL.N2817
MgTOL.K0650	MgTOL.N2817
MgTOL.H2203	MgTOL.N3383
MgTOL.K1099	MgTOL.N3383
MgTOL.B1676	MgTOL.N0047
MgTOL.M1901	MgTOL.N0047
MgTOL.N2547	MgTOL.N0047
MgTOL.C0218	MgTOL.N0174
MgTOL.F1634	MgTOL.N0174
MgTOL.G0971	MgTOL.N0174
MgTOL.J1733	MgTOL.N0174
MgTOL.E0741	MgTOL.N0336
MgTOL.E1280	MgTOL.N0336
MgTOL.L0194	MgTOL.N0336
MgTOL.L0043	MgTOL.N0444
MgTOL.N3223	MgTOL.N0444
MgTOL.C0807	MgTOL.N1130
MgTOL.J0175	MgTOL.N1130
MgTOL.F1674	MgTOL.N1224
MgTOL.K0538	MgTOL.N1224
MgTOL.M1044	MgTOL.N1224
MgTOL.N2200	MgTOL.N1224
MgTOL.K0535	MgTOL.N1303
MgTOL.D0280	MgTOL.N1558
MgTOL.A0274	MgTOL.N1579
MgTOL.C0399	MgTOL.N1579
MgTOL.F1856	MgTOL.N1579
MgTOL.H0651	MgTOL.N1579
MgTOL.I1087	MgTOL.N1579
MgTOL.L1430	MgTOL.N1579
MgTOL.N1594	MgTOL.N1579
MgTOL.N1430	MgTOL.N1579
MgTOL.L0491	MgTOL.N1430
MgTOL.M0365	MgTOL.N1430
MgTOL.I1030	MgTOL.N1818
MgTOL.N3223	MgTOL.N1818
MgTOL.A0183	MgTOL.N2211
MgTOL.G0497	MgTOL.N2211
MgTOL.K0233	MgTOL.N2211
MgTOL.M1523	MgTOL.N2211
MgTOL.N0047	MgTOL.N2211
MgTOL.J0168	MgTOL.N2306
MgTOL.N3245	MgTOL.N2306
MgTOL.B0911	MgTOL.N2478
MgTOL.E1308	MgTOL.N2478
MgTOL.N2053	MgTOL.N2478
MgTOL.A0358	MgTOL.N2581
MgTOL.F0024	MgTOL.N2581
MgTOL.I1087	MgTOL.N2581
MgTOL.B1188	MgTOL.N2638
MgTOL.E0523	MgTOL.N2638
MgTOL.F0024	MgTOL.N2638
MgTOL.N2581	MgTOL.N2638
MgTOL.I0828	MgTOL.N2815
MgTOL.L1861	MgTOL.N2815
MgTOL.N2053	MgTOL.N2815
MgTOL.H0794	MgTOL.N3223
MgTOL.N2521	MgTOL.N3223
MgTOL.N1818	MgTOL.N3223
MgTOL.E0209	MgTOL.N3332
MgTOL.F0961	MgTOL.N3332
MgTOL.G1122	MgTOL.N3332
MgTOL.G0365	MgTOL.N3332
MgTOL.K1010	MgTOL.N3332
MgTOL.K0774	MgTOL.N3332
MgTOL.L1446	MgTOL.N3332
MgTOL.N1182	MgTOL.N3332
MgTOL.N2043	MgTOL.N3332
MgTOL.L0058	MgTOL.O0198
MgTOL.C0218	MgTOL.O0558
MgTOL.I0392	MgTOL.O0558
MgTOL.M0352	MgTOL.O0558
MgTOL.A0629	MgTOL.O0866
MgTOL.J1325	MgTOL.O1065
MgTOL.K1356	MgTOL.O1087
MgTOL.E0857	MgTOL.O1184
MgTOL.E0972	MgTOL.O1184
MgTOL.E1303	MgTOL.O1184
MgTOL.H0851	MgTOL.O1184
MgTOL.K0999	MgTOL.O1184
MgTOL.L1272	MgTOL.O1184
MgTOL.M1811	MgTOL.O1184
MgTOL.N1303	MgTOL.O1184

## Sheet: GRN3
Source	Target
MgTOL.A0026	MgTOL.D1041
MgTOL.A0026	MgTOL.D1044
MgTOL.A0026	MgTOL.D1892
MgTOL.A0026	MgTOL.F1985
MgTOL.A0026	MgTOL.J1733
MgTOL.A0026	MgTOL.K1372
MgTOL.A0026	MgTOL.A0833
MgTOL.A0026	MgTOL.E0742
MgTOL.A0026	MgTOL.E1405
MgTOL.A0026	MgTOL.E1530
MgTOL.A0026	MgTOL.G0217
MgTOL.A0026	MgTOL.G0858
MgTOL.A0026	MgTOL.H0513
MgTOL.A0026	MgTOL.H0995
MgTOL.A0026	MgTOL.I1038
MgTOL.A0026	MgTOL.M0220
MgTOL.A0026	MgTOL.O0880
MgTOL.A0031	MgTOL.L1532
MgTOL.A0031	MgTOL.C0309
MgTOL.A0031	MgTOL.D1744
MgTOL.A0031	MgTOL.H1341
MgTOL.A0031	MgTOL.L1366
MgTOL.A0031	MgTOL.N0898
MgTOL.A0031	MgTOL.N1530
MgTOL.A0031	MgTOL.O0569
MgTOL.A0041	MgTOL.G1285
MgTOL.A0041	MgTOL.H2355
MgTOL.A0041	MgTOL.D1176
MgTOL.A0041	MgTOL.F1895
MgTOL.A0041	MgTOL.I0002
MgTOL.A0041	MgTOL.K1396
MgTOL.A0041	MgTOL.L0194
MgTOL.A0041	MgTOL.L1533
MgTOL.A0041	MgTOL.N1662
MgTOL.A0052	MgTOL.E0779
MgTOL.A0052	MgTOL.N2021
MgTOL.A0107	MgTOL.J0864
MgTOL.A0107	MgTOL.H0574
MgTOL.A0122	MgTOL.H0647
MgTOL.A0122	MgTOL.H1003
MgTOL.A0122	MgTOL.N0453
MgTOL.A0127	MgTOL.H1628
MgTOL.A0127	MgTOL.H2278
MgTOL.A0128	MgTOL.F0521
MgTOL.A0128	MgTOL.F1914
MgTOL.A0128	MgTOL.H0610
MgTOL.A0128	MgTOL.J0525
MgTOL.A0128	MgTOL.L1803
MgTOL.A0176	MgTOL.N2949
MgTOL.A0176	MgTOL.I0892
MgTOL.A0203	MgTOL.C1169
MgTOL.A0216	MgTOL.M0353
MgTOL.A0216	MgTOL.M0344
MgTOL.A0216	MgTOL.N0695
MgTOL.A0227	MgTOL.O0558
MgTOL.A0227	MgTOL.M0045
MgTOL.A0227	MgTOL.O0259
MgTOL.A0228	MgTOL.D2109
MgTOL.A0241	MgTOL.C0847
MgTOL.A0241	MgTOL.J1493
MgTOL.A0324	MgTOL.D1744
MgTOL.A0324	MgTOL.H1341
MgTOL.A0324	MgTOL.N1530
MgTOL.A0324	MgTOL.B1563
MgTOL.A0324	MgTOL.C0309
MgTOL.A0344	MgTOL.C0811
MgTOL.A0344	MgTOL.N1394
MgTOL.A0358	MgTOL.F1811
MgTOL.A0394	MgTOL.B0625
MgTOL.A0434	MgTOL.E1219
MgTOL.A0475	MgTOL.J1919
MgTOL.A0475	MgTOL.N2393
MgTOL.A0475	MgTOL.B0249
MgTOL.A0493	MgTOL.B0475
MgTOL.A0493	MgTOL.C0922
MgTOL.A0493	MgTOL.N1875
MgTOL.A0505	MgTOL.L0207
MgTOL.A0505	MgTOL.N2067
MgTOL.A0505	MgTOL.D0524
MgTOL.A0505	MgTOL.H1976
MgTOL.A0506	MgTOL.D0747
MgTOL.A0506	MgTOL.F0280
MgTOL.A0506	MgTOL.L0401
MgTOL.A0507	MgTOL.F0935
MgTOL.A0507	MgTOL.F1331
MgTOL.A0507	MgTOL.N0336
MgTOL.A0507	MgTOL.F0954
MgTOL.A0507	MgTOL.F1317
MgTOL.A0507	MgTOL.M2051
MgTOL.A0508	MgTOL.L0032
MgTOL.A0569	MgTOL.H0959
MgTOL.A0569	MgTOL.L0184
MgTOL.A0570	MgTOL.H1651
MgTOL.A0586	MgTOL.M0847
MgTOL.A0697	MgTOL.E1219
MgTOL.A0759	MgTOL.G0687
MgTOL.A0759	MgTOL.A0919
MgTOL.A0759	MgTOL.D1832
MgTOL.A0759	MgTOL.F0237
MgTOL.A0759	MgTOL.N0482
MgTOL.A0760	MgTOL.O0105
MgTOL.A0769	MgTOL.E1137
MgTOL.A0769	MgTOL.F0081
MgTOL.A0769	MgTOL.N2949
MgTOL.A0792	MgTOL.J1903
MgTOL.A0816	MgTOL.D1621
MgTOL.A0816	MgTOL.J1870
MgTOL.A0833	MgTOL.D1471
MgTOL.A0833	MgTOL.D1892
MgTOL.A0833	MgTOL.G1030
MgTOL.A0833	MgTOL.H1205
MgTOL.A0833	MgTOL.J1733
MgTOL.A0833	MgTOL.L1160
MgTOL.A0833	MgTOL.A0026
MgTOL.A0833	MgTOL.E1405
MgTOL.A0833	MgTOL.F2059
MgTOL.A0833	MgTOL.H0513
MgTOL.A0833	MgTOL.H0995
MgTOL.A0833	MgTOL.H2415
MgTOL.A0833	MgTOL.M0403
MgTOL.A0833	MgTOL.M0765
MgTOL.A0833	MgTOL.M1130
MgTOL.A0833	MgTOL.N2119
MgTOL.A0833	MgTOL.N2353
MgTOL.A0840	MgTOL.M1334
MgTOL.A0843	MgTOL.E1480
MgTOL.A0843	MgTOL.J1409
MgTOL.A0864	MgTOL.C0340
MgTOL.A0878	MgTOL.L1786
MgTOL.A0878	MgTOL.K0864
MgTOL.A0878	MgTOL.C0533
MgTOL.A0878	MgTOL.C1158
MgTOL.A0878	MgTOL.D1470
MgTOL.A0931	MgTOL.H0085
MgTOL.A0931	MgTOL.L1636
MgTOL.A0931	MgTOL.M0785
MgTOL.A0933	MgTOL.C1297
MgTOL.A0947	MgTOL.N2894
MgTOL.A0950	MgTOL.I0010
MgTOL.A0960	MgTOL.F0701
MgTOL.A0960	MgTOL.O0105
MgTOL.A0966	MgTOL.H1908
MgTOL.A0985	MgTOL.A0986
MgTOL.A0985	MgTOL.B1680
MgTOL.A0985	MgTOL.J1483
MgTOL.A0986	MgTOL.A0985
MgTOL.A0986	MgTOL.J1483
MgTOL.A0986	MgTOL.O0707
MgTOL.A1032	MgTOL.F0847
MgTOL.A1056	MgTOL.B1512
MgTOL.A1113	MgTOL.M1546
MgTOL.A1158	MgTOL.J1362
MgTOL.A1158	MgTOL.M0353
MgTOL.A1176	MgTOL.C1284
MgTOL.A1177	MgTOL.M0045
MgTOL.A1182	MgTOL.K0260
MgTOL.A1182	MgTOL.N0174
MgTOL.A1182	MgTOL.D1511
MgTOL.A1182	MgTOL.I0701
MgTOL.A1182	MgTOL.J1275
MgTOL.A1182	MgTOL.K1196
MgTOL.A1190	MgTOL.C0218
MgTOL.A1190	MgTOL.I0701
MgTOL.A1190	MgTOL.I1212
MgTOL.A1190	MgTOL.J1275
MgTOL.A1190	MgTOL.K0260
MgTOL.A1190	MgTOL.N3196
MgTOL.A1190	MgTOL.E0742
MgTOL.A1190	MgTOL.E1530
MgTOL.A1190	MgTOL.L1580
MgTOL.A1190	MgTOL.M0403
MgTOL.A1190	MgTOL.N0174
MgTOL.B0036	MgTOL.N1182
MgTOL.B0036	MgTOL.D0747
MgTOL.B0097	MgTOL.M2007
MgTOL.B0111	MgTOL.B0874
MgTOL.B0111	MgTOL.K1055
MgTOL.B0111	MgTOL.N2949
MgTOL.B0111	MgTOL.F0422
MgTOL.B0113	MgTOL.L0791
MgTOL.B0117	MgTOL.B1563
MgTOL.B0136	MgTOL.J1684
MgTOL.B0136	MgTOL.H1435
MgTOL.B0136	MgTOL.E0697
MgTOL.B0164	MgTOL.D0969
MgTOL.B0191	MgTOL.D1257
MgTOL.B0191	MgTOL.M0023
MgTOL.B0199	MgTOL.B0475
MgTOL.B0199	MgTOL.C0922
MgTOL.B0199	MgTOL.L0032
MgTOL.B0208	MgTOL.D1841
MgTOL.B0249	MgTOL.N2393
MgTOL.B0283	MgTOL.K0017
MgTOL.B0320	MgTOL.J1765
MgTOL.B0336	MgTOL.B0492
MgTOL.B0336	MgTOL.M0338
MgTOL.B0336	MgTOL.O0232
MgTOL.B0468	MgTOL.D1745
MgTOL.B0468	MgTOL.G1030
MgTOL.B0468	MgTOL.H1205
MgTOL.B0468	MgTOL.J0308
MgTOL.B0468	MgTOL.K0109
MgTOL.B0468	MgTOL.N2550
MgTOL.B0468	MgTOL.D0994
MgTOL.B0468	MgTOL.E1539
MgTOL.B0468	MgTOL.F0626
MgTOL.B0468	MgTOL.F1013
MgTOL.B0468	MgTOL.F2059
MgTOL.B0468	MgTOL.G1195
MgTOL.B0468	MgTOL.M1567
MgTOL.B0468	MgTOL.N1160
MgTOL.B0475	MgTOL.C0922
MgTOL.B0475	MgTOL.L1786
MgTOL.B0492	MgTOL.E0095
MgTOL.B0492	MgTOL.H2165
MgTOL.B0515	MgTOL.N2949
MgTOL.B0546	MgTOL.D0902
MgTOL.B0580	MgTOL.N0035
MgTOL.B0580	MgTOL.E1151
MgTOL.B0580	MgTOL.M2036
MgTOL.B0625	MgTOL.H0877
MgTOL.B0625	MgTOL.B1120
MgTOL.B0625	MgTOL.D1043
MgTOL.B0626	MgTOL.L0595
MgTOL.B0626	MgTOL.N1360
MgTOL.B0646	MgTOL.C0912
MgTOL.B0648	MgTOL.L0207
MgTOL.B0663	MgTOL.E0493
MgTOL.B0663	MgTOL.F0669
MgTOL.B0663	MgTOL.K0863
MgTOL.B0663	MgTOL.N0143
MgTOL.B0663	MgTOL.H0826
MgTOL.B0710	MgTOL.D1471
MgTOL.B0710	MgTOL.H1860
MgTOL.B0710	MgTOL.J0308
MgTOL.B0710	MgTOL.G0787
MgTOL.B0710	MgTOL.H1453
MgTOL.B0710	MgTOL.H1681
MgTOL.B0710	MgTOL.J0524
MgTOL.B0710	MgTOL.J0552
MgTOL.B0710	MgTOL.L0262
MgTOL.B0710	MgTOL.N2119
MgTOL.B0736	MgTOL.F2132
MgTOL.B0736	MgTOL.I1190
MgTOL.B0775	MgTOL.D2109
MgTOL.B0796	MgTOL.D0692
MgTOL.B0824	MgTOL.C0060
MgTOL.B0824	MgTOL.J1389
MgTOL.B0857	MgTOL.A0843
MgTOL.B0857	MgTOL.E1480
MgTOL.B0857	MgTOL.J1409
MgTOL.B0857	MgTOL.E0916
MgTOL.B0857	MgTOL.E1113
MgTOL.B0857	MgTOL.N2002
MgTOL.B0874	MgTOL.F1855
MgTOL.B0874	MgTOL.H1913
MgTOL.B0874	MgTOL.I0373
MgTOL.B0907	MgTOL.H0647
MgTOL.B0907	MgTOL.N0453
MgTOL.B0921	MgTOL.D1043
MgTOL.B0966	MgTOL.H1249
MgTOL.B0966	MgTOL.B1575
MgTOL.B0966	MgTOL.E1633
MgTOL.B0967	MgTOL.N2949
MgTOL.B0972	MgTOL.A0358
MgTOL.B0972	MgTOL.I0892
MgTOL.B0983	MgTOL.L0207
MgTOL.B1009	MgTOL.D1419
MgTOL.B1021	MgTOL.N1412
MgTOL.B1080	MgTOL.I0291
MgTOL.B1080	MgTOL.M0533
MgTOL.B1120	MgTOL.B1363
MgTOL.B1120	MgTOL.E1399
MgTOL.B1135	MgTOL.I0918
MgTOL.B1135	MgTOL.L0595
MgTOL.B1157	MgTOL.F0427
MgTOL.B1157	MgTOL.K1356
MgTOL.B1209	MgTOL.M0293
MgTOL.B1237	MgTOL.N2177
MgTOL.B1238	MgTOL.I0416
MgTOL.B1302	MgTOL.H1887
MgTOL.B1306	MgTOL.D1337
MgTOL.B1363	MgTOL.E1485
MgTOL.B1391	MgTOL.D0399
MgTOL.B1427	MgTOL.N1875
MgTOL.B1427	MgTOL.A0493
MgTOL.B1427	MgTOL.C0912
MgTOL.B1428	MgTOL.N1182
MgTOL.B1543	MgTOL.N1182
MgTOL.B1551	MgTOL.I0746
MgTOL.B1563	MgTOL.L1564
MgTOL.B1565	MgTOL.K1330
MgTOL.B1565	MgTOL.L1227
MgTOL.B1565	MgTOL.M1133
MgTOL.B1565	MgTOL.N0489
MgTOL.B1575	MgTOL.E0216
MgTOL.B1575	MgTOL.L0662
MgTOL.B1575	MgTOL.H1249
MgTOL.B1575	MgTOL.K0187
MgTOL.B1611	MgTOL.D0845
MgTOL.B1620	MgTOL.E0167
MgTOL.B1620	MgTOL.N0489
MgTOL.B1620	MgTOL.K1330
MgTOL.B1620	MgTOL.L1227
MgTOL.B1620	MgTOL.L1626
MgTOL.B1620	MgTOL.M1133
MgTOL.B1620	MgTOL.N0853
MgTOL.B1622	MgTOL.K0962
MgTOL.B1622	MgTOL.K1165
MgTOL.B1630	MgTOL.B0475
MgTOL.B1630	MgTOL.C0922
MgTOL.B1630	MgTOL.I0703
MgTOL.B1635	MgTOL.B0199
MgTOL.B1645	MgTOL.N2119
MgTOL.B1645	MgTOL.O0478
MgTOL.B1645	MgTOL.D1471
MgTOL.B1645	MgTOL.H1205
MgTOL.B1645	MgTOL.L1160
MgTOL.B1645	MgTOL.M0487
MgTOL.B1661	MgTOL.H0156
MgTOL.B1661	MgTOL.D1621
MgTOL.B1661	MgTOL.H1123
MgTOL.B1661	MgTOL.M0467
MgTOL.B1661	MgTOL.N1875
MgTOL.B1673	MgTOL.B1847
MgTOL.B1702	MgTOL.F1611
MgTOL.B1715	MgTOL.C0287
MgTOL.B1779	MgTOL.H2278
MgTOL.B1902	MgTOL.B1847
MgTOL.B1902	MgTOL.H0610
MgTOL.C0013	MgTOL.B1143
MgTOL.C0013	MgTOL.N0619
MgTOL.C0028	MgTOL.C0855
MgTOL.C0028	MgTOL.D2147
MgTOL.C0028	MgTOL.M0705
MgTOL.C0060	MgTOL.C1092
MgTOL.C0109	MgTOL.C0526
MgTOL.C0213	MgTOL.C1297
MgTOL.C0218	MgTOL.K0260
MgTOL.C0218	MgTOL.M0403
MgTOL.C0218	MgTOL.D1044
MgTOL.C0218	MgTOL.I0701
MgTOL.C0218	MgTOL.K1396
MgTOL.C0218	MgTOL.N2049
MgTOL.C0229	MgTOL.J1089
MgTOL.C0287	MgTOL.B0625
MgTOL.C0287	MgTOL.G1122
MgTOL.C0309	MgTOL.G0772
MgTOL.C0316	MgTOL.G1030
MgTOL.C0316	MgTOL.K0109
MgTOL.C0316	MgTOL.A0284
MgTOL.C0316	MgTOL.E1539
MgTOL.C0316	MgTOL.F2059
MgTOL.C0316	MgTOL.N0473
MgTOL.C0316	MgTOL.N1160
MgTOL.C0340	MgTOL.F1048
MgTOL.C0349	MgTOL.B1847
MgTOL.C0368	MgTOL.N0619
MgTOL.C0368	MgTOL.N1988
MgTOL.C0368	MgTOL.N2592
MgTOL.C0375	MgTOL.E0351
MgTOL.C0384	MgTOL.M0180
MgTOL.C0384	MgTOL.K1236
MgTOL.C0385	MgTOL.C0862
MgTOL.C0417	MgTOL.G0395
MgTOL.C0420	MgTOL.B0626
MgTOL.C0420	MgTOL.E0450
MgTOL.C0420	MgTOL.H2632
MgTOL.C0420	MgTOL.M1652
MgTOL.C0423	MgTOL.O0305
MgTOL.C0436	MgTOL.J1919
MgTOL.C0436	MgTOL.N2393
MgTOL.C0437	MgTOL.N1232
MgTOL.C0460	MgTOL.E1302
MgTOL.C0460	MgTOL.F0291
MgTOL.C0460	MgTOL.H1365
MgTOL.C0460	MgTOL.H1564
MgTOL.C0460	MgTOL.H0360
MgTOL.C0460	MgTOL.J0894
MgTOL.C0499	MgTOL.N1182
MgTOL.C0499	MgTOL.H2203
MgTOL.C0499	MgTOL.K0229
MgTOL.C0500	MgTOL.A0759
MgTOL.C0500	MgTOL.G0687
MgTOL.C0521	MgTOL.H1715
MgTOL.C0521	MgTOL.J0999
MgTOL.C0533	MgTOL.L0360
MgTOL.C0594	MgTOL.A0031
MgTOL.C0594	MgTOL.G0403
MgTOL.C0594	MgTOL.K0179
MgTOL.C0693	MgTOL.H0986
MgTOL.C0700	MgTOL.C0355
MgTOL.C0700	MgTOL.N1667
MgTOL.C0713	MgTOL.N2523
MgTOL.C0751	MgTOL.F2142
MgTOL.C0765	MgTOL.H1099
MgTOL.C0807	MgTOL.F1583
MgTOL.C0811	MgTOL.E0741
MgTOL.C0811	MgTOL.O0333
MgTOL.C0811	MgTOL.M0045
MgTOL.C0811	MgTOL.A0107
MgTOL.C0811	MgTOL.E0740
MgTOL.C0811	MgTOL.G0041
MgTOL.C0811	MgTOL.H2444
MgTOL.C0811	MgTOL.M1543
MgTOL.C0816	MgTOL.F2184
MgTOL.C0816	MgTOL.I0289
MgTOL.C0816	MgTOL.J0084
MgTOL.C0822	MgTOL.J1389
MgTOL.C0847	MgTOL.G0040
MgTOL.C0847	MgTOL.J1493
MgTOL.C0850	MgTOL.I1190
MgTOL.C0850	MgTOL.N2523
MgTOL.C0855	MgTOL.C0847
MgTOL.C0855	MgTOL.G0921
MgTOL.C0855	MgTOL.J1493
MgTOL.C0855	MgTOL.L0378
MgTOL.C0855	MgTOL.M0705
MgTOL.C0862	MgTOL.C0385
MgTOL.C0891	MgTOL.H2278
MgTOL.C0905	MgTOL.F0935
MgTOL.C0905	MgTOL.F1331
MgTOL.C0905	MgTOL.I0468
MgTOL.C0905	MgTOL.K0260
MgTOL.C0905	MgTOL.L0824
MgTOL.C0905	MgTOL.N0336
MgTOL.C0905	MgTOL.K0298
MgTOL.C0905	MgTOL.L1580
MgTOL.C0905	MgTOL.N0174
MgTOL.C0905	MgTOL.C0423
MgTOL.C0905	MgTOL.F1895
MgTOL.C0905	MgTOL.I0701
MgTOL.C0905	MgTOL.J1275
MgTOL.C0905	MgTOL.K1196
MgTOL.C0905	MgTOL.L0487
MgTOL.C0905	MgTOL.L0964
MgTOL.C0905	MgTOL.M0593
MgTOL.C0905	MgTOL.N0559
MgTOL.C0912	MgTOL.N1100
MgTOL.C0912	MgTOL.B1344
MgTOL.C0922	MgTOL.B0475
MgTOL.C0922	MgTOL.J1453
MgTOL.C0960	MgTOL.D1257
MgTOL.C0960	MgTOL.L1849
MgTOL.C0960	MgTOL.M0023
MgTOL.C0966	MgTOL.E1329
MgTOL.C0983	MgTOL.I0703
MgTOL.C1029	MgTOL.J1919
MgTOL.C1092	MgTOL.C0060
MgTOL.C1094	MgTOL.H1123
MgTOL.C1094	MgTOL.M0467
MgTOL.C1094	MgTOL.N0638
MgTOL.C1094	MgTOL.H0156
MgTOL.C1094	MgTOL.M0045
MgTOL.C1100	MgTOL.E0263
MgTOL.C1100	MgTOL.B0958
MgTOL.C1139	MgTOL.K0242
MgTOL.C1139	MgTOL.D0486
MgTOL.C1139	MgTOL.G0077
MgTOL.C1139	MgTOL.G0868
MgTOL.C1139	MgTOL.N2825
MgTOL.C1152	MgTOL.N2031
MgTOL.C1158	MgTOL.A0878
MgTOL.C1169	MgTOL.A0759
MgTOL.C1170	MgTOL.E1420
MgTOL.C1170	MgTOL.H1056
MgTOL.C1179	MgTOL.I1197
MgTOL.C1182	MgTOL.F2080
MgTOL.C1275	MgTOL.J1733
MgTOL.C1275	MgTOL.E1405
MgTOL.C1275	MgTOL.H0995
MgTOL.C1275	MgTOL.K1241
MgTOL.C1275	MgTOL.N2353
MgTOL.C1275	MgTOL.D1892
MgTOL.C1275	MgTOL.F1895
MgTOL.C1275	MgTOL.H1205
MgTOL.C1275	MgTOL.M1130
MgTOL.C1284	MgTOL.B1021
MgTOL.C1284	MgTOL.H2564
MgTOL.C1284	MgTOL.N3222
MgTOL.C1284	MgTOL.A1177
MgTOL.C1290	MgTOL.K0017
MgTOL.C1290	MgTOL.H0647
MgTOL.C1290	MgTOL.N0453
MgTOL.C1341	MgTOL.M1083
MgTOL.C1341	MgTOL.D2117
MgTOL.D0016	MgTOL.H2534
MgTOL.D0016	MgTOL.L0207
MgTOL.D0016	MgTOL.B0983
MgTOL.D0028	MgTOL.H1056
MgTOL.D0048	MgTOL.A0597
MgTOL.D0088	MgTOL.B1021
MgTOL.D0088	MgTOL.C0355
MgTOL.D0088	MgTOL.F0095
MgTOL.D0088	MgTOL.H2207
MgTOL.D0134	MgTOL.C0060
MgTOL.D0134	MgTOL.O0105
MgTOL.D0148	MgTOL.I0892
MgTOL.D0148	MgTOL.K1055
MgTOL.D0148	MgTOL.N2949
MgTOL.D0152	MgTOL.N0453
MgTOL.D0192	MgTOL.M1031
MgTOL.D0267	MgTOL.F1674
MgTOL.D0280	MgTOL.F0501
MgTOL.D0280	MgTOL.O0278
MgTOL.D0280	MgTOL.F1994
MgTOL.D0280	MgTOL.D2109
MgTOL.D0280	MgTOL.O0928
MgTOL.D0289	MgTOL.J1413
MgTOL.D0289	MgTOL.K1330
MgTOL.D0289	MgTOL.L1227
MgTOL.D0289	MgTOL.L1626
MgTOL.D0289	MgTOL.M1133
MgTOL.D0289	MgTOL.N0489
MgTOL.D0289	MgTOL.N0853
MgTOL.D0289	MgTOL.N1394
MgTOL.D0298	MgTOL.F1909
MgTOL.D0298	MgTOL.E0523
MgTOL.D0298	MgTOL.H2501
MgTOL.D0298	MgTOL.J0104
MgTOL.D0298	MgTOL.J1689
MgTOL.D0298	MgTOL.J1946
MgTOL.D0299	MgTOL.H2355
MgTOL.D0299	MgTOL.C0423
MgTOL.D0299	MgTOL.E1633
MgTOL.D0299	MgTOL.N1850
MgTOL.D0303	MgTOL.A1182
MgTOL.D0303	MgTOL.H2355
MgTOL.D0303	MgTOL.J1576
MgTOL.D0303	MgTOL.J1733
MgTOL.D0303	MgTOL.K0838
MgTOL.D0303	MgTOL.K1196
MgTOL.D0303	MgTOL.O0879
MgTOL.D0312	MgTOL.B1363
MgTOL.D0312	MgTOL.I1040
MgTOL.D0312	MgTOL.A0780
MgTOL.D0312	MgTOL.D0048
MgTOL.D0312	MgTOL.D1357
MgTOL.D0322	MgTOL.F1860
MgTOL.D0322	MgTOL.G0787
MgTOL.D0322	MgTOL.E1399
MgTOL.D0454	MgTOL.H1976
MgTOL.D0454	MgTOL.J1919
MgTOL.D0454	MgTOL.N2393
MgTOL.D0454	MgTOL.C0060
MgTOL.D0454	MgTOL.B0983
MgTOL.D0454	MgTOL.L0207
MgTOL.D0469	MgTOL.D1337
MgTOL.D0486	MgTOL.C0855
MgTOL.D0486	MgTOL.G0077
MgTOL.D0516	MgTOL.D2109
MgTOL.D0516	MgTOL.K0136
MgTOL.D0516	MgTOL.N0336
MgTOL.D0516	MgTOL.E0740
MgTOL.D0516	MgTOL.F0924
MgTOL.D0516	MgTOL.K0301
MgTOL.D0516	MgTOL.L0098
MgTOL.D0524	MgTOL.L0207
MgTOL.D0524	MgTOL.B0983
MgTOL.D0524	MgTOL.H1976
MgTOL.D0620	MgTOL.A0434
MgTOL.D0620	MgTOL.B1553
MgTOL.D0620	MgTOL.M0378
MgTOL.D0620	MgTOL.N1126
MgTOL.D0620	MgTOL.N1182
MgTOL.D0620	MgTOL.D1697
MgTOL.D0620	MgTOL.F2121
MgTOL.D0620	MgTOL.N1235
MgTOL.D0629	MgTOL.J1250
MgTOL.D0641	MgTOL.C1169
MgTOL.D0643	MgTOL.L0032
MgTOL.D0692	MgTOL.J1413
MgTOL.D0735	MgTOL.J1453
MgTOL.D0735	MgTOL.C0935
MgTOL.D0735	MgTOL.B1570
MgTOL.D0735	MgTOL.C0309
MgTOL.D0735	MgTOL.D1744
MgTOL.D0735	MgTOL.H1341
MgTOL.D0735	MgTOL.N1530
MgTOL.D0736	MgTOL.G0041
MgTOL.D0736	MgTOL.F1994
MgTOL.D0736	MgTOL.C0811
MgTOL.D0736	MgTOL.O0243
MgTOL.D0736	MgTOL.O0333
MgTOL.D0745	MgTOL.F0935
MgTOL.D0745	MgTOL.F1331
MgTOL.D0745	MgTOL.G1285
MgTOL.D0745	MgTOL.H2355
MgTOL.D0745	MgTOL.K0260
MgTOL.D0745	MgTOL.L0824
MgTOL.D0745	MgTOL.N3196
MgTOL.D0745	MgTOL.L1580
MgTOL.D0745	MgTOL.M0403
MgTOL.D0745	MgTOL.N0174
MgTOL.D0745	MgTOL.D2354
MgTOL.D0745	MgTOL.F0954
MgTOL.D0745	MgTOL.I0002
MgTOL.D0745	MgTOL.I0701
MgTOL.D0745	MgTOL.J1275
MgTOL.D0745	MgTOL.K0838
MgTOL.D0745	MgTOL.N2049
MgTOL.D0748	MgTOL.G0395
MgTOL.D0822	MgTOL.J0426
MgTOL.D0822	MgTOL.J1490
MgTOL.D0822	MgTOL.G0921
MgTOL.D0822	MgTOL.K0549
MgTOL.D0822	MgTOL.C0855
MgTOL.D0822	MgTOL.F0074
MgTOL.D0822	MgTOL.J0894
MgTOL.D0822	MgTOL.N1952
MgTOL.D0822	MgTOL.O0193
MgTOL.D0834	MgTOL.K1330
MgTOL.D0834	MgTOL.L1227
MgTOL.D0834	MgTOL.M1133
MgTOL.D0834	MgTOL.N0489
MgTOL.D0838	MgTOL.G0548
MgTOL.D0845	MgTOL.B1611
MgTOL.D0873	MgTOL.B0967
MgTOL.D0873	MgTOL.I0892
MgTOL.D0873	MgTOL.K1055
MgTOL.D0873	MgTOL.N2949
MgTOL.D0873	MgTOL.N3015
MgTOL.D0906	MgTOL.M0244
MgTOL.D0927	MgTOL.L1789
MgTOL.D0927	MgTOL.N3206
MgTOL.D0944	MgTOL.B0663
MgTOL.D0944	MgTOL.H0826
MgTOL.D0947	MgTOL.H1205
MgTOL.D0947	MgTOL.H1365
MgTOL.D0947	MgTOL.L0459
MgTOL.D0947	MgTOL.L1160
MgTOL.D0947	MgTOL.N2369
MgTOL.D0947	MgTOL.E0373
MgTOL.D0947	MgTOL.J1948
MgTOL.D0947	MgTOL.K0382
MgTOL.D0947	MgTOL.C0855
MgTOL.D0947	MgTOL.D0994
MgTOL.D0947	MgTOL.G1195
MgTOL.D0947	MgTOL.G1200
MgTOL.D0947	MgTOL.H0360
MgTOL.D0947	MgTOL.H1681
MgTOL.D0947	MgTOL.M0045
MgTOL.D0947	MgTOL.M0705
MgTOL.D0947	MgTOL.O0065
MgTOL.D0992	MgTOL.H2335
MgTOL.D0992	MgTOL.F0160
MgTOL.D0992	MgTOL.C0218
MgTOL.D0992	MgTOL.H2355
MgTOL.D0992	MgTOL.J0617
MgTOL.D0992	MgTOL.J1483
MgTOL.D0992	MgTOL.K1396
MgTOL.D0992	MgTOL.N1662
MgTOL.D0994	MgTOL.C0316
MgTOL.D0994	MgTOL.E1539
MgTOL.D0994	MgTOL.D1745
MgTOL.D0994	MgTOL.G1030
MgTOL.D0994	MgTOL.H1365
MgTOL.D0994	MgTOL.N0473
MgTOL.D1011	MgTOL.F0160
MgTOL.D1011	MgTOL.E1115
MgTOL.D1016	MgTOL.B0646
MgTOL.D1016	MgTOL.G0395
MgTOL.D1021	MgTOL.A0843
MgTOL.D1041	MgTOL.F1985
MgTOL.D1041	MgTOL.F0943
MgTOL.D1041	MgTOL.N2543
MgTOL.D1041	MgTOL.E1530
MgTOL.D1041	MgTOL.F0709
MgTOL.D1041	MgTOL.M0220
MgTOL.D1044	MgTOL.D1471
MgTOL.D1044	MgTOL.D1892
MgTOL.D1044	MgTOL.F1775
MgTOL.D1044	MgTOL.F1780
MgTOL.D1044	MgTOL.H1205
MgTOL.D1044	MgTOL.I0701
MgTOL.D1044	MgTOL.J0308
MgTOL.D1044	MgTOL.J1733
MgTOL.D1044	MgTOL.K0192
MgTOL.D1044	MgTOL.K0348
MgTOL.D1044	MgTOL.K1372
MgTOL.D1044	MgTOL.J1089
MgTOL.D1044	MgTOL.A0833
MgTOL.D1044	MgTOL.E1405
MgTOL.D1044	MgTOL.E1530
MgTOL.D1044	MgTOL.H0995
MgTOL.D1044	MgTOL.M1130
MgTOL.D1044	MgTOL.N0174
MgTOL.D1044	MgTOL.N2119
MgTOL.D1044	MgTOL.O0880
MgTOL.D1073	MgTOL.B0958
MgTOL.D1091	MgTOL.D0947
MgTOL.D1091	MgTOL.D1471
MgTOL.D1091	MgTOL.E1302
MgTOL.D1091	MgTOL.F0291
MgTOL.D1091	MgTOL.F1634
MgTOL.D1091	MgTOL.H1205
MgTOL.D1091	MgTOL.H1365
MgTOL.D1091	MgTOL.H1564
MgTOL.D1091	MgTOL.H1860
MgTOL.D1091	MgTOL.L1160
MgTOL.D1091	MgTOL.N2369
MgTOL.D1091	MgTOL.L1564
MgTOL.D1091	MgTOL.G0787
MgTOL.D1091	MgTOL.G1195
MgTOL.D1091	MgTOL.G1200
MgTOL.D1091	MgTOL.H0360
MgTOL.D1091	MgTOL.H1681
MgTOL.D1091	MgTOL.J0552
MgTOL.D1091	MgTOL.K0492
MgTOL.D1091	MgTOL.M1567
MgTOL.D1091	MgTOL.N2163
MgTOL.D1091	MgTOL.O0065
MgTOL.D1104	MgTOL.A0759
MgTOL.D1104	MgTOL.E0514
MgTOL.D1108	MgTOL.I0399
MgTOL.D1136	MgTOL.D2379
MgTOL.D1136	MgTOL.F1030
MgTOL.D1136	MgTOL.K0864
MgTOL.D1151	MgTOL.J0076
MgTOL.D1154	MgTOL.F1647
MgTOL.D1154	MgTOL.I0018
MgTOL.D1163	MgTOL.C0711
MgTOL.D1176	MgTOL.F2019
MgTOL.D1176	MgTOL.H2444
MgTOL.D1176	MgTOL.I0002
MgTOL.D1176	MgTOL.J1191
MgTOL.D1176	MgTOL.L0194
MgTOL.D1176	MgTOL.L1533
MgTOL.D1176	MgTOL.O0928
MgTOL.D1177	MgTOL.I0760
MgTOL.D1177	MgTOL.N0473
MgTOL.D1177	MgTOL.O0537
MgTOL.D1189	MgTOL.H0048
MgTOL.D1189	MgTOL.H1563
MgTOL.D1218	MgTOL.N1895
MgTOL.D1236	MgTOL.D1136
MgTOL.D1249	MgTOL.D0747
MgTOL.D1249	MgTOL.D0288
MgTOL.D1249	MgTOL.F0280
MgTOL.D1257	MgTOL.M0023
MgTOL.D1271	MgTOL.D1337
MgTOL.D1285	MgTOL.I0291
MgTOL.D1330	MgTOL.H1751
MgTOL.D1337	MgTOL.M1496
MgTOL.D1337	MgTOL.L0748
MgTOL.D1357	MgTOL.H1205
MgTOL.D1357	MgTOL.L1160
MgTOL.D1357	MgTOL.C0028
MgTOL.D1357	MgTOL.C0855
MgTOL.D1357	MgTOL.D0486
MgTOL.D1357	MgTOL.G1195
MgTOL.D1357	MgTOL.H0957
MgTOL.D1357	MgTOL.J0552
MgTOL.D1357	MgTOL.L0262
MgTOL.D1419	MgTOL.B1009
MgTOL.D1425	MgTOL.C0533
MgTOL.D1470	MgTOL.B0663
MgTOL.D1470	MgTOL.E0493
MgTOL.D1470	MgTOL.K0863
MgTOL.D1470	MgTOL.F1990
MgTOL.D1471	MgTOL.D1892
MgTOL.D1471	MgTOL.F1780
MgTOL.D1471	MgTOL.H1205
MgTOL.D1471	MgTOL.I0701
MgTOL.D1471	MgTOL.J0308
MgTOL.D1471	MgTOL.J1275
MgTOL.D1471	MgTOL.J1733
MgTOL.D1471	MgTOL.K0260
MgTOL.D1471	MgTOL.L1160
MgTOL.D1471	MgTOL.N2049
MgTOL.D1471	MgTOL.A0026
MgTOL.D1471	MgTOL.A0833
MgTOL.D1471	MgTOL.A1190
MgTOL.D1471	MgTOL.E0742
MgTOL.D1471	MgTOL.E1405
MgTOL.D1471	MgTOL.G1195
MgTOL.D1471	MgTOL.H0995
MgTOL.D1471	MgTOL.L1580
MgTOL.D1471	MgTOL.M0403
MgTOL.D1471	MgTOL.M1130
MgTOL.D1471	MgTOL.N0174
MgTOL.D1471	MgTOL.N2119
MgTOL.D1471	MgTOL.N2353
MgTOL.D1471	MgTOL.O0880
MgTOL.D1511	MgTOL.A1182
MgTOL.D1511	MgTOL.F0847
MgTOL.D1511	MgTOL.K1196
MgTOL.D1523	MgTOL.F1137
MgTOL.D1555	MgTOL.O0232
MgTOL.D1584	MgTOL.F0904
MgTOL.D1584	MgTOL.H1249
MgTOL.D1594	MgTOL.A0629
MgTOL.D1594	MgTOL.L0154
MgTOL.D1594	MgTOL.N3318
MgTOL.D1594	MgTOL.O1156
MgTOL.D1594	MgTOL.F1596
MgTOL.D1594	MgTOL.D1819
MgTOL.D1594	MgTOL.H2113
MgTOL.D1611	MgTOL.H2278
MgTOL.D1664	MgTOL.N0453
MgTOL.D1664	MgTOL.O0558
MgTOL.D1677	MgTOL.M0047
MgTOL.D1677	MgTOL.M2050
MgTOL.D1680	MgTOL.L0865
MgTOL.D1715	MgTOL.L1654
MgTOL.D1718	MgTOL.L0207
MgTOL.D1718	MgTOL.N2067
MgTOL.D1718	MgTOL.B0983
MgTOL.D1718	MgTOL.C0748
MgTOL.D1718	MgTOL.H1976
MgTOL.D1745	MgTOL.D1044
MgTOL.D1745	MgTOL.D1892
MgTOL.D1745	MgTOL.F1775
MgTOL.D1745	MgTOL.G1030
MgTOL.D1745	MgTOL.H1205
MgTOL.D1745	MgTOL.H2416
MgTOL.D1745	MgTOL.J1733
MgTOL.D1745	MgTOL.L1160
MgTOL.D1745	MgTOL.A0833
MgTOL.D1745	MgTOL.E1405
MgTOL.D1745	MgTOL.E1539
MgTOL.D1745	MgTOL.F0626
MgTOL.D1745	MgTOL.F1013
MgTOL.D1745	MgTOL.F1235
MgTOL.D1745	MgTOL.F2059
MgTOL.D1745	MgTOL.H0513
MgTOL.D1745	MgTOL.H0995
MgTOL.D1745	MgTOL.H2415
MgTOL.D1745	MgTOL.I1038
MgTOL.D1745	MgTOL.L1535
MgTOL.D1745	MgTOL.M0765
MgTOL.D1745	MgTOL.M1130
MgTOL.D1745	MgTOL.M1567
MgTOL.D1745	MgTOL.N1160
MgTOL.D1745	MgTOL.N2119
MgTOL.D1745	MgTOL.N2353
MgTOL.D1745	MgTOL.O0880
MgTOL.D1746	MgTOL.M0626
MgTOL.D1746	MgTOL.M1717
MgTOL.D1747	MgTOL.M0626
MgTOL.D1748	MgTOL.C1152
MgTOL.D1782	MgTOL.B0255
MgTOL.D1782	MgTOL.E0351
MgTOL.D1791	MgTOL.J0168
MgTOL.D1830	MgTOL.M1697
MgTOL.D1832	MgTOL.L0805
MgTOL.D1841	MgTOL.N1757
MgTOL.D1892	MgTOL.J1733
MgTOL.D1892	MgTOL.A0026
MgTOL.D1892	MgTOL.E1405
MgTOL.D1892	MgTOL.H0995
MgTOL.D1892	MgTOL.K1241
MgTOL.D1892	MgTOL.A0833
MgTOL.D1892	MgTOL.C1275
MgTOL.D2039	MgTOL.O0259
MgTOL.D2039	MgTOL.H1908
MgTOL.D2041	MgTOL.L0207
MgTOL.D2041	MgTOL.B0983
MgTOL.D2041	MgTOL.F0956
MgTOL.D2078	MgTOL.H1913
MgTOL.D2078	MgTOL.N1397
MgTOL.D2078	MgTOL.B0625
MgTOL.D2078	MgTOL.L1654
MgTOL.D2083	MgTOL.H2278
MgTOL.D2085	MgTOL.I0067
MgTOL.D2092	MgTOL.O0775
MgTOL.D2109	MgTOL.A0228
MgTOL.D2109	MgTOL.H0156
MgTOL.D2109	MgTOL.D1621
MgTOL.D2109	MgTOL.D1794
MgTOL.D2109	MgTOL.H1123
MgTOL.D2109	MgTOL.M0467
MgTOL.D2109	MgTOL.M1598
MgTOL.D2113	MgTOL.I0291
MgTOL.D2113	MgTOL.H0904
MgTOL.D2117	MgTOL.D1745
MgTOL.D2117	MgTOL.G1030
MgTOL.D2117	MgTOL.K0109
MgTOL.D2117	MgTOL.E1539
MgTOL.D2117	MgTOL.F1013
MgTOL.D2117	MgTOL.F1235
MgTOL.D2117	MgTOL.F2059
MgTOL.D2117	MgTOL.H2415
MgTOL.D2117	MgTOL.I0844
MgTOL.D2117	MgTOL.L1535
MgTOL.D2117	MgTOL.N1160
MgTOL.D2147	MgTOL.I0147
MgTOL.D2147	MgTOL.C0028
MgTOL.D2250	MgTOL.B0796
MgTOL.D2250	MgTOL.C1284
MgTOL.D2250	MgTOL.D0088
MgTOL.D2250	MgTOL.M0121
MgTOL.D2276	MgTOL.M0487
MgTOL.D2354	MgTOL.E0741
MgTOL.D2354	MgTOL.E0740
MgTOL.D2354	MgTOL.F1669
MgTOL.D2379	MgTOL.I0416
MgTOL.E0006	MgTOL.G0921
MgTOL.E0015	MgTOL.H0574
MgTOL.E0087	MgTOL.M1656
MgTOL.E0093	MgTOL.J0617
MgTOL.E0093	MgTOL.M0016
MgTOL.E0094	MgTOL.H1095
MgTOL.E0094	MgTOL.J1576
MgTOL.E0094	MgTOL.L0194
MgTOL.E0094	MgTOL.O0879
MgTOL.E0095	MgTOL.B0492
MgTOL.E0148	MgTOL.M0785
MgTOL.E0162	MgTOL.D2379
MgTOL.E0162	MgTOL.F1030
MgTOL.E0162	MgTOL.A0203
MgTOL.E0162	MgTOL.D1136
MgTOL.E0162	MgTOL.J0532
MgTOL.E0162	MgTOL.K0864
MgTOL.E0162	MgTOL.M0073
MgTOL.E0170	MgTOL.D1257
MgTOL.E0170	MgTOL.E0893
MgTOL.E0170	MgTOL.F0755
MgTOL.E0170	MgTOL.J0448
MgTOL.E0170	MgTOL.J0644
MgTOL.E0170	MgTOL.K0220
MgTOL.E0170	MgTOL.L1849
MgTOL.E0170	MgTOL.N2177
MgTOL.E0175	MgTOL.F1582
MgTOL.E0175	MgTOL.H1715
MgTOL.E0175	MgTOL.J0999
MgTOL.E0185	MgTOL.A0780
MgTOL.E0185	MgTOL.D0048
MgTOL.E0185	MgTOL.D1357
MgTOL.E0185	MgTOL.I1040
MgTOL.E0185	MgTOL.L1789
MgTOL.E0204	MgTOL.J1522
MgTOL.E0209	MgTOL.G1117
MgTOL.E0216	MgTOL.F0954
MgTOL.E0216	MgTOL.F1317
MgTOL.E0216	MgTOL.B1575
MgTOL.E0216	MgTOL.D1584
MgTOL.E0216	MgTOL.F0904
MgTOL.E0216	MgTOL.J1483
MgTOL.E0216	MgTOL.M2051
MgTOL.E0219	MgTOL.F1647
MgTOL.E0265	MgTOL.M0793
MgTOL.E0265	MgTOL.I0703
MgTOL.E0290	MgTOL.H2140
MgTOL.E0317	MgTOL.C0036
MgTOL.E0332	MgTOL.N0453
MgTOL.E0450	MgTOL.M0352
MgTOL.E0473	MgTOL.E0523
MgTOL.E0473	MgTOL.N0168
MgTOL.E0493	MgTOL.B0663
MgTOL.E0493	MgTOL.K0863
MgTOL.E0493	MgTOL.N1436
MgTOL.E0514	MgTOL.K1099
MgTOL.E0514	MgTOL.J1453
MgTOL.E0514	MgTOL.A0759
MgTOL.E0514	MgTOL.G0687
MgTOL.E0514	MgTOL.N1887
MgTOL.E0523	MgTOL.J1276
MgTOL.E0523	MgTOL.N0168
MgTOL.E0563	MgTOL.F1823
MgTOL.E0624	MgTOL.F1048
MgTOL.E0624	MgTOL.G0041
MgTOL.E0624	MgTOL.G1145
MgTOL.E0624	MgTOL.O0333
MgTOL.E0676	MgTOL.C0340
MgTOL.E0684	MgTOL.M0045
MgTOL.E0684	MgTOL.G0159
MgTOL.E0697	MgTOL.I0254
MgTOL.E0730	MgTOL.K0439
MgTOL.E0730	MgTOL.N2893
MgTOL.E0731	MgTOL.N2949
MgTOL.E0731	MgTOL.N2393
MgTOL.E0740	MgTOL.C0811
MgTOL.E0740	MgTOL.E0741
MgTOL.E0740	MgTOL.F1331
MgTOL.E0740	MgTOL.I0468
MgTOL.E0740	MgTOL.N0336
MgTOL.E0740	MgTOL.F0954
MgTOL.E0740	MgTOL.M2051
MgTOL.E0741	MgTOL.C0811
MgTOL.E0741	MgTOL.F0391
MgTOL.E0741	MgTOL.F0935
MgTOL.E0741	MgTOL.I0468
MgTOL.E0741	MgTOL.N0336
MgTOL.E0741	MgTOL.O0333
MgTOL.E0741	MgTOL.A0507
MgTOL.E0741	MgTOL.D0069
MgTOL.E0741	MgTOL.D2354
MgTOL.E0741	MgTOL.E0740
MgTOL.E0741	MgTOL.F0954
MgTOL.E0741	MgTOL.H1216
MgTOL.E0741	MgTOL.J0426
MgTOL.E0742	MgTOL.A0026
MgTOL.E0742	MgTOL.G0858
MgTOL.E0779	MgTOL.N2021
MgTOL.E0814	MgTOL.B1365
MgTOL.E0814	MgTOL.N2770
MgTOL.E0852	MgTOL.O0928
MgTOL.E0852	MgTOL.N1378
MgTOL.E0857	MgTOL.H0085
MgTOL.E0893	MgTOL.D1257
MgTOL.E0893	MgTOL.D2078
MgTOL.E0893	MgTOL.J0644
MgTOL.E0893	MgTOL.L1849
MgTOL.E0910	MgTOL.N0619
MgTOL.E0910	MgTOL.N1988
MgTOL.E0910	MgTOL.N2002
MgTOL.E0910	MgTOL.J1453
MgTOL.E0916	MgTOL.A0843
MgTOL.E0916	MgTOL.B0857
MgTOL.E0916	MgTOL.C1152
MgTOL.E0916	MgTOL.E1113
MgTOL.E0916	MgTOL.E1480
MgTOL.E0916	MgTOL.J1409
MgTOL.E0919	MgTOL.K0017
MgTOL.E1042	MgTOL.K1081
MgTOL.E1113	MgTOL.A0843
MgTOL.E1113	MgTOL.E1480
MgTOL.E1115	MgTOL.B1209
MgTOL.E1115	MgTOL.E1131
MgTOL.E1115	MgTOL.F2019
MgTOL.E1115	MgTOL.L0098
MgTOL.E1131	MgTOL.K0136
MgTOL.E1131	MgTOL.F0924
MgTOL.E1131	MgTOL.H2168
MgTOL.E1131	MgTOL.J1490
MgTOL.E1131	MgTOL.K0242
MgTOL.E1131	MgTOL.L0098
MgTOL.E1131	MgTOL.L0459
MgTOL.E1137	MgTOL.B0663
MgTOL.E1137	MgTOL.D1470
MgTOL.E1137	MgTOL.F0669
MgTOL.E1137	MgTOL.N2949
MgTOL.E1137	MgTOL.C1297
MgTOL.E1137	MgTOL.K0863
MgTOL.E1137	MgTOL.K1055
MgTOL.E1176	MgTOL.N0695
MgTOL.E1219	MgTOL.N2393
MgTOL.E1280	MgTOL.O0020
MgTOL.E1302	MgTOL.F0291
MgTOL.E1302	MgTOL.H1365
MgTOL.E1302	MgTOL.H1564
MgTOL.E1302	MgTOL.J0426
MgTOL.E1302	MgTOL.C0460
MgTOL.E1302	MgTOL.H0360
MgTOL.E1302	MgTOL.J0894
MgTOL.E1303	MgTOL.H1056
MgTOL.E1303	MgTOL.M0785
MgTOL.E1303	MgTOL.N0559
MgTOL.E1305	MgTOL.F0280
MgTOL.E1305	MgTOL.D0927
MgTOL.E1308	MgTOL.D2109
MgTOL.E1341	MgTOL.F0784
MgTOL.E1341	MgTOL.H0904
MgTOL.E1381	MgTOL.L1552
MgTOL.E1399	MgTOL.D0322
MgTOL.E1399	MgTOL.B1120
MgTOL.E1399	MgTOL.F1860
MgTOL.E1405	MgTOL.A0026
MgTOL.E1405	MgTOL.A0284
MgTOL.E1405	MgTOL.C0316
MgTOL.E1405	MgTOL.D1892
MgTOL.E1405	MgTOL.E1539
MgTOL.E1405	MgTOL.F2059
MgTOL.E1405	MgTOL.H0513
MgTOL.E1405	MgTOL.H0995
MgTOL.E1405	MgTOL.H2415
MgTOL.E1405	MgTOL.J1733
MgTOL.E1405	MgTOL.M1567
MgTOL.E1405	MgTOL.N1160
MgTOL.E1405	MgTOL.N2119
MgTOL.E1405	MgTOL.N2353
MgTOL.E1405	MgTOL.O0880
MgTOL.E1405	MgTOL.M0403
MgTOL.E1405	MgTOL.O0478
MgTOL.E1405	MgTOL.A0833
MgTOL.E1405	MgTOL.D1471
MgTOL.E1405	MgTOL.D1745
MgTOL.E1405	MgTOL.E0742
MgTOL.E1405	MgTOL.F1775
MgTOL.E1405	MgTOL.G1030
MgTOL.E1405	MgTOL.K0109
MgTOL.E1405	MgTOL.L1160
MgTOL.E1405	MgTOL.M1130
MgTOL.E1405	MgTOL.N0473
MgTOL.E1420	MgTOL.L1636
MgTOL.E1436	MgTOL.E0373
MgTOL.E1436	MgTOL.H1310
MgTOL.E1436	MgTOL.J1948
MgTOL.E1436	MgTOL.E0901
MgTOL.E1436	MgTOL.F1137
MgTOL.E1480	MgTOL.A0843
MgTOL.E1480	MgTOL.H1003
MgTOL.E1480	MgTOL.J1409
MgTOL.E1485	MgTOL.I0590
MgTOL.E1485	MgTOL.N2200
MgTOL.E1521	MgTOL.N1489
MgTOL.E1530	MgTOL.D1041
MgTOL.E1530	MgTOL.F0943
MgTOL.E1530	MgTOL.G0217
MgTOL.E1530	MgTOL.M0220
MgTOL.E1539	MgTOL.G1030
MgTOL.E1539	MgTOL.K0109
MgTOL.E1539	MgTOL.A0284
MgTOL.E1539	MgTOL.C0316
MgTOL.E1539	MgTOL.F1013
MgTOL.E1539	MgTOL.F2059
MgTOL.E1539	MgTOL.H2415
MgTOL.E1539	MgTOL.I0844
MgTOL.E1539	MgTOL.I0852
MgTOL.E1539	MgTOL.N0473
MgTOL.E1539	MgTOL.N1160
MgTOL.E1566	MgTOL.E0741
MgTOL.E1566	MgTOL.I0468
MgTOL.E1566	MgTOL.K0136
MgTOL.E1566	MgTOL.L0824
MgTOL.E1566	MgTOL.N0336
MgTOL.E1566	MgTOL.D1612
MgTOL.E1566	MgTOL.E0740
MgTOL.E1566	MgTOL.F0954
MgTOL.E1566	MgTOL.F1317
MgTOL.E1566	MgTOL.F1386
MgTOL.E1566	MgTOL.J0426
MgTOL.E1566	MgTOL.J0894
MgTOL.E1566	MgTOL.L0487
MgTOL.E1566	MgTOL.L0964
MgTOL.E1566	MgTOL.M2051
MgTOL.E1618	MgTOL.G0715
MgTOL.E1618	MgTOL.K0178
MgTOL.E1618	MgTOL.L1564
MgTOL.E1633	MgTOL.F0160
MgTOL.E1633	MgTOL.E1280
MgTOL.E1633	MgTOL.H2355
MgTOL.E1633	MgTOL.I0002
MgTOL.E1633	MgTOL.I0760
MgTOL.E1633	MgTOL.K1396
MgTOL.F0024	MgTOL.E0523
MgTOL.F0024	MgTOL.N0168
MgTOL.F0050	MgTOL.L0207
MgTOL.F0050	MgTOL.N2393
MgTOL.F0074	MgTOL.G0921
MgTOL.F0074	MgTOL.K0549
MgTOL.F0074	MgTOL.C0855
MgTOL.F0081	MgTOL.M0765
MgTOL.F0081	MgTOL.N1745
MgTOL.F0081	MgTOL.N1218
MgTOL.F0082	MgTOL.D2109
MgTOL.F0082	MgTOL.M0045
MgTOL.F0082	MgTOL.A0228
MgTOL.F0082	MgTOL.G1285
MgTOL.F0082	MgTOL.N2855
MgTOL.F0082	MgTOL.D1176
MgTOL.F0082	MgTOL.I0002
MgTOL.F0082	MgTOL.L0447
MgTOL.F0082	MgTOL.L1533
MgTOL.F0082	MgTOL.N1662
MgTOL.F0095	MgTOL.B1565
MgTOL.F0095	MgTOL.C0816
MgTOL.F0115	MgTOL.E1381
MgTOL.F0151	MgTOL.E0351
MgTOL.F0155	MgTOL.J1250
MgTOL.F0160	MgTOL.H2355
MgTOL.F0160	MgTOL.D1011
MgTOL.F0160	MgTOL.L0791
MgTOL.F0160	MgTOL.O0879
MgTOL.F0163	MgTOL.D1471
MgTOL.F0163	MgTOL.F1775
MgTOL.F0163	MgTOL.H1205
MgTOL.F0163	MgTOL.K0192
MgTOL.F0163	MgTOL.K0348
MgTOL.F0163	MgTOL.L1160
MgTOL.F0163	MgTOL.J1089
MgTOL.F0163	MgTOL.A0516
MgTOL.F0163	MgTOL.A0833
MgTOL.F0163	MgTOL.E1405
MgTOL.F0163	MgTOL.G1200
MgTOL.F0163	MgTOL.H0995
MgTOL.F0163	MgTOL.M1130
MgTOL.F0163	MgTOL.N2119
MgTOL.F0163	MgTOL.N2353
MgTOL.F0164	MgTOL.C1275
MgTOL.F0164	MgTOL.D1471
MgTOL.F0164	MgTOL.D1892
MgTOL.F0164	MgTOL.F1775
MgTOL.F0164	MgTOL.J1733
MgTOL.F0164	MgTOL.K0192
MgTOL.F0164	MgTOL.L1160
MgTOL.F0164	MgTOL.J1089
MgTOL.F0164	MgTOL.A0026
MgTOL.F0164	MgTOL.A0516
MgTOL.F0164	MgTOL.A0833
MgTOL.F0164	MgTOL.H0995
MgTOL.F0164	MgTOL.M1130
MgTOL.F0164	MgTOL.N2119
MgTOL.F0164	MgTOL.N2353
MgTOL.F0237	MgTOL.A0919
MgTOL.F0237	MgTOL.M0016
MgTOL.F0258	MgTOL.G0723
MgTOL.F0280	MgTOL.J0977
MgTOL.F0291	MgTOL.E1302
MgTOL.F0291	MgTOL.H1365
MgTOL.F0291	MgTOL.H1564
MgTOL.F0291	MgTOL.J0308
MgTOL.F0291	MgTOL.N2550
MgTOL.F0291	MgTOL.J1948
MgTOL.F0291	MgTOL.C0460
MgTOL.F0291	MgTOL.D0994
MgTOL.F0291	MgTOL.G0252
MgTOL.F0291	MgTOL.H0360
MgTOL.F0369	MgTOL.N1397
MgTOL.F0369	MgTOL.B0625
MgTOL.F0391	MgTOL.J0426
MgTOL.F0427	MgTOL.B1157
MgTOL.F0427	MgTOL.K1356
MgTOL.F0449	MgTOL.F1209
MgTOL.F0449	MgTOL.N2949
MgTOL.F0449	MgTOL.E0901
MgTOL.F0501	MgTOL.N3273
MgTOL.F0501	MgTOL.O0278
MgTOL.F0521	MgTOL.F1914
MgTOL.F0553	MgTOL.D0399
MgTOL.F0585	MgTOL.M1037
MgTOL.F0623	MgTOL.H0826
MgTOL.F0623	MgTOL.N0453
MgTOL.F0623	MgTOL.O0558
MgTOL.F0626	MgTOL.G1030
MgTOL.F0626	MgTOL.K0109
MgTOL.F0626	MgTOL.E1539
MgTOL.F0626	MgTOL.F1013
MgTOL.F0626	MgTOL.I0844
MgTOL.F0626	MgTOL.N1160
MgTOL.F0627	MgTOL.L0479
MgTOL.F0632	MgTOL.H0085
MgTOL.F0632	MgTOL.H1056
MgTOL.F0659	MgTOL.G0394
MgTOL.F0659	MgTOL.M0338
MgTOL.F0669	MgTOL.B0663
MgTOL.F0669	MgTOL.L0808
MgTOL.F0669	MgTOL.H0826
MgTOL.F0675	MgTOL.K0348
MgTOL.F0709	MgTOL.C1158
MgTOL.F0709	MgTOL.N1224
MgTOL.F0721	MgTOL.N1218
MgTOL.F0755	MgTOL.D1257
MgTOL.F0755	MgTOL.M0023
MgTOL.F0784	MgTOL.H0904
MgTOL.F0784	MgTOL.F1914
MgTOL.F0833	MgTOL.N2200
MgTOL.F0847	MgTOL.A0950
MgTOL.F0847	MgTOL.A1032
MgTOL.F0847	MgTOL.O0243
MgTOL.F0847	MgTOL.O0928
MgTOL.F0855	MgTOL.M1717
MgTOL.F0855	MgTOL.M0626
MgTOL.F0869	MgTOL.A0629
MgTOL.F0869	MgTOL.D1819
MgTOL.F0869	MgTOL.H2113
MgTOL.F0869	MgTOL.L0154
MgTOL.F0869	MgTOL.M0533
MgTOL.F0869	MgTOL.N3318
MgTOL.F0869	MgTOL.O1156
MgTOL.F0869	MgTOL.F1596
MgTOL.F0869	MgTOL.H1751
MgTOL.F0890	MgTOL.N1436
MgTOL.F0904	MgTOL.H1216
MgTOL.F0904	MgTOL.N2770
MgTOL.F0904	MgTOL.F0847
MgTOL.F0904	MgTOL.F0935
MgTOL.F0904	MgTOL.G0971
MgTOL.F0904	MgTOL.I0468
MgTOL.F0904	MgTOL.J0617
MgTOL.F0904	MgTOL.J1483
MgTOL.F0904	MgTOL.N0336
MgTOL.F0906	MgTOL.F1331
MgTOL.F0906	MgTOL.H2355
MgTOL.F0906	MgTOL.I0468
MgTOL.F0906	MgTOL.N0336
MgTOL.F0906	MgTOL.N2855
MgTOL.F0906	MgTOL.A0507
MgTOL.F0906	MgTOL.D0745
MgTOL.F0906	MgTOL.D1176
MgTOL.F0906	MgTOL.D2354
MgTOL.F0906	MgTOL.F1317
MgTOL.F0906	MgTOL.G1098
MgTOL.F0906	MgTOL.H1216
MgTOL.F0906	MgTOL.I0002
MgTOL.F0906	MgTOL.J1483
MgTOL.F0906	MgTOL.K0838
MgTOL.F0906	MgTOL.L0194
MgTOL.F0906	MgTOL.L1533
MgTOL.F0906	MgTOL.N1662
MgTOL.F0924	MgTOL.K0136
MgTOL.F0924	MgTOL.L0098
MgTOL.F0924	MgTOL.M1656
MgTOL.F0935	MgTOL.E1566
MgTOL.F0935	MgTOL.F1331
MgTOL.F0935	MgTOL.G1285
MgTOL.F0935	MgTOL.I0468
MgTOL.F0935	MgTOL.K0260
MgTOL.F0935	MgTOL.L0824
MgTOL.F0935	MgTOL.L1532
MgTOL.F0935	MgTOL.N3196
MgTOL.F0935	MgTOL.L1580
MgTOL.F0935	MgTOL.M0765
MgTOL.F0935	MgTOL.N0174
MgTOL.F0935	MgTOL.A0507
MgTOL.F0935	MgTOL.C0309
MgTOL.F0935	MgTOL.D1744
MgTOL.F0935	MgTOL.D2354
MgTOL.F0935	MgTOL.F0954
MgTOL.F0935	MgTOL.F1317
MgTOL.F0935	MgTOL.F1386
MgTOL.F0935	MgTOL.G0854
MgTOL.F0935	MgTOL.H1341
MgTOL.F0935	MgTOL.I0701
MgTOL.F0935	MgTOL.J0894
MgTOL.F0935	MgTOL.J1275
MgTOL.F0935	MgTOL.K0301
MgTOL.F0935	MgTOL.L0487
MgTOL.F0935	MgTOL.L0964
MgTOL.F0935	MgTOL.M2051
MgTOL.F0935	MgTOL.N0559
MgTOL.F0935	MgTOL.N0898
MgTOL.F0935	MgTOL.N1530
MgTOL.F0943	MgTOL.D0927
MgTOL.F0943	MgTOL.F0709
MgTOL.F0943	MgTOL.M0220
MgTOL.F0943	MgTOL.N2825
MgTOL.F0943	MgTOL.D1041
MgTOL.F0943	MgTOL.G0217
MgTOL.F0954	MgTOL.F0935
MgTOL.F0954	MgTOL.F1331
MgTOL.F0954	MgTOL.I0468
MgTOL.F0954	MgTOL.N0336
MgTOL.F0954	MgTOL.A0507
MgTOL.F0954	MgTOL.A1032
MgTOL.F0954	MgTOL.D1176
MgTOL.F0954	MgTOL.F1317
MgTOL.F0954	MgTOL.H1216
MgTOL.F0954	MgTOL.L0447
MgTOL.F0954	MgTOL.M2051
MgTOL.F0956	MgTOL.G0859
MgTOL.F0961	MgTOL.J0104
MgTOL.F0961	MgTOL.J1689
MgTOL.F0961	MgTOL.K0220
MgTOL.F1013	MgTOL.G1030
MgTOL.F1013	MgTOL.K0109
MgTOL.F1013	MgTOL.K1151
MgTOL.F1013	MgTOL.E1539
MgTOL.F1013	MgTOL.F0626
MgTOL.F1013	MgTOL.F2059
MgTOL.F1013	MgTOL.H2415
MgTOL.F1013	MgTOL.I0844
MgTOL.F1013	MgTOL.N1160
MgTOL.F1014	MgTOL.D0947
MgTOL.F1014	MgTOL.D1091
MgTOL.F1014	MgTOL.H1564
MgTOL.F1014	MgTOL.H1860
MgTOL.F1014	MgTOL.J0907
MgTOL.F1014	MgTOL.J1490
MgTOL.F1014	MgTOL.K0136
MgTOL.F1014	MgTOL.L0459
MgTOL.F1014	MgTOL.N0638
MgTOL.F1014	MgTOL.N2369
MgTOL.F1014	MgTOL.J1689
MgTOL.F1014	MgTOL.D0822
MgTOL.F1014	MgTOL.G0755
MgTOL.F1014	MgTOL.G0787
MgTOL.F1014	MgTOL.G1195
MgTOL.F1014	MgTOL.G1200
MgTOL.F1014	MgTOL.H0360
MgTOL.F1014	MgTOL.J0894
MgTOL.F1014	MgTOL.J1376
MgTOL.F1014	MgTOL.K0220
MgTOL.F1014	MgTOL.N2163
MgTOL.F1028	MgTOL.K1330
MgTOL.F1028	MgTOL.L1227
MgTOL.F1028	MgTOL.M1133
MgTOL.F1028	MgTOL.N0489
MgTOL.F1030	MgTOL.C1169
MgTOL.F1030	MgTOL.D2379
MgTOL.F1030	MgTOL.F1990
MgTOL.F1030	MgTOL.G0458
MgTOL.F1030	MgTOL.J0532
MgTOL.F1030	MgTOL.K0864
MgTOL.F1030	MgTOL.M0003
MgTOL.F1030	MgTOL.D1136
MgTOL.F1030	MgTOL.M0073
MgTOL.F1058	MgTOL.A0919
MgTOL.F1137	MgTOL.D1523
MgTOL.F1137	MgTOL.D1680
MgTOL.F1157	MgTOL.A0697
MgTOL.F1157	MgTOL.F0237
MgTOL.F1172	MgTOL.F1634
MgTOL.F1201	MgTOL.C0287
MgTOL.F1201	MgTOL.B0625
MgTOL.F1201	MgTOL.G1122
MgTOL.F1204	MgTOL.L1224
MgTOL.F1216	MgTOL.H1205
MgTOL.F1216	MgTOL.L1160
MgTOL.F1216	MgTOL.E0006
MgTOL.F1216	MgTOL.G1195
MgTOL.F1216	MgTOL.L0262
MgTOL.F1216	MgTOL.N2119
MgTOL.F1216	MgTOL.N2163
MgTOL.F1235	MgTOL.I1038
MgTOL.F1235	MgTOL.N1756
MgTOL.F1276	MgTOL.D1043
MgTOL.F1317	MgTOL.F0935
MgTOL.F1317	MgTOL.F1331
MgTOL.F1317	MgTOL.H2355
MgTOL.F1317	MgTOL.I0468
MgTOL.F1317	MgTOL.K0260
MgTOL.F1317	MgTOL.N0336
MgTOL.F1317	MgTOL.A0507
MgTOL.F1317	MgTOL.D0745
MgTOL.F1317	MgTOL.F0954
MgTOL.F1317	MgTOL.H1216
MgTOL.F1317	MgTOL.I0002
MgTOL.F1317	MgTOL.I0701
MgTOL.F1317	MgTOL.J1275
MgTOL.F1317	MgTOL.L0447
MgTOL.F1317	MgTOL.M2051
MgTOL.F1317	MgTOL.N2049
MgTOL.F1317	MgTOL.O0879
MgTOL.F1331	MgTOL.E0741
MgTOL.F1331	MgTOL.F0935
MgTOL.F1331	MgTOL.H2355
MgTOL.F1331	MgTOL.I0468
MgTOL.F1331	MgTOL.K0260
MgTOL.F1331	MgTOL.N0336
MgTOL.F1331	MgTOL.L1580
MgTOL.F1331	MgTOL.N0174
MgTOL.F1331	MgTOL.A0507
MgTOL.F1331	MgTOL.A1182
MgTOL.F1331	MgTOL.D0745
MgTOL.F1331	MgTOL.D2354
MgTOL.F1331	MgTOL.F0954
MgTOL.F1331	MgTOL.F1317
MgTOL.F1331	MgTOL.G0041
MgTOL.F1331	MgTOL.I0002
MgTOL.F1331	MgTOL.I0701
MgTOL.F1331	MgTOL.J1275
MgTOL.F1331	MgTOL.K0838
MgTOL.F1331	MgTOL.K1196
MgTOL.F1331	MgTOL.M2051
MgTOL.F1331	MgTOL.N2049
MgTOL.F1386	MgTOL.E1566
MgTOL.F1386	MgTOL.L0824
MgTOL.F1386	MgTOL.G0041
MgTOL.F1386	MgTOL.G0854
MgTOL.F1386	MgTOL.L0487
MgTOL.F1386	MgTOL.L0964
MgTOL.F1386	MgTOL.M2051
MgTOL.F1386	MgTOL.N2543
MgTOL.F1409	MgTOL.D0906
MgTOL.F1409	MgTOL.D1177
MgTOL.F1447	MgTOL.B1847
MgTOL.F1469	MgTOL.D1337
MgTOL.F1469	MgTOL.O0817
MgTOL.F1469	MgTOL.I0074
MgTOL.F1596	MgTOL.D1938
MgTOL.F1596	MgTOL.G0921
MgTOL.F1598	MgTOL.G0687
MgTOL.F1598	MgTOL.F1968
MgTOL.F1602	MgTOL.C1152
MgTOL.F1602	MgTOL.M0626
MgTOL.F1602	MgTOL.C0912
MgTOL.F1611	MgTOL.B1702
MgTOL.F1634	MgTOL.D1892
MgTOL.F1634	MgTOL.J1733
MgTOL.F1634	MgTOL.A0026
MgTOL.F1634	MgTOL.A0833
MgTOL.F1634	MgTOL.H0995
MgTOL.F1634	MgTOL.M1130
MgTOL.F1634	MgTOL.N2353
MgTOL.F1647	MgTOL.I0018
MgTOL.F1669	MgTOL.M0293
MgTOL.F1726	MgTOL.C0816
MgTOL.F1726	MgTOL.K1330
MgTOL.F1726	MgTOL.L1227
MgTOL.F1726	MgTOL.M1133
MgTOL.F1726	MgTOL.N0489
MgTOL.F1733	MgTOL.L1517
MgTOL.F1775	MgTOL.D1044
MgTOL.F1775	MgTOL.H1205
MgTOL.F1775	MgTOL.J1733
MgTOL.F1775	MgTOL.L1160
MgTOL.F1775	MgTOL.A0026
MgTOL.F1775	MgTOL.A0833
MgTOL.F1775	MgTOL.E1405
MgTOL.F1775	MgTOL.G1195
MgTOL.F1775	MgTOL.H0382
MgTOL.F1775	MgTOL.H0995
MgTOL.F1775	MgTOL.M1130
MgTOL.F1775	MgTOL.N2353
MgTOL.F1780	MgTOL.E1566
MgTOL.F1780	MgTOL.L0824
MgTOL.F1780	MgTOL.N2855
MgTOL.F1780	MgTOL.D1011
MgTOL.F1780	MgTOL.M0403
MgTOL.F1780	MgTOL.N0174
MgTOL.F1780	MgTOL.N2119
MgTOL.F1780	MgTOL.G0868
MgTOL.F1780	MgTOL.H1205
MgTOL.F1780	MgTOL.I0701
MgTOL.F1780	MgTOL.J1275
MgTOL.F1780	MgTOL.K0242
MgTOL.F1780	MgTOL.L0487
MgTOL.F1780	MgTOL.L0964
MgTOL.F1780	MgTOL.L1160
MgTOL.F1780	MgTOL.N2049
MgTOL.F1811	MgTOL.A0358
MgTOL.F1823	MgTOL.L0207
MgTOL.F1855	MgTOL.I0746
MgTOL.F1860	MgTOL.D0322
MgTOL.F1860	MgTOL.G0921
MgTOL.F1860	MgTOL.E1399
MgTOL.F1860	MgTOL.G0787
MgTOL.F1860	MgTOL.J0552
MgTOL.F1895	MgTOL.A0985
MgTOL.F1895	MgTOL.A0986
MgTOL.F1895	MgTOL.F0904
MgTOL.F1895	MgTOL.J1483
MgTOL.F1909	MgTOL.H2501
MgTOL.F1914	MgTOL.A0128
MgTOL.F1914	MgTOL.L1803
MgTOL.F1939	MgTOL.J1267
MgTOL.F1978	MgTOL.A0569
MgTOL.F1985	MgTOL.D1041
MgTOL.F1985	MgTOL.D1892
MgTOL.F1985	MgTOL.G1030
MgTOL.F1985	MgTOL.J1733
MgTOL.F1985	MgTOL.K0109
MgTOL.F1985	MgTOL.A0026
MgTOL.F1985	MgTOL.A0284
MgTOL.F1985	MgTOL.A0833
MgTOL.F1985	MgTOL.E1405
MgTOL.F1985	MgTOL.E1539
MgTOL.F1985	MgTOL.F2059
MgTOL.F1985	MgTOL.G0217
MgTOL.F1985	MgTOL.H0513
MgTOL.F1985	MgTOL.H0995
MgTOL.F1985	MgTOL.H2415
MgTOL.F1985	MgTOL.I0844
MgTOL.F1985	MgTOL.M0220
MgTOL.F1985	MgTOL.M0403
MgTOL.F1985	MgTOL.M1130
MgTOL.F1985	MgTOL.N1160
MgTOL.F1987	MgTOL.J0097
MgTOL.F1988	MgTOL.I0074
MgTOL.F1990	MgTOL.D1664
MgTOL.F1990	MgTOL.G0458
MgTOL.F1994	MgTOL.I0291
MgTOL.F1994	MgTOL.C0811
MgTOL.F1994	MgTOL.M0045
MgTOL.F1994	MgTOL.O0243
MgTOL.F1994	MgTOL.O0333
MgTOL.F2019	MgTOL.F2159
MgTOL.F2019	MgTOL.H0518
MgTOL.F2019	MgTOL.J1191
MgTOL.F2033	MgTOL.N2013
MgTOL.F2059	MgTOL.D1041
MgTOL.F2059	MgTOL.F1985
MgTOL.F2059	MgTOL.G1030
MgTOL.F2059	MgTOL.K0109
MgTOL.F2059	MgTOL.A0284
MgTOL.F2059	MgTOL.E1539
MgTOL.F2059	MgTOL.G0217
MgTOL.F2059	MgTOL.H2415
MgTOL.F2059	MgTOL.M0220
MgTOL.F2059	MgTOL.N1160
MgTOL.F2084	MgTOL.A0919
MgTOL.F2084	MgTOL.F0237
MgTOL.F2084	MgTOL.J1089
MgTOL.F2084	MgTOL.K0192
MgTOL.F2084	MgTOL.K0348
MgTOL.F2120	MgTOL.L0207
MgTOL.F2120	MgTOL.H1976
MgTOL.F2121	MgTOL.F2132
MgTOL.F2121	MgTOL.B0736
MgTOL.F2121	MgTOL.I0067
MgTOL.F2121	MgTOL.I1190
MgTOL.F2132	MgTOL.B0736
MgTOL.F2132	MgTOL.I1190
MgTOL.F2140	MgTOL.I0416
MgTOL.F2142	MgTOL.C0751
MgTOL.F2142	MgTOL.K1055
MgTOL.F2142	MgTOL.N1569
MgTOL.F2142	MgTOL.N2949
MgTOL.F2159	MgTOL.F2019
MgTOL.F2159	MgTOL.O0243
MgTOL.F2167	MgTOL.B0967
MgTOL.F2175	MgTOL.J0084
MgTOL.F2175	MgTOL.K1330
MgTOL.F2175	MgTOL.L1227
MgTOL.F2175	MgTOL.M0695
MgTOL.F2175	MgTOL.M1133
MgTOL.F2175	MgTOL.N0853
MgTOL.F2182	MgTOL.C0811
MgTOL.F2182	MgTOL.I0440
MgTOL.F2190	MgTOL.A1128
MgTOL.F2199	MgTOL.D1621
MgTOL.F2199	MgTOL.D2109
MgTOL.F2199	MgTOL.G1261
MgTOL.G0007	MgTOL.A0493
MgTOL.G0007	MgTOL.D1711
MgTOL.G0007	MgTOL.I0207
MgTOL.G0007	MgTOL.E1409
MgTOL.G0007	MgTOL.M2023
MgTOL.G0007	MgTOL.N1875
MgTOL.G0007	MgTOL.N2254
MgTOL.G0012	MgTOL.L0207
MgTOL.G0012	MgTOL.B0983
MgTOL.G0012	MgTOL.D0524
MgTOL.G0012	MgTOL.D1718
MgTOL.G0012	MgTOL.F0956
MgTOL.G0012	MgTOL.H2534
MgTOL.G0040	MgTOL.H0369
MgTOL.G0041	MgTOL.O0333
MgTOL.G0041	MgTOL.A1032
MgTOL.G0041	MgTOL.F0501
MgTOL.G0041	MgTOL.F1386
MgTOL.G0050	MgTOL.B0736
MgTOL.G0050	MgTOL.F2132
MgTOL.G0050	MgTOL.I1190
MgTOL.G0064	MgTOL.H2355
MgTOL.G0064	MgTOL.D1011
MgTOL.G0064	MgTOL.E0290
MgTOL.G0064	MgTOL.F0160
MgTOL.G0064	MgTOL.I0002
MgTOL.G0064	MgTOL.O0879
MgTOL.G0077	MgTOL.E0087
MgTOL.G0077	MgTOL.G0921
MgTOL.G0077	MgTOL.D0486
MgTOL.G0077	MgTOL.M0705
MgTOL.G0090	MgTOL.N2523
MgTOL.G0112	MgTOL.L0207
MgTOL.G0112	MgTOL.D0524
MgTOL.G0112	MgTOL.G0012
MgTOL.G0112	MgTOL.H1976
MgTOL.G0112	MgTOL.H2534
MgTOL.G0112	MgTOL.K0439
MgTOL.G0114	MgTOL.L0207
MgTOL.G0114	MgTOL.F0956
MgTOL.G0115	MgTOL.N2893
MgTOL.G0122	MgTOL.H0877
MgTOL.G0122	MgTOL.B0625
MgTOL.G0122	MgTOL.N1397
MgTOL.G0158	MgTOL.H0048
MgTOL.G0180	MgTOL.F1611
MgTOL.G0184	MgTOL.C0477
MgTOL.G0210	MgTOL.N2234
MgTOL.G0217	MgTOL.G1030
MgTOL.G0217	MgTOL.K0109
MgTOL.G0217	MgTOL.F0943
MgTOL.G0217	MgTOL.E1539
MgTOL.G0217	MgTOL.F0626
MgTOL.G0217	MgTOL.F2059
MgTOL.G0217	MgTOL.H1453
MgTOL.G0217	MgTOL.H2415
MgTOL.G0217	MgTOL.I0844
MgTOL.G0217	MgTOL.L0262
MgTOL.G0217	MgTOL.M0220
MgTOL.G0217	MgTOL.M0765
MgTOL.G0217	MgTOL.N1952
MgTOL.G0233	MgTOL.J1267
MgTOL.G0233	MgTOL.N1614
MgTOL.G0252	MgTOL.D0947
MgTOL.G0252	MgTOL.F0291
MgTOL.G0252	MgTOL.H1365
MgTOL.G0252	MgTOL.J0308
MgTOL.G0252	MgTOL.K0136
MgTOL.G0252	MgTOL.K0242
MgTOL.G0252	MgTOL.N2369
MgTOL.G0252	MgTOL.G1195
MgTOL.G0252	MgTOL.G1200
MgTOL.G0252	MgTOL.H0360
MgTOL.G0252	MgTOL.J0894
MgTOL.G0337	MgTOL.F1856
MgTOL.G0394	MgTOL.B1344
MgTOL.G0395	MgTOL.I0018
MgTOL.G0403	MgTOL.L0724
MgTOL.G0403	MgTOL.L0746
MgTOL.G0403	MgTOL.F1647
MgTOL.G0458	MgTOL.F1990
MgTOL.G0466	MgTOL.D0838
MgTOL.G0466	MgTOL.J1684
MgTOL.G0483	MgTOL.G1098
MgTOL.G0483	MgTOL.K1196
MgTOL.G0496	MgTOL.N1182
MgTOL.G0521	MgTOL.M0626
MgTOL.G0521	MgTOL.M1717
MgTOL.G0522	MgTOL.N2427
MgTOL.G0523	MgTOL.B0625
MgTOL.G0557	MgTOL.L0207
MgTOL.G0575	MgTOL.L1789
MgTOL.G0635	MgTOL.C0659
MgTOL.G0645	MgTOL.D2109
MgTOL.G0645	MgTOL.A0228
MgTOL.G0645	MgTOL.F1994
MgTOL.G0645	MgTOL.N3273
MgTOL.G0645	MgTOL.F0501
MgTOL.G0645	MgTOL.I0440
MgTOL.G0645	MgTOL.O0278
MgTOL.G0647	MgTOL.D2109
MgTOL.G0647	MgTOL.A0228
MgTOL.G0647	MgTOL.F1994
MgTOL.G0647	MgTOL.F0501
MgTOL.G0647	MgTOL.O0278
MgTOL.G0649	MgTOL.F0391
MgTOL.G0649	MgTOL.I0440
MgTOL.G0649	MgTOL.J0426
MgTOL.G0668	MgTOL.F0237
MgTOL.G0672	MgTOL.F1098
MgTOL.G0687	MgTOL.B0958
MgTOL.G0687	MgTOL.H1896
MgTOL.G0687	MgTOL.I0074
MgTOL.G0708	MgTOL.K0507
MgTOL.G0715	MgTOL.A0228
MgTOL.G0715	MgTOL.D2109
MgTOL.G0723	MgTOL.F0258
MgTOL.G0755	MgTOL.G0787
MgTOL.G0755	MgTOL.H1564
MgTOL.G0755	MgTOL.H1860
MgTOL.G0755	MgTOL.N2163
MgTOL.G0758	MgTOL.D0484
MgTOL.G0787	MgTOL.H1564
MgTOL.G0787	MgTOL.H1860
MgTOL.G0788	MgTOL.B1563
MgTOL.G0854	MgTOL.F1386
MgTOL.G0858	MgTOL.A0026
MgTOL.G0858	MgTOL.A0636
MgTOL.G0858	MgTOL.B1239
MgTOL.G0859	MgTOL.O0305
MgTOL.G0859	MgTOL.O0707
MgTOL.G0861	MgTOL.B0625
MgTOL.G0861	MgTOL.C0287
MgTOL.G0868	MgTOL.K0242
MgTOL.G0868	MgTOL.D2109
MgTOL.G0868	MgTOL.E0779
MgTOL.G0868	MgTOL.L1450
MgTOL.G0868	MgTOL.A0228
MgTOL.G0868	MgTOL.D0486
MgTOL.G0868	MgTOL.D1011
MgTOL.G0880	MgTOL.K0017
MgTOL.G0880	MgTOL.D2379
MgTOL.G0882	MgTOL.D2091
MgTOL.G0882	MgTOL.D2078
MgTOL.G0921	MgTOL.C0847
MgTOL.G0921	MgTOL.F0074
MgTOL.G0921	MgTOL.I0939
MgTOL.G0921	MgTOL.J1493
MgTOL.G0931	MgTOL.O0259
MgTOL.G0931	MgTOL.H1651
MgTOL.G0971	MgTOL.F0904
MgTOL.G0976	MgTOL.B1680
MgTOL.G0976	MgTOL.H1249
MgTOL.G0976	MgTOL.I1052
MgTOL.G0976	MgTOL.O0707
MgTOL.G1003	MgTOL.N3273
MgTOL.G1030	MgTOL.K0109
MgTOL.G1030	MgTOL.E1539
MgTOL.G1030	MgTOL.F1013
MgTOL.G1030	MgTOL.F1235
MgTOL.G1030	MgTOL.F2059
MgTOL.G1030	MgTOL.H0085
MgTOL.G1030	MgTOL.H2415
MgTOL.G1030	MgTOL.I0844
MgTOL.G1030	MgTOL.I1038
MgTOL.G1030	MgTOL.N1160
MgTOL.G1030	MgTOL.N1756
MgTOL.G1079	MgTOL.A0493
MgTOL.G1079	MgTOL.N1875
MgTOL.G1081	MgTOL.E0357
MgTOL.G1098	MgTOL.E1633
MgTOL.G1098	MgTOL.F1669
MgTOL.G1098	MgTOL.H1815
MgTOL.G1098	MgTOL.I0760
MgTOL.G1117	MgTOL.B0625
MgTOL.G1122	MgTOL.C0287
MgTOL.G1122	MgTOL.A0493
MgTOL.G1122	MgTOL.B0625
MgTOL.G1182	MgTOL.C0036
MgTOL.G1195	MgTOL.D0947
MgTOL.G1195	MgTOL.E1302
MgTOL.G1195	MgTOL.F1775
MgTOL.G1195	MgTOL.F1780
MgTOL.G1195	MgTOL.H1205
MgTOL.G1195	MgTOL.J1490
MgTOL.G1195	MgTOL.L1160
MgTOL.G1195	MgTOL.N2369
MgTOL.G1195	MgTOL.G1200
MgTOL.G1195	MgTOL.H0360
MgTOL.G1195	MgTOL.J0894
MgTOL.G1195	MgTOL.O0065
MgTOL.G1200	MgTOL.D0947
MgTOL.G1200	MgTOL.D1091
MgTOL.G1200	MgTOL.E1302
MgTOL.G1200	MgTOL.F0163
MgTOL.G1200	MgTOL.F0291
MgTOL.G1200	MgTOL.H1205
MgTOL.G1200	MgTOL.H1365
MgTOL.G1200	MgTOL.H2416
MgTOL.G1200	MgTOL.J0907
MgTOL.G1200	MgTOL.J1490
MgTOL.G1200	MgTOL.L1160
MgTOL.G1200	MgTOL.N2369
MgTOL.G1200	MgTOL.G1195
MgTOL.G1200	MgTOL.H0360
MgTOL.G1200	MgTOL.H1681
MgTOL.G1200	MgTOL.J0894
MgTOL.G1200	MgTOL.M1567
MgTOL.G1200	MgTOL.N2119
MgTOL.G1200	MgTOL.N2163
MgTOL.G1200	MgTOL.O0065
MgTOL.G1255	MgTOL.F1647
MgTOL.G1285	MgTOL.F0935
MgTOL.G1285	MgTOL.H2355
MgTOL.G1285	MgTOL.I0468
MgTOL.G1285	MgTOL.D1108
MgTOL.G1285	MgTOL.M0045
MgTOL.G1285	MgTOL.A0507
MgTOL.G1285	MgTOL.D1176
MgTOL.G1285	MgTOL.F0160
MgTOL.G1285	MgTOL.F0954
MgTOL.G1285	MgTOL.I0002
MgTOL.G1285	MgTOL.L0194
MgTOL.G1285	MgTOL.L1533
MgTOL.G1285	MgTOL.N1662
MgTOL.H0017	MgTOL.N1182
MgTOL.H0047	MgTOL.H2289
MgTOL.H0047	MgTOL.K1176
MgTOL.H0048	MgTOL.C0526
MgTOL.H0067	MgTOL.J1250
MgTOL.H0067	MgTOL.O0243
MgTOL.H0073	MgTOL.J1903
MgTOL.H0108	MgTOL.H0085
MgTOL.H0169	MgTOL.H1310
MgTOL.H0169	MgTOL.J1948
MgTOL.H0169	MgTOL.K0382
MgTOL.H0259	MgTOL.M0045
MgTOL.H0298	MgTOL.D1938
MgTOL.H0336	MgTOL.B0399
MgTOL.H0336	MgTOL.D1621
MgTOL.H0336	MgTOL.H1123
MgTOL.H0360	MgTOL.D0947
MgTOL.H0360	MgTOL.E1302
MgTOL.H0360	MgTOL.F0291
MgTOL.H0360	MgTOL.H1205
MgTOL.H0360	MgTOL.H1365
MgTOL.H0360	MgTOL.H1564
MgTOL.H0360	MgTOL.H2416
MgTOL.H0360	MgTOL.L1160
MgTOL.H0360	MgTOL.N2369
MgTOL.H0360	MgTOL.C0460
MgTOL.H0360	MgTOL.G1195
MgTOL.H0360	MgTOL.G1200
MgTOL.H0360	MgTOL.H0382
MgTOL.H0360	MgTOL.J0894
MgTOL.H0360	MgTOL.M0765
MgTOL.H0360	MgTOL.N2163
MgTOL.H0369	MgTOL.G0040
MgTOL.H0382	MgTOL.D0994
MgTOL.H0382	MgTOL.E1302
MgTOL.H0382	MgTOL.H1205
MgTOL.H0382	MgTOL.H1365
MgTOL.H0382	MgTOL.L1160
MgTOL.H0492	MgTOL.N1988
MgTOL.H0492	MgTOL.N2002
MgTOL.H0513	MgTOL.D1044
MgTOL.H0513	MgTOL.D1471
MgTOL.H0513	MgTOL.D1892
MgTOL.H0513	MgTOL.F1775
MgTOL.H0513	MgTOL.F1985
MgTOL.H0513	MgTOL.G1030
MgTOL.H0513	MgTOL.H1205
MgTOL.H0513	MgTOL.J1733
MgTOL.H0513	MgTOL.K0109
MgTOL.H0513	MgTOL.K1372
MgTOL.H0513	MgTOL.E0015
MgTOL.H0513	MgTOL.E1405
MgTOL.H0513	MgTOL.E1539
MgTOL.H0513	MgTOL.F1235
MgTOL.H0513	MgTOL.F2059
MgTOL.H0513	MgTOL.G0217
MgTOL.H0513	MgTOL.H0995
MgTOL.H0513	MgTOL.H2415
MgTOL.H0513	MgTOL.I0844
MgTOL.H0513	MgTOL.I1038
MgTOL.H0513	MgTOL.M0403
MgTOL.H0513	MgTOL.M1130
MgTOL.H0513	MgTOL.M1567
MgTOL.H0513	MgTOL.N2119
MgTOL.H0513	MgTOL.N2353
MgTOL.H0550	MgTOL.F1048
MgTOL.H0550	MgTOL.N1849
MgTOL.H0573	MgTOL.M0199
MgTOL.H0574	MgTOL.J0864
MgTOL.H0579	MgTOL.H0573
MgTOL.H0579	MgTOL.M0716
MgTOL.H0579	MgTOL.D0484
MgTOL.H0610	MgTOL.C0349
MgTOL.H0610	MgTOL.J0525
MgTOL.H0610	MgTOL.J1362
MgTOL.H0610	MgTOL.M0353
MgTOL.H0645	MgTOL.L0359
MgTOL.H0647	MgTOL.N0453
MgTOL.H0647	MgTOL.C0340
MgTOL.H0753	MgTOL.G1255
MgTOL.H0769	MgTOL.D2078
MgTOL.H0769	MgTOL.D2091
MgTOL.H0776	MgTOL.N2041
MgTOL.H0776	MgTOL.D0834
MgTOL.H0826	MgTOL.B0663
MgTOL.H0867	MgTOL.D2117
MgTOL.H0867	MgTOL.L1779
MgTOL.H0867	MgTOL.M0045
MgTOL.H0867	MgTOL.D1357
MgTOL.H0867	MgTOL.M1083
MgTOL.H0877	MgTOL.B0625
MgTOL.H0877	MgTOL.N1397
MgTOL.H0904	MgTOL.F0784
MgTOL.H0904	MgTOL.M1543
MgTOL.H0957	MgTOL.H1205
MgTOL.H0957	MgTOL.H1860
MgTOL.H0957	MgTOL.L1160
MgTOL.H0957	MgTOL.D1744
MgTOL.H0957	MgTOL.G0921
MgTOL.H0957	MgTOL.H1341
MgTOL.H0957	MgTOL.B0710
MgTOL.H0957	MgTOL.C0855
MgTOL.H0957	MgTOL.D0994
MgTOL.H0957	MgTOL.H1453
MgTOL.H0957	MgTOL.H1681
MgTOL.H0957	MgTOL.H2470
MgTOL.H0957	MgTOL.J0524
MgTOL.H0957	MgTOL.J0552
MgTOL.H0957	MgTOL.L0262
MgTOL.H0957	MgTOL.L1532
MgTOL.H0957	MgTOL.N2119
MgTOL.H0960	MgTOL.M0533
MgTOL.H0960	MgTOL.E0741
MgTOL.H0960	MgTOL.F0935
MgTOL.H0960	MgTOL.F1331
MgTOL.H0960	MgTOL.I0468
MgTOL.H0960	MgTOL.N0336
MgTOL.H0960	MgTOL.A0507
MgTOL.H0960	MgTOL.A1032
MgTOL.H0960	MgTOL.E0740
MgTOL.H0960	MgTOL.F0954
MgTOL.H0960	MgTOL.F1317
MgTOL.H0960	MgTOL.I0440
MgTOL.H0960	MgTOL.M2051
MgTOL.H0960	MgTOL.O0278
MgTOL.H0960	MgTOL.O0928
MgTOL.H0993	MgTOL.D0747
MgTOL.H0995	MgTOL.D1471
MgTOL.H0995	MgTOL.F1775
MgTOL.H0995	MgTOL.H1205
MgTOL.H0995	MgTOL.H2416
MgTOL.H0995	MgTOL.J1733
MgTOL.H0995	MgTOL.L1160
MgTOL.H0995	MgTOL.A0833
MgTOL.H0995	MgTOL.E1405
MgTOL.H0995	MgTOL.F1235
MgTOL.H0995	MgTOL.G1195
MgTOL.H0995	MgTOL.H0513
MgTOL.H0995	MgTOL.I1038
MgTOL.H0995	MgTOL.M1130
MgTOL.H0995	MgTOL.N2119
MgTOL.H0995	MgTOL.N2353
MgTOL.H1000	MgTOL.N1667
MgTOL.H1003	MgTOL.A0843
MgTOL.H1003	MgTOL.E1480
MgTOL.H1003	MgTOL.H1628
MgTOL.H1003	MgTOL.K0717
MgTOL.H1041	MgTOL.E1219
MgTOL.H1056	MgTOL.M0180
MgTOL.H1056	MgTOL.K1236
MgTOL.H1095	MgTOL.D1177
MgTOL.H1097	MgTOL.H1023
MgTOL.H1097	MgTOL.N2893
MgTOL.H1099	MgTOL.C0765
MgTOL.H1099	MgTOL.E0317
MgTOL.H1184	MgTOL.L0032
MgTOL.H1184	MgTOL.N0035
MgTOL.H1205	MgTOL.D0947
MgTOL.H1205	MgTOL.D1091
MgTOL.H1205	MgTOL.H1365
MgTOL.H1205	MgTOL.H1860
MgTOL.H1205	MgTOL.H2416
MgTOL.H1205	MgTOL.L1160
MgTOL.H1205	MgTOL.N2369
MgTOL.H1205	MgTOL.G0787
MgTOL.H1205	MgTOL.G1195
MgTOL.H1205	MgTOL.G1200
MgTOL.H1205	MgTOL.H0360
MgTOL.H1205	MgTOL.H0382
[truncated: 2,269 more rows]

## Sheet: GRN4
Source	Target
MgTOL.C0912	MgTOL.A0031
MgTOL.D1016	MgTOL.A0031
MgTOL.M1089	MgTOL.A0031
MgTOL.H0574	MgTOL.A0107
MgTOL.D1257	MgTOL.A0116
MgTOL.B0907	MgTOL.A0122
MgTOL.B1143	MgTOL.A0122
MgTOL.J1408	MgTOL.A0122
MgTOL.N1182	MgTOL.A0122
MgTOL.E1480	MgTOL.A0123
MgTOL.I0091	MgTOL.A0123
MgTOL.B1779	MgTOL.A0125
MgTOL.D1210	MgTOL.A0125
MgTOL.D2113	MgTOL.A0125
MgTOL.F1806	MgTOL.A0125
MgTOL.F1028	MgTOL.A0125
MgTOL.H2278	MgTOL.A0125
MgTOL.J1409	MgTOL.A0125
MgTOL.K0160	MgTOL.A0126
MgTOL.N2334	MgTOL.A0126
MgTOL.F0155	MgTOL.A0127
MgTOL.F1510	MgTOL.A0127
MgTOL.N3121	MgTOL.A0127
MgTOL.B1363	MgTOL.A0128
MgTOL.J0525	MgTOL.A0128
MgTOL.N1517	MgTOL.A0128
MgTOL.G0498	MgTOL.A0147
MgTOL.B1142	MgTOL.A0203
MgTOL.C0309	MgTOL.A0203
MgTOL.E0622	MgTOL.A0203
MgTOL.D1832	MgTOL.A0226
MgTOL.D0298	MgTOL.A0241
MgTOL.M1552	MgTOL.A0241
MgTOL.N0785	MgTOL.A0241
MgTOL.B0824	MgTOL.A0324
MgTOL.D0787	MgTOL.A0324
MgTOL.E0175	MgTOL.A0324
MgTOL.E1198	MgTOL.A0324
MgTOL.F0292	MgTOL.A0324
MgTOL.G1081	MgTOL.A0324
MgTOL.J0891	MgTOL.A0324
MgTOL.K0022	MgTOL.A0324
MgTOL.K1308	MgTOL.A0324
MgTOL.M0311	MgTOL.A0324
MgTOL.N0691	MgTOL.A0324
MgTOL.I0981	MgTOL.A0327
MgTOL.F1811	MgTOL.A0358
MgTOL.G0498	MgTOL.A0358
MgTOL.B1551	MgTOL.A0466
MgTOL.I0989	MgTOL.A0466
MgTOL.M0799	MgTOL.A0475
MgTOL.G0012	MgTOL.A0505
MgTOL.G0112	MgTOL.A0505
MgTOL.L0207	MgTOL.A0505
MgTOL.L1796	MgTOL.A0506
MgTOL.M1066	MgTOL.A0506
MgTOL.B0515	MgTOL.A0508
MgTOL.B1551	MgTOL.A0508
MgTOL.C0666	MgTOL.A0508
MgTOL.D2080	MgTOL.A0508
MgTOL.F0622	MgTOL.A0508
MgTOL.H1184	MgTOL.A0508
MgTOL.H1900	MgTOL.A0508
MgTOL.K0240	MgTOL.A0508
MgTOL.L1038	MgTOL.A0508
MgTOL.M1037	MgTOL.A0508
MgTOL.M1044	MgTOL.A0508
MgTOL.N1200	MgTOL.A0508
MgTOL.N2934	MgTOL.A0508
MgTOL.E0622	MgTOL.A0570
MgTOL.H1651	MgTOL.A0570
MgTOL.H1341	MgTOL.A0570
MgTOL.D0048	MgTOL.A0597
MgTOL.N2297	MgTOL.A0597
MgTOL.O0707	MgTOL.A0597
MgTOL.N0819	MgTOL.A0629
MgTOL.C0500	MgTOL.A0759
MgTOL.F1598	MgTOL.A0759
MgTOL.J1792	MgTOL.A0759
MgTOL.A0960	MgTOL.A0760
MgTOL.D0134	MgTOL.A0760
MgTOL.G0523	MgTOL.A0760
MgTOL.J1792	MgTOL.A0760
MgTOL.K1010	MgTOL.A0760
MgTOL.L1446	MgTOL.A0760
MgTOL.N1182	MgTOL.A0760
MgTOL.B0966	MgTOL.A0769
MgTOL.D0873	MgTOL.A0769
MgTOL.F2167	MgTOL.A0769
MgTOL.K0087	MgTOL.A0769
MgTOL.J1788	MgTOL.A0792
MgTOL.H0995	MgTOL.A0833
MgTOL.N2353	MgTOL.A0833
MgTOL.A1168	MgTOL.A0840
MgTOL.C1341	MgTOL.A0840
MgTOL.D0869	MgTOL.A0840
MgTOL.D1398	MgTOL.A0840
MgTOL.D1031	MgTOL.A0840
MgTOL.D1525	MgTOL.A0840
MgTOL.F2033	MgTOL.A0840
MgTOL.H2629	MgTOL.A0840
MgTOL.J1092	MgTOL.A0840
MgTOL.J0356	MgTOL.A0840
MgTOL.J0743	MgTOL.A0840
MgTOL.J1120	MgTOL.A0840
MgTOL.L0062	MgTOL.A0840
MgTOL.L0538	MgTOL.A0840
MgTOL.N0016	MgTOL.A0840
MgTOL.N0765	MgTOL.A0840
MgTOL.O0235	MgTOL.A0840
MgTOL.H2632	MgTOL.A0966
MgTOL.M0542	MgTOL.A0966
MgTOL.A0760	MgTOL.A0960
MgTOL.C0426	MgTOL.A0960
MgTOL.N1595	MgTOL.A0960
MgTOL.A0116	MgTOL.A0947
MgTOL.N1553	MgTOL.A0947
MgTOL.N2894	MgTOL.A0947
MgTOL.D0619	MgTOL.A0931
MgTOL.F0632	MgTOL.A0931
MgTOL.K1355	MgTOL.A0931
MgTOL.M1890	MgTOL.A0931
MgTOL.A0986	MgTOL.A0985
MgTOL.J1483	MgTOL.A0985
MgTOL.A0985	MgTOL.A0986
MgTOL.C1158	MgTOL.A0878
MgTOL.L1786	MgTOL.A0878
MgTOL.M1551	MgTOL.A0878
MgTOL.N1232	MgTOL.A0878
MgTOL.N2682	MgTOL.A0878
MgTOL.C0218	MgTOL.A1190
MgTOL.E0742	MgTOL.A1190
MgTOL.G0854	MgTOL.A1190
MgTOL.I0701	MgTOL.A1190
MgTOL.L0964	MgTOL.A1190
MgTOL.L0824	MgTOL.A1190
MgTOL.I0955	MgTOL.A1101
MgTOL.L0728	MgTOL.A1101
MgTOL.N1851	MgTOL.A1101
MgTOL.D1612	MgTOL.A1182
MgTOL.J1275	MgTOL.A1182
MgTOL.K1196	MgTOL.A1182
MgTOL.L0359	MgTOL.A1182
MgTOL.M0354	MgTOL.A1182
MgTOL.N0559	MgTOL.A1182
MgTOL.B1080	MgTOL.A1177
MgTOL.D2161	MgTOL.A1177
MgTOL.J0084	MgTOL.A1176
MgTOL.J1416	MgTOL.A1176
MgTOL.N0706	MgTOL.A1176
MgTOL.N2041	MgTOL.A1176
MgTOL.M1873	MgTOL.A1168
MgTOL.N0330	MgTOL.A1168
MgTOL.J0476	MgTOL.A0041
MgTOL.L0181	MgTOL.A0041
MgTOL.D1697	MgTOL.A0062
MgTOL.G0663	MgTOL.A0062
MgTOL.H2165	MgTOL.A0094
MgTOL.E0624	MgTOL.A0176
MgTOL.H0851	MgTOL.A0176
MgTOL.I0463	MgTOL.A0176
MgTOL.A0843	MgTOL.A0192
MgTOL.M1873	MgTOL.A0192
MgTOL.D0363	MgTOL.A0216
MgTOL.M0344	MgTOL.A0216
MgTOL.C1291	MgTOL.A0220
MgTOL.G1003	MgTOL.A0220
MgTOL.E0684	MgTOL.A0227
MgTOL.J0705	MgTOL.A0227
MgTOL.J1514	MgTOL.A0227
MgTOL.M0045	MgTOL.A0227
MgTOL.B0705	MgTOL.A0228
MgTOL.F0340	MgTOL.A0228
MgTOL.F0637	MgTOL.A0228
MgTOL.N1614	MgTOL.A0228
MgTOL.M0806	MgTOL.A0274
MgTOL.N0293	MgTOL.A0274
MgTOL.C0972	MgTOL.A0284
MgTOL.L1224	MgTOL.A0284
MgTOL.B1188	MgTOL.A0296
MgTOL.D0041	MgTOL.A0296
MgTOL.J0476	MgTOL.A0296
MgTOL.J1610	MgTOL.A0296
MgTOL.N2575	MgTOL.A0296
MgTOL.B1620	MgTOL.A0344
MgTOL.D2092	MgTOL.A0344
MgTOL.H0066	MgTOL.A0344
MgTOL.H0336	MgTOL.A0344
MgTOL.J1069	MgTOL.A0344
MgTOL.I0575	MgTOL.A0344
MgTOL.K0192	MgTOL.A0344
MgTOL.L0852	MgTOL.A0344
MgTOL.M1081	MgTOL.A0344
MgTOL.M1159	MgTOL.A0344
MgTOL.N2592	MgTOL.A0429
MgTOL.J1771	MgTOL.A0434
MgTOL.M1143	MgTOL.A0434
MgTOL.B0199	MgTOL.A0493
MgTOL.G0394	MgTOL.A0493
MgTOL.C0385	MgTOL.A0561
MgTOL.N0695	MgTOL.A0561
MgTOL.H0959	MgTOL.A0569
MgTOL.L0184	MgTOL.A0569
MgTOL.E0345	MgTOL.A0578
MgTOL.L0191	MgTOL.A0578
MgTOL.M0689	MgTOL.A0578
MgTOL.K0905	MgTOL.A0586
MgTOL.M0847	MgTOL.A0586
MgTOL.H2290	MgTOL.A0697
MgTOL.M0354	MgTOL.A0697
MgTOL.O0570	MgTOL.A0780
MgTOL.B0705	MgTOL.A0812
MgTOL.B0600	MgTOL.A0812
MgTOL.C0546	MgTOL.A0816
MgTOL.K0535	MgTOL.A0816
MgTOL.L1553	MgTOL.A0816
MgTOL.N0286	MgTOL.A0816
MgTOL.N0376	MgTOL.A0816
MgTOL.B0857	MgTOL.A0843
MgTOL.H1003	MgTOL.A0843
MgTOL.J1409	MgTOL.A0843
MgTOL.K0717	MgTOL.A0843
MgTOL.M0352	MgTOL.A0843
MgTOL.I0010	MgTOL.A0950
MgTOL.E0624	MgTOL.A0933
MgTOL.H0645	MgTOL.A0933
MgTOL.H0794	MgTOL.A0933
MgTOL.F0237	MgTOL.A0919
MgTOL.K0849	MgTOL.A0998
MgTOL.O0278	MgTOL.A1032
MgTOL.N0404	MgTOL.A0864
MgTOL.D0838	MgTOL.A1222
MgTOL.I0373	MgTOL.A1222
MgTOL.L0791	MgTOL.A1222
MgTOL.L1121	MgTOL.A1222
MgTOL.M1546	MgTOL.A1113
MgTOL.E0003	MgTOL.A1059
MgTOL.M0003	MgTOL.A1059
MgTOL.B0921	MgTOL.A1056
MgTOL.G0715	MgTOL.A1056
MgTOL.N0259	MgTOL.A1056
MgTOL.B1456	MgTOL.A1158
MgTOL.B1512	MgTOL.A1158
MgTOL.L0608	MgTOL.A1158
MgTOL.B1427	MgTOL.B0036
MgTOL.B1428	MgTOL.B0036
MgTOL.M1530	MgTOL.B0036
MgTOL.C1291	MgTOL.B0046
MgTOL.E0503	MgTOL.B0097
MgTOL.H2553	MgTOL.B0097
MgTOL.L0595	MgTOL.B0097
MgTOL.M0023	MgTOL.B0097
MgTOL.F1994	MgTOL.B0161
MgTOL.H0518	MgTOL.B0161
MgTOL.D0969	MgTOL.B0164
MgTOL.M1138	MgTOL.B0164
MgTOL.A0493	MgTOL.B0199
MgTOL.C0922	MgTOL.B0199
MgTOL.I0703	MgTOL.B0199
MgTOL.N1552	MgTOL.B0199
MgTOL.N2817	MgTOL.B0199
MgTOL.N2315	MgTOL.B0199
MgTOL.N2523	MgTOL.B0199
MgTOL.D1892	MgTOL.B0271
MgTOL.M2129	MgTOL.B0271
MgTOL.D1840	MgTOL.B0283
MgTOL.G0880	MgTOL.B0283
MgTOL.B0911	MgTOL.B0320
MgTOL.H2555	MgTOL.B0320
MgTOL.K0382	MgTOL.B0426
MgTOL.M0695	MgTOL.B0426
MgTOL.N2263	MgTOL.B0430
MgTOL.B1209	MgTOL.B0468
MgTOL.D1745	MgTOL.B0468
MgTOL.D0994	MgTOL.B0468
MgTOL.F0626	MgTOL.B0468
MgTOL.G0868	MgTOL.B0468
MgTOL.H1453	MgTOL.B0468
MgTOL.I1038	MgTOL.B0468
MgTOL.J0308	MgTOL.B0468
MgTOL.J0524	MgTOL.B0468
MgTOL.J1491	MgTOL.B0468
MgTOL.K0302	MgTOL.B0468
MgTOL.M0293	MgTOL.B0468
MgTOL.M1567	MgTOL.B0468
MgTOL.N2550	MgTOL.B0468
MgTOL.C0922	MgTOL.B0475
MgTOL.E1618	MgTOL.B0475
MgTOL.I1197	MgTOL.B0475
MgTOL.K0027	MgTOL.B0475
MgTOL.L1786	MgTOL.B0475
MgTOL.N1164	MgTOL.B0475
MgTOL.N2934	MgTOL.B0475
MgTOL.A0327	MgTOL.B0515
MgTOL.K0298	MgTOL.B0515
MgTOL.M0764	MgTOL.B0515
MgTOL.M0311	MgTOL.B0515
MgTOL.C0229	MgTOL.B0530
MgTOL.D1338	MgTOL.B0530
MgTOL.M0489	MgTOL.B0530
MgTOL.N0706	MgTOL.B0530
MgTOL.N2024	MgTOL.B0530
MgTOL.N1655	MgTOL.B0530
MgTOL.O0259	MgTOL.B0530
MgTOL.F0961	MgTOL.B0626
MgTOL.D1538	MgTOL.B0640
MgTOL.J1614	MgTOL.B0640
MgTOL.D1379	MgTOL.B0641
MgTOL.F0403	MgTOL.B0641
MgTOL.G0707	MgTOL.B0641
MgTOL.H2528	MgTOL.B0641
MgTOL.K0973	MgTOL.B0641
MgTOL.N0794	MgTOL.B0641
MgTOL.M0782	MgTOL.B0646
MgTOL.N1875	MgTOL.B0646
MgTOL.K1010	MgTOL.B0654
MgTOL.O0548	MgTOL.B0654
MgTOL.O0215	MgTOL.B0674
MgTOL.B1238	MgTOL.B0824
MgTOL.B1391	MgTOL.B0824
MgTOL.C0437	MgTOL.B0824
MgTOL.C1182	MgTOL.B0824
MgTOL.E0263	MgTOL.B0824
MgTOL.F2080	MgTOL.B0824
MgTOL.G0861	MgTOL.B0824
MgTOL.J1069	MgTOL.B0824
MgTOL.J0715	MgTOL.B0824
MgTOL.K0240	MgTOL.B0824
MgTOL.L0218	MgTOL.B0824
MgTOL.M0570	MgTOL.B0824
MgTOL.M1138	MgTOL.B0824
MgTOL.N2375	MgTOL.B0824
MgTOL.A0597	MgTOL.B0950
MgTOL.G1177	MgTOL.B0950
MgTOL.K0531	MgTOL.B0950
MgTOL.B1649	MgTOL.B0958
MgTOL.I0074	MgTOL.B0958
MgTOL.F1811	MgTOL.B0967
MgTOL.H1310	MgTOL.B0967
MgTOL.I0103	MgTOL.B0967
MgTOL.K1055	MgTOL.B0967
MgTOL.A0812	MgTOL.B0705
MgTOL.C0385	MgTOL.B0705
MgTOL.I1190	MgTOL.B0736
MgTOL.M2007	MgTOL.B0736
MgTOL.D0280	MgTOL.B0873
MgTOL.E1151	MgTOL.B0873
MgTOL.G0011	MgTOL.B0873
MgTOL.I0104	MgTOL.B0873
MgTOL.J0999	MgTOL.B0873
MgTOL.L1149	MgTOL.B0873
MgTOL.M0344	MgTOL.B0873
MgTOL.N1731	MgTOL.B0873
MgTOL.N1558	MgTOL.B0873
MgTOL.A0122	MgTOL.B0907
MgTOL.A0864	MgTOL.B0907
MgTOL.C1290	MgTOL.B0907
MgTOL.D0134	MgTOL.B0907
MgTOL.F0627	MgTOL.B0907
MgTOL.A0792	MgTOL.B0911
MgTOL.B0320	MgTOL.B0911
MgTOL.B0345	MgTOL.B0911
MgTOL.L1690	MgTOL.B0911
MgTOL.N2478	MgTOL.B0911
MgTOL.F0081	MgTOL.B0921
MgTOL.H1076	MgTOL.B0921
MgTOL.D1043	MgTOL.B0928
MgTOL.E1127	MgTOL.B0928
MgTOL.G0403	MgTOL.B0928
MgTOL.K0348	MgTOL.B0928
MgTOL.L0471	MgTOL.B0928
MgTOL.O0775	MgTOL.B0928
MgTOL.O0866	MgTOL.B0928
MgTOL.D1419	MgTOL.B1009
MgTOL.B0154	MgTOL.B0972
MgTOL.D1163	MgTOL.B0972
MgTOL.D1189	MgTOL.B1036
MgTOL.E0910	MgTOL.B1036
MgTOL.F1201	MgTOL.B1036
MgTOL.G1117	MgTOL.B1036
MgTOL.H1437	MgTOL.B1036
MgTOL.J1389	MgTOL.B1036
MgTOL.M0720	MgTOL.B1036
MgTOL.N3434	MgTOL.B1036
MgTOL.O0672	MgTOL.B1036
MgTOL.N0330	MgTOL.B1042
MgTOL.D1332	MgTOL.B1080
MgTOL.M0025	MgTOL.B1080
MgTOL.F1015	MgTOL.B1140
MgTOL.D1748	MgTOL.B1183
MgTOL.E0916	MgTOL.B1183
MgTOL.F1157	MgTOL.B1183
MgTOL.D1163	MgTOL.B1302
MgTOL.M1825	MgTOL.B1302
MgTOL.C0426	MgTOL.B1157
MgTOL.J1522	MgTOL.B1157
MgTOL.K1356	MgTOL.B1157
MgTOL.E0095	MgTOL.B1451
MgTOL.I0746	MgTOL.B1551
MgTOL.B1451	MgTOL.B1553
MgTOL.C0533	MgTOL.B1553
MgTOL.L1038	MgTOL.B1553
MgTOL.A0226	MgTOL.B1563
MgTOL.F0095	MgTOL.B1565
MgTOL.F2175	MgTOL.B1565
MgTOL.H0986	MgTOL.B1565
MgTOL.L0808	MgTOL.B1565
MgTOL.M1877	MgTOL.B1565
MgTOL.N0853	MgTOL.B1565
MgTOL.C0935	MgTOL.B1570
MgTOL.E0697	MgTOL.B1570
MgTOL.E0957	MgTOL.B1570
MgTOL.F1965	MgTOL.B1570
MgTOL.G0931	MgTOL.B1570
MgTOL.G0159	MgTOL.B1570
MgTOL.M0542	MgTOL.B1570
MgTOL.N1994	MgTOL.B1570
MgTOL.F0471	MgTOL.B1575
MgTOL.H1249	MgTOL.B1575
MgTOL.K0187	MgTOL.B1575
MgTOL.L0662	MgTOL.B1575
MgTOL.B0253	MgTOL.B1611
MgTOL.D0845	MgTOL.B1611
MgTOL.I0654	MgTOL.B1611
MgTOL.K0642	MgTOL.B1611
MgTOL.K1236	MgTOL.B1611
MgTOL.A0344	MgTOL.B1620
MgTOL.C0693	MgTOL.B1620
MgTOL.D0736	MgTOL.B1620
MgTOL.K0962	MgTOL.B1622
MgTOL.D0427	MgTOL.B1635
MgTOL.D0516	MgTOL.B1645
MgTOL.D1594	MgTOL.B1645
MgTOL.G0624	MgTOL.B1645
MgTOL.H0073	MgTOL.B1645
MgTOL.I0645	MgTOL.B1645
MgTOL.K0087	MgTOL.B1645
MgTOL.O1077	MgTOL.B1645
MgTOL.D1523	MgTOL.B1649
MgTOL.D1621	MgTOL.B1649
MgTOL.H0662	MgTOL.B1649
MgTOL.J0773	MgTOL.B1649
MgTOL.L0383	MgTOL.B1649
MgTOL.O0416	MgTOL.B1649
MgTOL.F1611	MgTOL.B1702
MgTOL.G0180	MgTOL.B1702
MgTOL.M0286	MgTOL.B1702
MgTOL.C0481	MgTOL.B1715
MgTOL.C1090	MgTOL.B1715
MgTOL.C1100	MgTOL.B1715
MgTOL.D1449	MgTOL.B1715
MgTOL.E0263	MgTOL.B1715
MgTOL.E0455	MgTOL.B1715
MgTOL.O0973	MgTOL.B1715
MgTOL.O0835	MgTOL.B1715
MgTOL.D0267	MgTOL.B1719
MgTOL.E0814	MgTOL.B1719
MgTOL.G0184	MgTOL.B1719
MgTOL.N2200	MgTOL.B1719
MgTOL.L1639	MgTOL.B1830
MgTOL.B1553	MgTOL.B1836
MgTOL.C0544	MgTOL.B1836
MgTOL.N1066	MgTOL.B1836
MgTOL.N3294	MgTOL.B0038
MgTOL.D0041	MgTOL.B0054
MgTOL.I0831	MgTOL.B0054
MgTOL.L0223	MgTOL.B0054
MgTOL.N0961	MgTOL.B0054
MgTOL.N1289	MgTOL.B0054
MgTOL.N0307	MgTOL.B0054
MgTOL.N2745	MgTOL.B0054
MgTOL.A0769	MgTOL.B0111
MgTOL.C0659	MgTOL.B0111
MgTOL.D0665	MgTOL.B0111
MgTOL.F2167	MgTOL.B0111
MgTOL.M1527	MgTOL.B0111
MgTOL.N2745	MgTOL.B0111
MgTOL.J1295	MgTOL.B0113
MgTOL.K1304	MgTOL.B0113
MgTOL.G0458	MgTOL.B0117
MgTOL.J1416	MgTOL.B0117
MgTOL.M0716	MgTOL.B0117
MgTOL.B1391	MgTOL.B0136
MgTOL.J1089	MgTOL.B0136
MgTOL.I1042	MgTOL.B0136
MgTOL.M0785	MgTOL.B0136
MgTOL.M1934	MgTOL.B0136
MgTOL.E0893	MgTOL.B0191
MgTOL.J1689	MgTOL.B0191
MgTOL.D0504	MgTOL.B0194
MgTOL.F0453	MgTOL.B0194
MgTOL.H0503	MgTOL.B0194
MgTOL.I0989	MgTOL.B0194
MgTOL.K0531	MgTOL.B0194
MgTOL.O0971	MgTOL.B0194
MgTOL.N1614	MgTOL.B0194
MgTOL.H0048	MgTOL.B0221
MgTOL.H0345	MgTOL.B0221
MgTOL.H1563	MgTOL.B0221
MgTOL.E0111	MgTOL.B0249
MgTOL.N0071	MgTOL.B0249
MgTOL.N0072	MgTOL.B0249
MgTOL.B0046	MgTOL.B0253
MgTOL.I0444	MgTOL.B0253
MgTOL.C0850	MgTOL.B0336
MgTOL.J1744	MgTOL.B0336
MgTOL.L1727	MgTOL.B0336
MgTOL.G0606	MgTOL.B0336
MgTOL.N1100	MgTOL.B0336
MgTOL.N1538	MgTOL.B0336
MgTOL.E0909	MgTOL.B0399
MgTOL.I0444	MgTOL.B0399
MgTOL.O0799	MgTOL.B0399
MgTOL.E0550	MgTOL.B0492
MgTOL.H1580	MgTOL.B0492
MgTOL.D0902	MgTOL.B0546
MgTOL.C0850	MgTOL.B0580
MgTOL.E1305	MgTOL.B0580
MgTOL.G0882	MgTOL.B0580
MgTOL.H1481	MgTOL.B0580
MgTOL.H2599	MgTOL.B0580
MgTOL.K0846	MgTOL.B0580
MgTOL.N1538	MgTOL.B0580
MgTOL.M2129	MgTOL.B0600
MgTOL.E1043	MgTOL.B0624
MgTOL.F2199	MgTOL.B0624
MgTOL.F0369	MgTOL.B0625
MgTOL.H0877	MgTOL.B0625
MgTOL.N1397	MgTOL.B0625
MgTOL.C0748	MgTOL.B0648
MgTOL.D1718	MgTOL.B0648
MgTOL.F2190	MgTOL.B0648
MgTOL.H1865	MgTOL.B0648
MgTOL.K0863	MgTOL.B0663
MgTOL.A0843	MgTOL.B0857
MgTOL.D1021	MgTOL.B0857
MgTOL.H1003	MgTOL.B0857
MgTOL.H1628	MgTOL.B0857
MgTOL.N2003	MgTOL.B0857
MgTOL.F1216	MgTOL.B0710
MgTOL.H0957	MgTOL.B0710
MgTOL.H1681	MgTOL.B0710
MgTOL.J0308	MgTOL.B0710
MgTOL.J0524	MgTOL.B0710
MgTOL.L0262	MgTOL.B0710
MgTOL.O0478	MgTOL.B0710
MgTOL.F1583	MgTOL.B0775
MgTOL.K0613	MgTOL.B0775
MgTOL.N0168	MgTOL.B0775
MgTOL.N1558	MgTOL.B0775
MgTOL.D0692	MgTOL.B0796
MgTOL.D2040	MgTOL.B0796
MgTOL.D0088	MgTOL.B0796
MgTOL.L0160	MgTOL.B0796
MgTOL.M1133	MgTOL.B0796
MgTOL.M1697	MgTOL.B0796
MgTOL.N0853	MgTOL.B0796
MgTOL.N1412	MgTOL.B0796
MgTOL.D0906	MgTOL.B0874
MgTOL.H1913	MgTOL.B0874
MgTOL.K1229	MgTOL.B0874
MgTOL.D2083	MgTOL.B1021
MgTOL.J0021	MgTOL.B1021
MgTOL.C1170	MgTOL.B1027
MgTOL.C0862	MgTOL.B1027
MgTOL.D1074	MgTOL.B1027
MgTOL.I0505	MgTOL.B1027
MgTOL.J1870	MgTOL.B1027
MgTOL.L0438	MgTOL.B1027
MgTOL.N3201	MgTOL.B1027
MgTOL.O1261	MgTOL.B1027
MgTOL.D2379	MgTOL.B1077
MgTOL.E0919	MgTOL.B1077
MgTOL.F2140	MgTOL.B1077
MgTOL.H2632	MgTOL.B1077
MgTOL.I0416	MgTOL.B1077
MgTOL.B1363	MgTOL.B1120
MgTOL.E1399	MgTOL.B1120
MgTOL.D0640	MgTOL.B1142
MgTOL.E1152	MgTOL.B1142
MgTOL.I0890	MgTOL.B1142
MgTOL.I0138	MgTOL.B1142
MgTOL.J0463	MgTOL.B1142
MgTOL.J1120	MgTOL.B1142
MgTOL.J1503	MgTOL.B1142
MgTOL.N0369	MgTOL.B1142
MgTOL.C0013	MgTOL.B1143
MgTOL.D0944	MgTOL.B1143
MgTOL.E1556	MgTOL.B1143
MgTOL.H0826	MgTOL.B1143
MgTOL.M1717	MgTOL.B1143
MgTOL.N0619	MgTOL.B1143
MgTOL.E1483	MgTOL.B1209
MgTOL.A0344	MgTOL.B1238
MgTOL.H0121	MgTOL.B1238
MgTOL.M1081	MgTOL.B1238
MgTOL.F0377	MgTOL.B1241
MgTOL.N2375	MgTOL.B1241
MgTOL.D1337	MgTOL.B1306
MgTOL.D0088	MgTOL.B1306
MgTOL.M0716	MgTOL.B1306
MgTOL.E1485	MgTOL.B1363
MgTOL.I0254	MgTOL.B1365
MgTOL.L1517	MgTOL.B1365
MgTOL.D0399	MgTOL.B1391
MgTOL.C0355	MgTOL.B1406
MgTOL.D0152	MgTOL.B1406
MgTOL.F2106	MgTOL.B1426
MgTOL.J0906	MgTOL.B1426
MgTOL.B1543	MgTOL.B1427
MgTOL.B1426	MgTOL.B1427
MgTOL.D0507	MgTOL.B1427
MgTOL.B0036	MgTOL.B1428
MgTOL.D0640	MgTOL.B1428
MgTOL.H0518	MgTOL.B1471
MgTOL.H1341	MgTOL.B1471
MgTOL.L1463	MgTOL.B1471
MgTOL.A0020	MgTOL.B1512
MgTOL.M1901	MgTOL.B1528
MgTOL.C0983	MgTOL.B1630
MgTOL.K0786	MgTOL.B1630
MgTOL.K0637	MgTOL.B1630
MgTOL.N1552	MgTOL.B1661
MgTOL.O0973	MgTOL.B1661
MgTOL.B1847	MgTOL.B1673
MgTOL.B1902	MgTOL.B1673
MgTOL.D1381	MgTOL.B1673
MgTOL.D1697	MgTOL.B1673
MgTOL.D0869	MgTOL.B1676
MgTOL.F0906	MgTOL.B1676
MgTOL.K0862	MgTOL.B1676
MgTOL.G0672	MgTOL.B1720
MgTOL.N2862	MgTOL.B1720
MgTOL.H1271	MgTOL.B1779
MgTOL.L1823	MgTOL.B1779
MgTOL.C0477	MgTOL.B1795
MgTOL.C0349	MgTOL.B1847
MgTOL.H0610	MgTOL.B1847
MgTOL.J1744	MgTOL.B1847
MgTOL.N0638	MgTOL.B1902
MgTOL.B1143	MgTOL.C0013
MgTOL.J0315	MgTOL.C0013
MgTOL.C0004	MgTOL.C0002
MgTOL.L0235	MgTOL.C0002
MgTOL.B0705	MgTOL.C0036
MgTOL.C0751	MgTOL.C0036
MgTOL.G1182	MgTOL.C0036
MgTOL.C0460	MgTOL.C0028
MgTOL.D0927	MgTOL.C0028
MgTOL.E1483	MgTOL.C0028
MgTOL.A0052	MgTOL.C0114
MgTOL.E1329	MgTOL.C0114
MgTOL.G1218	MgTOL.C0114
MgTOL.L0910	MgTOL.C0114
MgTOL.M1037	MgTOL.C0114
MgTOL.G0606	MgTOL.C0114
MgTOL.L0594	MgTOL.C0109
MgTOL.A0284	MgTOL.C0316
MgTOL.F1985	MgTOL.C0316
MgTOL.I0852	MgTOL.C0316
MgTOL.J1684	MgTOL.C0316
MgTOL.M1083	MgTOL.C0316
MgTOL.N1160	MgTOL.C0316
MgTOL.N0473	MgTOL.C0316
MgTOL.C0966	MgTOL.C0313
MgTOL.G0805	MgTOL.C0313
MgTOL.H1480	MgTOL.C0309
MgTOL.M0593	MgTOL.C0423
MgTOL.C1092	MgTOL.C0060
MgTOL.I0969	MgTOL.C0060
MgTOL.N2021	MgTOL.C0060
MgTOL.O0317	MgTOL.C0060
MgTOL.C0862	MgTOL.C0385
MgTOL.E0503	MgTOL.C0385
MgTOL.K0985	MgTOL.C0385
MgTOL.D2039	MgTOL.C0417
MgTOL.M1530	MgTOL.C0417
MgTOL.K0485	MgTOL.C0436
MgTOL.M0799	MgTOL.C0436
MgTOL.N0071	MgTOL.C0436
MgTOL.D0787	MgTOL.C0437
MgTOL.I0926	MgTOL.C0437
MgTOL.A0629	MgTOL.C0460
MgTOL.E1302	MgTOL.C0460
MgTOL.G0755	MgTOL.C0460
MgTOL.H0382	MgTOL.C0460
MgTOL.H0360	MgTOL.C0460
MgTOL.J0894	MgTOL.C0460
MgTOL.L0459	MgTOL.C0460
MgTOL.N2550	MgTOL.C0460
MgTOL.E1483	MgTOL.C0461
MgTOL.J1276	MgTOL.C0461
MgTOL.G0184	MgTOL.C0477
MgTOL.K0863	MgTOL.C0477
MgTOL.N0400	MgTOL.C0477
MgTOL.N0248	MgTOL.C0477
MgTOL.C0807	MgTOL.C0481
MgTOL.M0047	MgTOL.C0481
MgTOL.C0500	MgTOL.C0499
MgTOL.K0229	MgTOL.C0499
MgTOL.L1027	MgTOL.C0499
MgTOL.A0759	MgTOL.C0500
MgTOL.C0499	MgTOL.C0500
MgTOL.D0736	MgTOL.C0521
MgTOL.H1806	MgTOL.C0521
MgTOL.E0972	MgTOL.C0522
MgTOL.L0237	MgTOL.C0522
MgTOL.L0471	MgTOL.C0544
MgTOL.H2522	MgTOL.C0546
MgTOL.J0105	MgTOL.C0546
MgTOL.L0043	MgTOL.C0546
MgTOL.M0793	MgTOL.C0546
MgTOL.C0851	MgTOL.C0551
MgTOL.E1436	MgTOL.C0551
MgTOL.H0643	MgTOL.C0551
MgTOL.I1030	MgTOL.C0551
MgTOL.A0031	MgTOL.C0594
MgTOL.G0403	MgTOL.C0594
MgTOL.M0120	MgTOL.C0594
MgTOL.J1610	MgTOL.C0601
MgTOL.N0307	MgTOL.C0601
MgTOL.N2008	MgTOL.C0601
MgTOL.B0775	MgTOL.C0659
MgTOL.D0299	MgTOL.C0659
MgTOL.D1711	MgTOL.C0659
MgTOL.O1089	MgTOL.C0659
MgTOL.A0327	MgTOL.C0713
MgTOL.B1451	MgTOL.C0713
MgTOL.E0550	MgTOL.C0713
MgTOL.M1124	MgTOL.C0713
MgTOL.N1360	MgTOL.C0713
MgTOL.B1553	MgTOL.C0726
MgTOL.J0245	MgTOL.C0751
MgTOL.F1583	MgTOL.C0765
MgTOL.H1099	MgTOL.C0765
MgTOL.I0230	MgTOL.C0765
MgTOL.D1621	MgTOL.C0809
MgTOL.H2347	MgTOL.C0809
MgTOL.D0132	MgTOL.C0822
MgTOL.D0469	MgTOL.C0891
MgTOL.D2083	MgTOL.C0891
MgTOL.H0662	MgTOL.C0891
MgTOL.N1245	MgTOL.C0891
MgTOL.N1667	MgTOL.C0891
MgTOL.N1647	MgTOL.C0891
MgTOL.K0376	MgTOL.C0900
MgTOL.F1017	MgTOL.C0905
MgTOL.M2021	MgTOL.C0905
MgTOL.E0901	MgTOL.C0935
MgTOL.L1523	MgTOL.C0960
MgTOL.C0900	MgTOL.C0965
MgTOL.E0175	MgTOL.C0965
MgTOL.F0659	MgTOL.C0965
MgTOL.H2098	MgTOL.C0966
MgTOL.I0698	MgTOL.C0975
MgTOL.J0076	MgTOL.C0975
MgTOL.D0288	MgTOL.C1092
MgTOL.O0799	MgTOL.C1092
MgTOL.B1702	MgTOL.C1094
MgTOL.H0643	MgTOL.C1094
MgTOL.I1030	MgTOL.C1094
MgTOL.F0074	MgTOL.C1139
MgTOL.G0077	MgTOL.C1139
MgTOL.J1413	MgTOL.C1139
MgTOL.K1377	MgTOL.C1139
MgTOL.E0650	MgTOL.C1152
MgTOL.E0916	MgTOL.C1152
MgTOL.N2031	MgTOL.C1152
MgTOL.L0032	MgTOL.C1158
MgTOL.N2315	MgTOL.C1158
MgTOL.C0147	MgTOL.C1169
MgTOL.E1420	MgTOL.C1170
MgTOL.N0905	MgTOL.C1179
MgTOL.N2779	MgTOL.C1182
MgTOL.F1895	MgTOL.C1275
MgTOL.C0417	MgTOL.C1341
MgTOL.E0345	MgTOL.C1341
MgTOL.F2106	MgTOL.C1341
MgTOL.L0181	MgTOL.C1341
MgTOL.E0961	MgTOL.C1297
MgTOL.A0220	MgTOL.C1291
MgTOL.H1069	MgTOL.C1291
MgTOL.O0581	MgTOL.C1291
MgTOL.H0647	MgTOL.C1290
MgTOL.H0776	MgTOL.C1290
MgTOL.L1477	MgTOL.C1284
MgTOL.C0002	MgTOL.C0004
MgTOL.N1667	MgTOL.C0004
MgTOL.E0514	MgTOL.C0153
MgTOL.K1097	MgTOL.C0153
MgTOL.L0479	MgTOL.C0153
MgTOL.B0625	MgTOL.C0287
MgTOL.F1201	MgTOL.C0287
MgTOL.G1122	MgTOL.C0287
MgTOL.H0669	MgTOL.C0287
MgTOL.B1344	MgTOL.C0375
MgTOL.K0633	MgTOL.C0375
MgTOL.O0468	MgTOL.C0375
MgTOL.K1165	MgTOL.C0384
MgTOL.K1236	MgTOL.C0384
MgTOL.M0180	MgTOL.C0384
MgTOL.C1297	MgTOL.C0213
MgTOL.M0199	MgTOL.C0213
MgTOL.A1190	MgTOL.C0218
MgTOL.B1406	MgTOL.C0355
MgTOL.H1470	MgTOL.C0355
MgTOL.E1556	MgTOL.C0340
MgTOL.F1048	MgTOL.C0340
MgTOL.A0274	MgTOL.C0399
MgTOL.B0712	MgTOL.C0399
MgTOL.B1645	MgTOL.C0399
MgTOL.B1795	MgTOL.C0399
MgTOL.H2187	MgTOL.C0399
MgTOL.I0392	MgTOL.C0399
MgTOL.J1362	MgTOL.C0399
MgTOL.L0491	MgTOL.C0399
MgTOL.L0608	MgTOL.C0399
MgTOL.M1389	MgTOL.C0399
MgTOL.M1409	MgTOL.C0399
MgTOL.M1568	MgTOL.C0399
MgTOL.N0203	MgTOL.C0399
MgTOL.N1579	MgTOL.C0399
MgTOL.N1430	MgTOL.C0399
MgTOL.N3074	MgTOL.C0399
MgTOL.M1652	MgTOL.C0420
MgTOL.N1436	MgTOL.C0420
MgTOL.A0429	MgTOL.C0526
MgTOL.C0109	MgTOL.C0526
MgTOL.H0048	MgTOL.C0526
MgTOL.E0259	MgTOL.C0532
MgTOL.D1425	MgTOL.C0533
MgTOL.L0360	MgTOL.C0533
MgTOL.L1789	MgTOL.C0533
MgTOL.N0325	MgTOL.C0533
MgTOL.B1680	MgTOL.C0548
MgTOL.F0755	MgTOL.C0548
MgTOL.O0707	MgTOL.C0548
MgTOL.H2599	MgTOL.C0666
MgTOL.J0105	MgTOL.C0666
MgTOL.B1620	MgTOL.C0693
MgTOL.J1766	MgTOL.C0693
MgTOL.C0002	MgTOL.C0700
MgTOL.H0050	MgTOL.C0700
MgTOL.I0674	MgTOL.C0700
MgTOL.L0235	MgTOL.C0700
MgTOL.O0817	MgTOL.C0700
MgTOL.H1069	MgTOL.C0711
MgTOL.A0116	MgTOL.C0748
MgTOL.B0983	MgTOL.C0748
MgTOL.D0995	MgTOL.C0748
MgTOL.E0087	MgTOL.C0748
MgTOL.H2168	MgTOL.C0748
MgTOL.I0067	MgTOL.C0748
MgTOL.N2177	MgTOL.C0748
MgTOL.N0638	MgTOL.C0748
MgTOL.N2067	MgTOL.C0748
MgTOL.J0773	MgTOL.C0772
MgTOL.A0508	MgTOL.C0807
MgTOL.B1635	MgTOL.C0807
MgTOL.B1836	MgTOL.C0807
MgTOL.E0857	MgTOL.C0807
MgTOL.F0292	MgTOL.C0807
MgTOL.G0007	MgTOL.C0807
MgTOL.H1825	MgTOL.C0807
MgTOL.J1939	MgTOL.C0807
MgTOL.L1272	MgTOL.C0807
MgTOL.M2057	MgTOL.C0807
MgTOL.N0227	MgTOL.C0807
MgTOL.N2205	MgTOL.C0807
MgTOL.N2804	MgTOL.C0807
MgTOL.N0313	MgTOL.C0807
MgTOL.N1130	MgTOL.C0807
MgTOL.O0468	MgTOL.C0807
MgTOL.O1065	MgTOL.C0807
MgTOL.J0084	MgTOL.C0816
MgTOL.L0590	MgTOL.C0816
MgTOL.I0831	MgTOL.C0823
MgTOL.J1493	MgTOL.C0847
MgTOL.L0149	MgTOL.C0847
MgTOL.B0646	MgTOL.C0850
MgTOL.B0580	MgTOL.C0850
MgTOL.D2091	MgTOL.C0850
MgTOL.K0179	MgTOL.C0850
MgTOL.N1538	MgTOL.C0850
MgTOL.C0551	MgTOL.C0851
MgTOL.H2519	MgTOL.C0851
MgTOL.J1322	MgTOL.C0851
MgTOL.F0074	MgTOL.C0855
MgTOL.G0921	MgTOL.C0855
MgTOL.M0705	MgTOL.C0855
MgTOL.C0385	MgTOL.C0862
MgTOL.H1815	MgTOL.C0862
MgTOL.H0643	MgTOL.C0906
MgTOL.H1726	MgTOL.C0906
MgTOL.M0782	MgTOL.C0906
MgTOL.B0199	MgTOL.C0922
MgTOL.A0780	MgTOL.C0972
MgTOL.H1554	MgTOL.C0983
MgTOL.I0480	MgTOL.C0983
MgTOL.I0955	MgTOL.C0983
MgTOL.N0905	MgTOL.C0983
MgTOL.C0983	MgTOL.C0985
MgTOL.C1100	MgTOL.C0985
MgTOL.F0622	MgTOL.C0985
MgTOL.H0108	MgTOL.C0985
MgTOL.L1286	MgTOL.C0985
MgTOL.M1124	MgTOL.C0985
MgTOL.J1919	MgTOL.C1029
MgTOL.C0985	MgTOL.C1100
MgTOL.B1142	MgTOL.C1295
MgTOL.G0624	MgTOL.C1295
MgTOL.N2581	MgTOL.C1295
MgTOL.N2638	MgTOL.C1295
MgTOL.C1092	MgTOL.D0110
MgTOL.F0499	MgTOL.D0110
MgTOL.H2449	MgTOL.D0110
MgTOL.A0126	MgTOL.D0164
MgTOL.H0579	MgTOL.D0164
MgTOL.N3432	MgTOL.D0164
MgTOL.H1003	MgTOL.D0152
MgTOL.H1628	MgTOL.D0152
MgTOL.K0717	MgTOL.D0152
MgTOL.F1939	MgTOL.D0151
MgTOL.H1470	MgTOL.D0151
MgTOL.H2278	MgTOL.D0151
MgTOL.K0844	MgTOL.D0151
MgTOL.M1908	MgTOL.D0151
MgTOL.A1177	MgTOL.D0150
MgTOL.N3121	MgTOL.D0150
MgTOL.D2039	MgTOL.D0148
MgTOL.I0892	MgTOL.D0148
MgTOL.B1719	MgTOL.D0134
MgTOL.C0060	MgTOL.D0134
MgTOL.H2449	MgTOL.D0134
MgTOL.L1446	MgTOL.D0134
MgTOL.O0104	MgTOL.D0134
MgTOL.N2049	MgTOL.D0303
MgTOL.E1399	MgTOL.D0322
MgTOL.F1860	MgTOL.D0322
MgTOL.G0755	MgTOL.D0322
MgTOL.H2289	MgTOL.D0322
MgTOL.L0002	MgTOL.D0322
MgTOL.F0082	MgTOL.D0355
MgTOL.G0679	MgTOL.D0355
MgTOL.M1848	MgTOL.D0355
MgTOL.N2543	MgTOL.D0355
MgTOL.B1391	MgTOL.D0399
MgTOL.F0553	MgTOL.D0399
MgTOL.L1274	MgTOL.D0399
MgTOL.H1715	MgTOL.D0430
MgTOL.J0357	MgTOL.D0430
MgTOL.N1594	MgTOL.D0430
MgTOL.H1976	MgTOL.D0454
MgTOL.L0059	MgTOL.D0454
MgTOL.L0207	MgTOL.D0454
MgTOL.N1463	MgTOL.D0454
MgTOL.B1427	MgTOL.D0507
MgTOL.L1532	MgTOL.D0507
MgTOL.M1178	MgTOL.D0507
MgTOL.A1101	MgTOL.D0515
MgTOL.G0452	MgTOL.D0516
MgTOL.K1044	MgTOL.D0516
MgTOL.N0251	MgTOL.D0516
MgTOL.H0067	MgTOL.D0629
MgTOL.K0077	MgTOL.D0629
MgTOL.B1140	MgTOL.D0638
MgTOL.D0640	MgTOL.D0638
MgTOL.H0713	MgTOL.D0638
MgTOL.I0357	MgTOL.D0638
MgTOL.K0825	MgTOL.D0638
MgTOL.D0507	MgTOL.D0640
MgTOL.D0638	MgTOL.D0640
MgTOL.J1401	MgTOL.D0640
MgTOL.F0961	MgTOL.D0641
MgTOL.B0111	MgTOL.D0665
MgTOL.F0081	MgTOL.D0665
MgTOL.M0806	MgTOL.D0665
MgTOL.B0796	MgTOL.D0692
MgTOL.M0620	MgTOL.D0692
MgTOL.N1412	MgTOL.D0692
MgTOL.H1001	MgTOL.D0718
MgTOL.I0646	MgTOL.D0718
MgTOL.M1908	MgTOL.D0718
MgTOL.C0522	MgTOL.D0735
MgTOL.H1442	MgTOL.D0735
MgTOL.H1481	MgTOL.D0735
MgTOL.K0241	MgTOL.D0735
MgTOL.H1442	MgTOL.D0787
MgTOL.H0103	MgTOL.D0787
MgTOL.J0672	MgTOL.D0787
MgTOL.L0237	MgTOL.D0787
MgTOL.H2470	MgTOL.D0822
MgTOL.D0151	MgTOL.D0834
MgTOL.D0944	MgTOL.D0834
MgTOL.H0776	MgTOL.D0834
MgTOL.H2182	MgTOL.D0834
MgTOL.M1496	MgTOL.D0834
MgTOL.G0548	MgTOL.D0838
MgTOL.N0325	MgTOL.D0838
MgTOL.F0884	MgTOL.D0846
MgTOL.I1112	MgTOL.D0846
MgTOL.K0728	MgTOL.D0846
MgTOL.L1366	MgTOL.D0846
MgTOL.A0840	MgTOL.D0869
MgTOL.G0708	MgTOL.D0869
MgTOL.D0148	MgTOL.D0873
MgTOL.O1110	MgTOL.D0873
MgTOL.M0550	MgTOL.D0873
MgTOL.N3015	MgTOL.D0873
MgTOL.B0546	MgTOL.D0902
MgTOL.F1409	MgTOL.D0906
MgTOL.M0018	MgTOL.D0906
MgTOL.F0943	MgTOL.D0927
MgTOL.I1052	MgTOL.D0927
MgTOL.N3206	MgTOL.D0927
MgTOL.J1938	MgTOL.D0944
MgTOL.G0575	MgTOL.D0965
MgTOL.O0775	MgTOL.D0965
MgTOL.F0160	MgTOL.D1011
MgTOL.D0748	MgTOL.D1016
MgTOL.F0943	MgTOL.D1041
MgTOL.M0220	MgTOL.D1041
MgTOL.N2543	MgTOL.D1041
MgTOL.A0629	MgTOL.D1043
MgTOL.H0995	MgTOL.D1044
MgTOL.K1372	MgTOL.D1044
MgTOL.I0568	MgTOL.D1046
MgTOL.N0627	MgTOL.D1046
MgTOL.D1104	MgTOL.D1073
MgTOL.H1896	MgTOL.D1073
MgTOL.B1027	MgTOL.D1074
MgTOL.E0373	MgTOL.D1074
MgTOL.H1205	MgTOL.D1091
MgTOL.H1860	MgTOL.D1091
MgTOL.O0065	MgTOL.D1091
MgTOL.O0193	MgTOL.D1091
MgTOL.B0399	MgTOL.D1104
MgTOL.E0514	MgTOL.D1104
MgTOL.I0559	MgTOL.D1104
MgTOL.J0172	MgTOL.D1104
MgTOL.J0483	MgTOL.D1117
MgTOL.J0902	MgTOL.D1117
MgTOL.D2379	MgTOL.D1136
MgTOL.J0097	MgTOL.D1136
MgTOL.L1791	MgTOL.D1136
MgTOL.D1794	MgTOL.D1151
MgTOL.F2019	MgTOL.D1176
MgTOL.H2444	MgTOL.D1176
MgTOL.H1216	MgTOL.D1176
MgTOL.K0845	MgTOL.D1176
MgTOL.L0194	MgTOL.D1176
MgTOL.I0760	MgTOL.D1177
MgTOL.F1939	MgTOL.D1210
MgTOL.J1407	MgTOL.D1210
MgTOL.N3432	MgTOL.D1210
MgTOL.O0215	MgTOL.D1210
MgTOL.D2276	MgTOL.D1218
MgTOL.E1115	MgTOL.D1218
MgTOL.H1976	MgTOL.D1218
MgTOL.L0590	MgTOL.D1218
MgTOL.M0847	MgTOL.D1218
MgTOL.N1895	MgTOL.D1218
MgTOL.D1004	MgTOL.D1271
MgTOL.H1261	MgTOL.D1271
MgTOL.H1271	MgTOL.D1271
MgTOL.K0077	MgTOL.D1271
MgTOL.B0399	MgTOL.D1285
MgTOL.H0259	MgTOL.D1285
MgTOL.K0642	MgTOL.D1285
MgTOL.B1140	MgTOL.D1398
MgTOL.D1525	MgTOL.D1398
MgTOL.I1050	MgTOL.D1398
MgTOL.L1540	MgTOL.D1398
MgTOL.M1428	MgTOL.D1398
MgTOL.M1497	MgTOL.D1398
MgTOL.B1009	MgTOL.D1419
MgTOL.E0503	MgTOL.D1419
MgTOL.L0791	MgTOL.D1419
MgTOL.D0692	MgTOL.D1337
MgTOL.H0999	MgTOL.D1337
MgTOL.K1104	MgTOL.D1337
MgTOL.B0958	MgTOL.D1338
MgTOL.L0873	MgTOL.D1338
MgTOL.D0069	MgTOL.D1381
MgTOL.B1622	MgTOL.D1791
MgTOL.C0548	MgTOL.D1791
MgTOL.D1523	MgTOL.D1791
MgTOL.H2088	MgTOL.D1791
MgTOL.J0168	MgTOL.D1791
MgTOL.K1097	MgTOL.D1791
MgTOL.E1137	MgTOL.D1470
MgTOL.F0669	MgTOL.D1470
MgTOL.F2184	MgTOL.D1470
MgTOL.A1190	MgTOL.D1471
MgTOL.C1275	MgTOL.D1471
MgTOL.N2119	MgTOL.D1471
MgTOL.B0336	MgTOL.D1555
MgTOL.D1257	MgTOL.D1555
MgTOL.E0893	MgTOL.D1555
MgTOL.G0104	MgTOL.D1555
MgTOL.H0886	MgTOL.D1555
MgTOL.J0705	MgTOL.D1555
MgTOL.J1267	MgTOL.D1555
MgTOL.K1121	MgTOL.D1555
MgTOL.O0086	MgTOL.D1555
MgTOL.N0404	MgTOL.D1555
MgTOL.N3294	MgTOL.D1555
MgTOL.B0640	MgTOL.D1538
MgTOL.A0561	MgTOL.D1544
MgTOL.N2254	MgTOL.D1544
MgTOL.A1062	MgTOL.D1523
MgTOL.F1137	MgTOL.D1523
MgTOL.G1003	MgTOL.D1523
MgTOL.H2078	MgTOL.D1523
MgTOL.B1575	MgTOL.D1584
MgTOL.H1249	MgTOL.D1584
MgTOL.M1877	MgTOL.D1697
MgTOL.B0857	MgTOL.D1744
MgTOL.J1792	MgTOL.D1744
MgTOL.M0623	MgTOL.D1744
MgTOL.M0711	MgTOL.D1744
MgTOL.N2548	MgTOL.D1744
MgTOL.A0284	MgTOL.D1745
MgTOL.B0468	MgTOL.D1745
MgTOL.D1044	MgTOL.D1745
MgTOL.D2117	MgTOL.D1745
MgTOL.E1530	MgTOL.D1745
MgTOL.E1405	MgTOL.D1745
MgTOL.F1013	MgTOL.D1745
MgTOL.H2415	MgTOL.D1745
MgTOL.J1684	MgTOL.D1745
MgTOL.K1241	MgTOL.D1745
MgTOL.M0018	MgTOL.D1745
MgTOL.M1567	MgTOL.D1745
MgTOL.O0880	MgTOL.D1745
MgTOL.D1748	MgTOL.D1746
MgTOL.H1341	MgTOL.D1746
MgTOL.J1793	MgTOL.D1746
MgTOL.A0126	MgTOL.D1747
MgTOL.A0127	MgTOL.D1747
MgTOL.B1471	MgTOL.D1747
MgTOL.D1746	MgTOL.D1747
MgTOL.F1602	MgTOL.D1747
MgTOL.H1628	MgTOL.D1747
MgTOL.H2347	MgTOL.D1747
MgTOL.H2040	MgTOL.D1747
MgTOL.H2377	MgTOL.D1747
MgTOL.I1084	MgTOL.D1747
MgTOL.J1414	MgTOL.D1747
MgTOL.M0599	MgTOL.D1747
MgTOL.N2579	MgTOL.D1747
MgTOL.N1656	MgTOL.D1747
MgTOL.B0663	MgTOL.D1748
MgTOL.N1615	MgTOL.D1748
MgTOL.O0215	MgTOL.D1748
MgTOL.J1410	MgTOL.D1830
MgTOL.D0915	MgTOL.D1832
MgTOL.C0822	MgTOL.D1841
MgTOL.D2328	MgTOL.D1841
MgTOL.G0663	MgTOL.D1841
MgTOL.N1757	MgTOL.D1841
MgTOL.O0236	MgTOL.D1841
MgTOL.A0226	MgTOL.D1852
MgTOL.D1853	MgTOL.D1852
MgTOL.D1852	MgTOL.D1853
MgTOL.M0403	MgTOL.D1892
MgTOL.N1657	MgTOL.D1873
MgTOL.C1139	MgTOL.D1938
MgTOL.F1596	MgTOL.D1938
MgTOL.N2427	MgTOL.D1938
MgTOL.C0417	MgTOL.D2039
MgTOL.E0960	MgTOL.D2040
MgTOL.B0775	MgTOL.D2109
MgTOL.E1308	MgTOL.D2109
MgTOL.F0082	MgTOL.D2109
MgTOL.C0028	MgTOL.D2147
MgTOL.D0515	MgTOL.D2147
MgTOL.H2168	MgTOL.D2147
MgTOL.I0147	MgTOL.D2147
MgTOL.J1376	MgTOL.D2147
MgTOL.B0530	MgTOL.D2161
MgTOL.C0004	MgTOL.D2161
MgTOL.D0718	MgTOL.D2161
MgTOL.I0646	MgTOL.D2161
MgTOL.J0312	MgTOL.D2161
MgTOL.K0845	MgTOL.D2161
MgTOL.L0613	MgTOL.D2161
MgTOL.N0768	MgTOL.D2161
MgTOL.D1878	MgTOL.D2209
MgTOL.H0518	MgTOL.D2245
MgTOL.L0728	MgTOL.D2328
MgTOL.A0220	MgTOL.D2341
MgTOL.A1062	MgTOL.D2341
MgTOL.N2796	MgTOL.D2341
MgTOL.N2297	MgTOL.D2341
MgTOL.G0012	MgTOL.D0016
MgTOL.G0115	MgTOL.D0016
MgTOL.K0439	MgTOL.D0016
MgTOL.N1257	MgTOL.D0016
MgTOL.N1336	MgTOL.D0016
MgTOL.F0906	MgTOL.D0028
MgTOL.A0296	MgTOL.D0041
MgTOL.B1528	MgTOL.D0041
MgTOL.H2187	MgTOL.D0041
MgTOL.J0121	MgTOL.D0041
MgTOL.J1610	MgTOL.D0041
MgTOL.N2547	MgTOL.D0041
MgTOL.A0597	MgTOL.D0048
MgTOL.L1571	MgTOL.D0048
MgTOL.D0322	MgTOL.D0069
MgTOL.D1381	MgTOL.D0069
MgTOL.K0613	MgTOL.D0069
MgTOL.E0959	MgTOL.D0088
MgTOL.M1853	MgTOL.D0088
MgTOL.M0716	MgTOL.D0088
MgTOL.N3222	MgTOL.D0088
MgTOL.J0994	MgTOL.D0192
MgTOL.J1019	MgTOL.D0192
MgTOL.H2041	MgTOL.D0171
MgTOL.M0620	MgTOL.D0171
MgTOL.I0085	MgTOL.D0170
MgTOL.J1614	MgTOL.D0170
MgTOL.O0548	MgTOL.D0170
MgTOL.E0473	MgTOL.D0166
MgTOL.J1289	MgTOL.D0166
MgTOL.J0121	MgTOL.D0166
MgTOL.M0397	MgTOL.D0166
MgTOL.N2306	MgTOL.D0166
MgTOL.F1674	MgTOL.D0267
MgTOL.F1965	MgTOL.D0267
MgTOL.A0216	MgTOL.D0280
MgTOL.A1158	MgTOL.D0280
MgTOL.B0972	MgTOL.D0280
MgTOL.D2109	MgTOL.D0280
MgTOL.E0093	MgTOL.D0280
MgTOL.E1341	MgTOL.D0280
MgTOL.H1437	MgTOL.D0280
MgTOL.J1503	MgTOL.D0280
MgTOL.M1552	MgTOL.D0280
MgTOL.M2129	MgTOL.D0280
MgTOL.N1558	MgTOL.D0280
MgTOL.K0974	MgTOL.D0288
MgTOL.J1250	MgTOL.D0289
MgTOL.L1626	MgTOL.D0289
MgTOL.F2199	MgTOL.D0298
MgTOL.H0768	MgTOL.D0298
MgTOL.H1406	MgTOL.D0298
MgTOL.J1895	MgTOL.D0298
MgTOL.K0233	MgTOL.D0298
MgTOL.N0819	MgTOL.D0298
MgTOL.N2638	MgTOL.D0298
MgTOL.B1528	MgTOL.D0299
MgTOL.C0601	MgTOL.D0299
MgTOL.H1406	MgTOL.D0299
MgTOL.H1562	MgTOL.D0299
MgTOL.M0737	MgTOL.D0299
MgTOL.N0047	MgTOL.D0299
MgTOL.D1611	MgTOL.D0312
MgTOL.N2616	MgTOL.D0312
MgTOL.F1469	MgTOL.D0323
MgTOL.K0017	MgTOL.D0323
MgTOL.M1104	MgTOL.D0323
MgTOL.I0137	MgTOL.D0324
MgTOL.I0139	MgTOL.D0324
MgTOL.N0453	MgTOL.D0324
MgTOL.E0373	MgTOL.D0363
MgTOL.E0779	MgTOL.D0363
MgTOL.G0158	MgTOL.D0363
MgTOL.H1056	MgTOL.D0363
MgTOL.D1236	MgTOL.D0411
MgTOL.L0348	MgTOL.D0411
MgTOL.C1295	MgTOL.D0431
MgTOL.J1894	MgTOL.D0431
MgTOL.M0806	MgTOL.D0431
MgTOL.C0891	MgTOL.D0469
MgTOL.D2250	MgTOL.D0469
MgTOL.L1392	MgTOL.D0469
MgTOL.M1070	MgTOL.D0469
MgTOL.N1100	MgTOL.D0484
MgTOL.G0077	MgTOL.D0486
MgTOL.B0194	MgTOL.D0504
MgTOL.C0147	MgTOL.D0620
MgTOL.I0315	MgTOL.D0620
MgTOL.J0926	MgTOL.D0620
MgTOL.L1540	MgTOL.D0620
MgTOL.M1428	MgTOL.D0620
MgTOL.E1521	MgTOL.D0623
MgTOL.H1123	MgTOL.D0623
MgTOL.F1634	MgTOL.D0626
MgTOL.I0604	MgTOL.D0626
MgTOL.I0881	MgTOL.D0626
MgTOL.O0086	MgTOL.D0626
MgTOL.G0090	MgTOL.D0643
MgTOL.I1197	MgTOL.D0643
MgTOL.G0648	MgTOL.D0736
MgTOL.H0532	MgTOL.D0736
MgTOL.I0873	MgTOL.D0736
MgTOL.M1890	MgTOL.D0736
MgTOL.D1419	MgTOL.D0745
MgTOL.G0064	MgTOL.D0745
MgTOL.I0002	MgTOL.D0745
MgTOL.N2855	MgTOL.D0745
MgTOL.A1101	MgTOL.D0747
MgTOL.K0905	MgTOL.D0747
MgTOL.N1851	MgTOL.D0747
MgTOL.B1673	MgTOL.D0748
MgTOL.E0669	MgTOL.D0748
MgTOL.J1762	MgTOL.D0748
MgTOL.M0668	MgTOL.D0748
MgTOL.N2393	MgTOL.D0748
MgTOL.G0233	MgTOL.D0795
MgTOL.B1611	MgTOL.D0845
MgTOL.L1779	MgTOL.D0845
MgTOL.F1014	MgTOL.D0947
MgTOL.J1490	MgTOL.D0947
MgTOL.B0164	MgTOL.D0969
MgTOL.E1308	MgTOL.D0992
MgTOL.B0468	MgTOL.D0994
MgTOL.D0486	MgTOL.D0994
MgTOL.F0422	MgTOL.D0995
MgTOL.A0126	MgTOL.D1004
MgTOL.B0253	MgTOL.D1004
MgTOL.D1271	MgTOL.D1004
MgTOL.D1794	MgTOL.D1004
MgTOL.N0706	MgTOL.D1004
MgTOL.C0229	MgTOL.D1021
MgTOL.I1076	MgTOL.D1021
MgTOL.I0156	MgTOL.D1021
MgTOL.N0619	MgTOL.D1021
MgTOL.D1680	MgTOL.D1031
MgTOL.G0548	MgTOL.D1031
MgTOL.I0104	MgTOL.D1031
MgTOL.N2013	MgTOL.D1031
MgTOL.A0394	MgTOL.D1108
MgTOL.D0069	MgTOL.D1108
MgTOL.H1020	MgTOL.D1108
MgTOL.H2132	MgTOL.D1108
MgTOL.I0399	MgTOL.D1108
MgTOL.I1141	MgTOL.D1108
MgTOL.J0911	MgTOL.D1108
MgTOL.A0147	MgTOL.D1154
MgTOL.H2116	MgTOL.D1154
MgTOL.J0991	MgTOL.D1154
MgTOL.J0525	MgTOL.D1154
MgTOL.B0426	MgTOL.D1163
MgTOL.C0711	MgTOL.D1163
MgTOL.H2141	MgTOL.D1163
MgTOL.B1036	MgTOL.D1189
MgTOL.B1306	MgTOL.D1189
MgTOL.C0213	MgTOL.D1189
MgTOL.E0345	MgTOL.D1189
MgTOL.H0048	MgTOL.D1189
MgTOL.H1887	MgTOL.D1189
MgTOL.L1654	MgTOL.D1189
MgTOL.L0191	MgTOL.D1189
MgTOL.M0689	MgTOL.D1189
MgTOL.F0160	MgTOL.D1257
MgTOL.L0521	MgTOL.D1257
MgTOL.L0791	MgTOL.D1257
MgTOL.B1847	MgTOL.D1249
MgTOL.K0974	MgTOL.D1249
MgTOL.J0097	MgTOL.D1236
MgTOL.K1104	MgTOL.D1236
MgTOL.F1647	MgTOL.D1330
MgTOL.H1751	MgTOL.D1330
MgTOL.O1156	MgTOL.D1330
MgTOL.B1080	MgTOL.D1332
MgTOL.D1830	MgTOL.D1332
MgTOL.F0675	MgTOL.D1332
MgTOL.H1000	MgTOL.D1332
MgTOL.M2004	MgTOL.D1332
MgTOL.N1395	MgTOL.D1332
MgTOL.N1576	MgTOL.D1409
MgTOL.H0957	MgTOL.D1357
MgTOL.L1636	MgTOL.D1449
MgTOL.K0136	MgTOL.E1566
MgTOL.E1115	MgTOL.D1819
MgTOL.O0866	MgTOL.D1819
MgTOL.A1032	MgTOL.D1511
MgTOL.D0303	MgTOL.D1511
MgTOL.F0847	MgTOL.D1511
MgTOL.M0523	MgTOL.D1511
MgTOL.M0469	MgTOL.D1511
MgTOL.N0122	MgTOL.D1511
MgTOL.N1662	MgTOL.D1511
MgTOL.O0278	MgTOL.D1511
MgTOL.D1398	MgTOL.D1525
MgTOL.I0207	MgTOL.D1525
MgTOL.I1087	MgTOL.D1525
MgTOL.J0302	MgTOL.D1525
MgTOL.J1401	MgTOL.D1525
MgTOL.K1319	MgTOL.D1525
MgTOL.N0012	MgTOL.D1525
MgTOL.B0113	MgTOL.D1594
MgTOL.F1978	MgTOL.D1594
MgTOL.H0086	MgTOL.D1594
MgTOL.H1440	MgTOL.D1594
MgTOL.I0639	MgTOL.D1594
MgTOL.K1384	MgTOL.D1594
MgTOL.K0900	MgTOL.D1594
MgTOL.M1848	MgTOL.D1594
MgTOL.O0255	MgTOL.D1611
MgTOL.C0809	MgTOL.D1621
MgTOL.F1990	MgTOL.D1664
MgTOL.G0458	MgTOL.D1664
MgTOL.J1165	MgTOL.D1664
MgTOL.O0259	MgTOL.D1664
MgTOL.G0849	MgTOL.D1669
MgTOL.B0966	MgTOL.D1677
MgTOL.D0795	MgTOL.D1677
MgTOL.E1176	MgTOL.D1677
MgTOL.F0585	MgTOL.D1677
MgTOL.H0768	MgTOL.D1677
MgTOL.H0979	MgTOL.D1677
MgTOL.I0103	MgTOL.D1677
MgTOL.I1125	MgTOL.D1677
MgTOL.I1215	MgTOL.D1677
MgTOL.J0356	MgTOL.D1677
MgTOL.K0812	MgTOL.D1677
MgTOL.L0327	MgTOL.D1677
MgTOL.M1396	MgTOL.D1677
MgTOL.N2942	MgTOL.D1677
MgTOL.O0104	MgTOL.D1677
MgTOL.O1261	MgTOL.D1677
MgTOL.F1137	MgTOL.D1680
MgTOL.H2300	MgTOL.D1680
MgTOL.I0010	MgTOL.D1680
MgTOL.E0724	MgTOL.D1711
MgTOL.J0121	MgTOL.D1711
MgTOL.L0491	MgTOL.D1711
MgTOL.B0036	MgTOL.D1715
MgTOL.B0640	MgTOL.D1715
MgTOL.K0308	MgTOL.D1715
MgTOL.L0792	MgTOL.D1718
MgTOL.D1151	MgTOL.D1794
MgTOL.H0156	MgTOL.D1794
MgTOL.E0351	MgTOL.D1782
MgTOL.F0151	MgTOL.D1782
MgTOL.A0020	MgTOL.D1878
MgTOL.D2209	MgTOL.D1878
MgTOL.D2341	MgTOL.D1878
MgTOL.F0637	MgTOL.D1878
MgTOL.I0505	MgTOL.D1878
MgTOL.K0382	MgTOL.D1878
MgTOL.L0438	MgTOL.D1878
MgTOL.N3265	MgTOL.D1878
MgTOL.J1401	MgTOL.D1978
MgTOL.J1460	MgTOL.D1978
MgTOL.K0779	MgTOL.D1978
MgTOL.N2815	MgTOL.D1978
MgTOL.H2207	MgTOL.D2036
MgTOL.I0289	MgTOL.D2036
MgTOL.N1615	MgTOL.D2036
MgTOL.F0956	MgTOL.D2041
MgTOL.G0114	MgTOL.D2041
MgTOL.G0112	MgTOL.D2041
MgTOL.H1432	MgTOL.D2041
MgTOL.L0059	MgTOL.D2041
MgTOL.N3006	MgTOL.D2041
MgTOL.L1849	MgTOL.D2078
MgTOL.F0377	MgTOL.D2080
MgTOL.J0863	MgTOL.D2080
MgTOL.O1153	MgTOL.D2080
MgTOL.K1054	MgTOL.D2083
MgTOL.G0230	MgTOL.D2085
MgTOL.K1326	MgTOL.D2085
MgTOL.C0546	MgTOL.D2091
MgTOL.H2132	MgTOL.D2091
MgTOL.K0348	MgTOL.D2092
MgTOL.A0125	MgTOL.D2113
MgTOL.A1177	MgTOL.D2113
MgTOL.D0151	MgTOL.D2113
MgTOL.L1868	MgTOL.D2113
MgTOL.D1745	MgTOL.D2117
MgTOL.F0701	MgTOL.D2192
MgTOL.A0629	MgTOL.D2276
MgTOL.I1197	MgTOL.D2276
MgTOL.L0002	MgTOL.D2276
MgTOL.M0487	MgTOL.D2276
MgTOL.B0796	MgTOL.D2250
MgTOL.C0891	MgTOL.D2250
MgTOL.C0153	MgTOL.D2250
MgTOL.K0897	MgTOL.D2250
MgTOL.N1245	MgTOL.D2250
MgTOL.D1612	MgTOL.D2354
MgTOL.E0741	MgTOL.D2354
MgTOL.F1669	MgTOL.D2354
MgTOL.G1098	MgTOL.D2354
MgTOL.K0242	MgTOL.D2354
MgTOL.N1745	MgTOL.D2354
MgTOL.N2163	MgTOL.D2354
MgTOL.D0299	MgTOL.E0003
MgTOL.D2192	MgTOL.E0003
MgTOL.I1215	MgTOL.E0003
MgTOL.J0906	MgTOL.E0003
MgTOL.J0902	MgTOL.E0003
MgTOL.K1306	MgTOL.E0003
MgTOL.N1560	MgTOL.E0003
MgTOL.M1656	MgTOL.E0087
MgTOL.N1850	MgTOL.E0087
MgTOL.N3206	MgTOL.E0087
MgTOL.O0020	MgTOL.E0087
MgTOL.B0271	MgTOL.E0093
MgTOL.D0355	MgTOL.E0093
MgTOL.F2199	MgTOL.E0093
MgTOL.K0731	MgTOL.E0093
MgTOL.C0349	MgTOL.E0094
MgTOL.D0992	MgTOL.E0094
MgTOL.E0093	MgTOL.E0094
MgTOL.E0043	MgTOL.E0094
MgTOL.E0724	MgTOL.E0094
MgTOL.F0906	MgTOL.E0094
MgTOL.G0788	MgTOL.E0094
MgTOL.J0902	MgTOL.E0094
MgTOL.J1894	MgTOL.E0094
MgTOL.K0731	MgTOL.E0094
MgTOL.M1523	MgTOL.E0094
MgTOL.N2211	MgTOL.E0094
MgTOL.B1451	MgTOL.E0095
MgTOL.C0966	MgTOL.E0095
MgTOL.I0416	MgTOL.E0204
MgTOL.G0337	MgTOL.E0219
MgTOL.E0806	MgTOL.E0263
MgTOL.G0155	MgTOL.E0263
MgTOL.H0960	MgTOL.E0263
MgTOL.G0663	MgTOL.E0265
MgTOL.I0703	MgTOL.E0265
MgTOL.L1368	MgTOL.E0265
MgTOL.M0793	MgTOL.E0265
MgTOL.A0636	MgTOL.E0317
MgTOL.C0036	MgTOL.E0317
MgTOL.E1524	MgTOL.E0317
MgTOL.G1182	MgTOL.E0317
MgTOL.H1099	MgTOL.E0317
MgTOL.J0285	MgTOL.E0317
MgTOL.M0354	MgTOL.E0317
MgTOL.N3273	MgTOL.E0317
MgTOL.N2008	MgTOL.E0351
MgTOL.J1287	MgTOL.E0450
MgTOL.J1163	MgTOL.E0456
MgTOL.H0319	MgTOL.E0493
MgTOL.D1511	MgTOL.E0503
MgTOL.C0153	MgTOL.E0514
MgTOL.G0687	MgTOL.E0514
MgTOL.K1099	MgTOL.E0514
MgTOL.N1757	MgTOL.E0514
MgTOL.N1887	MgTOL.E0514
MgTOL.I0440	MgTOL.E0740
MgTOL.K0136	MgTOL.E0740
MgTOL.A1128	MgTOL.E0730
MgTOL.E0290	MgTOL.E0730
MgTOL.G0050	MgTOL.E0730
MgTOL.G0115	MgTOL.E0730
MgTOL.H0724	MgTOL.E0730
MgTOL.I0110	MgTOL.E0730
MgTOL.K0027	MgTOL.E0730
MgTOL.N3256	MgTOL.E0730
MgTOL.N0920	MgTOL.E0730
MgTOL.D0838	MgTOL.E0697
MgTOL.D0846	MgTOL.E0697
MgTOL.F1855	MgTOL.E0697
MgTOL.H1435	MgTOL.E0697
MgTOL.I0254	MgTOL.E0697
MgTOL.L0613	MgTOL.E0697
MgTOL.M0330	MgTOL.E0676
MgTOL.H2377	MgTOL.E0650
MgTOL.E0263	MgTOL.E0806
MgTOL.E0332	MgTOL.E0806
MgTOL.D0846	MgTOL.E0825
MgTOL.D1108	MgTOL.E0825
MgTOL.H0911	MgTOL.E0825
MgTOL.L0852	MgTOL.E0825
MgTOL.L1640	MgTOL.E0825
MgTOL.M1081	MgTOL.E0825
MgTOL.M1066	MgTOL.E0825
MgTOL.O0928	MgTOL.E0852
MgTOL.D2036	MgTOL.E0919
MgTOL.F1965	MgTOL.E0919
MgTOL.H0826	MgTOL.E0919
MgTOL.I0416	MgTOL.E0919
MgTOL.B0161	MgTOL.E0898
MgTOL.C0375	MgTOL.E0893
MgTOL.D1257	MgTOL.E0893
MgTOL.H1825	MgTOL.E0893
MgTOL.I0918	MgTOL.E0893
MgTOL.L1523	MgTOL.E0893
MgTOL.L1849	MgTOL.E0893
MgTOL.M0793	MgTOL.E0893
MgTOL.M1044	MgTOL.E0893
MgTOL.N0035	MgTOL.E0893
MgTOL.L0487	MgTOL.E1530
MgTOL.D1819	MgTOL.E1115
MgTOL.F2159	MgTOL.E1115
MgTOL.L0360	MgTOL.E1115
MgTOL.F0659	MgTOL.E0972
MgTOL.H0769	MgTOL.E0972
MgTOL.H0356	MgTOL.E0972
MgTOL.H1873	MgTOL.E0972
MgTOL.I0097	MgTOL.E0972
MgTOL.J0564	MgTOL.E0972
MgTOL.N2439	MgTOL.E0972
MgTOL.D2250	MgTOL.E0960
MgTOL.F1058	MgTOL.E0960
MgTOL.H0259	MgTOL.E0960
MgTOL.K1139	MgTOL.E0960
MgTOL.N3222	MgTOL.E0960
MgTOL.B1077	MgTOL.E0959
MgTOL.N0627	MgTOL.E0959
MgTOL.D0915	MgTOL.E0957
MgTOL.N0143	MgTOL.E0957
MgTOL.E0167	MgTOL.E1042
MgTOL.I0474	MgTOL.E1042
MgTOL.J1938	MgTOL.E1042
MgTOL.D1330	MgTOL.E1131
MgTOL.E1115	MgTOL.E1131
MgTOL.F1780	MgTOL.E1131
MgTOL.I0147	MgTOL.E1131
MgTOL.J1490	MgTOL.E1131
MgTOL.K0242	MgTOL.E1131
MgTOL.L0098	MgTOL.E1131
MgTOL.L0824	MgTOL.E1131
MgTOL.N1952	MgTOL.E1131
MgTOL.N3318	MgTOL.E1131
MgTOL.J1946	MgTOL.E1171
MgTOL.M1203	MgTOL.E1171
MgTOL.N2521	MgTOL.E1171
MgTOL.N0929	MgTOL.E1171
MgTOL.E0175	MgTOL.E1174
MgTOL.E0977	MgTOL.E1174
MgTOL.F0632	MgTOL.E1174
MgTOL.H0336	MgTOL.E1174
MgTOL.M0630	MgTOL.E1174
MgTOL.A0507	MgTOL.E1176
MgTOL.A0216	MgTOL.E1176
MgTOL.D1711	MgTOL.E1176
MgTOL.E0259	MgTOL.E1176
MgTOL.H1020	MgTOL.E1176
MgTOL.H2501	MgTOL.E1176
MgTOL.I0457	MgTOL.E1176
MgTOL.M2023	MgTOL.E1176
MgTOL.F1893	MgTOL.E1219
MgTOL.H0066	MgTOL.E1219
MgTOL.J1771	MgTOL.E1219
MgTOL.L0805	MgTOL.E1219
MgTOL.N0517	MgTOL.E1219
MgTOL.N1126	MgTOL.E1219
MgTOL.A0228	MgTOL.E1308
MgTOL.D0516	MgTOL.E1308
MgTOL.D2109	MgTOL.E1308
MgTOL.E0094	MgTOL.E1308
MgTOL.G0645	MgTOL.E1308
MgTOL.G0715	MgTOL.E1308
MgTOL.L0013	MgTOL.E1308
MgTOL.L1585	MgTOL.E1308
MgTOL.N0251	MgTOL.E1308
MgTOL.H0356	MgTOL.E1329
MgTOL.N1066	MgTOL.E1329
MgTOL.F0340	MgTOL.E1341
MgTOL.H1437	MgTOL.E1341
MgTOL.K0780	MgTOL.E1341
MgTOL.E1539	MgTOL.E1405
MgTOL.H2519	MgTOL.E1436
MgTOL.J0564	MgTOL.E1436
MgTOL.L1273	MgTOL.E1436
MgTOL.N1818	MgTOL.E1436
MgTOL.L0511	MgTOL.E1480
MgTOL.N2579	MgTOL.E1480
MgTOL.C0461	MgTOL.E1483
MgTOL.F0471	MgTOL.E1483
MgTOL.L0184	MgTOL.E1483
MgTOL.N0385	MgTOL.E1483
MgTOL.L0966	MgTOL.E1618
MgTOL.F0160	MgTOL.E1633
MgTOL.F0427	MgTOL.E0015
MgTOL.O0569	MgTOL.E0015
MgTOL.B1239	MgTOL.E0006
MgTOL.K0549	MgTOL.E0006
MgTOL.N0742	MgTOL.E0037
MgTOL.K1044	MgTOL.E0043
MgTOL.B0249	MgTOL.E0111
MgTOL.D1718	MgTOL.E0111
MgTOL.E0731	MgTOL.E0111
MgTOL.G0114	MgTOL.E0111
MgTOL.J1353	MgTOL.E0111
MgTOL.K0485	MgTOL.E0111
MgTOL.L0059	MgTOL.E0111
MgTOL.N1457	MgTOL.E0111
MgTOL.L1553	MgTOL.E0148
MgTOL.D1136	MgTOL.E0162
MgTOL.F1030	MgTOL.E0162
MgTOL.K0864	MgTOL.E0162
MgTOL.K0237	MgTOL.E0162
MgTOL.E1042	MgTOL.E0167
MgTOL.E1524	MgTOL.E0167
MgTOL.H2088	MgTOL.E0167
MgTOL.K0785	MgTOL.E0167
MgTOL.H2230	MgTOL.E0170
MgTOL.J0205	MgTOL.E0170
MgTOL.M0377	MgTOL.E0170
MgTOL.M0605	MgTOL.E0170
MgTOL.N0047	MgTOL.E0170
MgTOL.C0965	MgTOL.E0175
MgTOL.C1094	MgTOL.E0175
MgTOL.E1174	MgTOL.E0175
MgTOL.E0977	MgTOL.E0175
MgTOL.F0584	MgTOL.E0175
MgTOL.F0632	MgTOL.E0175
MgTOL.H0085	MgTOL.E0175
MgTOL.K0376	MgTOL.E0175
MgTOL.M1159	MgTOL.E0175
MgTOL.N1639	MgTOL.E0175
MgTOL.H2409	MgTOL.E0185
MgTOL.E1137	MgTOL.E0209
MgTOL.I0138	MgTOL.E0209
MgTOL.L1545	MgTOL.E0209
MgTOL.B0426	MgTOL.E0259
MgTOL.E1176	MgTOL.E0259
MgTOL.B1209	MgTOL.E0290
MgTOL.H2140	MgTOL.E0290
MgTOL.E0806	MgTOL.E0332
MgTOL.E1198	MgTOL.E0332
MgTOL.J0974	MgTOL.E0332
MgTOL.A0578	MgTOL.E0345
MgTOL.B1036	MgTOL.E0345
MgTOL.B1140	MgTOL.E0345
MgTOL.C1341	MgTOL.E0345
MgTOL.D1525	MgTOL.E0345
MgTOL.F0277	MgTOL.E0345
MgTOL.F0403	MgTOL.E0345
MgTOL.L0388	MgTOL.E0345
MgTOL.L1654	MgTOL.E0345
MgTOL.M0417	MgTOL.E0345
MgTOL.M1632	MgTOL.E0345
MgTOL.N1016	MgTOL.E0345
MgTOL.L0461	MgTOL.E0473
MgTOL.N1289	MgTOL.E0473
MgTOL.N0168	MgTOL.E0473
MgTOL.J1276	MgTOL.E0523
MgTOL.K0650	MgTOL.E0563
MgTOL.L1737	MgTOL.E0563
MgTOL.N1838	MgTOL.E0753
MgTOL.G0858	MgTOL.E0742
MgTOL.N0268	MgTOL.E0742
MgTOL.C0811	MgTOL.E0741
MgTOL.E0740	MgTOL.E0741
MgTOL.I0468	MgTOL.E0741
MgTOL.N0336	MgTOL.E0741
MgTOL.J1678	MgTOL.E0731
MgTOL.K0027	MgTOL.E0731
MgTOL.N0920	MgTOL.E0731
MgTOL.B1795	MgTOL.E0724
MgTOL.D1711	MgTOL.E0724
MgTOL.E0094	MgTOL.E0724
MgTOL.F1609	MgTOL.E0724
MgTOL.H0558	MgTOL.E0724
MgTOL.N3265	MgTOL.E0724
MgTOL.N2747	MgTOL.E0724
MgTOL.A0227	MgTOL.E0684
MgTOL.B0928	MgTOL.E0684
MgTOL.B1830	MgTOL.E0684
MgTOL.H0298	MgTOL.E0684
MgTOL.J0672	MgTOL.E0684
MgTOL.J1325	MgTOL.E0684
MgTOL.A1158	MgTOL.E0641
MgTOL.C0477	MgTOL.E0641
MgTOL.D1249	MgTOL.E0641
MgTOL.O0104	MgTOL.E0641
MgTOL.B0641	MgTOL.E0645
MgTOL.H0651	MgTOL.E0645
MgTOL.M0417	MgTOL.E0645
MgTOL.M0658	MgTOL.E0645
MgTOL.A0570	MgTOL.E0622
MgTOL.H2549	MgTOL.E0624
MgTOL.N2770	MgTOL.E0814
MgTOL.O0569	MgTOL.E0814
MgTOL.B0546	MgTOL.E0925
MgTOL.C0417	MgTOL.E0925
MgTOL.D0267	MgTOL.E0925
MgTOL.K1055	MgTOL.E0925
MgTOL.M1652	MgTOL.E0925
MgTOL.N0400	MgTOL.E0925
MgTOL.B1183	MgTOL.E0916
MgTOL.C1152	MgTOL.E0916
MgTOL.F0499	MgTOL.E0916
MgTOL.M1888	MgTOL.E0916
MgTOL.K0717	MgTOL.E0910
MgTOL.E0852	MgTOL.E0909
MgTOL.H1310	MgTOL.E0901
MgTOL.M0073	MgTOL.E0901
MgTOL.N0559	MgTOL.E1539
MgTOL.C0340	MgTOL.E1556
MgTOL.E1480	MgTOL.E1556
MgTOL.B1238	MgTOL.E0977
MgTOL.C0551	MgTOL.E0977
MgTOL.H0794	MgTOL.E0977
MgTOL.J0564	MgTOL.E0977
MgTOL.E1556	MgTOL.E0961
MgTOL.M0330	MgTOL.E0961
MgTOL.B0624	MgTOL.E1043
MgTOL.B1676	MgTOL.E1043
MgTOL.D0795	MgTOL.E1043
MgTOL.J0312	MgTOL.E1096
MgTOL.D1470	MgTOL.E1137
MgTOL.M0199	MgTOL.E1137
MgTOL.G0723	MgTOL.E1151
MgTOL.L1781	MgTOL.E1151
MgTOL.A1113	MgTOL.E1152
MgTOL.A0324	MgTOL.E1198
MgTOL.E0332	MgTOL.E1198
MgTOL.F1733	MgTOL.E1198
MgTOL.O0020	MgTOL.E1280
MgTOL.O0861	MgTOL.E1280
MgTOL.H1365	MgTOL.E1302
MgTOL.H1564	MgTOL.E1302
MgTOL.J0894	MgTOL.E1302
MgTOL.N1745	MgTOL.E1302
MgTOL.H1056	MgTOL.E1303
MgTOL.A0966	MgTOL.E1254
MgTOL.F1192	MgTOL.E1254
MgTOL.G0772	MgTOL.E1254
MgTOL.H0558	MgTOL.E1254
MgTOL.H0017	MgTOL.E1254
MgTOL.I1087	MgTOL.E1254
MgTOL.J0532	MgTOL.E1254
MgTOL.M0737	MgTOL.E1254
MgTOL.A0561	MgTOL.E1381
MgTOL.F0115	MgTOL.E1381
MgTOL.H0103	MgTOL.E1381
MgTOL.J1163	MgTOL.E1381
MgTOL.M2023	MgTOL.E1381
MgTOL.J1325	MgTOL.E1389
MgTOL.M1353	MgTOL.E1389
MgTOL.B1120	MgTOL.E1399
MgTOL.J1491	MgTOL.E1399
MgTOL.F0258	MgTOL.E1409
MgTOL.M0523	MgTOL.E1409
MgTOL.A0094	MgTOL.E1420
MgTOL.C1170	MgTOL.E1420
MgTOL.D0406	MgTOL.E1420
MgTOL.D2328	MgTOL.E1420
MgTOL.G0533	MgTOL.E1420
MgTOL.K1355	MgTOL.E1420
MgTOL.L1636	MgTOL.E1420
MgTOL.M0180	MgTOL.E1420
MgTOL.D1117	MgTOL.E1512
MgTOL.L0327	MgTOL.E1512
MgTOL.N2575	MgTOL.E1512
MgTOL.D1791	MgTOL.E1521
MgTOL.F0501	MgTOL.E1521
MgTOL.G0041	MgTOL.E1521
MgTOL.O0333	MgTOL.E1521
MgTOL.N1489	MgTOL.E1521
MgTOL.L1115	MgTOL.E1524
MgTOL.G0458	MgTOL.F0029
MgTOL.K1089	MgTOL.F0029
MgTOL.M1825	MgTOL.F0029
MgTOL.N1257	MgTOL.F0050
MgTOL.D1176	MgTOL.F0073
MgTOL.A0228	MgTOL.F0082
MgTOL.B1238	MgTOL.F0082
MgTOL.D2109	MgTOL.F0082
MgTOL.G0649	MgTOL.F0082
MgTOL.N1639	MgTOL.F0082
MgTOL.C0213	MgTOL.F0151
MgTOL.C0526	MgTOL.F0151
MgTOL.D1782	MgTOL.F0151
MgTOL.H0669	MgTOL.F0151
MgTOL.H0345	MgTOL.F0151
MgTOL.M0720	MgTOL.F0151
MgTOL.A0127	MgTOL.F0155
MgTOL.B0046	MgTOL.F0155
MgTOL.C0772	MgTOL.F0155
MgTOL.D0629	MgTOL.F0155
MgTOL.D1011	MgTOL.F0160
MgTOL.F0164	MgTOL.F0163
MgTOL.H2416	MgTOL.F0163
MgTOL.L0262	MgTOL.F0163
MgTOL.F0163	MgTOL.F0164
MgTOL.A0697	MgTOL.F0237
MgTOL.A0919	MgTOL.F0237
MgTOL.D0747	MgTOL.F0237
MgTOL.G0122	MgTOL.F0237
MgTOL.G0849	MgTOL.F0237
MgTOL.M0016	MgTOL.F0237
MgTOL.N3196	MgTOL.F0237
MgTOL.G0557	MgTOL.F0263
MgTOL.J1678	MgTOL.F0263
MgTOL.L0207	MgTOL.F0263
MgTOL.N1463	MgTOL.F0263
MgTOL.N1457	MgTOL.F0263
MgTOL.N3256	MgTOL.F0263
MgTOL.A0324	MgTOL.F0292
MgTOL.A0919	MgTOL.F0292
MgTOL.B1563	MgTOL.F0292
MgTOL.D0626	MgTOL.F0292
MgTOL.G0614	MgTOL.F0292
MgTOL.G0861	MgTOL.F0292
MgTOL.H1806	MgTOL.F0292
MgTOL.I0604	MgTOL.F0292
MgTOL.K0348	MgTOL.F0292
MgTOL.L0396	MgTOL.F0292
MgTOL.M0782	MgTOL.F0292
MgTOL.M1418	MgTOL.F0292
MgTOL.N0318	MgTOL.F0292
MgTOL.N2044	MgTOL.F0292
MgTOL.N2817	MgTOL.F0292
MgTOL.E1174	MgTOL.F0354
MgTOL.H0108	MgTOL.F0354
MgTOL.H1726	MgTOL.F0354
MgTOL.J0863	MgTOL.F0354
MgTOL.B1241	MgTOL.F0377
MgTOL.L0590	MgTOL.F0377
MgTOL.J0426	MgTOL.F0391
MgTOL.G0643	MgTOL.F0417
MgTOL.N2098	MgTOL.F0417
MgTOL.N2234	MgTOL.F0417
MgTOL.B0983	MgTOL.F0422
MgTOL.H0851	MgTOL.F0449
MgTOL.N1303	MgTOL.F0449
MgTOL.A0128	MgTOL.F0521
MgTOL.F1914	MgTOL.F0521
MgTOL.F0115	MgTOL.F0521
MgTOL.L1803	MgTOL.F0521
MgTOL.L0359	MgTOL.F0521
MgTOL.N2254	MgTOL.F0521
MgTOL.N2796	MgTOL.F0521
MgTOL.N1500	MgTOL.F0521
MgTOL.N1517	MgTOL.F0521
MgTOL.G1261	MgTOL.F0553
MgTOL.D0411	MgTOL.F0567
MgTOL.N1159	MgTOL.F0567
MgTOL.N0967	MgTOL.F0584
MgTOL.F1013	MgTOL.F0626
MgTOL.B1543	MgTOL.F0701
MgTOL.J1059	MgTOL.F0711
MgTOL.F1409	MgTOL.F0721
MgTOL.H2168	MgTOL.F0721
MgTOL.K0492	MgTOL.F0721
MgTOL.N1218	MgTOL.F0721
MgTOL.D0280	MgTOL.F0784
MgTOL.H0121	MgTOL.F0784
MgTOL.H0904	MgTOL.F0784
MgTOL.M0533	MgTOL.F0784
MgTOL.M0045	MgTOL.F0784
MgTOL.M1083	MgTOL.F0833
MgTOL.L1781	MgTOL.F0847
MgTOL.O0243	MgTOL.F0847
MgTOL.F1988	MgTOL.F0855
MgTOL.K0640	MgTOL.F0855
MgTOL.O1016	MgTOL.F0855
MgTOL.N2804	MgTOL.F0869
MgTOL.N1303	MgTOL.F0869
MgTOL.I0468	MgTOL.F0954
MgTOL.C0659	MgTOL.F0961
MgTOL.F0626	MgTOL.F1013
MgTOL.K1151	MgTOL.F1013
MgTOL.D0822	MgTOL.F1014
MgTOL.D0947	MgTOL.F1014
MgTOL.F1596	MgTOL.F1014
MgTOL.F1860	MgTOL.F1014
MgTOL.G0755	MgTOL.F1014
MgTOL.G0787	MgTOL.F1014
MgTOL.H1564	MgTOL.F1014
MgTOL.K1241	MgTOL.F1014
MgTOL.K1377	MgTOL.F1014
MgTOL.L0459	MgTOL.F1014
MgTOL.O0333	MgTOL.F1014
MgTOL.N2163	MgTOL.F1014
MgTOL.M0271	MgTOL.F1015
MgTOL.M1175	MgTOL.F1015
MgTOL.A1056	MgTOL.F1017
MgTOL.C0905	MgTOL.F1017
MgTOL.C1156	MgTOL.F1017
MgTOL.D1677	MgTOL.F1017
MgTOL.E1113	MgTOL.F1017
MgTOL.G0679	MgTOL.F1017
MgTOL.G1135	MgTOL.F1017
MgTOL.G0756	MgTOL.F1017
MgTOL.G0758	MgTOL.F1017
MgTOL.H0345	MgTOL.F1017
MgTOL.H0753	MgTOL.F1017
MgTOL.H2302	MgTOL.F1017
MgTOL.H2629	MgTOL.F1017
MgTOL.J1929	MgTOL.F1017
MgTOL.L1730	MgTOL.F1017
MgTOL.L0063	MgTOL.F1017
MgTOL.M1411	MgTOL.F1017
MgTOL.M2021	MgTOL.F1017
MgTOL.N2041	MgTOL.F1017
MgTOL.N3201	MgTOL.F1017
MgTOL.C0340	MgTOL.F1048
MgTOL.D1555	MgTOL.F1098
MgTOL.M0472	MgTOL.F1098
MgTOL.M0668	MgTOL.F1098
MgTOL.A0759	MgTOL.F1157
MgTOL.B1183	MgTOL.F1157
MgTOL.C0147	MgTOL.F1157
MgTOL.F1990	MgTOL.F1157
MgTOL.D2341	MgTOL.F1192
[truncated: 4,052 more rows]

## Sheet: GRN5
Source	Target
MgTOL.A0007	MgTOL.H2569
MgTOL.A0019	MgTOL.B0511
MgTOL.A0019	MgTOL.L0515
MgTOL.A0033	MgTOL.M1538
MgTOL.A0071	MgTOL.I0133
MgTOL.A0086	MgTOL.D0709
MgTOL.A0086	MgTOL.F0468
MgTOL.A0086	MgTOL.F1081
MgTOL.A0086	MgTOL.J1453
MgTOL.A0086	MgTOL.O0087
MgTOL.A0105	MgTOL.A0510
MgTOL.A0105	MgTOL.F0835
MgTOL.A0108	MgTOL.B1665
MgTOL.A0108	MgTOL.E0890
MgTOL.A0108	MgTOL.N3355
MgTOL.A0117	MgTOL.G0494
MgTOL.A0117	MgTOL.N0007
MgTOL.A0118	MgTOL.D0058
MgTOL.A0145	MgTOL.D0097
MgTOL.A0145	MgTOL.H1052
MgTOL.A0145	MgTOL.C1167
MgTOL.A0145	MgTOL.D1456
MgTOL.A0145	MgTOL.I1071
MgTOL.A0149	MgTOL.C0396
MgTOL.A0149	MgTOL.M0826
MgTOL.A0149	MgTOL.I0327
MgTOL.A0149	MgTOL.C0100
MgTOL.A0149	MgTOL.E0525
MgTOL.A0149	MgTOL.E1089
MgTOL.A0149	MgTOL.F0657
MgTOL.A0149	MgTOL.J1887
MgTOL.A0149	MgTOL.L0157
MgTOL.A0160	MgTOL.K0507
MgTOL.A0160	MgTOL.D0855
MgTOL.A0165	MgTOL.G0881
MgTOL.A0165	MgTOL.L1076
MgTOL.A0175	MgTOL.O0021
MgTOL.A0178	MgTOL.E0065
MgTOL.A0178	MgTOL.J0400
MgTOL.A0205	MgTOL.L1645
MgTOL.A0213	MgTOL.A1095
MgTOL.A0213	MgTOL.J0201
MgTOL.A0213	MgTOL.K0941
MgTOL.A0213	MgTOL.L1019
MgTOL.A0213	MgTOL.E1473
MgTOL.A0213	MgTOL.H0522
MgTOL.A0213	MgTOL.B1606
MgTOL.A0213	MgTOL.C0267
MgTOL.A0213	MgTOL.E1089
MgTOL.A0213	MgTOL.K0437
MgTOL.A0213	MgTOL.L0157
MgTOL.A0216	MgTOL.F0149
MgTOL.A0216	MgTOL.H0430
MgTOL.A0216	MgTOL.E0680
MgTOL.A0216	MgTOL.N1268
MgTOL.A0240	MgTOL.D0856
MgTOL.A0242	MgTOL.B1507
MgTOL.A0242	MgTOL.H0983
MgTOL.A0242	MgTOL.H1488
MgTOL.A0242	MgTOL.I0347
MgTOL.A0242	MgTOL.D1002
MgTOL.A0242	MgTOL.I0588
MgTOL.A0243	MgTOL.K1353
MgTOL.A0244	MgTOL.J0811
MgTOL.A0244	MgTOL.K0200
MgTOL.A0244	MgTOL.N0575
MgTOL.A0245	MgTOL.N0575
MgTOL.A0248	MgTOL.M2105
MgTOL.A0248	MgTOL.D1961
MgTOL.A0257	MgTOL.J0161
MgTOL.A0262	MgTOL.E1016
MgTOL.A0262	MgTOL.F1225
MgTOL.A0262	MgTOL.A0337
MgTOL.A0262	MgTOL.E0092
MgTOL.A0262	MgTOL.G0438
MgTOL.A0262	MgTOL.N2078
MgTOL.A0269	MgTOL.J0876
MgTOL.A0269	MgTOL.C1256
MgTOL.A0269	MgTOL.F0468
MgTOL.A0269	MgTOL.I0456
MgTOL.A0270	MgTOL.I0743
MgTOL.A0270	MgTOL.G0250
MgTOL.A0270	MgTOL.I0802
MgTOL.A0270	MgTOL.M1912
MgTOL.A0270	MgTOL.N1294
MgTOL.A0285	MgTOL.F0986
MgTOL.A0295	MgTOL.B0656
MgTOL.A0310	MgTOL.H0093
MgTOL.A0312	MgTOL.B0180
MgTOL.A0312	MgTOL.J1943
MgTOL.A0326	MgTOL.C1171
MgTOL.A0337	MgTOL.M1358
MgTOL.A0337	MgTOL.N2279
MgTOL.A0337	MgTOL.E0593
MgTOL.A0337	MgTOL.K1057
MgTOL.A0337	MgTOL.C1219
MgTOL.A0337	MgTOL.D1442
MgTOL.A0337	MgTOL.L1131
MgTOL.A0337	MgTOL.N0402
MgTOL.A0338	MgTOL.H0665
MgTOL.A0338	MgTOL.B0305
MgTOL.A0344	MgTOL.E0124
MgTOL.A0344	MgTOL.C0714
MgTOL.A0344	MgTOL.L1182
MgTOL.A0344	MgTOL.M0148
MgTOL.A0404	MgTOL.M1840
MgTOL.A0410	MgTOL.J1945
MgTOL.A0410	MgTOL.M1360
MgTOL.A0414	MgTOL.A0916
MgTOL.A0421	MgTOL.B1876
MgTOL.A0421	MgTOL.I0623
MgTOL.A0437	MgTOL.N2380
MgTOL.A0438	MgTOL.F0420
MgTOL.A0438	MgTOL.I0763
MgTOL.A0438	MgTOL.F1837
MgTOL.A0438	MgTOL.B1579
MgTOL.A0485	MgTOL.C0585
MgTOL.A0485	MgTOL.F1975
MgTOL.A0501	MgTOL.M1965
MgTOL.A0501	MgTOL.J1891
MgTOL.A0501	MgTOL.J1887
MgTOL.A0502	MgTOL.E0734
MgTOL.A0510	MgTOL.F0835
MgTOL.A0523	MgTOL.M1762
MgTOL.A0523	MgTOL.F1345
MgTOL.A0523	MgTOL.J0401
MgTOL.A0524	MgTOL.D0423
MgTOL.A0524	MgTOL.D0788
MgTOL.A0524	MgTOL.H0365
MgTOL.A0537	MgTOL.F0835
MgTOL.A0537	MgTOL.K1140
MgTOL.A0537	MgTOL.E0016
MgTOL.A0537	MgTOL.E0890
MgTOL.A0566	MgTOL.I1074
MgTOL.A0566	MgTOL.D1243
MgTOL.A0566	MgTOL.L1486
MgTOL.A0566	MgTOL.M0884
MgTOL.A0570	MgTOL.K1028
MgTOL.A0571	MgTOL.L1603
MgTOL.A0571	MgTOL.B1879
MgTOL.A0571	MgTOL.I0347
MgTOL.A0571	MgTOL.J1249
MgTOL.A0573	MgTOL.H0619
MgTOL.A0573	MgTOL.N1934
MgTOL.A0573	MgTOL.D0481
MgTOL.A0573	MgTOL.D1397
MgTOL.A0573	MgTOL.F1177
MgTOL.A0573	MgTOL.G1125
MgTOL.A0573	MgTOL.I0112
MgTOL.A0573	MgTOL.I0489
MgTOL.A0573	MgTOL.K0062
MgTOL.A0573	MgTOL.K0979
MgTOL.A0573	MgTOL.M0757
MgTOL.A0573	MgTOL.M1091
MgTOL.A0573	MgTOL.M1733
MgTOL.A0573	MgTOL.N2119
MgTOL.A0573	MgTOL.N2140
MgTOL.A0580	MgTOL.E0344
MgTOL.A0580	MgTOL.H0520
MgTOL.A0580	MgTOL.H0529
MgTOL.A0614	MgTOL.B1415
MgTOL.A0614	MgTOL.H2161
MgTOL.A0615	MgTOL.M0086
MgTOL.A0640	MgTOL.I1105
MgTOL.A0640	MgTOL.F1235
MgTOL.A0663	MgTOL.H0858
MgTOL.A0663	MgTOL.L1729
MgTOL.A0663	MgTOL.M0923
MgTOL.A0663	MgTOL.L1768
MgTOL.A0663	MgTOL.L0062
MgTOL.A0663	MgTOL.N1866
MgTOL.A0664	MgTOL.A0683
MgTOL.A0664	MgTOL.K0259
MgTOL.A0664	MgTOL.M1175
MgTOL.A0664	MgTOL.N1866
MgTOL.A0675	MgTOL.E0392
MgTOL.A0675	MgTOL.I1179
MgTOL.A0675	MgTOL.K0693
MgTOL.A0675	MgTOL.N2081
MgTOL.A0675	MgTOL.H0917
MgTOL.A0675	MgTOL.L1120
MgTOL.A0675	MgTOL.N2777
MgTOL.A0683	MgTOL.B0387
MgTOL.A0683	MgTOL.E0894
MgTOL.A0692	MgTOL.F0232
MgTOL.A0692	MgTOL.G0206
MgTOL.A0692	MgTOL.H0224
MgTOL.A0692	MgTOL.H2627
MgTOL.A0692	MgTOL.J1806
MgTOL.A0692	MgTOL.F1177
MgTOL.A0692	MgTOL.L1716
MgTOL.A0692	MgTOL.N0034
MgTOL.A0692	MgTOL.B1455
MgTOL.A0692	MgTOL.E0023
MgTOL.A0692	MgTOL.F1296
MgTOL.A0692	MgTOL.H2292
MgTOL.A0692	MgTOL.M1733
MgTOL.A0717	MgTOL.H1458
MgTOL.A0717	MgTOL.F1265
MgTOL.A0718	MgTOL.F0327
MgTOL.A0718	MgTOL.I0361
MgTOL.A0718	MgTOL.K0344
MgTOL.A0718	MgTOL.N2777
MgTOL.A0738	MgTOL.E0012
MgTOL.A0738	MgTOL.K0992
MgTOL.A0739	MgTOL.J0299
MgTOL.A0765	MgTOL.G0441
MgTOL.A0765	MgTOL.D0739
MgTOL.A0765	MgTOL.K1183
MgTOL.A0765	MgTOL.N2912
MgTOL.A0771	MgTOL.D2150
MgTOL.A0771	MgTOL.H1178
MgTOL.A0771	MgTOL.N0328
MgTOL.A0823	MgTOL.B0650
MgTOL.A0823	MgTOL.E0680
MgTOL.A0823	MgTOL.N2935
MgTOL.A0823	MgTOL.N2879
MgTOL.A0823	MgTOL.E1078
MgTOL.A0823	MgTOL.F0679
MgTOL.A0841	MgTOL.M1458
MgTOL.A0841	MgTOL.N0389
MgTOL.A0847	MgTOL.D2081
MgTOL.A0850	MgTOL.H1052
MgTOL.A0852	MgTOL.I0493
MgTOL.A0852	MgTOL.J1249
MgTOL.A0852	MgTOL.N1838
MgTOL.A0852	MgTOL.N2532
MgTOL.A0852	MgTOL.A0337
MgTOL.A0852	MgTOL.B1508
MgTOL.A0852	MgTOL.D0058
MgTOL.A0854	MgTOL.F1800
MgTOL.A0855	MgTOL.K0379
MgTOL.A0862	MgTOL.L1590
MgTOL.A0866	MgTOL.A0337
MgTOL.A0866	MgTOL.B1141
MgTOL.A0866	MgTOL.K1057
MgTOL.A0866	MgTOL.O1109
MgTOL.A0893	MgTOL.M0940
MgTOL.A0893	MgTOL.E0392
MgTOL.A0893	MgTOL.E1595
MgTOL.A0893	MgTOL.I0474
MgTOL.A0893	MgTOL.K0693
MgTOL.A0893	MgTOL.L1120
MgTOL.A0893	MgTOL.D0987
MgTOL.A0893	MgTOL.E0852
MgTOL.A0893	MgTOL.E0958
MgTOL.A0893	MgTOL.F0366
MgTOL.A0893	MgTOL.H1470
MgTOL.A0893	MgTOL.H2207
MgTOL.A0893	MgTOL.K1330
MgTOL.A0893	MgTOL.N0214
MgTOL.A0893	MgTOL.N1332
MgTOL.A0894	MgTOL.L0360
MgTOL.A0902	MgTOL.E0016
MgTOL.A0902	MgTOL.E0029
MgTOL.A0902	MgTOL.E0602
MgTOL.A0902	MgTOL.K1140
MgTOL.A0902	MgTOL.N3355
MgTOL.A0905	MgTOL.F0207
MgTOL.A0905	MgTOL.N2718
MgTOL.A0916	MgTOL.E0507
MgTOL.A0917	MgTOL.E0894
MgTOL.A0917	MgTOL.F0835
MgTOL.A0917	MgTOL.K1352
MgTOL.A0921	MgTOL.H0428
MgTOL.A0921	MgTOL.E1483
MgTOL.A0948	MgTOL.B0757
MgTOL.A0949	MgTOL.J0299
MgTOL.A0952	MgTOL.F0841
MgTOL.A0952	MgTOL.L0262
MgTOL.A0961	MgTOL.A0245
MgTOL.A0961	MgTOL.B0444
MgTOL.A0961	MgTOL.H0896
MgTOL.A0969	MgTOL.H1208
MgTOL.A0969	MgTOL.J0956
MgTOL.A0969	MgTOL.K0672
MgTOL.A0969	MgTOL.N1838
MgTOL.A0971	MgTOL.C0657
MgTOL.A0971	MgTOL.G1292
MgTOL.A0971	MgTOL.H0462
MgTOL.A0971	MgTOL.H0983
MgTOL.A0971	MgTOL.I0905
MgTOL.A0971	MgTOL.M0584
MgTOL.A0971	MgTOL.M1970
MgTOL.A0973	MgTOL.H0777
MgTOL.A0973	MgTOL.A1156
MgTOL.A0973	MgTOL.C1111
MgTOL.A0997	MgTOL.B1638
MgTOL.A1048	MgTOL.C0577
MgTOL.A1048	MgTOL.F1769
MgTOL.A1048	MgTOL.F1919
MgTOL.A1048	MgTOL.J1269
MgTOL.A1052	MgTOL.H1132
MgTOL.A1052	MgTOL.O0660
MgTOL.A1095	MgTOL.C0267
MgTOL.A1095	MgTOL.D1534
MgTOL.A1095	MgTOL.J0201
MgTOL.A1097	MgTOL.H0055
MgTOL.A1101	MgTOL.F1713
MgTOL.A1101	MgTOL.J0298
MgTOL.A1122	MgTOL.I0035
MgTOL.A1122	MgTOL.A0312
MgTOL.A1122	MgTOL.F1280
MgTOL.A1122	MgTOL.G0410
MgTOL.A1122	MgTOL.H0769
MgTOL.A1122	MgTOL.O0958
MgTOL.A1126	MgTOL.C0996
MgTOL.A1126	MgTOL.E0077
MgTOL.A1126	MgTOL.E1367
MgTOL.A1126	MgTOL.H0544
MgTOL.A1126	MgTOL.L0865
MgTOL.A1126	MgTOL.F2087
MgTOL.A1126	MgTOL.F0328
MgTOL.A1126	MgTOL.G0443
MgTOL.A1126	MgTOL.O0923
MgTOL.A1137	MgTOL.D0578
MgTOL.A1163	MgTOL.M0086
MgTOL.A1170	MgTOL.H2340
MgTOL.A1195	MgTOL.E0203
MgTOL.A1195	MgTOL.K0940
MgTOL.A1198	MgTOL.N2078
MgTOL.A1198	MgTOL.H1153
MgTOL.A1198	MgTOL.M2073
MgTOL.A1207	MgTOL.F0506
MgTOL.B0004	MgTOL.C0577
MgTOL.B0004	MgTOL.E1596
MgTOL.B0014	MgTOL.I0675
MgTOL.B0014	MgTOL.M1001
MgTOL.B0014	MgTOL.C1217
MgTOL.B0014	MgTOL.F1736
MgTOL.B0016	MgTOL.F2140
MgTOL.B0016	MgTOL.L0667
MgTOL.B0041	MgTOL.J1351
MgTOL.B0044	MgTOL.F1545
MgTOL.B0069	MgTOL.B1638
MgTOL.B0087	MgTOL.J1389
MgTOL.B0094	MgTOL.F0056
MgTOL.B0094	MgTOL.F1955
MgTOL.B0094	MgTOL.A0049
MgTOL.B0094	MgTOL.C1344
MgTOL.B0094	MgTOL.H2487
MgTOL.B0094	MgTOL.M1829
MgTOL.B0094	MgTOL.A0341
MgTOL.B0094	MgTOL.A1058
MgTOL.B0094	MgTOL.B0952
MgTOL.B0094	MgTOL.F1312
MgTOL.B0094	MgTOL.O1182
MgTOL.B0107	MgTOL.D0572
MgTOL.B0107	MgTOL.B0223
MgTOL.B0107	MgTOL.N1242
MgTOL.B0107	MgTOL.O0775
MgTOL.B0128	MgTOL.K1363
MgTOL.B0132	MgTOL.B1764
MgTOL.B0132	MgTOL.E0066
MgTOL.B0132	MgTOL.G0979
MgTOL.B0137	MgTOL.M1926
MgTOL.B0137	MgTOL.M2029
MgTOL.B0180	MgTOL.A0312
MgTOL.B0180	MgTOL.H1863
MgTOL.B0181	MgTOL.D2374
MgTOL.B0181	MgTOL.L0508
MgTOL.B0182	MgTOL.G1099
MgTOL.B0182	MgTOL.N0314
MgTOL.B0182	MgTOL.N2024
MgTOL.B0182	MgTOL.G0124
MgTOL.B0202	MgTOL.J0400
MgTOL.B0202	MgTOL.K0120
MgTOL.B0206	MgTOL.M0831
MgTOL.B0218	MgTOL.N2729
MgTOL.B0223	MgTOL.M0672
MgTOL.B0223	MgTOL.F1979
MgTOL.B0223	MgTOL.N1242
MgTOL.B0226	MgTOL.E0507
MgTOL.B0226	MgTOL.B1280
MgTOL.B0226	MgTOL.L0410
MgTOL.B0239	MgTOL.M1538
MgTOL.B0239	MgTOL.C0984
MgTOL.B0269	MgTOL.J1868
MgTOL.B0269	MgTOL.H1906
MgTOL.B0269	MgTOL.H0407
MgTOL.B0270	MgTOL.E1206
MgTOL.B0291	MgTOL.J1482
MgTOL.B0291	MgTOL.K0825
MgTOL.B0291	MgTOL.L1745
MgTOL.B0291	MgTOL.M1497
MgTOL.B0291	MgTOL.F1971
MgTOL.B0305	MgTOL.H0665
MgTOL.B0314	MgTOL.F1874
MgTOL.B0314	MgTOL.H0774
MgTOL.B0314	MgTOL.J1672
MgTOL.B0314	MgTOL.M0724
MgTOL.B0314	MgTOL.M0833
MgTOL.B0314	MgTOL.N3214
MgTOL.B0314	MgTOL.O0339
MgTOL.B0321	MgTOL.G1344
MgTOL.B0321	MgTOL.N3026
MgTOL.B0321	MgTOL.M0297
MgTOL.B0324	MgTOL.K0104
MgTOL.B0328	MgTOL.E1335
MgTOL.B0332	MgTOL.J1619
MgTOL.B0332	MgTOL.F1910
MgTOL.B0337	MgTOL.C1025
MgTOL.B0337	MgTOL.D1260
MgTOL.B0337	MgTOL.J0557
MgTOL.B0337	MgTOL.M0710
MgTOL.B0337	MgTOL.N3321
MgTOL.B0351	MgTOL.E1581
MgTOL.B0351	MgTOL.L1147
MgTOL.B0351	MgTOL.D0912
MgTOL.B0351	MgTOL.F0036
MgTOL.B0360	MgTOL.C0700
MgTOL.B0360	MgTOL.D0469
MgTOL.B0360	MgTOL.D0692
MgTOL.B0360	MgTOL.D1337
MgTOL.B0360	MgTOL.D1338
MgTOL.B0360	MgTOL.D1830
MgTOL.B0360	MgTOL.D2250
MgTOL.B0360	MgTOL.H0567
MgTOL.B0360	MgTOL.I0474
MgTOL.B0360	MgTOL.J1064
MgTOL.B0360	MgTOL.J1430
MgTOL.B0360	MgTOL.K0315
MgTOL.B0360	MgTOL.M1070
MgTOL.B0360	MgTOL.M1104
MgTOL.B0360	MgTOL.M1149
MgTOL.B0360	MgTOL.N1181
MgTOL.B0360	MgTOL.I0461
MgTOL.B0360	MgTOL.E0683
MgTOL.B0360	MgTOL.E0954
MgTOL.B0360	MgTOL.E0959
MgTOL.B0360	MgTOL.E0960
MgTOL.B0360	MgTOL.J0021
MgTOL.B0360	MgTOL.K0844
MgTOL.B0360	MgTOL.K0934
MgTOL.B0360	MgTOL.N1863
MgTOL.B0360	MgTOL.N1864
MgTOL.B0364	MgTOL.H2135
MgTOL.B0364	MgTOL.E0057
MgTOL.B0364	MgTOL.L0051
MgTOL.B0381	MgTOL.L0266
MgTOL.B0381	MgTOL.C0252
MgTOL.B0381	MgTOL.M1344
MgTOL.B0387	MgTOL.J0153
MgTOL.B0400	MgTOL.J0089
MgTOL.B0410	MgTOL.E0574
MgTOL.B0410	MgTOL.N1648
MgTOL.B0410	MgTOL.B0646
MgTOL.B0410	MgTOL.M0903
MgTOL.B0444	MgTOL.C0585
MgTOL.B0444	MgTOL.N1481
MgTOL.B0471	MgTOL.F1713
MgTOL.B0471	MgTOL.H1018
MgTOL.B0471	MgTOL.N0403
MgTOL.B0480	MgTOL.A0573
MgTOL.B0480	MgTOL.D1044
MgTOL.B0480	MgTOL.D1397
MgTOL.B0480	MgTOL.D1892
MgTOL.B0480	MgTOL.D1953
MgTOL.B0480	MgTOL.F1972
MgTOL.B0480	MgTOL.G1125
MgTOL.B0480	MgTOL.H0619
MgTOL.B0480	MgTOL.D1200
MgTOL.B0480	MgTOL.B1761
MgTOL.B0480	MgTOL.E0019
MgTOL.B0480	MgTOL.F0270
MgTOL.B0480	MgTOL.G0476
MgTOL.B0480	MgTOL.K0206
MgTOL.B0480	MgTOL.K0975
MgTOL.B0480	MgTOL.M1091
MgTOL.B0480	MgTOL.N2140
MgTOL.B0480	MgTOL.N2295
MgTOL.B0505	MgTOL.F1943
MgTOL.B0506	MgTOL.A0866
MgTOL.B0506	MgTOL.M1613
MgTOL.B0506	MgTOL.N3261
MgTOL.B0528	MgTOL.B1764
MgTOL.B0528	MgTOL.E0066
MgTOL.B0528	MgTOL.F0478
MgTOL.B0528	MgTOL.J0842
MgTOL.B0528	MgTOL.L1045
MgTOL.B0528	MgTOL.N1708
MgTOL.B0528	MgTOL.N2857
MgTOL.B0532	MgTOL.H1042
MgTOL.B0532	MgTOL.E0894
MgTOL.B0532	MgTOL.L1566
MgTOL.B0533	MgTOL.E1238
MgTOL.B0533	MgTOL.F1431
MgTOL.B0533	MgTOL.J1918
MgTOL.B0533	MgTOL.F0916
MgTOL.B0533	MgTOL.M0729
MgTOL.B0533	MgTOL.C0010
MgTOL.B0533	MgTOL.F1232
MgTOL.B0533	MgTOL.H1418
MgTOL.B0540	MgTOL.I0068
MgTOL.B0546	MgTOL.D0276
MgTOL.B0546	MgTOL.E1137
MgTOL.B0546	MgTOL.F1081
MgTOL.B0546	MgTOL.K0693
MgTOL.B0546	MgTOL.L1120
MgTOL.B0552	MgTOL.D0886
MgTOL.B0552	MgTOL.M1971
MgTOL.B0552	MgTOL.D0701
MgTOL.B0552	MgTOL.D1456
MgTOL.B0552	MgTOL.H2184
MgTOL.B0552	MgTOL.I1071
MgTOL.B0552	MgTOL.J0790
MgTOL.B0553	MgTOL.B0546
MgTOL.B0554	MgTOL.L1569
MgTOL.B0571	MgTOL.L0390
MgTOL.B0594	MgTOL.J0017
MgTOL.B0604	MgTOL.L1193
MgTOL.B0614	MgTOL.G0979
MgTOL.B0622	MgTOL.C0458
MgTOL.B0622	MgTOL.N2853
MgTOL.B0625	MgTOL.B1761
MgTOL.B0625	MgTOL.D1953
MgTOL.B0625	MgTOL.G0476
MgTOL.B0625	MgTOL.F1972
MgTOL.B0625	MgTOL.H1466
MgTOL.B0636	MgTOL.I0503
MgTOL.B0636	MgTOL.K1064
MgTOL.B0646	MgTOL.M0903
MgTOL.B0650	MgTOL.D2030
MgTOL.B0650	MgTOL.F1794
MgTOL.B0650	MgTOL.J0992
MgTOL.B0650	MgTOL.N3426
MgTOL.B0654	MgTOL.K0825
MgTOL.B0654	MgTOL.D1189
MgTOL.B0654	MgTOL.F0961
MgTOL.B0654	MgTOL.H0759
MgTOL.B0654	MgTOL.L1729
MgTOL.B0654	MgTOL.F1971
MgTOL.B0654	MgTOL.J1116
MgTOL.B0654	MgTOL.J1482
MgTOL.B0654	MgTOL.M1175
MgTOL.B0654	MgTOL.N1866
MgTOL.B0656	MgTOL.C0441
MgTOL.B0657	MgTOL.K0413
MgTOL.B0690	MgTOL.E0852
MgTOL.B0690	MgTOL.E0958
MgTOL.B0690	MgTOL.F0366
MgTOL.B0690	MgTOL.H0769
MgTOL.B0690	MgTOL.M1642
MgTOL.B0690	MgTOL.N2078
MgTOL.B0695	MgTOL.B1693
MgTOL.B0707	MgTOL.H0375
MgTOL.B0713	MgTOL.L0076
MgTOL.B0714	MgTOL.D1426
MgTOL.B0714	MgTOL.I0528
MgTOL.B0714	MgTOL.J1892
MgTOL.B0714	MgTOL.O1226
MgTOL.B0717	MgTOL.F1713
MgTOL.B0717	MgTOL.H1018
MgTOL.B0717	MgTOL.J0298
MgTOL.B0717	MgTOL.N0157
MgTOL.B0722	MgTOL.F0468
MgTOL.B0722	MgTOL.J1453
MgTOL.B0722	MgTOL.B1508
MgTOL.B0725	MgTOL.I1001
MgTOL.B0725	MgTOL.J1716
MgTOL.B0735	MgTOL.D2093
MgTOL.B0749	MgTOL.K0839
MgTOL.B0749	MgTOL.E0861
MgTOL.B0784	MgTOL.K0939
MgTOL.B0784	MgTOL.N2174
MgTOL.B0809	MgTOL.K0360
MgTOL.B0809	MgTOL.L0147
MgTOL.B0810	MgTOL.I0009
MgTOL.B0812	MgTOL.C1329
MgTOL.B0812	MgTOL.E0421
MgTOL.B0812	MgTOL.K0705
MgTOL.B0812	MgTOL.K0894
MgTOL.B0812	MgTOL.L0414
MgTOL.B0812	MgTOL.N1196
MgTOL.B0815	MgTOL.J1277
MgTOL.B0816	MgTOL.H0371
MgTOL.B0816	MgTOL.K0911
MgTOL.B0816	MgTOL.L1003
MgTOL.B0816	MgTOL.N1582
MgTOL.B0816	MgTOL.N2264
MgTOL.B0816	MgTOL.N2929
MgTOL.B0821	MgTOL.B1175
MgTOL.B0821	MgTOL.M1956
MgTOL.B0821	MgTOL.B1264
MgTOL.B0821	MgTOL.C0484
MgTOL.B0821	MgTOL.J1070
MgTOL.B0821	MgTOL.F0520
MgTOL.B0821	MgTOL.F1312
MgTOL.B0821	MgTOL.I0414
MgTOL.B0845	MgTOL.O0697
MgTOL.B0850	MgTOL.C1167
MgTOL.B0854	MgTOL.L1330
MgTOL.B0874	MgTOL.N2451
MgTOL.B0874	MgTOL.K0978
MgTOL.B0874	MgTOL.O0021
MgTOL.B0878	MgTOL.L1391
MgTOL.B0880	MgTOL.D0213
MgTOL.B0880	MgTOL.I0717
MgTOL.B0880	MgTOL.K0655
MgTOL.B0880	MgTOL.C0954
MgTOL.B0880	MgTOL.M0103
MgTOL.B0904	MgTOL.H1843
MgTOL.B0904	MgTOL.H2404
MgTOL.B0946	MgTOL.H0004
MgTOL.B0947	MgTOL.J1446
MgTOL.B0947	MgTOL.N1646
MgTOL.B0977	MgTOL.C0577
MgTOL.B0977	MgTOL.L1045
MgTOL.B0977	MgTOL.N2857
MgTOL.B0977	MgTOL.A0765
MgTOL.B0977	MgTOL.A0768
MgTOL.B0977	MgTOL.C1259
MgTOL.B0977	MgTOL.E1110
MgTOL.B0977	MgTOL.G0781
MgTOL.B0977	MgTOL.J0131
MgTOL.B0977	MgTOL.L1358
MgTOL.B0977	MgTOL.N1078
MgTOL.B0977	MgTOL.N1513
MgTOL.B0986	MgTOL.I0943
MgTOL.B0986	MgTOL.H0181
MgTOL.B0986	MgTOL.H0906
MgTOL.B0986	MgTOL.N1556
MgTOL.B0995	MgTOL.D0286
MgTOL.B0995	MgTOL.M0389
MgTOL.B1001	MgTOL.E1246
MgTOL.B1001	MgTOL.D0569
MgTOL.B1001	MgTOL.L1845
MgTOL.B1023	MgTOL.K0941
MgTOL.B1039	MgTOL.F0961
MgTOL.B1039	MgTOL.H0982
MgTOL.B1039	MgTOL.I0252
MgTOL.B1039	MgTOL.K0694
MgTOL.B1039	MgTOL.B1665
MgTOL.B1039	MgTOL.E0890
MgTOL.B1039	MgTOL.I0456
MgTOL.B1039	MgTOL.J0591
MgTOL.B1039	MgTOL.N0378
MgTOL.B1039	MgTOL.O1110
MgTOL.B1040	MgTOL.K1353
MgTOL.B1040	MgTOL.E1364
MgTOL.B1114	MgTOL.E0672
MgTOL.B1125	MgTOL.N2277
MgTOL.B1125	MgTOL.L1489
MgTOL.B1141	MgTOL.B1490
MgTOL.B1141	MgTOL.L1438
MgTOL.B1144	MgTOL.F1760
MgTOL.B1144	MgTOL.G0023
MgTOL.B1146	MgTOL.L1569
MgTOL.B1146	MgTOL.B0554
MgTOL.B1146	MgTOL.K1401
MgTOL.B1175	MgTOL.F1225
MgTOL.B1175	MgTOL.B0821
MgTOL.B1175	MgTOL.D0058
MgTOL.B1175	MgTOL.F0520
MgTOL.B1175	MgTOL.I0414
MgTOL.B1194	MgTOL.F0371
MgTOL.B1194	MgTOL.B0554
MgTOL.B1196	MgTOL.B1764
MgTOL.B1196	MgTOL.N2470
MgTOL.B1196	MgTOL.L1045
MgTOL.B1201	MgTOL.L0803
MgTOL.B1202	MgTOL.M1425
MgTOL.B1206	MgTOL.J1945
MgTOL.B1206	MgTOL.C0441
MgTOL.B1206	MgTOL.J1731
MgTOL.B1212	MgTOL.A0966
MgTOL.B1222	MgTOL.C0944
MgTOL.B1222	MgTOL.L1170
MgTOL.B1222	MgTOL.N0567
MgTOL.B1223	MgTOL.N0007
MgTOL.B1226	MgTOL.N0917
MgTOL.B1254	MgTOL.G0383
MgTOL.B1254	MgTOL.J0244
MgTOL.B1254	MgTOL.N1902
MgTOL.B1264	MgTOL.H0469
MgTOL.B1264	MgTOL.K1120
MgTOL.B1264	MgTOL.K0406
MgTOL.B1264	MgTOL.M0362
MgTOL.B1264	MgTOL.B0821
MgTOL.B1264	MgTOL.E0314
MgTOL.B1264	MgTOL.F1312
MgTOL.B1264	MgTOL.H0906
MgTOL.B1282	MgTOL.K0444
MgTOL.B1284	MgTOL.J0892
MgTOL.B1284	MgTOL.K0134
MgTOL.B1284	MgTOL.H2094
MgTOL.B1284	MgTOL.N1203
MgTOL.B1286	MgTOL.H1641
MgTOL.B1308	MgTOL.B1264
MgTOL.B1308	MgTOL.M1847
MgTOL.B1308	MgTOL.N0050
MgTOL.B1309	MgTOL.H0769
MgTOL.B1310	MgTOL.N1708
MgTOL.B1310	MgTOL.F0478
MgTOL.B1311	MgTOL.I1107
MgTOL.B1311	MgTOL.D1512
MgTOL.B1311	MgTOL.K0104
MgTOL.B1357	MgTOL.A0902
MgTOL.B1357	MgTOL.F1248
MgTOL.B1357	MgTOL.L0681
MgTOL.B1357	MgTOL.L1598
MgTOL.B1378	MgTOL.D2375
MgTOL.B1383	MgTOL.K0992
MgTOL.B1383	MgTOL.G0438
MgTOL.B1383	MgTOL.G0449
MgTOL.B1383	MgTOL.I1175
MgTOL.B1383	MgTOL.I1226
MgTOL.B1383	MgTOL.J0785
MgTOL.B1383	MgTOL.L1405
MgTOL.B1407	MgTOL.B1876
MgTOL.B1407	MgTOL.M0940
MgTOL.B1415	MgTOL.D1511
MgTOL.B1415	MgTOL.N2767
MgTOL.B1415	MgTOL.E1089
MgTOL.B1415	MgTOL.F0806
MgTOL.B1415	MgTOL.J0535
MgTOL.B1415	MgTOL.K0140
MgTOL.B1415	MgTOL.K0975
MgTOL.B1415	MgTOL.K1196
MgTOL.B1415	MgTOL.L0758
MgTOL.B1469	MgTOL.H0003
MgTOL.B1493	MgTOL.H0873
MgTOL.B1493	MgTOL.H2195
MgTOL.B1497	MgTOL.A1156
MgTOL.B1497	MgTOL.B1591
MgTOL.B1497	MgTOL.M0882
MgTOL.B1507	MgTOL.A1207
MgTOL.B1507	MgTOL.F0798
MgTOL.B1507	MgTOL.H0983
MgTOL.B1507	MgTOL.H1488
MgTOL.B1507	MgTOL.I0347
MgTOL.B1507	MgTOL.I0905
MgTOL.B1507	MgTOL.K0507
MgTOL.B1507	MgTOL.F2154
MgTOL.B1507	MgTOL.L1718
MgTOL.B1507	MgTOL.C1256
MgTOL.B1507	MgTOL.D1002
MgTOL.B1507	MgTOL.F0961
MgTOL.B1507	MgTOL.I0252
MgTOL.B1507	MgTOL.I0456
MgTOL.B1507	MgTOL.I0588
MgTOL.B1508	MgTOL.D1002
MgTOL.B1508	MgTOL.N1838
MgTOL.B1508	MgTOL.B1507
MgTOL.B1508	MgTOL.H0983
MgTOL.B1508	MgTOL.H1488
MgTOL.B1508	MgTOL.I0347
MgTOL.B1508	MgTOL.I0493
MgTOL.B1508	MgTOL.J1249
MgTOL.B1508	MgTOL.J1453
MgTOL.B1508	MgTOL.J1873
MgTOL.B1508	MgTOL.L0515
MgTOL.B1508	MgTOL.N2279
MgTOL.B1508	MgTOL.N2532
MgTOL.B1510	MgTOL.C0659
MgTOL.B1510	MgTOL.D0276
MgTOL.B1510	MgTOL.D2231
MgTOL.B1510	MgTOL.E0652
MgTOL.B1510	MgTOL.E1137
MgTOL.B1510	MgTOL.F1431
MgTOL.B1510	MgTOL.F1979
MgTOL.B1510	MgTOL.K0693
MgTOL.B1510	MgTOL.L1120
MgTOL.B1510	MgTOL.M0940
MgTOL.B1510	MgTOL.N2848
MgTOL.B1535	MgTOL.C0700
MgTOL.B1535	MgTOL.D1338
MgTOL.B1535	MgTOL.D1830
MgTOL.B1535	MgTOL.M0488
MgTOL.B1535	MgTOL.N1838
MgTOL.B1535	MgTOL.N2532
MgTOL.B1535	MgTOL.N3134
MgTOL.B1535	MgTOL.B1779
MgTOL.B1535	MgTOL.C0229
MgTOL.B1535	MgTOL.D1337
MgTOL.B1535	MgTOL.F1622
MgTOL.B1535	MgTOL.H0567
MgTOL.B1535	MgTOL.I0461
MgTOL.B1535	MgTOL.I0493
MgTOL.B1535	MgTOL.I0674
MgTOL.B1535	MgTOL.J1249
MgTOL.B1535	MgTOL.J1430
MgTOL.B1535	MgTOL.M1070
MgTOL.B1535	MgTOL.M1104
MgTOL.B1535	MgTOL.M1149
MgTOL.B1535	MgTOL.B0360
MgTOL.B1535	MgTOL.B1508
MgTOL.B1535	MgTOL.E0683
MgTOL.B1535	MgTOL.E0959
MgTOL.B1535	MgTOL.F0569
MgTOL.B1535	MgTOL.J0021
MgTOL.B1535	MgTOL.J0153
MgTOL.B1535	MgTOL.K0844
MgTOL.B1535	MgTOL.N1863
MgTOL.B1535	MgTOL.N2720
MgTOL.B1541	MgTOL.M0362
MgTOL.B1549	MgTOL.H2627
MgTOL.B1549	MgTOL.M0222
MgTOL.B1549	MgTOL.E1363
MgTOL.B1549	MgTOL.N2006
MgTOL.B1549	MgTOL.D1181
MgTOL.B1549	MgTOL.E0023
MgTOL.B1549	MgTOL.F0232
MgTOL.B1552	MgTOL.N1971
MgTOL.B1552	MgTOL.H1641
MgTOL.B1552	MgTOL.M0785
MgTOL.B1552	MgTOL.N0751
MgTOL.B1563	MgTOL.A0663
MgTOL.B1563	MgTOL.C1256
MgTOL.B1563	MgTOL.H0858
MgTOL.B1563	MgTOL.J0592
MgTOL.B1563	MgTOL.J1482
MgTOL.B1563	MgTOL.L0848
MgTOL.B1563	MgTOL.L1718
MgTOL.B1563	MgTOL.O0573
MgTOL.B1563	MgTOL.H0759
MgTOL.B1563	MgTOL.J0591
MgTOL.B1563	MgTOL.K0694
MgTOL.B1563	MgTOL.M1221
MgTOL.B1571	MgTOL.B1202
MgTOL.B1571	MgTOL.B1236
MgTOL.B1571	MgTOL.C0921
MgTOL.B1571	MgTOL.J1359
MgTOL.B1571	MgTOL.M1425
MgTOL.B1579	MgTOL.A0438
MgTOL.B1579	MgTOL.K0975
MgTOL.B1579	MgTOL.B1415
MgTOL.B1579	MgTOL.K0344
MgTOL.B1591	MgTOL.H0250
MgTOL.B1591	MgTOL.N2216
MgTOL.B1598	MgTOL.B0471
MgTOL.B1598	MgTOL.I0838
MgTOL.B1598	MgTOL.H1018
MgTOL.B1598	MgTOL.D1663
MgTOL.B1598	MgTOL.F1713
MgTOL.B1598	MgTOL.J0298
MgTOL.B1598	MgTOL.N0157
MgTOL.B1626	MgTOL.B1847
MgTOL.B1626	MgTOL.D0578
MgTOL.B1636	MgTOL.M0297
MgTOL.B1638	MgTOL.I1070
MgTOL.B1638	MgTOL.B0069
MgTOL.B1638	MgTOL.E1205
MgTOL.B1638	MgTOL.G0295
MgTOL.B1645	MgTOL.A0663
MgTOL.B1645	MgTOL.C1150
MgTOL.B1645	MgTOL.D1471
MgTOL.B1645	MgTOL.H0858
MgTOL.B1645	MgTOL.M1337
MgTOL.B1645	MgTOL.L0404
MgTOL.B1645	MgTOL.M1793
MgTOL.B1645	MgTOL.N2119
MgTOL.B1645	MgTOL.O0478
MgTOL.B1645	MgTOL.H2629
MgTOL.B1645	MgTOL.M0757
MgTOL.B1650	MgTOL.E0892
MgTOL.B1650	MgTOL.F1913
MgTOL.B1650	MgTOL.M1155
MgTOL.B1659	MgTOL.D0144
MgTOL.B1659	MgTOL.H1843
MgTOL.B1659	MgTOL.M1100
MgTOL.B1659	MgTOL.N0751
MgTOL.B1660	MgTOL.E0016
MgTOL.B1660	MgTOL.E0890
MgTOL.B1660	MgTOL.H0529
MgTOL.B1660	MgTOL.K1140
MgTOL.B1660	MgTOL.N3355
MgTOL.B1661	MgTOL.B0291
MgTOL.B1661	MgTOL.C0659
MgTOL.B1661	MgTOL.L0901
MgTOL.B1665	MgTOL.F1856
MgTOL.B1665	MgTOL.C1256
MgTOL.B1665	MgTOL.K0324
MgTOL.B1665	MgTOL.E0890
MgTOL.B1665	MgTOL.F0207
MgTOL.B1665	MgTOL.H1574
MgTOL.B1665	MgTOL.N0378
MgTOL.B1685	MgTOL.N0739
MgTOL.B1685	MgTOL.E0614
MgTOL.B1685	MgTOL.E0615
MgTOL.B1688	MgTOL.C1173
MgTOL.B1688	MgTOL.D2257
MgTOL.B1688	MgTOL.F0044
MgTOL.B1688	MgTOL.F1358
MgTOL.B1688	MgTOL.L1722
MgTOL.B1688	MgTOL.O1169
MgTOL.B1693	MgTOL.N2912
MgTOL.B1693	MgTOL.M1063
MgTOL.B1693	MgTOL.C0577
MgTOL.B1693	MgTOL.D1566
MgTOL.B1693	MgTOL.M1979
MgTOL.B1696	MgTOL.N3249
MgTOL.B1697	MgTOL.I0763
MgTOL.B1697	MgTOL.K1237
MgTOL.B1715	MgTOL.I0613
MgTOL.B1715	MgTOL.J1453
MgTOL.B1715	MgTOL.M1970
MgTOL.B1715	MgTOL.A0902
MgTOL.B1716	MgTOL.C0396
MgTOL.B1716	MgTOL.L1316
MgTOL.B1716	MgTOL.M0826
MgTOL.B1716	MgTOL.E0525
MgTOL.B1716	MgTOL.F1180
MgTOL.B1716	MgTOL.F1612
MgTOL.B1716	MgTOL.I0327
MgTOL.B1716	MgTOL.O0486
MgTOL.B1728	MgTOL.K0887
MgTOL.B1728	MgTOL.N1100
MgTOL.B1761	MgTOL.D0935
MgTOL.B1761	MgTOL.N1648
MgTOL.B1761	MgTOL.B0646
MgTOL.B1764	MgTOL.L1379
MgTOL.B1764	MgTOL.F0089
MgTOL.B1764	MgTOL.M1289
MgTOL.B1765	MgTOL.J1918
MgTOL.B1765	MgTOL.N2006
MgTOL.B1765	MgTOL.N3402
MgTOL.B1765	MgTOL.B1549
MgTOL.B1765	MgTOL.F0232
MgTOL.B1765	MgTOL.G0206
MgTOL.B1765	MgTOL.A0692
MgTOL.B1765	MgTOL.E0023
MgTOL.B1765	MgTOL.K1227
MgTOL.B1765	MgTOL.N0464
MgTOL.B1765	MgTOL.O0697
MgTOL.B1766	MgTOL.H2000
MgTOL.B1768	MgTOL.K0104
MgTOL.B1768	MgTOL.D1534
MgTOL.B1768	MgTOL.E0507
MgTOL.B1768	MgTOL.M1868
MgTOL.B1769	MgTOL.B0986
MgTOL.B1769	MgTOL.H0906
MgTOL.B1779	MgTOL.M0488
MgTOL.B1779	MgTOL.N2532
MgTOL.B1779	MgTOL.H1208
MgTOL.B1779	MgTOL.I0493
MgTOL.B1779	MgTOL.C0229
MgTOL.B1779	MgTOL.H2377
MgTOL.B1779	MgTOL.I0979
MgTOL.B1779	MgTOL.J0153
MgTOL.B1779	MgTOL.J1873
MgTOL.B1779	MgTOL.N1838
MgTOL.B1797	MgTOL.B0997
MgTOL.B1797	MgTOL.E0795
MgTOL.B1797	MgTOL.E1136
MgTOL.B1797	MgTOL.H0873
MgTOL.B1797	MgTOL.H2195
MgTOL.B1797	MgTOL.K1401
MgTOL.B1806	MgTOL.K0279
MgTOL.B1811	MgTOL.F0637
MgTOL.B1815	MgTOL.H1040
MgTOL.B1826	MgTOL.B0444
MgTOL.B1826	MgTOL.D0701
MgTOL.B1826	MgTOL.D1037
MgTOL.B1826	MgTOL.E0672
MgTOL.B1826	MgTOL.I1034
MgTOL.B1845	MgTOL.N1641
MgTOL.B1853	MgTOL.F0450
MgTOL.B1853	MgTOL.H0390
MgTOL.B1853	MgTOL.F1221
MgTOL.B1869	MgTOL.D0391
MgTOL.B1869	MgTOL.D2375
MgTOL.B1869	MgTOL.H0808
MgTOL.B1869	MgTOL.N2767
MgTOL.B1872	MgTOL.D1474
MgTOL.B1872	MgTOL.E1627
MgTOL.B1872	MgTOL.H1488
MgTOL.B1872	MgTOL.I1179
MgTOL.B1872	MgTOL.F2154
MgTOL.B1872	MgTOL.B0546
MgTOL.B1872	MgTOL.N2777
MgTOL.B1873	MgTOL.D1541
MgTOL.B1873	MgTOL.H1153
MgTOL.B1873	MgTOL.J1446
MgTOL.B1873	MgTOL.O0209
MgTOL.B1873	MgTOL.O0210
MgTOL.B1878	MgTOL.L1086
MgTOL.B1878	MgTOL.N2216
MgTOL.B1879	MgTOL.K1064
MgTOL.B1879	MgTOL.N2035
MgTOL.B1879	MgTOL.O1110
MgTOL.B1881	MgTOL.G0494
MgTOL.B1881	MgTOL.N1648
MgTOL.B1881	MgTOL.B0646
MgTOL.B1881	MgTOL.I0035
MgTOL.B1889	MgTOL.L1316
MgTOL.B1889	MgTOL.C0396
MgTOL.B1889	MgTOL.E0525
MgTOL.B1889	MgTOL.F1180
MgTOL.B1889	MgTOL.F1612
MgTOL.B1889	MgTOL.I0327
MgTOL.B1889	MgTOL.M0826
MgTOL.B1889	MgTOL.O0486
MgTOL.B1894	MgTOL.B1001
MgTOL.B1894	MgTOL.C0018
MgTOL.B1894	MgTOL.D0428
MgTOL.B1894	MgTOL.D0569
MgTOL.B1894	MgTOL.E0182
MgTOL.B1894	MgTOL.G0546
MgTOL.B1894	MgTOL.H1733
MgTOL.B1894	MgTOL.K1316
MgTOL.B1894	MgTOL.N2414
MgTOL.B1896	MgTOL.D1203
MgTOL.B1896	MgTOL.H1863
MgTOL.B1896	MgTOL.N2470
MgTOL.B1896	MgTOL.J0901
MgTOL.B1896	MgTOL.J0912
MgTOL.B1896	MgTOL.M1923
MgTOL.B1914	MgTOL.L0125
MgTOL.B1914	MgTOL.K0940
MgTOL.C0010	MgTOL.D0987
MgTOL.C0010	MgTOL.F0396
MgTOL.C0010	MgTOL.H1418
MgTOL.C0010	MgTOL.J1918
MgTOL.C0010	MgTOL.B0533
MgTOL.C0010	MgTOL.E1238
MgTOL.C0010	MgTOL.F1232
MgTOL.C0015	MgTOL.F0358
MgTOL.C0018	MgTOL.D0428
MgTOL.C0018	MgTOL.M1909
MgTOL.C0018	MgTOL.B1894
MgTOL.C0018	MgTOL.D1428
MgTOL.C0018	MgTOL.H1733
MgTOL.C0021	MgTOL.H2031
MgTOL.C0021	MgTOL.N1768
MgTOL.C0021	MgTOL.D1671
MgTOL.C0022	MgTOL.K0142
MgTOL.C0022	MgTOL.B1697
MgTOL.C0022	MgTOL.C0944
MgTOL.C0022	MgTOL.J1625
MgTOL.C0022	MgTOL.K1237
MgTOL.C0029	MgTOL.H0529
MgTOL.C0029	MgTOL.N3355
MgTOL.C0098	MgTOL.E0550
MgTOL.C0100	MgTOL.A0149
MgTOL.C0100	MgTOL.C1015
MgTOL.C0142	MgTOL.D2144
MgTOL.C0150	MgTOL.C0141
MgTOL.C0150	MgTOL.C0389
MgTOL.C0151	MgTOL.E1568
MgTOL.C0151	MgTOL.A0437
MgTOL.C0151	MgTOL.B1606
MgTOL.C0151	MgTOL.D1018
MgTOL.C0151	MgTOL.H0847
MgTOL.C0165	MgTOL.K0907
MgTOL.C0207	MgTOL.F1955
MgTOL.C0229	MgTOL.B1779
MgTOL.C0229	MgTOL.C0725
MgTOL.C0229	MgTOL.L0901
MgTOL.C0229	MgTOL.N2912
MgTOL.C0229	MgTOL.F1248
MgTOL.C0229	MgTOL.M0488
MgTOL.C0229	MgTOL.N3134
MgTOL.C0230	MgTOL.J0128
MgTOL.C0230	MgTOL.M1775
MgTOL.C0232	MgTOL.H0079
MgTOL.C0232	MgTOL.D2366
MgTOL.C0232	MgTOL.I0094
MgTOL.C0232	MgTOL.I0392
MgTOL.C0232	MgTOL.K0344
MgTOL.C0237	MgTOL.C0657
MgTOL.C0237	MgTOL.E0351
MgTOL.C0237	MgTOL.H0462
MgTOL.C0237	MgTOL.M0584
MgTOL.C0237	MgTOL.M0923
MgTOL.C0240	MgTOL.F0984
MgTOL.C0244	MgTOL.M0849
MgTOL.C0244	MgTOL.D0477
MgTOL.C0251	MgTOL.B1253
MgTOL.C0251	MgTOL.H2495
MgTOL.C0257	MgTOL.E1594
MgTOL.C0257	MgTOL.K0279
MgTOL.C0257	MgTOL.K0742
MgTOL.C0259	MgTOL.A1090
MgTOL.C0259	MgTOL.F1227
MgTOL.C0259	MgTOL.L1745
MgTOL.C0267	MgTOL.A1095
MgTOL.C0267	MgTOL.A0130
MgTOL.C0267	MgTOL.D1456
MgTOL.C0267	MgTOL.F1929
MgTOL.C0267	MgTOL.H2184
MgTOL.C0267	MgTOL.O1169
MgTOL.C0277	MgTOL.H0477
MgTOL.C0277	MgTOL.M0849
MgTOL.C0298	MgTOL.C0665
MgTOL.C0298	MgTOL.D2219
MgTOL.C0298	MgTOL.L0054
MgTOL.C0299	MgTOL.A0262
MgTOL.C0299	MgTOL.J1250
MgTOL.C0299	MgTOL.L0064
MgTOL.C0299	MgTOL.M1774
MgTOL.C0311	MgTOL.B0094
MgTOL.C0314	MgTOL.I0474
MgTOL.C0314	MgTOL.A0049
MgTOL.C0314	MgTOL.A1058
MgTOL.C0314	MgTOL.B1244
MgTOL.C0314	MgTOL.E0957
MgTOL.C0314	MgTOL.F0056
MgTOL.C0314	MgTOL.H2207
MgTOL.C0314	MgTOL.H2487
MgTOL.C0314	MgTOL.I0009
MgTOL.C0358	MgTOL.B0385
MgTOL.C0358	MgTOL.E0894
MgTOL.C0362	MgTOL.E0203
MgTOL.C0362	MgTOL.H1404
MgTOL.C0365	MgTOL.E0672
MgTOL.C0365	MgTOL.A0961
MgTOL.C0365	MgTOL.K0602
MgTOL.C0367	MgTOL.C1078
MgTOL.C0367	MgTOL.F0657
MgTOL.C0371	MgTOL.L1146
MgTOL.C0371	MgTOL.J1865
MgTOL.C0371	MgTOL.B0707
MgTOL.C0371	MgTOL.J0918
MgTOL.C0389	MgTOL.C0141
MgTOL.C0397	MgTOL.B0364
MgTOL.C0401	MgTOL.J0846
MgTOL.C0434	MgTOL.N0356
MgTOL.C0441	MgTOL.B0656
MgTOL.C0441	MgTOL.J1945
MgTOL.C0444	MgTOL.D1899
MgTOL.C0444	MgTOL.M0056
MgTOL.C0444	MgTOL.J0591
MgTOL.C0444	MgTOL.O0922
MgTOL.C0458	MgTOL.F0564
MgTOL.C0459	MgTOL.A0341
MgTOL.C0459	MgTOL.B0952
MgTOL.C0459	MgTOL.O0378
MgTOL.C0459	MgTOL.G0164
MgTOL.C0459	MgTOL.A0049
MgTOL.C0459	MgTOL.C1344
MgTOL.C0459	MgTOL.I0447
MgTOL.C0459	MgTOL.I0448
MgTOL.C0459	MgTOL.M1829
MgTOL.C0475	MgTOL.A1193
MgTOL.C0481	MgTOL.K0371
MgTOL.C0484	MgTOL.F2155
MgTOL.C0484	MgTOL.L0515
MgTOL.C0484	MgTOL.L0064
MgTOL.C0484	MgTOL.D2190
MgTOL.C0484	MgTOL.J1070
MgTOL.C0485	MgTOL.B0470
MgTOL.C0491	MgTOL.M0940
MgTOL.C0491	MgTOL.N2848
MgTOL.C0491	MgTOL.M2105
MgTOL.C0504	MgTOL.M1337
MgTOL.C0504	MgTOL.N0057
MgTOL.C0504	MgTOL.D1471
MgTOL.C0504	MgTOL.K1112
MgTOL.C0504	MgTOL.L0404
MgTOL.C0504	MgTOL.N2119
MgTOL.C0514	MgTOL.E0341
MgTOL.C0514	MgTOL.M1497
MgTOL.C0517	MgTOL.F0726
MgTOL.C0517	MgTOL.H0539
MgTOL.C0517	MgTOL.B1660
MgTOL.C0517	MgTOL.E0016
MgTOL.C0517	MgTOL.F0328
MgTOL.C0517	MgTOL.L1229
MgTOL.C0522	MgTOL.L0901
MgTOL.C0522	MgTOL.C0659
MgTOL.C0522	MgTOL.F0961
MgTOL.C0522	MgTOL.I0456
MgTOL.C0524	MgTOL.O1104
MgTOL.C0524	MgTOL.E0661
MgTOL.C0524	MgTOL.H2285
MgTOL.C0527	MgTOL.J1540
MgTOL.C0528	MgTOL.H0221
MgTOL.C0554	MgTOL.F1431
MgTOL.C0554	MgTOL.F1051
MgTOL.C0554	MgTOL.D0987
MgTOL.C0557	MgTOL.C0222
MgTOL.C0557	MgTOL.D1229
MgTOL.C0557	MgTOL.E1068
MgTOL.C0576	MgTOL.B1497
MgTOL.C0576	MgTOL.E1627
MgTOL.C0577	MgTOL.M1063
MgTOL.C0577	MgTOL.M1979
MgTOL.C0577	MgTOL.N2912
MgTOL.C0577	MgTOL.A0966
MgTOL.C0584	MgTOL.E1127
MgTOL.C0584	MgTOL.F1979
MgTOL.C0585	MgTOL.D0501
MgTOL.C0585	MgTOL.B0444
MgTOL.C0588	MgTOL.D1044
MgTOL.C0588	MgTOL.D1397
MgTOL.C0588	MgTOL.F0270
MgTOL.C0588	MgTOL.M1091
MgTOL.C0590	MgTOL.E0582
MgTOL.C0630	MgTOL.L0848
MgTOL.C0630	MgTOL.N1743
MgTOL.C0630	MgTOL.H0982
MgTOL.C0630	MgTOL.H1694
MgTOL.C0630	MgTOL.I0905
MgTOL.C0630	MgTOL.F0961
MgTOL.C0630	MgTOL.I0252
MgTOL.C0639	MgTOL.L0865
MgTOL.C0639	MgTOL.C0996
MgTOL.C0639	MgTOL.E1367
MgTOL.C0644	MgTOL.C0714
MgTOL.C0644	MgTOL.C0954
MgTOL.C0644	MgTOL.E0958
MgTOL.C0644	MgTOL.E1266
MgTOL.C0644	MgTOL.F0373
MgTOL.C0644	MgTOL.F0747
MgTOL.C0644	MgTOL.H0027
MgTOL.C0644	MgTOL.H1799
MgTOL.C0644	MgTOL.M0103
MgTOL.C0644	MgTOL.N2078
MgTOL.C0657	MgTOL.D1189
MgTOL.C0657	MgTOL.E1059
MgTOL.C0657	MgTOL.H0462
MgTOL.C0657	MgTOL.J1748
MgTOL.C0657	MgTOL.M0584
MgTOL.C0665	MgTOL.H0982
MgTOL.C0665	MgTOL.K0694
MgTOL.C0690	MgTOL.I0733
MgTOL.C0696	MgTOL.N2459
MgTOL.C0700	MgTOL.B0360
MgTOL.C0700	MgTOL.D0469
MgTOL.C0700	MgTOL.D0692
MgTOL.C0700	MgTOL.D1337
MgTOL.C0700	MgTOL.D1338
MgTOL.C0700	MgTOL.D1830
MgTOL.C0700	MgTOL.D2250
MgTOL.C0700	MgTOL.H0567
MgTOL.C0700	MgTOL.J1064
MgTOL.C0700	MgTOL.K0315
MgTOL.C0700	MgTOL.K1330
MgTOL.C0700	MgTOL.M1070
MgTOL.C0700	MgTOL.M1104
MgTOL.C0700	MgTOL.M1149
MgTOL.C0700	MgTOL.N1181
MgTOL.C0700	MgTOL.E0023
MgTOL.C0700	MgTOL.I0461
MgTOL.C0700	MgTOL.E0683
MgTOL.C0700	MgTOL.E0954
MgTOL.C0700	MgTOL.E0958
MgTOL.C0700	MgTOL.E0960
MgTOL.C0700	MgTOL.H0776
MgTOL.C0700	MgTOL.H1470
MgTOL.C0700	MgTOL.J0021
MgTOL.C0700	MgTOL.J0153
MgTOL.C0700	MgTOL.K0844
MgTOL.C0700	MgTOL.N1863
MgTOL.C0700	MgTOL.N1864
MgTOL.C0706	MgTOL.K0942
MgTOL.C0714	MgTOL.E0124
MgTOL.C0715	MgTOL.B1693
MgTOL.C0715	MgTOL.E0574
MgTOL.C0715	MgTOL.F1787
MgTOL.C0715	MgTOL.I0717
MgTOL.C0715	MgTOL.I1146
MgTOL.C0715	MgTOL.M1063
MgTOL.C0715	MgTOL.N2912
MgTOL.C0725	MgTOL.B1779
MgTOL.C0725	MgTOL.D2368
MgTOL.C0725	MgTOL.M0488
MgTOL.C0725	MgTOL.M1063
MgTOL.C0725	MgTOL.N1838
MgTOL.C0725	MgTOL.N2912
MgTOL.C0725	MgTOL.C0229
MgTOL.C0725	MgTOL.H2377
MgTOL.C0730	MgTOL.F0528
MgTOL.C0741	MgTOL.A0033
MgTOL.C0741	MgTOL.D0711
MgTOL.C0741	MgTOL.H1548
MgTOL.C0741	MgTOL.K1227
MgTOL.C0741	MgTOL.N1202
MgTOL.C0764	MgTOL.A0243
MgTOL.C0764	MgTOL.C1025
MgTOL.C0764	MgTOL.E0672
MgTOL.C0764	MgTOL.E1364
MgTOL.C0764	MgTOL.K1353
MgTOL.C0774	MgTOL.M2027
MgTOL.C0774	MgTOL.N1804
MgTOL.C0775	MgTOL.B0471
MgTOL.C0775	MgTOL.J0298
MgTOL.C0775	MgTOL.L0901
MgTOL.C0775	MgTOL.M0995
MgTOL.C0775	MgTOL.N0157
MgTOL.C0782	MgTOL.D1426
MgTOL.C0782	MgTOL.F1225
MgTOL.C0782	MgTOL.F1274
MgTOL.C0782	MgTOL.K0572
MgTOL.C0782	MgTOL.M0710
MgTOL.C0782	MgTOL.C1025
MgTOL.C0782	MgTOL.I0528
MgTOL.C0782	MgTOL.N3321
MgTOL.C0841	MgTOL.I1146
MgTOL.C0841	MgTOL.N1864
MgTOL.C0841	MgTOL.N1863
MgTOL.C0841	MgTOL.D0502
MgTOL.C0841	MgTOL.I0538
MgTOL.C0841	MgTOL.J0153
MgTOL.C0906	MgTOL.F1248
MgTOL.C0910	MgTOL.N3143
MgTOL.C0924	MgTOL.F1794
MgTOL.C0928	MgTOL.N1040
MgTOL.C0928	MgTOL.E0228
MgTOL.C0928	MgTOL.H1634
MgTOL.C0941	MgTOL.J0348
MgTOL.C0941	MgTOL.K0894
MgTOL.C0941	MgTOL.N1172
MgTOL.C0944	MgTOL.C0022
MgTOL.C0944	MgTOL.I0763
MgTOL.C0944	MgTOL.J0098
MgTOL.C0944	MgTOL.J1216
MgTOL.C0944	MgTOL.J1625
MgTOL.C0953	MgTOL.A0961
MgTOL.C0953	MgTOL.N2282
MgTOL.C0953	MgTOL.N3133
MgTOL.C0954	MgTOL.B0880
MgTOL.C0954	MgTOL.D1566
MgTOL.C0954	MgTOL.E1266
MgTOL.C0954	MgTOL.F0747
MgTOL.C0954	MgTOL.H0027
MgTOL.C0954	MgTOL.M0103
MgTOL.C0954	MgTOL.N2020
MgTOL.C0957	MgTOL.I0252
MgTOL.C0957	MgTOL.L0901
MgTOL.C0959	MgTOL.B0270
MgTOL.C0961	MgTOL.F1227
MgTOL.C0984	MgTOL.N0727
MgTOL.C0992	MgTOL.D1885
MgTOL.C0992	MgTOL.J0163
MgTOL.C1015	MgTOL.L1590
MgTOL.C1025	MgTOL.C0484
MgTOL.C1025	MgTOL.M0710
MgTOL.C1025	MgTOL.B0337
MgTOL.C1025	MgTOL.B1769
MgTOL.C1025	MgTOL.J0846
MgTOL.C1025	MgTOL.J1070
MgTOL.C1025	MgTOL.N3321
MgTOL.C1041	MgTOL.C0714
MgTOL.C1041	MgTOL.D0097
MgTOL.C1041	MgTOL.E1510
MgTOL.C1041	MgTOL.F0501
MgTOL.C1041	MgTOL.H1052
MgTOL.C1057	MgTOL.C0996
MgTOL.C1057	MgTOL.E0077
MgTOL.C1057	MgTOL.E1367
MgTOL.C1057	MgTOL.L0865
MgTOL.C1057	MgTOL.F2087
MgTOL.C1071	MgTOL.F1872
MgTOL.C1071	MgTOL.J0298
MgTOL.C1078	MgTOL.J0155
MgTOL.C1078	MgTOL.C0367
MgTOL.C1078	MgTOL.L1035
MgTOL.C1080	MgTOL.C0190
MgTOL.C1086	MgTOL.C0928
MgTOL.C1086	MgTOL.F0733
MgTOL.C1086	MgTOL.H1634
MgTOL.C1086	MgTOL.N1040
MgTOL.C1086	MgTOL.A0683
MgTOL.C1086	MgTOL.N2618
MgTOL.C1103	MgTOL.K0335
MgTOL.C1103	MgTOL.J1833
MgTOL.C1103	MgTOL.N3356
MgTOL.C1111	MgTOL.A0242
MgTOL.C1111	MgTOL.D1002
MgTOL.C1111	MgTOL.I0361
MgTOL.C1111	MgTOL.A0718
MgTOL.C1111	MgTOL.B1507
MgTOL.C1111	MgTOL.H0983
MgTOL.C1111	MgTOL.H1488
MgTOL.C1111	MgTOL.I0347
MgTOL.C1111	MgTOL.J1249
MgTOL.C1111	MgTOL.K0413
MgTOL.C1111	MgTOL.K1057
MgTOL.C1114	MgTOL.H2411
MgTOL.C1114	MgTOL.J0790
MgTOL.C1115	MgTOL.F1873
MgTOL.C1115	MgTOL.D1243
MgTOL.C1115	MgTOL.K0134
MgTOL.C1147	MgTOL.M1793
MgTOL.C1149	MgTOL.M0672
MgTOL.C1149	MgTOL.N0401
MgTOL.C1149	MgTOL.L0360
MgTOL.C1150	MgTOL.K1112
MgTOL.C1154	MgTOL.N1455
MgTOL.C1154	MgTOL.K0894
MgTOL.C1154	MgTOL.L0007
MgTOL.C1155	MgTOL.K1061
MgTOL.C1155	MgTOL.L0229
MgTOL.C1157	MgTOL.B1201
MgTOL.C1157	MgTOL.J0213
MgTOL.C1168	MgTOL.H1018
MgTOL.C1168	MgTOL.F1713
MgTOL.C1168	MgTOL.J0298
MgTOL.C1168	MgTOL.N0157
MgTOL.C1171	MgTOL.H0055
MgTOL.C1171	MgTOL.I1128
MgTOL.C1171	MgTOL.K0180
MgTOL.C1173	MgTOL.F0044
MgTOL.C1173	MgTOL.N3415
MgTOL.C1185	MgTOL.H1454
MgTOL.C1185	MgTOL.O0588
MgTOL.C1195	MgTOL.L0443
MgTOL.C1195	MgTOL.L1391
MgTOL.C1199	MgTOL.N2363
MgTOL.C1213	MgTOL.J0842
MgTOL.C1213	MgTOL.H1801
MgTOL.C1217	MgTOL.D1913
MgTOL.C1217	MgTOL.K0547
MgTOL.C1217	MgTOL.N2605
MgTOL.C1219	MgTOL.H0520
MgTOL.C1219	MgTOL.G0449
MgTOL.C1219	MgTOL.H0521
MgTOL.C1219	MgTOL.J0785
MgTOL.C1219	MgTOL.L1405
MgTOL.C1219	MgTOL.N2857
MgTOL.C1222	MgTOL.B1415
MgTOL.C1225	MgTOL.N1918
MgTOL.C1230	MgTOL.K1401
MgTOL.C1230	MgTOL.N0063
MgTOL.C1234	MgTOL.M0950
MgTOL.C1256	MgTOL.B1508
MgTOL.C1256	MgTOL.D1002
MgTOL.C1256	MgTOL.F0961
MgTOL.C1256	MgTOL.A0242
MgTOL.C1256	MgTOL.H1046
MgTOL.C1256	MgTOL.H1488
MgTOL.C1256	MgTOL.J1453
MgTOL.C1256	MgTOL.B1507
MgTOL.C1256	MgTOL.F0506
MgTOL.C1256	MgTOL.H0759
MgTOL.C1256	MgTOL.H0983
MgTOL.C1259	MgTOL.B0132
MgTOL.C1259	MgTOL.B0977
MgTOL.C1259	MgTOL.B1001
MgTOL.C1259	MgTOL.D0569
MgTOL.C1259	MgTOL.E0066
MgTOL.C1259	MgTOL.E1110
MgTOL.C1259	MgTOL.G0781
MgTOL.C1259	MgTOL.H2109
MgTOL.C1259	MgTOL.K0707
MgTOL.C1259	MgTOL.L1358
MgTOL.C1259	MgTOL.N1078
MgTOL.C1266	MgTOL.D1491
MgTOL.C1266	MgTOL.N0917
MgTOL.C1307	MgTOL.N2922
MgTOL.C1307	MgTOL.J1155
MgTOL.C1307	MgTOL.J1672
MgTOL.C1307	MgTOL.N2921
MgTOL.C1307	MgTOL.N3396
MgTOL.C1329	MgTOL.M0522
MgTOL.C1329	MgTOL.E0892
MgTOL.C1329	MgTOL.L0414
MgTOL.C1329	MgTOL.L0975
MgTOL.C1329	MgTOL.M1155
MgTOL.C1338	MgTOL.A0216
MgTOL.C1338	MgTOL.E0680
MgTOL.C1338	MgTOL.H1733
MgTOL.C1339	MgTOL.L0256
MgTOL.D0029	MgTOL.L1110
MgTOL.D0044	MgTOL.O0583
MgTOL.D0055	MgTOL.C1231
MgTOL.D0055	MgTOL.E0426
MgTOL.D0057	MgTOL.N2929
MgTOL.D0078	MgTOL.G0124
MgTOL.D0078	MgTOL.K0371
MgTOL.D0078	MgTOL.M1262
MgTOL.D0078	MgTOL.D0162
MgTOL.D0078	MgTOL.J1522
MgTOL.D0078	MgTOL.L0906
MgTOL.D0079	MgTOL.F1031
MgTOL.D0079	MgTOL.I0528
MgTOL.D0092	MgTOL.D2242
MgTOL.D0092	MgTOL.E0375
MgTOL.D0092	MgTOL.A1193
MgTOL.D0092	MgTOL.N2295
MgTOL.D0093	MgTOL.B0511
MgTOL.D0097	MgTOL.B0804
MgTOL.D0097	MgTOL.B0952
MgTOL.D0097	MgTOL.C1344
MgTOL.D0097	MgTOL.F0056
MgTOL.D0097	MgTOL.G0560
MgTOL.D0097	MgTOL.H2487
MgTOL.D0097	MgTOL.A0049
MgTOL.D0097	MgTOL.F0501
MgTOL.D0097	MgTOL.M1829
MgTOL.D0097	MgTOL.A0341
MgTOL.D0097	MgTOL.A1058
MgTOL.D0097	MgTOL.A1095
MgTOL.D0097	MgTOL.C0267
MgTOL.D0097	MgTOL.E0927
MgTOL.D0097	MgTOL.G0164
MgTOL.D0097	MgTOL.L0382
MgTOL.D0097	MgTOL.N0600
MgTOL.D0097	MgTOL.O1182
MgTOL.D0112	MgTOL.H1180
MgTOL.D0112	MgTOL.M1793
MgTOL.D0112	MgTOL.D1957
MgTOL.D0115	MgTOL.D1200
MgTOL.D0115	MgTOL.F0807
MgTOL.D0115	MgTOL.H0619
MgTOL.D0115	MgTOL.N2295
MgTOL.D0115	MgTOL.D1892
MgTOL.D0115	MgTOL.B0480
MgTOL.D0115	MgTOL.E0019
MgTOL.D0115	MgTOL.F0806
MgTOL.D0115	MgTOL.L0758
MgTOL.D0118	MgTOL.B0128
MgTOL.D0118	MgTOL.J0211
MgTOL.D0122	MgTOL.N2729
MgTOL.D0140	MgTOL.B1894
MgTOL.D0140	MgTOL.D0214
MgTOL.D0140	MgTOL.G0416
MgTOL.D0140	MgTOL.N2414
MgTOL.D0141	MgTOL.B1001
MgTOL.D0141	MgTOL.C0018
MgTOL.D0141	MgTOL.D2279
MgTOL.D0141	MgTOL.H1733
MgTOL.D0141	MgTOL.L1845
MgTOL.D0142	MgTOL.M1956
MgTOL.D0142	MgTOL.B1264
MgTOL.D0142	MgTOL.K0406
MgTOL.D0142	MgTOL.H0906
MgTOL.D0142	MgTOL.K1120
MgTOL.D0144	MgTOL.O0327
MgTOL.D0154	MgTOL.K0188
MgTOL.D0154	MgTOL.M0733
MgTOL.D0154	MgTOL.K1310
MgTOL.D0156	MgTOL.B1202
MgTOL.D0156	MgTOL.M1425
MgTOL.D0156	MgTOL.E0501
MgTOL.D0173	MgTOL.D1645
MgTOL.D0173	MgTOL.D1913
MgTOL.D0184	MgTOL.C0441
MgTOL.D0184	MgTOL.H1843
MgTOL.D0184	MgTOL.J1945
MgTOL.D0213	MgTOL.J1891
MgTOL.D0213	MgTOL.N1156
MgTOL.D0213	MgTOL.B1847
MgTOL.D0214	MgTOL.E0623
MgTOL.D0214	MgTOL.E1246
MgTOL.D0214	MgTOL.H0747
MgTOL.D0214	MgTOL.D0140
MgTOL.D0214	MgTOL.D0376
MgTOL.D0214	MgTOL.N1078
MgTOL.D0216	MgTOL.J0400
MgTOL.D0216	MgTOL.K0135
MgTOL.D0224	MgTOL.N1425
MgTOL.D0233	MgTOL.N3355
MgTOL.D0233	MgTOL.H0529
MgTOL.D0238	MgTOL.N2282
MgTOL.D0240	MgTOL.K0975
MgTOL.D0240	MgTOL.L0147
MgTOL.D0241	MgTOL.A0718
MgTOL.D0241	MgTOL.C0504
MgTOL.D0241	MgTOL.D0562
MgTOL.D0241	MgTOL.D1953
MgTOL.D0241	MgTOL.F1764
MgTOL.D0241	MgTOL.F1972
MgTOL.D0241	MgTOL.G0476
MgTOL.D0241	MgTOL.I0361
MgTOL.D0241	MgTOL.J1551
MgTOL.D0241	MgTOL.K0975
MgTOL.D0241	MgTOL.M1686
MgTOL.D0241	MgTOL.N1522
MgTOL.D0241	MgTOL.N2312
MgTOL.D0242	MgTOL.F0716
MgTOL.D0242	MgTOL.G1248
MgTOL.D0254	MgTOL.K0269
MgTOL.D0254	MgTOL.H1153
MgTOL.D0254	MgTOL.N1620
MgTOL.D0254	MgTOL.N2078
MgTOL.D0286	MgTOL.N2282
MgTOL.D0312	MgTOL.B0360
MgTOL.D0312	MgTOL.D0469
MgTOL.D0312	MgTOL.D0692
MgTOL.D0312	MgTOL.D2250
MgTOL.D0312	MgTOL.E0954
MgTOL.D0312	MgTOL.F1200
MgTOL.D0312	MgTOL.H0777
MgTOL.D0312	MgTOL.H0808
MgTOL.D0312	MgTOL.J1064
MgTOL.D0312	MgTOL.K0315
MgTOL.D0312	MgTOL.M1070
MgTOL.D0312	MgTOL.N1863
MgTOL.D0312	MgTOL.N1864
MgTOL.D0319	MgTOL.N1041
MgTOL.D0327	MgTOL.B0809
MgTOL.D0327	MgTOL.K0975
MgTOL.D0327	MgTOL.M1828
MgTOL.D0346	MgTOL.E1601
MgTOL.D0349	MgTOL.J1191
MgTOL.D0351	MgTOL.B0381
MgTOL.D0351	MgTOL.L1086
MgTOL.D0351	MgTOL.N2216
MgTOL.D0353	MgTOL.E1345
MgTOL.D0353	MgTOL.H0774
MgTOL.D0353	MgTOL.J1672
MgTOL.D0353	MgTOL.K0454
MgTOL.D0353	MgTOL.L1358
MgTOL.D0353	MgTOL.N2921
MgTOL.D0353	MgTOL.N3396
MgTOL.D0353	MgTOL.F1874
MgTOL.D0353	MgTOL.J0410
MgTOL.D0353	MgTOL.C1307
MgTOL.D0353	MgTOL.F0203
MgTOL.D0353	MgTOL.F1178
MgTOL.D0353	MgTOL.G0416
MgTOL.D0353	MgTOL.J0637
MgTOL.D0353	MgTOL.J1155
MgTOL.D0353	MgTOL.M1913
MgTOL.D0353	MgTOL.N2922
MgTOL.D0361	MgTOL.J1920
MgTOL.D0372	MgTOL.N2633
MgTOL.D0376	MgTOL.B1779
MgTOL.D0376	MgTOL.C0229
MgTOL.D0376	MgTOL.H0747
MgTOL.D0376	MgTOL.J1873
MgTOL.D0376	MgTOL.L1358
MgTOL.D0376	MgTOL.M0488
MgTOL.D0376	MgTOL.N2722
MgTOL.D0376	MgTOL.N3134
MgTOL.D0389	MgTOL.A0130
MgTOL.D0389	MgTOL.B0181
MgTOL.D0389	MgTOL.D2374
MgTOL.D0389	MgTOL.E0784
MgTOL.D0389	MgTOL.G0472
MgTOL.D0389	MgTOL.N2767
MgTOL.D0391	MgTOL.H0808
MgTOL.D0391	MgTOL.N2767
MgTOL.D0391	MgTOL.D1599
MgTOL.D0391	MgTOL.L1393
MgTOL.D0402	MgTOL.K1061
MgTOL.D0410	MgTOL.N3315
MgTOL.D0410	MgTOL.H2569
MgTOL.D0410	MgTOL.N1804
MgTOL.D0435	MgTOL.O0777
MgTOL.D0441	MgTOL.E0869
MgTOL.D0441	MgTOL.D1721
MgTOL.D0441	MgTOL.E0080
MgTOL.D0441	MgTOL.E0360
MgTOL.D0441	MgTOL.G0954
MgTOL.D0441	MgTOL.H0206
MgTOL.D0441	MgTOL.L1086
MgTOL.D0461	MgTOL.F0468
MgTOL.D0461	MgTOL.J1453
MgTOL.D0461	MgTOL.N1838
MgTOL.D0461	MgTOL.C1256
MgTOL.D0461	MgTOL.F0961
MgTOL.D0461	MgTOL.H1208
MgTOL.D0461	MgTOL.I0252
MgTOL.D0461	MgTOL.I0456
MgTOL.D0466	MgTOL.K0344
MgTOL.D0466	MgTOL.N1097
MgTOL.D0469	MgTOL.B0360
MgTOL.D0469	MgTOL.B1563
MgTOL.D0469	MgTOL.C0700
MgTOL.D0469	MgTOL.D0692
MgTOL.D0469	MgTOL.D1337
MgTOL.D0469	MgTOL.D1338
MgTOL.D0469	MgTOL.D1830
MgTOL.D0469	MgTOL.D2250
MgTOL.D0469	MgTOL.H0567
MgTOL.D0469	MgTOL.J1064
MgTOL.D0469	MgTOL.J1430
MgTOL.D0469	MgTOL.K0315
MgTOL.D0469	MgTOL.M1070
MgTOL.D0469	MgTOL.N1181
MgTOL.D0469	MgTOL.I0461
MgTOL.D0469	MgTOL.B1535
MgTOL.D0469	MgTOL.D2093
MgTOL.D0469	MgTOL.E0683
MgTOL.D0469	MgTOL.E0954
MgTOL.D0469	MgTOL.E0959
MgTOL.D0469	MgTOL.E0960
MgTOL.D0469	MgTOL.I0674
MgTOL.D0469	MgTOL.J0021
MgTOL.D0469	MgTOL.J0153
MgTOL.D0469	MgTOL.K0844
MgTOL.D0469	MgTOL.N1863
MgTOL.D0469	MgTOL.N1864
MgTOL.D0470	MgTOL.D2366
MgTOL.D0470	MgTOL.H2169
MgTOL.D0470	MgTOL.I0094
MgTOL.D0470	MgTOL.L1170
MgTOL.D0470	MgTOL.J0519
MgTOL.D0470	MgTOL.K0344
MgTOL.D0470	MgTOL.K0465
MgTOL.D0477	MgTOL.C0441
MgTOL.D0477	MgTOL.J1945
MgTOL.D0477	MgTOL.M0849
MgTOL.D0477	MgTOL.B0656
MgTOL.D0480	MgTOL.A0597
MgTOL.D0481	MgTOL.M1738
MgTOL.D0481	MgTOL.H0955
MgTOL.D0481	MgTOL.I0112
MgTOL.D0481	MgTOL.M1186
MgTOL.D0487	MgTOL.M0833
MgTOL.D0501	MgTOL.G0442
MgTOL.D0501	MgTOL.H0807
MgTOL.D0501	MgTOL.N0795
MgTOL.D0502	MgTOL.I1146
MgTOL.D0528	MgTOL.G0881
MgTOL.D0528	MgTOL.L1076
MgTOL.D0528	MgTOL.F1915
MgTOL.D0528	MgTOL.L0030
MgTOL.D0528	MgTOL.L1684
MgTOL.D0531	MgTOL.D2401
MgTOL.D0532	MgTOL.M1868
MgTOL.D0562	MgTOL.D1892
MgTOL.D0562	MgTOL.D1988
MgTOL.D0562	MgTOL.F1764
MgTOL.D0562	MgTOL.H0619
MgTOL.D0562	MgTOL.J0142
MgTOL.D0562	MgTOL.D0092
MgTOL.D0562	MgTOL.D0241
MgTOL.D0562	MgTOL.D0630
MgTOL.D0562	MgTOL.D1471
MgTOL.D0562	MgTOL.E0019
MgTOL.D0562	MgTOL.K0975
MgTOL.D0569	MgTOL.H0027
MgTOL.D0569	MgTOL.B1001
MgTOL.D0569	MgTOL.F0747
MgTOL.D0575	MgTOL.D2205
MgTOL.D0596	MgTOL.A0854
MgTOL.D0596	MgTOL.F0739
MgTOL.D0596	MgTOL.L1454
MgTOL.D0606	MgTOL.H0769
MgTOL.D0616	MgTOL.D1002
MgTOL.D0616	MgTOL.D1518
MgTOL.D0616	MgTOL.D1664
MgTOL.D0616	MgTOL.N2947
MgTOL.D0616	MgTOL.B1508
MgTOL.D0616	MgTOL.B1507
MgTOL.D0616	MgTOL.F1622
MgTOL.D0616	MgTOL.H0983
MgTOL.D0616	MgTOL.H1488
MgTOL.D0616	MgTOL.H2377
MgTOL.D0616	MgTOL.I0347
MgTOL.D0616	MgTOL.J1453
MgTOL.D0616	MgTOL.K0672
MgTOL.D0616	MgTOL.K0857
MgTOL.D0630	MgTOL.D1892
MgTOL.D0630	MgTOL.L0404
MgTOL.D0630	MgTOL.N2119
MgTOL.D0630	MgTOL.D1471
MgTOL.D0630	MgTOL.N2295
MgTOL.D0630	MgTOL.E0019
MgTOL.D0630	MgTOL.H0619
MgTOL.D0630	MgTOL.J0519
MgTOL.D0630	MgTOL.K0465
MgTOL.D0630	MgTOL.M1337
MgTOL.D0631	MgTOL.J0157
MgTOL.D0631	MgTOL.N3216
MgTOL.D0631	MgTOL.H2340
MgTOL.D0631	MgTOL.N2929
MgTOL.D0631	MgTOL.N3005
MgTOL.D0633	MgTOL.K0360
MgTOL.D0633	MgTOL.L0147
MgTOL.D0644	MgTOL.M0849
MgTOL.D0644	MgTOL.N0059
MgTOL.D0667	MgTOL.B0809
MgTOL.D0667	MgTOL.J1892
MgTOL.D0667	MgTOL.K0360
MgTOL.D0667	MgTOL.N0727
MgTOL.D0671	MgTOL.L0051
MgTOL.D0671	MgTOL.D0934
MgTOL.D0671	MgTOL.D2093
MgTOL.D0671	MgTOL.G0416
MgTOL.D0671	MgTOL.H2135
MgTOL.D0694	MgTOL.N3355
MgTOL.D0694	MgTOL.E0029
MgTOL.D0700	MgTOL.N3261
MgTOL.D0701	MgTOL.D0886
MgTOL.D0701	MgTOL.K0939
MgTOL.D0709	MgTOL.F1081
MgTOL.D0709	MgTOL.J1453
MgTOL.D0709	MgTOL.I0979
MgTOL.D0709	MgTOL.N2041
MgTOL.D0723	MgTOL.H1042
MgTOL.D0723	MgTOL.K0655
MgTOL.D0723	MgTOL.I0440
MgTOL.D0732	MgTOL.D1229
MgTOL.D0732	MgTOL.H2285
MgTOL.D0732	MgTOL.F2089
MgTOL.D0739	MgTOL.B0360
MgTOL.D0739	MgTOL.C0700
MgTOL.D0739	MgTOL.D1830
MgTOL.D0739	MgTOL.N1181
MgTOL.D0739	MgTOL.I0461
MgTOL.D0739	MgTOL.B0690
MgTOL.D0739	MgTOL.D1338
MgTOL.D0739	MgTOL.E0958
MgTOL.D0739	MgTOL.K0844
MgTOL.D0739	MgTOL.M1063
MgTOL.D0739	MgTOL.M1104
MgTOL.D0739	MgTOL.M1149
MgTOL.D0739	MgTOL.M1642
MgTOL.D0739	MgTOL.N2912
MgTOL.D0745	MgTOL.G1125
MgTOL.D0745	MgTOL.M1091
MgTOL.D0745	MgTOL.F0270
MgTOL.D0745	MgTOL.K0206
MgTOL.D0745	MgTOL.N2140
MgTOL.D0745	MgTOL.A0573
MgTOL.D0745	MgTOL.D1397
MgTOL.D0745	MgTOL.M0765
MgTOL.D0745	MgTOL.M1738
MgTOL.D0761	MgTOL.C1115
MgTOL.D0761	MgTOL.F1936
MgTOL.D0761	MgTOL.N0399
MgTOL.D0761	MgTOL.N2078
MgTOL.D0788	MgTOL.B1769
MgTOL.D0788	MgTOL.D0423
MgTOL.D0804	MgTOL.C0232
MgTOL.D0809	MgTOL.N3221
MgTOL.D0811	MgTOL.D0855
MgTOL.D0811	MgTOL.F1554
MgTOL.D0811	MgTOL.J0671
MgTOL.D0842	MgTOL.J1945
MgTOL.D0842	MgTOL.M1360
MgTOL.D0856	MgTOL.A0240
MgTOL.D0856	MgTOL.F0358
MgTOL.D0856	MgTOL.F1975
MgTOL.D0856	MgTOL.J0420
MgTOL.D0856	MgTOL.K1092
MgTOL.D0866	MgTOL.B1202
MgTOL.D0866	MgTOL.J0972
MgTOL.D0878	MgTOL.L1768
MgTOL.D0878	MgTOL.N3143
MgTOL.D0880	MgTOL.M0998
MgTOL.D0886	MgTOL.J0790
MgTOL.D0886	MgTOL.I1071
MgTOL.D0886	MgTOL.E0228
MgTOL.D0890	MgTOL.D1165
MgTOL.D0890	MgTOL.D1255
MgTOL.D0890	MgTOL.F2194
MgTOL.D0890	MgTOL.N1918
MgTOL.D0896	MgTOL.F1955
MgTOL.D0896	MgTOL.N2829
MgTOL.D0900	MgTOL.C0441
MgTOL.D0900	MgTOL.J1945
MgTOL.D0901	MgTOL.J0669
MgTOL.D0911	MgTOL.C1173
MgTOL.D0912	MgTOL.D1165
MgTOL.D0912	MgTOL.B0625
MgTOL.D0912	MgTOL.E1581
MgTOL.D0912	MgTOL.F0036
MgTOL.D0923	MgTOL.N0214
MgTOL.D0923	MgTOL.L0613
MgTOL.D0924	MgTOL.G0301
MgTOL.D0924	MgTOL.D2144
MgTOL.D0924	MgTOL.N2158
MgTOL.D0934	MgTOL.D0964
MgTOL.D0934	MgTOL.E1089
MgTOL.D0934	MgTOL.G0416
MgTOL.D0934	MgTOL.K0975
MgTOL.D0935	MgTOL.C0933
MgTOL.D0935	MgTOL.H0846
MgTOL.D0936	MgTOL.I0010
MgTOL.D0946	MgTOL.H0544
MgTOL.D0946	MgTOL.N2869
MgTOL.D0952	MgTOL.C0207
MgTOL.D0956	MgTOL.C0018
MgTOL.D0956	MgTOL.D1428
MgTOL.D0956	MgTOL.E0339
MgTOL.D0956	MgTOL.H1733
MgTOL.D0956	MgTOL.J0763
MgTOL.D0956	MgTOL.L1845
MgTOL.D0956	MgTOL.N1196
MgTOL.D0956	MgTOL.N3426
MgTOL.D0958	MgTOL.D0842
MgTOL.D0958	MgTOL.B1202
MgTOL.D0958	MgTOL.M2117
MgTOL.D0963	MgTOL.A0341
MgTOL.D0963	MgTOL.B0952
MgTOL.D0963	MgTOL.C1219
MgTOL.D0963	MgTOL.F0056
MgTOL.D0963	MgTOL.G0164
MgTOL.D0963	MgTOL.A0049
MgTOL.D0963	MgTOL.A1058
MgTOL.D0963	MgTOL.E0927
MgTOL.D0963	MgTOL.H2487
MgTOL.D0963	MgTOL.M1829
MgTOL.D0963	MgTOL.O1182
MgTOL.D0964	MgTOL.I1117
MgTOL.D0964	MgTOL.L0875
MgTOL.D0987	MgTOL.C0554
MgTOL.D0987	MgTOL.J1918
MgTOL.D0987	MgTOL.K1064
MgTOL.D0987	MgTOL.F1051
MgTOL.D0987	MgTOL.H1418
MgTOL.D0987	MgTOL.M0940
MgTOL.D1000	MgTOL.D1490
MgTOL.D1000	MgTOL.J1865
MgTOL.D1002	MgTOL.H1488
MgTOL.D1002	MgTOL.I0347
MgTOL.D1002	MgTOL.J0876
MgTOL.D1002	MgTOL.J1249
MgTOL.D1002	MgTOL.J1453
MgTOL.D1002	MgTOL.B1507
MgTOL.D1002	MgTOL.B1508
MgTOL.D1002	MgTOL.C1111
MgTOL.D1002	MgTOL.D0616
MgTOL.D1002	MgTOL.H0983
MgTOL.D1002	MgTOL.N2532
MgTOL.D1002	MgTOL.A0242
MgTOL.D1002	MgTOL.C1256
MgTOL.D1002	MgTOL.F0961
MgTOL.D1002	MgTOL.I0456
MgTOL.D1015	MgTOL.N1362
MgTOL.D1015	MgTOL.J0163
MgTOL.D1015	MgTOL.N2829
MgTOL.D1035	MgTOL.E0077
MgTOL.D1035	MgTOL.H0544
MgTOL.D1035	MgTOL.C0996
MgTOL.D1035	MgTOL.F2087
MgTOL.D1035	MgTOL.L0865
MgTOL.D1035	MgTOL.H0023
MgTOL.D1035	MgTOL.H1971
MgTOL.D1035	MgTOL.L0054
MgTOL.D1035	MgTOL.O0923
MgTOL.D1037	MgTOL.I1034
MgTOL.D1037	MgTOL.J1954
MgTOL.D1037	MgTOL.L1722
MgTOL.D1044	MgTOL.B0749
MgTOL.D1044	MgTOL.D1471
MgTOL.D1044	MgTOL.H0619
MgTOL.D1044	MgTOL.M1337
MgTOL.D1044	MgTOL.N2295
MgTOL.D1044	MgTOL.D1892
MgTOL.D1044	MgTOL.L0404
MgTOL.D1044	MgTOL.N2119
MgTOL.D1044	MgTOL.E0019
MgTOL.D1060	MgTOL.E1345
MgTOL.D1060	MgTOL.E1238
MgTOL.D1060	MgTOL.F1874
MgTOL.D1060	MgTOL.F0579
MgTOL.D1060	MgTOL.H0774
MgTOL.D1060	MgTOL.J0637
MgTOL.D1060	MgTOL.L1432
MgTOL.D1060	MgTOL.M0884
MgTOL.D1066	MgTOL.H0747
MgTOL.D1066	MgTOL.N3214
MgTOL.D1069	MgTOL.N1172
MgTOL.D1076	MgTOL.D1490
MgTOL.D1076	MgTOL.A0312
MgTOL.D1076	MgTOL.B0180
MgTOL.D1081	MgTOL.D1229
MgTOL.D1081	MgTOL.F0648
MgTOL.D1083	MgTOL.D0477
MgTOL.D1083	MgTOL.M0849
MgTOL.D1083	MgTOL.M2117
MgTOL.D1083	MgTOL.J1037
MgTOL.D1083	MgTOL.J1945
MgTOL.D1086	MgTOL.E1484
MgTOL.D1086	MgTOL.M0736
MgTOL.D1086	MgTOL.F1790
MgTOL.D1086	MgTOL.J0992
MgTOL.D1109	MgTOL.F0835
MgTOL.D1128	MgTOL.D0076
MgTOL.D1133	MgTOL.D1671
MgTOL.D1133	MgTOL.E0672
MgTOL.D1139	MgTOL.J1389
MgTOL.D1147	MgTOL.B0029
MgTOL.D1165	MgTOL.D0936
MgTOL.D1165	MgTOL.H1971
MgTOL.D1168	MgTOL.F1769
MgTOL.D1168	MgTOL.E1627
MgTOL.D1168	MgTOL.H0777
MgTOL.D1168	MgTOL.I0347
MgTOL.D1168	MgTOL.J1249
MgTOL.D1168	MgTOL.K1057
MgTOL.D1168	MgTOL.M0882
MgTOL.D1177	MgTOL.M1828
MgTOL.D1181	MgTOL.E0461
MgTOL.D1181	MgTOL.E1345
MgTOL.D1181	MgTOL.F0579
MgTOL.D1181	MgTOL.L1432
MgTOL.D1183	MgTOL.D0214
MgTOL.D1183	MgTOL.B0533
MgTOL.D1183	MgTOL.D0140
MgTOL.D1183	MgTOL.E0461
MgTOL.D1183	MgTOL.F0579
MgTOL.D1183	MgTOL.J0763
MgTOL.D1188	MgTOL.D2350
MgTOL.D1195	MgTOL.I1179
MgTOL.D1195	MgTOL.E0392
MgTOL.D1195	MgTOL.H0982
MgTOL.D1195	MgTOL.H1138
MgTOL.D1195	MgTOL.H2481
MgTOL.D1195	MgTOL.I0252
MgTOL.D1195	MgTOL.K0693
MgTOL.D1195	MgTOL.K0694
MgTOL.D1195	MgTOL.L1120
MgTOL.D1195	MgTOL.C0630
MgTOL.D1195	MgTOL.H1046
MgTOL.D1195	MgTOL.I0456
MgTOL.D1195	MgTOL.O1110
MgTOL.D1200	MgTOL.D1953
MgTOL.D1200	MgTOL.G0476
MgTOL.D1200	MgTOL.B0480
MgTOL.D1200	MgTOL.D1189
[truncated: 7,993 more rows]

## Sheet: GRN6
Source	Target
MgTOL.M0030	MgTOL.A0033
MgTOL.M1798	MgTOL.A0033
MgTOL.N0523	MgTOL.A0033
MgTOL.E1179	MgTOL.A0052
MgTOL.H1801	MgTOL.A0052
MgTOL.I0749	MgTOL.A0071
MgTOL.M1623	MgTOL.A0071
MgTOL.F0615	MgTOL.A0079
MgTOL.B0781	MgTOL.A0081
MgTOL.B0998	MgTOL.A0081
MgTOL.B1371	MgTOL.A0081
MgTOL.D1569	MgTOL.A0081
MgTOL.E1350	MgTOL.A0081
MgTOL.G0793	MgTOL.A0081
MgTOL.G1294	MgTOL.A0081
MgTOL.I0503	MgTOL.A0081
MgTOL.K0662	MgTOL.A0081
MgTOL.L1554	MgTOL.A0081
MgTOL.M1079	MgTOL.A0081
MgTOL.N1371	MgTOL.A0081
MgTOL.N1716	MgTOL.A0081
MgTOL.A0997	MgTOL.A0086
MgTOL.A0580	MgTOL.A0086
MgTOL.D0500	MgTOL.A0086
MgTOL.L0823	MgTOL.A0086
MgTOL.M1553	MgTOL.A0086
MgTOL.G0905	MgTOL.A0091
MgTOL.M2096	MgTOL.A0091
MgTOL.N2207	MgTOL.A0091
MgTOL.A0261	MgTOL.A0107
MgTOL.H0529	MgTOL.A0108
MgTOL.G0089	MgTOL.A0118
MgTOL.J0101	MgTOL.A0118
MgTOL.J1882	MgTOL.A0118
MgTOL.B0810	MgTOL.A0145
MgTOL.F0716	MgTOL.A0145
MgTOL.K0939	MgTOL.A0145
MgTOL.N3282	MgTOL.A0145
MgTOL.O0642	MgTOL.A0145
MgTOL.D0811	MgTOL.A0160
MgTOL.G0779	MgTOL.A0160
MgTOL.H0036	MgTOL.A0160
MgTOL.H1574	MgTOL.A0160
MgTOL.J1452	MgTOL.A0160
MgTOL.J1346	MgTOL.A0160
MgTOL.M0793	MgTOL.A0160
MgTOL.C1174	MgTOL.A0178
MgTOL.J1446	MgTOL.A0178
MgTOL.J0400	MgTOL.A0178
MgTOL.L1039	MgTOL.A0178
MgTOL.N1726	MgTOL.A0178
MgTOL.B1845	MgTOL.A0207
MgTOL.D1599	MgTOL.A0207
MgTOL.K1177	MgTOL.A0207
MgTOL.L1164	MgTOL.A0207
MgTOL.L1452	MgTOL.A0207
MgTOL.M1709	MgTOL.A0207
MgTOL.C0267	MgTOL.A0213
MgTOL.G0014	MgTOL.A0213
MgTOL.B1009	MgTOL.A0215
MgTOL.C0296	MgTOL.A0215
MgTOL.C0326	MgTOL.A0215
MgTOL.D2003	MgTOL.A0215
MgTOL.E0847	MgTOL.A0215
MgTOL.H0767	MgTOL.A0215
MgTOL.H2460	MgTOL.A0215
MgTOL.H0287	MgTOL.A0215
MgTOL.J1095	MgTOL.A0215
MgTOL.L1719	MgTOL.A0215
MgTOL.L0791	MgTOL.A0215
MgTOL.M0318	MgTOL.A0215
MgTOL.N0258	MgTOL.A0215
MgTOL.N0273	MgTOL.A0215
MgTOL.D1053	MgTOL.A0240
MgTOL.E0303	MgTOL.A0240
MgTOL.E1623	MgTOL.A0240
MgTOL.F1342	MgTOL.A0240
MgTOL.K0377	MgTOL.A0240
MgTOL.K1059	MgTOL.A0240
MgTOL.B1280	MgTOL.A0245
MgTOL.F0350	MgTOL.A0245
MgTOL.D0051	MgTOL.A0261
MgTOL.H1488	MgTOL.A0269
MgTOL.J0714	MgTOL.A0269
MgTOL.E1349	MgTOL.A0291
MgTOL.I0675	MgTOL.A0291
MgTOL.A1224	MgTOL.A0310
MgTOL.E0961	MgTOL.A0310
MgTOL.I0033	MgTOL.A0310
MgTOL.J0892	MgTOL.A0404
MgTOL.I0039	MgTOL.A0412
MgTOL.K0371	MgTOL.A0412
MgTOL.K0425	MgTOL.A0412
MgTOL.K0580	MgTOL.A0412
MgTOL.F0420	MgTOL.A0438
MgTOL.B1202	MgTOL.A0440
MgTOL.F0042	MgTOL.A0440
MgTOL.H1807	MgTOL.A0440
MgTOL.J0813	MgTOL.A0440
MgTOL.N2695	MgTOL.A0440
MgTOL.G0663	MgTOL.A0458
MgTOL.H0544	MgTOL.A0458
MgTOL.O0923	MgTOL.A0458
MgTOL.B1591	MgTOL.A0474
MgTOL.L1438	MgTOL.A0474
MgTOL.N3426	MgTOL.A0474
MgTOL.A0523	MgTOL.A0501
MgTOL.C0749	MgTOL.A0501
MgTOL.E0501	MgTOL.A0501
MgTOL.E0976	MgTOL.A0501
MgTOL.E1183	MgTOL.A0501
MgTOL.H0581	MgTOL.A0501
MgTOL.J1891	MgTOL.A0501
MgTOL.K0941	MgTOL.A0501
MgTOL.M1380	MgTOL.A0501
MgTOL.M1965	MgTOL.A0501
MgTOL.N0600	MgTOL.A0501
MgTOL.N3210	MgTOL.A0501
MgTOL.B1450	MgTOL.A0510
MgTOL.C1277	MgTOL.A0510
MgTOL.E1075	MgTOL.A0510
MgTOL.K0949	MgTOL.A0510
MgTOL.K0910	MgTOL.A0510
MgTOL.M0836	MgTOL.A0510
MgTOL.B0946	MgTOL.A0523
MgTOL.B1806	MgTOL.A0523
MgTOL.E1266	MgTOL.A0523
MgTOL.F1035	MgTOL.A0523
MgTOL.N1019	MgTOL.A0523
MgTOL.O1207	MgTOL.A0523
MgTOL.B0041	MgTOL.A0524
MgTOL.D0788	MgTOL.A0524
MgTOL.I0205	MgTOL.A0524
MgTOL.J1443	MgTOL.A0524
MgTOL.L0796	MgTOL.A0524
MgTOL.N3042	MgTOL.A0524
MgTOL.J0885	MgTOL.A0527
MgTOL.F1235	MgTOL.A0566
MgTOL.N2556	MgTOL.A0566
MgTOL.C0491	MgTOL.A0567
MgTOL.C0910	MgTOL.A0567
MgTOL.D1471	MgTOL.A0577
MgTOL.E0019	MgTOL.A0577
MgTOL.B1219	MgTOL.A0661
MgTOL.H2032	MgTOL.A0661
MgTOL.N0521	MgTOL.A0661
MgTOL.E0108	MgTOL.A0683
MgTOL.A0961	MgTOL.A0717
MgTOL.D0109	MgTOL.A0717
MgTOL.H1458	MgTOL.A0717
MgTOL.A0081	MgTOL.A0722
MgTOL.B1570	MgTOL.A0722
MgTOL.H2638	MgTOL.A0722
MgTOL.H0310	MgTOL.A0722
MgTOL.H2276	MgTOL.A0722
MgTOL.M0542	MgTOL.A0722
MgTOL.N0875	MgTOL.A0722
MgTOL.D1721	MgTOL.A0724
MgTOL.G0688	MgTOL.A0771
MgTOL.N0445	MgTOL.A0771
MgTOL.N1814	MgTOL.A0771
MgTOL.J0992	MgTOL.A0823
MgTOL.N2879	MgTOL.A0823
MgTOL.O0712	MgTOL.A0823
MgTOL.C1230	MgTOL.A0847
MgTOL.C0666	MgTOL.A0847
MgTOL.D0216	MgTOL.A0847
MgTOL.D1260	MgTOL.A0852
MgTOL.J1453	MgTOL.A0852
MgTOL.M0310	MgTOL.A0852
MgTOL.M0859	MgTOL.A0852
MgTOL.N2279	MgTOL.A0852
MgTOL.O0071	MgTOL.A0852
MgTOL.D1043	MgTOL.A0855
MgTOL.H1987	MgTOL.A0855
MgTOL.M1793	MgTOL.A0855
MgTOL.N3300	MgTOL.A0855
MgTOL.N1370	MgTOL.A0972
MgTOL.H0796	MgTOL.A0969
MgTOL.H1208	MgTOL.A0969
MgTOL.I0538	MgTOL.A0969
MgTOL.K0672	MgTOL.A0969
MgTOL.O1110	MgTOL.A0969
MgTOL.M1132	MgTOL.A0969
MgTOL.F0565	MgTOL.A0965
MgTOL.D0286	MgTOL.A0961
MgTOL.O0033	MgTOL.A0949
MgTOL.B0757	MgTOL.A0948
MgTOL.C1305	MgTOL.A0948
MgTOL.F1345	MgTOL.A0948
MgTOL.I0775	MgTOL.A0948
MgTOL.K1061	MgTOL.A0948
MgTOL.N0795	MgTOL.A0948
MgTOL.B1342	MgTOL.A0945
MgTOL.E1413	MgTOL.A0945
MgTOL.F2088	MgTOL.A0945
MgTOL.H0862	MgTOL.A0945
MgTOL.H1664	MgTOL.A0945
MgTOL.J1244	MgTOL.A0945
MgTOL.N2505	MgTOL.A0945
MgTOL.N2661	MgTOL.A0945
MgTOL.O0041	MgTOL.A0945
MgTOL.M1050	MgTOL.A0926
MgTOL.N2843	MgTOL.A0926
MgTOL.A0510	MgTOL.A0917
MgTOL.E0894	MgTOL.A0917
MgTOL.H0543	MgTOL.A0917
MgTOL.N2999	MgTOL.A0917
MgTOL.C0775	MgTOL.A0916
MgTOL.K0944	MgTOL.A0916
MgTOL.N1099	MgTOL.A0916
MgTOL.N1149	MgTOL.A0916
MgTOL.B0220	MgTOL.A0908
MgTOL.C1217	MgTOL.A0908
MgTOL.H0873	MgTOL.A0908
MgTOL.M1001	MgTOL.A0908
MgTOL.F0207	MgTOL.A0905
MgTOL.I0570	MgTOL.A0905
MgTOL.N2177	MgTOL.A0905
MgTOL.A0033	MgTOL.A0996
MgTOL.D1673	MgTOL.A0996
MgTOL.N1712	MgTOL.A0996
MgTOL.B1241	MgTOL.A0997
MgTOL.D2276	MgTOL.A0997
MgTOL.I1269	MgTOL.A0997
MgTOL.O0184	MgTOL.A0997
MgTOL.C1057	MgTOL.A1001
MgTOL.O0071	MgTOL.A1001
MgTOL.A0675	MgTOL.A0893
MgTOL.E1595	MgTOL.A0893
MgTOL.J1573	MgTOL.A1220
MgTOL.A0765	MgTOL.A1048
MgTOL.B0622	MgTOL.A1048
MgTOL.I0033	MgTOL.A1048
MgTOL.J1873	MgTOL.A1048
MgTOL.B1547	MgTOL.A1122
MgTOL.C0906	MgTOL.A1122
MgTOL.F0747	MgTOL.A1122
MgTOL.F0685	MgTOL.A1122
MgTOL.L0396	MgTOL.A1122
MgTOL.N1259	MgTOL.A1122
MgTOL.B0780	MgTOL.A1203
MgTOL.F0900	MgTOL.A1203
MgTOL.J0276	MgTOL.A1203
MgTOL.F0232	MgTOL.E0834
MgTOL.L1535	MgTOL.E0834
MgTOL.L0875	MgTOL.E0834
MgTOL.B1065	MgTOL.A1101
MgTOL.D1534	MgTOL.A1095
MgTOL.N1646	MgTOL.A1095
MgTOL.A0965	MgTOL.A1185
MgTOL.B1858	MgTOL.A1185
MgTOL.C0315	MgTOL.A1185
MgTOL.F0813	MgTOL.A1185
MgTOL.D2251	MgTOL.A1184
MgTOL.F1264	MgTOL.A1184
MgTOL.I1282	MgTOL.A1184
MgTOL.L1398	MgTOL.A1184
MgTOL.M0506	MgTOL.A1137
MgTOL.N1473	MgTOL.A1137
MgTOL.D0578	MgTOL.A0007
MgTOL.J0811	MgTOL.A0007
MgTOL.N2887	MgTOL.A0007
MgTOL.N2627	MgTOL.A0007
MgTOL.A0973	MgTOL.A0019
MgTOL.G0585	MgTOL.A0019
MgTOL.L1093	MgTOL.A0019
MgTOL.M1134	MgTOL.A0019
MgTOL.N2853	MgTOL.A0019
MgTOL.H1605	MgTOL.A0047
MgTOL.J0581	MgTOL.A0047
MgTOL.L1452	MgTOL.A0047
MgTOL.M0040	MgTOL.A0047
MgTOL.D1128	MgTOL.A0060
MgTOL.I0700	MgTOL.A0060
MgTOL.A0257	MgTOL.A0105
MgTOL.N0281	MgTOL.A0105
MgTOL.N1425	MgTOL.A0105
MgTOL.H0331	MgTOL.A0109
MgTOL.M1165	MgTOL.A0109
MgTOL.N2799	MgTOL.A0109
MgTOL.D0406	MgTOL.A0165
MgTOL.L1076	MgTOL.A0165
MgTOL.N2641	MgTOL.A0165
MgTOL.N2424	MgTOL.A0165
MgTOL.N0094	MgTOL.A0175
MgTOL.N0274	MgTOL.A0205
MgTOL.D0363	MgTOL.A0216
MgTOL.F0149	MgTOL.A0216
MgTOL.F0961	MgTOL.A0242
MgTOL.F0989	MgTOL.A0242
MgTOL.F1825	MgTOL.A0242
MgTOL.H2381	MgTOL.A0242
MgTOL.K0672	MgTOL.A0242
MgTOL.N0400	MgTOL.A0242
MgTOL.D0701	MgTOL.A0243
MgTOL.K1353	MgTOL.A0243
MgTOL.L1493	MgTOL.A0243
MgTOL.B0226	MgTOL.A0244
MgTOL.B1873	MgTOL.A0244
MgTOL.D1123	MgTOL.A0244
MgTOL.F2074	MgTOL.A0244
MgTOL.G0979	MgTOL.A0244
MgTOL.K1211	MgTOL.A0244
MgTOL.N0108	MgTOL.A0244
MgTOL.A0337	MgTOL.A0262
MgTOL.E0553	MgTOL.A0262
MgTOL.F1630	MgTOL.A0262
MgTOL.G0434	MgTOL.A0262
MgTOL.K0227	MgTOL.A0270
MgTOL.L1125	MgTOL.A0270
MgTOL.B1194	MgTOL.A0285
MgTOL.B1502	MgTOL.A0285
MgTOL.C0958	MgTOL.A0285
MgTOL.D0700	MgTOL.A0285
MgTOL.F0824	MgTOL.A0285
MgTOL.H1004	MgTOL.A0285
MgTOL.M1457	MgTOL.A0285
MgTOL.B1085	MgTOL.A0295
MgTOL.E1349	MgTOL.A0295
MgTOL.F0386	MgTOL.A0295
MgTOL.M1621	MgTOL.A0295
MgTOL.B1682	MgTOL.A0312
MgTOL.D1076	MgTOL.A0312
MgTOL.J1943	MgTOL.A0312
MgTOL.L1132	MgTOL.A0312
MgTOL.E1335	MgTOL.A0326
MgTOL.F1741	MgTOL.A0326
MgTOL.H0265	MgTOL.A0326
MgTOL.A0262	MgTOL.A0337
MgTOL.N0592	MgTOL.A0337
MgTOL.H0665	MgTOL.A0338
MgTOL.J0042	MgTOL.A0338
MgTOL.D0923	MgTOL.A0344
MgTOL.K0890	MgTOL.A0344
MgTOL.L1562	MgTOL.A0344
MgTOL.M1081	MgTOL.A0344
MgTOL.H1474	MgTOL.A0378
MgTOL.J0215	MgTOL.A0378
MgTOL.M0856	MgTOL.A0378
MgTOL.C1002	MgTOL.A0410
MgTOL.E0492	MgTOL.A0410
MgTOL.E1172	MgTOL.A0410
MgTOL.F1359	MgTOL.A0410
MgTOL.J0531	MgTOL.A0410
MgTOL.M1289	MgTOL.A0414
MgTOL.D2161	MgTOL.A0420
MgTOL.L0613	MgTOL.A0420
MgTOL.N2238	MgTOL.A0421
MgTOL.B0332	MgTOL.A0429
MgTOL.F0586	MgTOL.A0429
MgTOL.D1018	MgTOL.A0437
MgTOL.N2380	MgTOL.A0437
MgTOL.E1422	MgTOL.A0485
MgTOL.F1975	MgTOL.A0485
MgTOL.M0116	MgTOL.A0485
MgTOL.N0247	MgTOL.A0485
MgTOL.N1461	MgTOL.A0485
MgTOL.A0410	MgTOL.A0502
MgTOL.J1065	MgTOL.A0502
MgTOL.M1508	MgTOL.A0502
MgTOL.B0553	MgTOL.A0517
MgTOL.J1340	MgTOL.A0517
MgTOL.J1386	MgTOL.A0517
MgTOL.M1948	MgTOL.A0517
MgTOL.B1451	MgTOL.A0537
MgTOL.B0029	MgTOL.A0537
MgTOL.B0201	MgTOL.A0537
MgTOL.H1659	MgTOL.A0537
MgTOL.J0541	MgTOL.A0537
MgTOL.C1185	MgTOL.A0573
MgTOL.D0745	MgTOL.A0573
MgTOL.F0646	MgTOL.A0573
MgTOL.H0739	MgTOL.A0573
MgTOL.H2000	MgTOL.A0573
MgTOL.H2517	MgTOL.A0573
MgTOL.I0489	MgTOL.A0573
MgTOL.K0062	MgTOL.A0573
MgTOL.M0145	MgTOL.A0573
MgTOL.N3300	MgTOL.A0573
MgTOL.N0739	MgTOL.A0576
MgTOL.N2198	MgTOL.A0576
MgTOL.A0086	MgTOL.A0580
MgTOL.A0908	MgTOL.A0580
MgTOL.B0554	MgTOL.A0580
MgTOL.D0709	MgTOL.A0580
MgTOL.D1766	MgTOL.A0580
MgTOL.O1109	MgTOL.A0580
MgTOL.B0943	MgTOL.A0614
MgTOL.D0887	MgTOL.A0614
MgTOL.O0733	MgTOL.A0614
MgTOL.C0524	MgTOL.A0615
MgTOL.D1429	MgTOL.A0615
MgTOL.F1041	MgTOL.A0615
MgTOL.F0907	MgTOL.A0615
MgTOL.H2560	MgTOL.A0615
MgTOL.I1139	MgTOL.A0615
MgTOL.I0470	MgTOL.A0615
MgTOL.M1218	MgTOL.A0615
MgTOL.N2607	MgTOL.A0615
MgTOL.H0858	MgTOL.A0663
MgTOL.I0150	MgTOL.A0663
MgTOL.L0054	MgTOL.A0663
MgTOL.N2837	MgTOL.A0663
MgTOL.O0390	MgTOL.A0663
MgTOL.D1752	MgTOL.A0664
MgTOL.C1335	MgTOL.A0675
MgTOL.G0206	MgTOL.A0692
MgTOL.H2292	MgTOL.A0692
MgTOL.H2627	MgTOL.A0692
MgTOL.L0763	MgTOL.A0692
MgTOL.L1716	MgTOL.A0692
MgTOL.N0034	MgTOL.A0692
MgTOL.I0935	MgTOL.A0738
MgTOL.B0656	MgTOL.A0739
MgTOL.E0029	MgTOL.A0739
MgTOL.F1264	MgTOL.A0739
MgTOL.B0829	MgTOL.A0765
MgTOL.B1693	MgTOL.A0765
MgTOL.C0741	MgTOL.A0765
MgTOL.C0153	MgTOL.A0765
MgTOL.D0739	MgTOL.A0765
MgTOL.L1645	MgTOL.A0765
MgTOL.N0506	MgTOL.A0765
MgTOL.N2912	MgTOL.A0765
MgTOL.H0954	MgTOL.A0768
MgTOL.N2451	MgTOL.A0768
MgTOL.A0261	MgTOL.A0789
MgTOL.E0950	MgTOL.A0807
MgTOL.B0291	MgTOL.A0816
MgTOL.D1766	MgTOL.A0816
MgTOL.H0506	MgTOL.A0816
MgTOL.L1095	MgTOL.A0816
MgTOL.M1639	MgTOL.A0816
MgTOL.N2665	MgTOL.A0816
MgTOL.A0165	MgTOL.A0817
MgTOL.C0706	MgTOL.A0817
MgTOL.C0462	MgTOL.A0817
MgTOL.M0821	MgTOL.A0817
MgTOL.B1670	MgTOL.A0841
MgTOL.F0733	MgTOL.A0841
MgTOL.G0433	MgTOL.A0841
MgTOL.J0155	MgTOL.A0841
MgTOL.M1971	MgTOL.A0841
MgTOL.I1074	MgTOL.A0850
MgTOL.K0324	MgTOL.A0850
MgTOL.M2029	MgTOL.A0850
MgTOL.N0600	MgTOL.A0850
MgTOL.D0596	MgTOL.A0854
MgTOL.M0522	MgTOL.A0854
MgTOL.N0550	MgTOL.A0854
MgTOL.I0958	MgTOL.A0971
MgTOL.B1660	MgTOL.A0952
MgTOL.D2423	MgTOL.A0952
MgTOL.D0059	MgTOL.A0952
MgTOL.D1357	MgTOL.A0952
MgTOL.E0635	MgTOL.A0952
MgTOL.F1316	MgTOL.A0952
MgTOL.F0646	MgTOL.A0952
MgTOL.J0400	MgTOL.A0952
MgTOL.L0572	MgTOL.A0952
MgTOL.L1040	MgTOL.A0952
MgTOL.H0428	MgTOL.A0921
MgTOL.A0108	MgTOL.A0902
MgTOL.L0229	MgTOL.A0902
MgTOL.C1170	MgTOL.A0866
MgTOL.H1072	MgTOL.A0866
MgTOL.J0101	MgTOL.A0866
MgTOL.C0585	MgTOL.A0894
MgTOL.E0333	MgTOL.A0894
MgTOL.F0033	MgTOL.A0894
MgTOL.F1358	MgTOL.A0894
MgTOL.L0360	MgTOL.A0894
MgTOL.N3285	MgTOL.A0894
MgTOL.H1132	MgTOL.A1224
MgTOL.N2729	MgTOL.A1224
MgTOL.B1609	MgTOL.A1207
MgTOL.F0506	MgTOL.A1207
MgTOL.N3214	MgTOL.A1207
MgTOL.D0254	MgTOL.A1198
MgTOL.H1770	MgTOL.A1198
MgTOL.H1330	MgTOL.A1198
MgTOL.G0554	MgTOL.A1195
MgTOL.H0771	MgTOL.A1195
MgTOL.I0223	MgTOL.A1195
MgTOL.J1916	MgTOL.A1195
MgTOL.K0940	MgTOL.A1195
MgTOL.L0251	MgTOL.A1195
MgTOL.L1210	MgTOL.A1195
MgTOL.L0871	MgTOL.A1195
MgTOL.O0532	MgTOL.A1195
MgTOL.B1623	MgTOL.A1193
MgTOL.A0816	MgTOL.E0830
MgTOL.L1276	MgTOL.E0830
MgTOL.B1146	MgTOL.A1097
MgTOL.D1389	MgTOL.A1097
MgTOL.N1190	MgTOL.A1097
MgTOL.N2379	MgTOL.A1097
MgTOL.N3064	MgTOL.A1097
MgTOL.F0381	MgTOL.A1170
MgTOL.G0410	MgTOL.A1170
MgTOL.C0309	MgTOL.A1156
MgTOL.D0363	MgTOL.A1156
MgTOL.E0097	MgTOL.A1156
MgTOL.J0017	MgTOL.A1156
MgTOL.A0107	MgTOL.A1125
MgTOL.E0807	MgTOL.A1125
MgTOL.H0429	MgTOL.B0024
MgTOL.I0990	MgTOL.B0024
MgTOL.L1590	MgTOL.B0024
MgTOL.C0577	MgTOL.B0004
MgTOL.C0481	MgTOL.B0044
MgTOL.D0057	MgTOL.B0044
MgTOL.D2066	MgTOL.B0044
MgTOL.G0693	MgTOL.B0044
MgTOL.K1298	MgTOL.B0044
MgTOL.L0939	MgTOL.B0044
MgTOL.N0247	MgTOL.B0044
MgTOL.E0524	MgTOL.B0069
MgTOL.F1836	MgTOL.B0069
MgTOL.L0652	MgTOL.B0069
MgTOL.F1955	MgTOL.B0094
MgTOL.H1179	MgTOL.B0094
MgTOL.H1376	MgTOL.B0094
MgTOL.L1598	MgTOL.B0094
MgTOL.M0111	MgTOL.B0094
MgTOL.E1491	MgTOL.B0128
MgTOL.G0098	MgTOL.B0128
MgTOL.K0360	MgTOL.B0128
MgTOL.N2994	MgTOL.B0128
MgTOL.C1206	MgTOL.B0176
MgTOL.E0822	MgTOL.B0176
MgTOL.M1061	MgTOL.B0176
MgTOL.N2308	MgTOL.B0181
MgTOL.C1187	MgTOL.B0202
MgTOL.D2145	MgTOL.B0202
MgTOL.H2547	MgTOL.B0202
MgTOL.I0828	MgTOL.B0202
MgTOL.D0474	MgTOL.B0205
MgTOL.F0252	MgTOL.B0205
MgTOL.M1154	MgTOL.B0205
MgTOL.M1458	MgTOL.B0205
MgTOL.D2401	MgTOL.B0226
MgTOL.D2066	MgTOL.B0269
MgTOL.F1617	MgTOL.B0269
MgTOL.K0140	MgTOL.B0269
MgTOL.L0269	MgTOL.B0269
MgTOL.J0095	MgTOL.B0270
MgTOL.D1534	MgTOL.B0283
MgTOL.H2379	MgTOL.B0283
MgTOL.J1936	MgTOL.B0283
MgTOL.K0797	MgTOL.B0283
MgTOL.N0380	MgTOL.B0283
MgTOL.I1100	MgTOL.B0304
MgTOL.J0657	MgTOL.B0304
MgTOL.B1713	MgTOL.B0325
MgTOL.D0554	MgTOL.B0325
MgTOL.J1802	MgTOL.B0325
MgTOL.L1318	MgTOL.B0325
MgTOL.N2384	MgTOL.B0325
MgTOL.D2112	MgTOL.B0332
MgTOL.H1414	MgTOL.B0351
MgTOL.I0542	MgTOL.B0351
MgTOL.J0541	MgTOL.B0351
MgTOL.L1123	MgTOL.B0351
MgTOL.L1759	MgTOL.B0351
MgTOL.L0521	MgTOL.B0351
MgTOL.L0652	MgTOL.B0351
MgTOL.D1337	MgTOL.B0360
MgTOL.E0954	MgTOL.B0360
MgTOL.J1064	MgTOL.B0360
MgTOL.N1864	MgTOL.B0360
MgTOL.H1954	MgTOL.B0387
MgTOL.E0574	MgTOL.B0410
MgTOL.L0983	MgTOL.B0410
MgTOL.I0464	MgTOL.B0430
MgTOL.I0613	MgTOL.B0430
MgTOL.L1507	MgTOL.B0436
MgTOL.D1044	MgTOL.B0468
MgTOL.D1218	MgTOL.B0468
MgTOL.D1471	MgTOL.B0468
MgTOL.L1535	MgTOL.B0468
MgTOL.M0293	MgTOL.B0468
MgTOL.M0362	MgTOL.B0468
MgTOL.M0565	MgTOL.B0468
MgTOL.N0211	MgTOL.B0468
MgTOL.D1184	MgTOL.B0469
MgTOL.E0550	MgTOL.B0469
MgTOL.J1163	MgTOL.B0469
MgTOL.L0851	MgTOL.B0469
MgTOL.L1332	MgTOL.B0469
MgTOL.N1538	MgTOL.B0469
MgTOL.N3206	MgTOL.B0469
MgTOL.B0468	MgTOL.B0470
MgTOL.F0841	MgTOL.B0470
MgTOL.N0403	MgTOL.B0471
MgTOL.D1200	MgTOL.B0480
MgTOL.D1953	MgTOL.B0480
MgTOL.D0115	MgTOL.B0480
MgTOL.D0630	MgTOL.B0480
MgTOL.F0983	MgTOL.B0480
MgTOL.G0476	MgTOL.B0480
MgTOL.H1466	MgTOL.B0480
MgTOL.I0911	MgTOL.B0480
MgTOL.C0466	MgTOL.B0486
MgTOL.D2401	MgTOL.B0486
MgTOL.N1025	MgTOL.B0487
MgTOL.B0351	MgTOL.B0505
MgTOL.F0723	MgTOL.B0505
MgTOL.F1760	MgTOL.B0505
MgTOL.F1943	MgTOL.B0505
MgTOL.G0015	MgTOL.B0505
MgTOL.G0443	MgTOL.B0505
MgTOL.N2383	MgTOL.B0505
MgTOL.A0566	MgTOL.B0533
MgTOL.E1238	MgTOL.B0533
MgTOL.M0264	MgTOL.B0533
MgTOL.N1108	MgTOL.B0533
MgTOL.B1253	MgTOL.B0540
MgTOL.M0138	MgTOL.B0547
MgTOL.M0825	MgTOL.B0547
MgTOL.N1924	MgTOL.B0547
MgTOL.I0268	MgTOL.B0552
MgTOL.M0950	MgTOL.B0552
MgTOL.I0008	MgTOL.B0554
MgTOL.B1797	MgTOL.B0594
MgTOL.L0043	MgTOL.B0594
MgTOL.J0128	MgTOL.B0604
MgTOL.M1775	MgTOL.B0604
MgTOL.N1971	MgTOL.B0604
MgTOL.B0004	MgTOL.B0636
MgTOL.D0711	MgTOL.B0636
MgTOL.G0693	MgTOL.B0636
MgTOL.H2094	MgTOL.B0636
MgTOL.B1715	MgTOL.B0646
MgTOL.L0851	MgTOL.B0646
MgTOL.N0770	MgTOL.B0646
MgTOL.N2472	MgTOL.B0646
MgTOL.H2528	MgTOL.B0654
MgTOL.J1116	MgTOL.B0654
MgTOL.N1866	MgTOL.B0654
MgTOL.O0548	MgTOL.B0654
MgTOL.C0441	MgTOL.B0656
MgTOL.D0534	MgTOL.B0656
MgTOL.M1452	MgTOL.B0656
MgTOL.N1196	MgTOL.B0812
MgTOL.N3377	MgTOL.B0812
MgTOL.J1070	MgTOL.B0821
MgTOL.F1035	MgTOL.B0829
MgTOL.G0135	MgTOL.B0831
MgTOL.I1138	MgTOL.B0854
MgTOL.N3326	MgTOL.B0854
MgTOL.M1095	MgTOL.B0953
MgTOL.D0857	MgTOL.B0955
MgTOL.H0138	MgTOL.B0958
MgTOL.B1579	MgTOL.B0695
MgTOL.L1598	MgTOL.B0705
MgTOL.M1092	MgTOL.B0705
MgTOL.D1109	MgTOL.B0707
MgTOL.K1222	MgTOL.B0707
MgTOL.M0828	MgTOL.B0707
MgTOL.C0016	MgTOL.B0713
MgTOL.D1053	MgTOL.B0713
MgTOL.K0016	MgTOL.B0713
MgTOL.L0076	MgTOL.B0713
MgTOL.E0009	MgTOL.B0714
MgTOL.F1630	MgTOL.B0714
MgTOL.F0244	MgTOL.B0714
MgTOL.K0462	MgTOL.B0714
MgTOL.N1764	MgTOL.B0714
MgTOL.K0944	MgTOL.B0717
MgTOL.A0240	MgTOL.B0722
MgTOL.A0510	MgTOL.B0722
MgTOL.H0669	MgTOL.B0722
MgTOL.B0571	MgTOL.B0734
MgTOL.C0143	MgTOL.B0734
MgTOL.E0001	MgTOL.B0734
MgTOL.E0803	MgTOL.B0734
MgTOL.E1050	MgTOL.B0734
MgTOL.F2107	MgTOL.B0734
MgTOL.F0524	MgTOL.B0734
MgTOL.F0984	MgTOL.B0734
MgTOL.J1540	MgTOL.B0734
MgTOL.N2991	MgTOL.B0734
MgTOL.N0655	MgTOL.B0734
MgTOL.O0423	MgTOL.B0734
MgTOL.A1203	MgTOL.B0780
MgTOL.C0669	MgTOL.B0780
MgTOL.K0506	MgTOL.B0780
MgTOL.M1956	MgTOL.B0780
MgTOL.M1338	MgTOL.B0804
MgTOL.B1570	MgTOL.B0805
MgTOL.B0603	MgTOL.B0878
MgTOL.F1654	MgTOL.B0878
MgTOL.L1391	MgTOL.B0878
MgTOL.N2604	MgTOL.B0878
MgTOL.C0954	MgTOL.B0880
MgTOL.J0689	MgTOL.B0880
MgTOL.A0215	MgTOL.B1009
MgTOL.H1138	MgTOL.B1009
MgTOL.A0613	MgTOL.B0995
MgTOL.A0841	MgTOL.B0995
MgTOL.M0925	MgTOL.B0995
MgTOL.M1254	MgTOL.B0995
MgTOL.J1041	MgTOL.B1001
MgTOL.N0045	MgTOL.B1001
MgTOL.N1078	MgTOL.B1001
MgTOL.B1310	MgTOL.B1007
MgTOL.J1117	MgTOL.B1007
MgTOL.N2741	MgTOL.B1007
MgTOL.A0269	MgTOL.B1036
MgTOL.B0622	MgTOL.B1036
MgTOL.D1002	MgTOL.B1036
MgTOL.F1201	MgTOL.B1036
MgTOL.F1431	MgTOL.B1036
MgTOL.J1389	MgTOL.B1036
MgTOL.J1453	MgTOL.B1036
MgTOL.M0501	MgTOL.B1036
MgTOL.M0720	MgTOL.B1036
MgTOL.A0571	MgTOL.B1039
MgTOL.H0250	MgTOL.B1039
MgTOL.H0858	MgTOL.B1039
MgTOL.J0226	MgTOL.B1040
MgTOL.K0797	MgTOL.B1080
MgTOL.N1332	MgTOL.B1080
MgTOL.A0295	MgTOL.B1085
MgTOL.B1206	MgTOL.B1085
MgTOL.D1629	MgTOL.B1085
MgTOL.I1035	MgTOL.B1085
MgTOL.K0097	MgTOL.B1114
MgTOL.M1758	MgTOL.B1114
MgTOL.A0945	MgTOL.B1121
MgTOL.O0660	MgTOL.B1121
MgTOL.F1971	MgTOL.B1140
MgTOL.I1050	MgTOL.B1140
MgTOL.M1175	MgTOL.B1140
MgTOL.I0979	MgTOL.B1144
MgTOL.M0116	MgTOL.B1144
MgTOL.L0620	MgTOL.B1145
MgTOL.D0466	MgTOL.B1146
MgTOL.E1193	MgTOL.B1146
MgTOL.I1138	MgTOL.B1206
MgTOL.N1719	MgTOL.B1206
MgTOL.F1597	MgTOL.B1226
MgTOL.F0033	MgTOL.B1226
MgTOL.G0006	MgTOL.B1226
MgTOL.H1640	MgTOL.B1226
MgTOL.O0185	MgTOL.B1226
MgTOL.B1502	MgTOL.B1236
MgTOL.F0511	MgTOL.B1236
MgTOL.F1194	MgTOL.B1236
MgTOL.K1211	MgTOL.B1236
MgTOL.M0040	MgTOL.B1236
MgTOL.N2148	MgTOL.B1236
MgTOL.H0370	MgTOL.B1237
MgTOL.A0966	MgTOL.B1212
MgTOL.H1506	MgTOL.B1212
MgTOL.I0771	MgTOL.B1212
MgTOL.D2313	MgTOL.B1201
MgTOL.E0178	MgTOL.B1201
MgTOL.H2523	MgTOL.B1201
MgTOL.K0012	MgTOL.B1201
MgTOL.L1410	MgTOL.B1201
MgTOL.L0632	MgTOL.B1201
MgTOL.M2106	MgTOL.B1201
MgTOL.C1206	MgTOL.B1194
MgTOL.L0251	MgTOL.B1194
MgTOL.D1954	MgTOL.B1309
MgTOL.M0884	MgTOL.B1309
MgTOL.J0811	MgTOL.B1310
MgTOL.H0055	MgTOL.B1264
MgTOL.H0906	MgTOL.B1264
MgTOL.C0585	MgTOL.B1284
MgTOL.J0892	MgTOL.B1284
MgTOL.N3404	MgTOL.B1284
MgTOL.H0037	MgTOL.B1383
MgTOL.H2438	MgTOL.B1383
MgTOL.N1819	MgTOL.B1383
MgTOL.B1103	MgTOL.B1450
MgTOL.B1680	MgTOL.B1450
MgTOL.D2121	MgTOL.B1450
MgTOL.D1328	MgTOL.B1450
MgTOL.E0895	MgTOL.B1450
MgTOL.F0367	MgTOL.B1450
MgTOL.F0531	MgTOL.B1450
MgTOL.J1350	MgTOL.B1450
MgTOL.J0676	MgTOL.B1450
MgTOL.L1283	MgTOL.B1450
MgTOL.N1243	MgTOL.B1450
MgTOL.N0999	MgTOL.B1450
MgTOL.O0267	MgTOL.B1450
MgTOL.A0338	MgTOL.B1451
MgTOL.B1254	MgTOL.B1451
MgTOL.E0537	MgTOL.B1451
MgTOL.B1907	MgTOL.B1452
MgTOL.B1578	MgTOL.B1452
MgTOL.D0439	MgTOL.B1452
MgTOL.D1160	MgTOL.B1452
MgTOL.E0547	MgTOL.B1452
MgTOL.J0580	MgTOL.B1452
MgTOL.K0239	MgTOL.B1452
MgTOL.L0678	MgTOL.B1452
MgTOL.L0981	MgTOL.B1452
MgTOL.L1078	MgTOL.B1452
MgTOL.M0117	MgTOL.B1452
MgTOL.O0325	MgTOL.B1452
MgTOL.M0841	MgTOL.B1452
MgTOL.J0984	MgTOL.B1455
MgTOL.B0695	MgTOL.B1469
MgTOL.B1236	MgTOL.B1469
MgTOL.H0966	MgTOL.B1469
MgTOL.K0208	MgTOL.B1469
MgTOL.L0086	MgTOL.B1469
MgTOL.M0149	MgTOL.B1469
MgTOL.M1760	MgTOL.B1469
MgTOL.I0163	MgTOL.B1490
MgTOL.N1448	MgTOL.B1490
MgTOL.B1201	MgTOL.B1493
MgTOL.B0182	MgTOL.B1493
MgTOL.C0665	MgTOL.B1493
MgTOL.D1555	MgTOL.B1493
MgTOL.H2286	MgTOL.B1493
MgTOL.I0394	MgTOL.B1493
MgTOL.M0904	MgTOL.B1493
MgTOL.M1148	MgTOL.B1493
MgTOL.M1779	MgTOL.B1493
MgTOL.A0270	MgTOL.B1502
MgTOL.I1177	MgTOL.B1502
MgTOL.D1002	MgTOL.B1535
MgTOL.N3134	MgTOL.B1535
MgTOL.N1181	MgTOL.B1535
MgTOL.N0214	MgTOL.B1570
MgTOL.O0877	MgTOL.B1570
MgTOL.A0527	MgTOL.B1571
MgTOL.B1236	MgTOL.B1571
MgTOL.C0016	MgTOL.B1571
MgTOL.E1221	MgTOL.B1571
MgTOL.H1498	MgTOL.B1571
MgTOL.K0287	MgTOL.B1571
MgTOL.N2558	MgTOL.B1571
MgTOL.A0614	MgTOL.B1579
MgTOL.F1545	MgTOL.B1579
MgTOL.N1582	MgTOL.B1579
MgTOL.N0057	MgTOL.B1579
MgTOL.H2437	MgTOL.B1611
MgTOL.I1074	MgTOL.B1611
MgTOL.J0171	MgTOL.B1611
MgTOL.M1384	MgTOL.B1611
MgTOL.B0528	MgTOL.B1614
MgTOL.C0742	MgTOL.B1614
MgTOL.F1052	MgTOL.B1614
MgTOL.B1490	MgTOL.B1636
MgTOL.C0017	MgTOL.B1636
MgTOL.I0545	MgTOL.B1636
MgTOL.M0297	MgTOL.B1636
MgTOL.B0221	MgTOL.B1645
MgTOL.B0358	MgTOL.B1645
MgTOL.F0983	MgTOL.B1645
MgTOL.F1306	MgTOL.B1645
MgTOL.K0974	MgTOL.B1645
MgTOL.L0054	MgTOL.B1645
MgTOL.L0820	MgTOL.B1645
MgTOL.E0675	MgTOL.B1649
MgTOL.F0405	MgTOL.B1649
MgTOL.G0560	MgTOL.B1649
MgTOL.G1099	MgTOL.B1649
MgTOL.I0420	MgTOL.B1649
MgTOL.J0017	MgTOL.B1649
MgTOL.L0711	MgTOL.B1649
MgTOL.G0072	MgTOL.B1650
MgTOL.N2238	MgTOL.B1650
MgTOL.N1918	MgTOL.B1650
MgTOL.E1349	MgTOL.B1659
MgTOL.F1913	MgTOL.B1659
MgTOL.H0445	MgTOL.B1659
MgTOL.H2404	MgTOL.B1659
MgTOL.L1438	MgTOL.B1659
MgTOL.L0963	MgTOL.B1659
MgTOL.M1100	MgTOL.B1659
MgTOL.N0751	MgTOL.B1659
MgTOL.N0100	MgTOL.B1659
MgTOL.N1739	MgTOL.B1659
MgTOL.N2819	MgTOL.B1659
MgTOL.E0016	MgTOL.B1660
MgTOL.H2560	MgTOL.B1660
MgTOL.H0970	MgTOL.B1660
MgTOL.J1417	MgTOL.B1660
MgTOL.K0653	MgTOL.B1660
MgTOL.M1038	MgTOL.B1660
MgTOL.M1289	MgTOL.B1660
MgTOL.E1553	MgTOL.B1680
MgTOL.G0503	MgTOL.B1680
MgTOL.N1661	MgTOL.B1680
MgTOL.M1274	MgTOL.B1685
MgTOL.A0404	MgTOL.B1688
MgTOL.C1173	MgTOL.B1688
MgTOL.F1929	MgTOL.B1688
MgTOL.F1358	MgTOL.B1688
MgTOL.G0379	MgTOL.B1688
MgTOL.L1722	MgTOL.B1688
MgTOL.M0683	MgTOL.B1688
MgTOL.B0829	MgTOL.B1690
MgTOL.N1913	MgTOL.B1690
MgTOL.C1185	MgTOL.B1696
MgTOL.F0156	MgTOL.B1696
MgTOL.J1726	MgTOL.B1696
MgTOL.M1190	MgTOL.B1696
MgTOL.D0693	MgTOL.B1697
MgTOL.H0445	MgTOL.B1697
MgTOL.K1237	MgTOL.B1697
MgTOL.E0368	MgTOL.B1713
MgTOL.F2092	MgTOL.B1713
MgTOL.G0189	MgTOL.B1713
MgTOL.H0575	MgTOL.B1713
MgTOL.N1913	MgTOL.B1713
MgTOL.A0971	MgTOL.B1715
MgTOL.A0902	MgTOL.B1715
MgTOL.B1357	MgTOL.B1715
MgTOL.F1800	MgTOL.B1715
MgTOL.I0979	MgTOL.B1715
MgTOL.N0641	MgTOL.B1715
MgTOL.N0126	MgTOL.B1715
MgTOL.F0089	MgTOL.B1764
MgTOL.H0037	MgTOL.B1764
MgTOL.K0319	MgTOL.B1764
MgTOL.L1535	MgTOL.B1764
MgTOL.N1649	MgTOL.B1764
MgTOL.B1549	MgTOL.B1765
MgTOL.J1918	MgTOL.B1765
MgTOL.N3402	MgTOL.B1765
MgTOL.A1137	MgTOL.B1768
MgTOL.M1868	MgTOL.B1768
MgTOL.B0594	MgTOL.B1797
MgTOL.F0180	MgTOL.B1797
MgTOL.F0797	MgTOL.B1797
MgTOL.G0424	MgTOL.B1797
MgTOL.H0873	MgTOL.B1797
MgTOL.H1953	MgTOL.B1797
MgTOL.N1372	MgTOL.B1797
MgTOL.N2474	MgTOL.B1797
MgTOL.E1136	MgTOL.B1804
MgTOL.E0795	MgTOL.B1804
MgTOL.I0356	MgTOL.B1804
MgTOL.H1040	MgTOL.B1815
MgTOL.B0444	MgTOL.B1826
MgTOL.C0365	MgTOL.B1826
MgTOL.D1037	MgTOL.B1826
MgTOL.E0672	MgTOL.B1826
MgTOL.I0954	MgTOL.B1826
MgTOL.J0178	MgTOL.B1826
MgTOL.M2092	MgTOL.B1826
MgTOL.M2108	MgTOL.B1826
MgTOL.M0309	MgTOL.B1826
MgTOL.D1779	MgTOL.B1830
MgTOL.L1639	MgTOL.B1830
MgTOL.F1265	MgTOL.B1858
MgTOL.I0452	MgTOL.B1858
MgTOL.G0206	MgTOL.B1869
MgTOL.H0808	MgTOL.B1869
MgTOL.J1803	MgTOL.B1869
MgTOL.M0056	MgTOL.B1869
MgTOL.N0876	MgTOL.B1869
MgTOL.D2336	MgTOL.B1878
MgTOL.J1241	MgTOL.B1878
MgTOL.F0972	MgTOL.B1880
MgTOL.G0410	MgTOL.B1881
MgTOL.K0208	MgTOL.B1881
MgTOL.M0998	MgTOL.B1881
MgTOL.A0683	MgTOL.B1889
MgTOL.D1892	MgTOL.B1889
MgTOL.H1178	MgTOL.B1889
MgTOL.L0508	MgTOL.B1889
MgTOL.N2295	MgTOL.B1889
MgTOL.B1452	MgTOL.B1907
MgTOL.E0571	MgTOL.B0009
MgTOL.G0223	MgTOL.B0009
MgTOL.G0291	MgTOL.B0014
MgTOL.N2135	MgTOL.B0014
MgTOL.N2195	MgTOL.B0014
MgTOL.F0390	MgTOL.B0016
MgTOL.D0361	MgTOL.B0001
MgTOL.D1053	MgTOL.B0001
MgTOL.E1601	MgTOL.B0001
MgTOL.H0496	MgTOL.B0001
MgTOL.L1766	MgTOL.B0001
MgTOL.I0844	MgTOL.B0029
MgTOL.D1196	MgTOL.B0039
MgTOL.D1412	MgTOL.B0041
MgTOL.D1199	MgTOL.B0087
MgTOL.J1232	MgTOL.B0087
MgTOL.M0297	MgTOL.B0087
MgTOL.D0572	MgTOL.B0107
MgTOL.E0990	MgTOL.B0107
MgTOL.H2495	MgTOL.B0107
MgTOL.I0229	MgTOL.B0107
MgTOL.K1148	MgTOL.B0107
MgTOL.N1242	MgTOL.B0107
MgTOL.N2035	MgTOL.B0107
MgTOL.N1743	MgTOL.B0107
MgTOL.N2195	MgTOL.B0107
MgTOL.B0528	MgTOL.B0132
MgTOL.B0850	MgTOL.B0132
MgTOL.F0982	MgTOL.B0132
MgTOL.I1231	MgTOL.B0132
MgTOL.K1393	MgTOL.B0132
MgTOL.L0138	MgTOL.B0132
MgTOL.L0899	MgTOL.B0132
MgTOL.N0159	MgTOL.B0132
MgTOL.N0931	MgTOL.B0132
MgTOL.B1125	MgTOL.B0137
MgTOL.D2423	MgTOL.B0137
MgTOL.F0183	MgTOL.B0137
MgTOL.H1863	MgTOL.B0137
MgTOL.I1269	MgTOL.B0137
MgTOL.J1041	MgTOL.B0137
MgTOL.J0679	MgTOL.B0137
MgTOL.J1943	MgTOL.B0137
MgTOL.L0138	MgTOL.B0137
MgTOL.G0124	MgTOL.B0182
MgTOL.G1251	MgTOL.B0182
MgTOL.H2566	MgTOL.B0182
MgTOL.J1063	MgTOL.B0182
MgTOL.J0579	MgTOL.B0182
MgTOL.J1119	MgTOL.B0182
MgTOL.K0980	MgTOL.B0182
MgTOL.D1646	MgTOL.B0201
MgTOL.I0749	MgTOL.B0201
MgTOL.I1032	MgTOL.B0201
MgTOL.A0524	MgTOL.B0203
MgTOL.E0551	MgTOL.B0203
MgTOL.N0745	MgTOL.B0203
MgTOL.B0269	MgTOL.B0206
MgTOL.H0102	MgTOL.B0206
MgTOL.J0652	MgTOL.B0206
MgTOL.A1126	MgTOL.B0218
MgTOL.D1189	MgTOL.B0221
MgTOL.H1892	MgTOL.B0223
MgTOL.L1489	MgTOL.B0223
MgTOL.D1234	MgTOL.B0239
MgTOL.H1548	MgTOL.B0239
MgTOL.I0603	MgTOL.B0239
MgTOL.J0089	MgTOL.B0239
MgTOL.L1163	MgTOL.B0239
MgTOL.N2599	MgTOL.B0239
MgTOL.H1072	MgTOL.B0244
MgTOL.A0816	MgTOL.B0291
MgTOL.B0009	MgTOL.B0291
MgTOL.H0329	MgTOL.B0291
MgTOL.H2012	MgTOL.B0291
MgTOL.K0336	MgTOL.B0291
MgTOL.L1752	MgTOL.B0291
MgTOL.N0998	MgTOL.B0291
MgTOL.D1243	MgTOL.B0314
MgTOL.J1672	MgTOL.B0314
MgTOL.D0167	MgTOL.B0321
MgTOL.N2885	MgTOL.B0321
MgTOL.C0921	MgTOL.B0324
MgTOL.D0814	MgTOL.B0324
MgTOL.L0932	MgTOL.B0324
MgTOL.M1964	MgTOL.B0324
MgTOL.N1117	MgTOL.B0324
MgTOL.N2534	MgTOL.B0324
MgTOL.N2607	MgTOL.B0324
MgTOL.D0093	MgTOL.B0328
MgTOL.F0455	MgTOL.B0328
MgTOL.I1087	MgTOL.B0328
MgTOL.O0821	MgTOL.B0328
MgTOL.C1025	MgTOL.B0337
MgTOL.F0229	MgTOL.B0337
MgTOL.H0958	MgTOL.B0337
MgTOL.H0981	MgTOL.B0337
MgTOL.B1039	MgTOL.B0358
MgTOL.D1410	MgTOL.B0358
MgTOL.E0526	MgTOL.B0358
MgTOL.E1137	MgTOL.B0358
MgTOL.H2490	MgTOL.B0358
MgTOL.I0588	MgTOL.B0358
MgTOL.I0958	MgTOL.B0358
MgTOL.I1087	MgTOL.B0358
MgTOL.K0694	MgTOL.B0358
MgTOL.L0242	MgTOL.B0358
MgTOL.N0954	MgTOL.B0358
MgTOL.N1866	MgTOL.B0358
MgTOL.N2747	MgTOL.B0358
MgTOL.N3353	MgTOL.B0358
MgTOL.A0019	MgTOL.B0364
MgTOL.C0444	MgTOL.B0364
MgTOL.J0338	MgTOL.B0364
MgTOL.J1009	MgTOL.B0381
MgTOL.L0963	MgTOL.B0381
MgTOL.F0716	MgTOL.B0385
MgTOL.G1347	MgTOL.B0385
MgTOL.J1739	MgTOL.B0385
MgTOL.N3305	MgTOL.B0385
MgTOL.M0006	MgTOL.B0400
MgTOL.M1458	MgTOL.B0420
MgTOL.E1473	MgTOL.B0442
MgTOL.H0119	MgTOL.B0444
MgTOL.I0954	MgTOL.B0444
MgTOL.L1766	MgTOL.B0444
MgTOL.A0109	MgTOL.B0506
MgTOL.A0866	MgTOL.B0506
MgTOL.D2336	MgTOL.B0506
MgTOL.F1346	MgTOL.B0506
MgTOL.I0951	MgTOL.B0506
MgTOL.I0907	MgTOL.B0506
MgTOL.M1618	MgTOL.B0506
MgTOL.M1092	MgTOL.B0511
MgTOL.N2954	MgTOL.B0511
MgTOL.C1103	MgTOL.B0528
MgTOL.J1803	MgTOL.B0528
MgTOL.N2857	MgTOL.B0528
MgTOL.E1470	MgTOL.B0532
MgTOL.E1410	MgTOL.B0532
MgTOL.H1042	MgTOL.B0532
MgTOL.L1566	MgTOL.B0532
MgTOL.L0758	MgTOL.B0532
MgTOL.H1722	MgTOL.B0553
MgTOL.M1001	MgTOL.B0553
MgTOL.D2140	MgTOL.B0598
MgTOL.N1191	MgTOL.B0598
MgTOL.E1578	MgTOL.B0603
MgTOL.B0132	MgTOL.B0614
MgTOL.G0979	MgTOL.B0614
MgTOL.K0572	MgTOL.B0614
MgTOL.N0408	MgTOL.B0614
MgTOL.A1048	MgTOL.B0622
MgTOL.E1206	MgTOL.B0622
MgTOL.H0137	MgTOL.B0622
MgTOL.M0461	MgTOL.B0622
MgTOL.H1466	MgTOL.B0625
MgTOL.N0954	MgTOL.B0625
MgTOL.H1022	MgTOL.B0650
MgTOL.O0922	MgTOL.B0650
MgTOL.I1175	MgTOL.B0657
MgTOL.K1310	MgTOL.B0657
MgTOL.L0304	MgTOL.B0657
MgTOL.M0510	MgTOL.B0657
MgTOL.N2148	MgTOL.B0657
MgTOL.C0100	MgTOL.B0809
MgTOL.C1339	MgTOL.B0809
MgTOL.D0327	MgTOL.B0809
MgTOL.G0531	MgTOL.B0809
MgTOL.H0437	MgTOL.B0809
MgTOL.J1573	MgTOL.B0809
MgTOL.K0360	MgTOL.B0809
MgTOL.L0147	MgTOL.B0809
MgTOL.M0859	MgTOL.B0809
MgTOL.M1384	MgTOL.B0809
MgTOL.N2994	MgTOL.B0809
MgTOL.H2377	MgTOL.B0811
MgTOL.C1168	MgTOL.B0814
MgTOL.H0790	MgTOL.B0814
MgTOL.I0163	MgTOL.B0814
MgTOL.A0973	MgTOL.B0815
MgTOL.A1097	MgTOL.B0815
MgTOL.E0531	MgTOL.B0815
MgTOL.F1516	MgTOL.B0815
MgTOL.K0341	MgTOL.B0815
MgTOL.K0330	MgTOL.B0815
MgTOL.N2960	MgTOL.B0815
MgTOL.E1238	MgTOL.B0845
MgTOL.E1063	MgTOL.B0845
MgTOL.K1154	MgTOL.B0845
MgTOL.J1528	MgTOL.B0850
MgTOL.C0588	MgTOL.B0710
MgTOL.D1165	MgTOL.B0710
MgTOL.D1357	MgTOL.B0710
MgTOL.H0955	MgTOL.B0710
MgTOL.L0404	MgTOL.B0710
MgTOL.L0262	MgTOL.B0710
MgTOL.E0289	MgTOL.B0735
MgTOL.O0087	MgTOL.B0735
MgTOL.N0998	MgTOL.B0735
MgTOL.N2605	MgTOL.B0735
MgTOL.H1454	MgTOL.B0749
MgTOL.J0670	MgTOL.B0749
MgTOL.L0077	MgTOL.B0749
MgTOL.C0365	MgTOL.B0784
MgTOL.E0035	MgTOL.B0784
MgTOL.E1123	MgTOL.B0784
MgTOL.G0172	MgTOL.B0784
MgTOL.H0023	MgTOL.B0784
MgTOL.I0908	MgTOL.B0784
MgTOL.K1353	MgTOL.B0784
MgTOL.N2215	MgTOL.B0784
MgTOL.K1229	MgTOL.B0874
MgTOL.L1759	MgTOL.B0874
MgTOL.B1659	MgTOL.B0904
MgTOL.B1282	MgTOL.B0904
MgTOL.F1790	MgTOL.B0904
MgTOL.F1081	MgTOL.B0943
MgTOL.I0411	MgTOL.B0943
MgTOL.K0641	MgTOL.B0943
MgTOL.M0631	MgTOL.B0943
MgTOL.A0523	MgTOL.B0946
MgTOL.B1914	MgTOL.B0946
MgTOL.H0004	MgTOL.B0946
MgTOL.H0799	MgTOL.B0946
MgTOL.K0269	MgTOL.B0946
MgTOL.K0462	MgTOL.B0946
MgTOL.L0953	MgTOL.B0946
MgTOL.M0866	MgTOL.B0946
MgTOL.E0538	MgTOL.B0947
MgTOL.G0979	MgTOL.B0947
MgTOL.H1519	MgTOL.B0947
MgTOL.M0089	MgTOL.B0947
MgTOL.G0404	MgTOL.B0937
MgTOL.B1606	MgTOL.B1023
MgTOL.D1714	MgTOL.B1023
MgTOL.D1616	MgTOL.B1023
MgTOL.K0345	MgTOL.B1023
MgTOL.L1424	MgTOL.B1023
MgTOL.M0012	MgTOL.B1023
MgTOL.E1136	MgTOL.B0997
MgTOL.E0998	MgTOL.B0997
MgTOL.N2410	MgTOL.B0997
MgTOL.B1506	MgTOL.B0979
MgTOL.B0328	MgTOL.B1076
MgTOL.H0359	MgTOL.B1076
MgTOL.H1997	MgTOL.B1076
MgTOL.O1102	MgTOL.B1076
MgTOL.D1486	MgTOL.B1079
MgTOL.L0613	MgTOL.B1094
MgTOL.O0520	MgTOL.B1094
MgTOL.E0067	MgTOL.B1118
MgTOL.N1466	MgTOL.B1118
MgTOL.B1490	MgTOL.B1141
MgTOL.H1376	MgTOL.B1141
MgTOL.L1438	MgTOL.B1141
MgTOL.C0856	MgTOL.B1219
MgTOL.D2336	MgTOL.B1219
MgTOL.E0871	MgTOL.B1219
MgTOL.C0022	MgTOL.B1222
MgTOL.H0506	MgTOL.B1222
MgTOL.J1446	MgTOL.B1223
MgTOL.N2375	MgTOL.B1241
MgTOL.C0314	MgTOL.B1244
MgTOL.E1466	MgTOL.B1244
MgTOL.B1845	MgTOL.B1196
MgTOL.C0458	MgTOL.B1196
MgTOL.D0855	MgTOL.B1196
MgTOL.E0066	MgTOL.B1196
MgTOL.E1476	MgTOL.B1196
MgTOL.H1574	MgTOL.B1196
MgTOL.J1119	MgTOL.B1196
MgTOL.L1280	MgTOL.B1196
MgTOL.B1715	MgTOL.B1357
MgTOL.L1562	MgTOL.B1357
MgTOL.L1097	MgTOL.B1357
MgTOL.L1186	MgTOL.B1357
MgTOL.M1228	MgTOL.B1357
MgTOL.B1264	MgTOL.B1308
MgTOL.F1425	MgTOL.B1308
MgTOL.D1512	MgTOL.B1311
MgTOL.E0518	MgTOL.B1311
MgTOL.H1640	MgTOL.B1311
MgTOL.J1857	MgTOL.B1311
MgTOL.K0104	MgTOL.B1311
MgTOL.K0437	MgTOL.B1311
MgTOL.N2832	MgTOL.B1311
MgTOL.B0540	MgTOL.B1253
MgTOL.F0350	MgTOL.B1253
MgTOL.G0688	MgTOL.B1253
MgTOL.N0123	MgTOL.B1253
MgTOL.N1099	MgTOL.B1253
MgTOL.A0245	MgTOL.B1280
MgTOL.E0316	MgTOL.B1280
MgTOL.L0260	MgTOL.B1280
MgTOL.B0904	MgTOL.B1282
MgTOL.E0638	MgTOL.B1282
MgTOL.F1824	MgTOL.B1282
MgTOL.O1102	MgTOL.B1282
MgTOL.N3005	MgTOL.B1282
MgTOL.N3326	MgTOL.B1282
MgTOL.F1621	MgTOL.B1286
MgTOL.A1127	MgTOL.B1289
MgTOL.B0832	MgTOL.B1289
MgTOL.B1574	MgTOL.B1289
MgTOL.B1262	MgTOL.B1289
MgTOL.D0424	MgTOL.B1289
MgTOL.E0400	MgTOL.B1289
MgTOL.E0532	MgTOL.B1289
MgTOL.E0860	MgTOL.B1289
MgTOL.F1267	MgTOL.B1289
MgTOL.F1468	MgTOL.B1289
MgTOL.F2008	MgTOL.B1289
MgTOL.F0430	MgTOL.B1289
MgTOL.G0792	MgTOL.B1289
MgTOL.H2474	MgTOL.B1289
MgTOL.N0352	MgTOL.B1289
MgTOL.N0565	MgTOL.B1289
MgTOL.O0187	MgTOL.B1289
MgTOL.O0227	MgTOL.B1289
MgTOL.O0383	MgTOL.B1289
MgTOL.O0680	MgTOL.B1289
MgTOL.C0034	MgTOL.B1378
MgTOL.F1105	MgTOL.B1378
MgTOL.N3236	MgTOL.B1380
MgTOL.G0584	MgTOL.B1399
MgTOL.H1958	MgTOL.B1399
MgTOL.I0644	MgTOL.B1399
MgTOL.M0940	MgTOL.B1407
MgTOL.A1156	MgTOL.B1497
MgTOL.B0997	MgTOL.B1506
MgTOL.B0979	MgTOL.B1506
MgTOL.N1943	MgTOL.B1506
MgTOL.D0167	MgTOL.B1507
MgTOL.I0456	MgTOL.B1507
MgTOL.F1622	MgTOL.B1508
MgTOL.I0493	MgTOL.B1508
MgTOL.L0515	MgTOL.B1508
MgTOL.N2279	MgTOL.B1508
MgTOL.E0702	MgTOL.B1541
MgTOL.H2171	MgTOL.B1541
MgTOL.J0992	MgTOL.B1541
MgTOL.C1113	MgTOL.B1549
MgTOL.F1713	MgTOL.B1549
MgTOL.M0222	MgTOL.B1549
MgTOL.N1411	MgTOL.B1549
MgTOL.B0780	MgTOL.B1552
MgTOL.D0086	MgTOL.B1552
MgTOL.D2140	MgTOL.B1552
MgTOL.J1866	MgTOL.B1552
MgTOL.K0330	MgTOL.B1552
MgTOL.L0379	MgTOL.B1552
MgTOL.M0785	MgTOL.B1552
MgTOL.N0529	MgTOL.B1552
MgTOL.B0487	MgTOL.B1564
MgTOL.C0730	MgTOL.B1598
MgTOL.H1499	MgTOL.B1598
MgTOL.J0652	MgTOL.B1598
MgTOL.L0860	MgTOL.B1598
MgTOL.N2006	MgTOL.B1598
MgTOL.D0267	MgTOL.B1609
MgTOL.H1138	MgTOL.B1609
MgTOL.L0402	MgTOL.B1609
MgTOL.B0304	MgTOL.B1625
MgTOL.C1078	MgTOL.B1625
MgTOL.D1277	MgTOL.B1625
MgTOL.H0365	MgTOL.B1625
MgTOL.I0025	MgTOL.B1625
MgTOL.N3415	MgTOL.B1625
MgTOL.M1868	MgTOL.B1626
MgTOL.B0069	MgTOL.B1638
MgTOL.D2029	MgTOL.B1638
MgTOL.G0295	MgTOL.B1638
MgTOL.M1800	MgTOL.B1638
MgTOL.H1604	MgTOL.B1661
MgTOL.K0324	MgTOL.B1665
MgTOL.F0454	MgTOL.B1682
MgTOL.K0082	MgTOL.B1682
MgTOL.N0789	MgTOL.B1682
MgTOL.H0259	MgTOL.B1693
MgTOL.D1085	MgTOL.B1716
MgTOL.B1611	MgTOL.B1728
MgTOL.J0791	MgTOL.B1728
MgTOL.K0887	MgTOL.B1728
MgTOL.N0063	MgTOL.B1728
MgTOL.D1200	MgTOL.B1761
MgTOL.E0762	MgTOL.B1761
MgTOL.B1223	MgTOL.B1766
MgTOL.M0148	MgTOL.B1766
MgTOL.B1114	MgTOL.B1769
MgTOL.B0937	MgTOL.B1769
MgTOL.M0075	MgTOL.B1769
MgTOL.D0629	MgTOL.B1779
MgTOL.J0021	MgTOL.B1779
MgTOL.N1838	MgTOL.B1779
MgTOL.C0392	MgTOL.B1780
MgTOL.D0857	MgTOL.B1780
MgTOL.C0257	MgTOL.B1806
MgTOL.D1477	MgTOL.B1806
MgTOL.N1191	MgTOL.B1806
MgTOL.D2112	MgTOL.B1811
MgTOL.F1280	MgTOL.B1811
MgTOL.I0238	MgTOL.B1811
MgTOL.O0021	MgTOL.B1811
MgTOL.H1572	MgTOL.B1845
MgTOL.I0557	MgTOL.B1845
MgTOL.L1393	MgTOL.B1845
MgTOL.B1902	MgTOL.B1847
MgTOL.F0450	MgTOL.B1853
MgTOL.M1754	MgTOL.B1853
MgTOL.B0546	MgTOL.B1872
MgTOL.D1253	MgTOL.B1872
MgTOL.D2209	MgTOL.B1872
MgTOL.D1486	MgTOL.B1872
MgTOL.E0329	MgTOL.B1872
MgTOL.F0773	MgTOL.B1872
MgTOL.H0093	MgTOL.B1872
MgTOL.L1020	MgTOL.B1872
MgTOL.B1606	MgTOL.B1873
MgTOL.C0958	MgTOL.B1873
MgTOL.G0477	MgTOL.B1873
MgTOL.H1153	MgTOL.B1873
MgTOL.K0039	MgTOL.B1873
MgTOL.K0631	MgTOL.B1873
MgTOL.M0099	MgTOL.B1873
MgTOL.N0863	MgTOL.B1873
MgTOL.N3304	MgTOL.B1873
MgTOL.C0775	MgTOL.B1879
MgTOL.C0369	MgTOL.B1879
MgTOL.D2340	MgTOL.B1879
MgTOL.D0616	MgTOL.B1879
MgTOL.I0586	MgTOL.B1879
MgTOL.J1383	MgTOL.B1879
MgTOL.E0063	MgTOL.B1896
MgTOL.E0611	MgTOL.B1896
MgTOL.I1176	MgTOL.B1896
MgTOL.J0901	MgTOL.B1896
MgTOL.K0309	MgTOL.B1896
MgTOL.L1095	MgTOL.B1896
MgTOL.N0550	MgTOL.B1896
MgTOL.J0401	MgTOL.B1914
MgTOL.K0936	MgTOL.B1914
MgTOL.D0355	MgTOL.C0089
MgTOL.J1446	MgTOL.C0042
MgTOL.K0636	MgTOL.C0042
MgTOL.L1250	MgTOL.C0042
MgTOL.N1278	MgTOL.C0034
MgTOL.D0428	MgTOL.C0018
MgTOL.E0421	MgTOL.C0018
MgTOL.M0965	MgTOL.C0018
MgTOL.B0713	MgTOL.C0016
MgTOL.I1102	MgTOL.C0016
MgTOL.F0358	MgTOL.C0015
MgTOL.J0219	MgTOL.C0015
MgTOL.M0824	MgTOL.C0015
MgTOL.N1520	MgTOL.C0015
MgTOL.N3142	MgTOL.C0015
MgTOL.M0672	MgTOL.C0134
MgTOL.O0681	MgTOL.C0134
MgTOL.D1481	MgTOL.C0141
MgTOL.N0658	MgTOL.C0142
MgTOL.F0701	MgTOL.C0109
MgTOL.J0970	MgTOL.C0109
MgTOL.D1714	MgTOL.C0100
MgTOL.E0826	MgTOL.C0100
MgTOL.J0885	MgTOL.C0100
MgTOL.A0007	MgTOL.C0257
MgTOL.B1125	MgTOL.C0257
MgTOL.B1806	MgTOL.C0257
MgTOL.D0410	MgTOL.C0257
MgTOL.G0172	MgTOL.C0257
MgTOL.L1844	MgTOL.C0257
MgTOL.B0381	MgTOL.C0252
MgTOL.J1857	MgTOL.C0252
MgTOL.B0604	MgTOL.C0240
MgTOL.C0277	MgTOL.C0240
MgTOL.D2053	MgTOL.C0240
MgTOL.D0644	MgTOL.C0240
MgTOL.F0228	MgTOL.C0240
MgTOL.F2117	MgTOL.C0240
MgTOL.H1548	MgTOL.C0240
MgTOL.D2115	MgTOL.C0237
MgTOL.K0507	MgTOL.C0237
MgTOL.L0064	MgTOL.C0237
MgTOL.L0848	MgTOL.C0237
MgTOL.E0309	MgTOL.C0232
MgTOL.I0943	MgTOL.C0232
MgTOL.I0452	MgTOL.C0232
MgTOL.J1351	MgTOL.C0232
MgTOL.H1200	MgTOL.C0231
MgTOL.H1283	MgTOL.C0231
MgTOL.M1416	MgTOL.C0231
MgTOL.M0075	MgTOL.C0231
MgTOL.N2429	MgTOL.C0231
MgTOL.N1512	MgTOL.C0231
MgTOL.A0213	MgTOL.C0267
MgTOL.D0097	MgTOL.C0267
MgTOL.E1473	MgTOL.C0267
MgTOL.M1335	MgTOL.C0267
MgTOL.O1169	MgTOL.C0267
MgTOL.H0597	MgTOL.C0299
MgTOL.E0892	MgTOL.C0298
MgTOL.F1917	MgTOL.C0298
MgTOL.K1401	MgTOL.C0298
MgTOL.L0528	MgTOL.C0298
MgTOL.N2135	MgTOL.C0298
MgTOL.I0675	MgTOL.C0292
MgTOL.E0038	MgTOL.C0098
MgTOL.N3285	MgTOL.C0098
MgTOL.D1885	MgTOL.C0311
MgTOL.D1205	MgTOL.C0311
MgTOL.F0204	MgTOL.C0311
MgTOL.N2593	MgTOL.C0311
MgTOL.H1480	MgTOL.C0309
MgTOL.D1646	MgTOL.C0331
MgTOL.H1472	MgTOL.C0361
MgTOL.N0928	MgTOL.C0361
MgTOL.B1688	MgTOL.C0362
MgTOL.G0554	MgTOL.C0362
MgTOL.H1393	MgTOL.C0362
MgTOL.A0485	MgTOL.C0207
MgTOL.C0191	MgTOL.C0207
MgTOL.G0903	MgTOL.C0207
MgTOL.M0048	MgTOL.C0207
MgTOL.F0637	MgTOL.C0222
MgTOL.H0055	MgTOL.C0222
MgTOL.G0420	MgTOL.C0389
MgTOL.H0917	MgTOL.C0389
MgTOL.A0864	MgTOL.C0392
MgTOL.F0740	MgTOL.C0392
MgTOL.B1454	MgTOL.C0397
MgTOL.F1274	MgTOL.C0401
MgTOL.N0299	MgTOL.C0401
MgTOL.M1240	MgTOL.C0441
MgTOL.D0096	MgTOL.C0458
MgTOL.A0130	MgTOL.C0459
MgTOL.D1752	MgTOL.C0475
MgTOL.I1174	MgTOL.C0475
MgTOL.M1551	MgTOL.C0475
MgTOL.N0211	MgTOL.C0475
MgTOL.A0567	MgTOL.C0491
MgTOL.H1437	MgTOL.C0491
MgTOL.M2105	MgTOL.C0491
MgTOL.H0136	MgTOL.C0514
MgTOL.I0457	MgTOL.C0514
MgTOL.J0764	MgTOL.C0514
MgTOL.K0547	MgTOL.C0514
MgTOL.L1345	MgTOL.C0514
MgTOL.N1242	MgTOL.C0514
MgTOL.N2459	MgTOL.C0514
MgTOL.E0108	MgTOL.C0517
MgTOL.H0739	MgTOL.C0517
MgTOL.J0070	MgTOL.C0517
MgTOL.K1177	MgTOL.C0517
MgTOL.N2609	MgTOL.C0517
MgTOL.H1442	MgTOL.C0522
MgTOL.L0237	MgTOL.C0522
MgTOL.C0984	MgTOL.C0527
MgTOL.C1112	MgTOL.C0527
MgTOL.D0901	MgTOL.C0527
MgTOL.I0068	MgTOL.C0527
MgTOL.M1779	MgTOL.C0527
MgTOL.O0233	MgTOL.C0527
MgTOL.E1257	MgTOL.C0528
MgTOL.N3020	MgTOL.C0528
MgTOL.D1229	MgTOL.C0557
MgTOL.F0986	MgTOL.C0557
MgTOL.D1899	MgTOL.C0584
MgTOL.F0142	MgTOL.C0584
MgTOL.L1047	MgTOL.C0584
MgTOL.F1664	MgTOL.C0639
MgTOL.I0394	MgTOL.C0639
MgTOL.H0462	MgTOL.C0657
MgTOL.H1328	MgTOL.C0657
MgTOL.J1748	MgTOL.C0657
MgTOL.K0693	MgTOL.C0659
MgTOL.N2848	MgTOL.C0659
MgTOL.H1120	MgTOL.C0665
MgTOL.J0216	MgTOL.C0665
MgTOL.M0737	MgTOL.C0665
MgTOL.O0436	MgTOL.C0665
MgTOL.C1307	MgTOL.C0696
MgTOL.D2350	MgTOL.C0696
MgTOL.F1345	MgTOL.C0696
MgTOL.H0768	MgTOL.C0696
MgTOL.I0298	MgTOL.C0696
MgTOL.J0875	MgTOL.C0696
MgTOL.N1116	MgTOL.C0696
MgTOL.B0646	MgTOL.C0706
MgTOL.B1497	MgTOL.C0706
MgTOL.L1182	MgTOL.C0714
MgTOL.A0344	MgTOL.C0715
MgTOL.B0410	MgTOL.C0715
MgTOL.B0016	MgTOL.C0715
MgTOL.B1286	MgTOL.C0715
MgTOL.D1664	MgTOL.C0715
MgTOL.I1146	MgTOL.C0715
MgTOL.J0120	MgTOL.C0715
MgTOL.J1386	MgTOL.C0715
MgTOL.L0667	MgTOL.C0715
MgTOL.J0249	MgTOL.C0730
MgTOL.D0711	MgTOL.C0741
MgTOL.I0815	MgTOL.C0741
MgTOL.M0103	MgTOL.C0741
MgTOL.M1783	MgTOL.C0741
MgTOL.B0094	MgTOL.C0764
MgTOL.B1040	MgTOL.C0764
MgTOL.B0337	MgTOL.C0764
MgTOL.D1780	MgTOL.C0764
MgTOL.F0228	MgTOL.C0764
MgTOL.H2438	MgTOL.C0764
MgTOL.I0025	MgTOL.C0764
MgTOL.M1416	MgTOL.C0764
MgTOL.O0221	MgTOL.C0764
MgTOL.E0759	MgTOL.C0774
MgTOL.F0899	MgTOL.C0774
MgTOL.I0972	MgTOL.C0774
MgTOL.M0683	MgTOL.C0774
MgTOL.M0056	MgTOL.C0774
MgTOL.L0901	MgTOL.C0775
MgTOL.G0030	MgTOL.C0782
MgTOL.H2427	MgTOL.C0782
MgTOL.M1358	MgTOL.C0782
MgTOL.C0741	MgTOL.C0791
MgTOL.K0005	MgTOL.C0791
MgTOL.M1760	MgTOL.C0791
MgTOL.N0435	MgTOL.C0791
MgTOL.M0557	MgTOL.C0921
MgTOL.N1050	MgTOL.C0921
MgTOL.N1019	MgTOL.C0921
MgTOL.C1329	MgTOL.C0941
MgTOL.D0154	MgTOL.C0941
MgTOL.D0531	MgTOL.C0941
MgTOL.L1018	MgTOL.C0941
MgTOL.N1295	MgTOL.C0941
MgTOL.B1226	MgTOL.C0953
MgTOL.B0937	MgTOL.C0953
MgTOL.F0742	MgTOL.C0953
MgTOL.J0226	MgTOL.C0953
MgTOL.N3132	MgTOL.C0953
MgTOL.B0880	MgTOL.C0954
MgTOL.M0787	MgTOL.C0957
MgTOL.M1221	MgTOL.C0957
MgTOL.N2596	MgTOL.C0957
MgTOL.D0075	MgTOL.C0958
MgTOL.J0823	MgTOL.C0965
MgTOL.N2553	MgTOL.C0965
MgTOL.F1467	MgTOL.C0991
MgTOL.L0865	MgTOL.C0991
MgTOL.H0943	MgTOL.C1041
MgTOL.K1234	MgTOL.C1041
MgTOL.N2891	MgTOL.C1041
MgTOL.N2474	MgTOL.C1041
MgTOL.N1041	MgTOL.C1044
MgTOL.B0831	MgTOL.C1075
MgTOL.C0367	MgTOL.C1078
MgTOL.E1601	MgTOL.C1078
MgTOL.F0509	MgTOL.C1078
MgTOL.L1035	MgTOL.C1078
MgTOL.D0044	MgTOL.C1086
MgTOL.F0036	MgTOL.C1086
MgTOL.H0007	MgTOL.C1086
MgTOL.A0917	MgTOL.C1098
MgTOL.G0262	MgTOL.C1098
MgTOL.N1538	MgTOL.C1098
MgTOL.B0845	MgTOL.C1103
MgTOL.D1666	MgTOL.C1103
MgTOL.F1760	MgTOL.C1103
MgTOL.N3356	MgTOL.C1103
MgTOL.C0434	MgTOL.C1111
MgTOL.G0797	MgTOL.C1111
MgTOL.I0538	MgTOL.C1111
MgTOL.I1179	MgTOL.C1111
MgTOL.J1649	MgTOL.C1111
MgTOL.B1114	MgTOL.C1115
MgTOL.H1354	MgTOL.C1115
MgTOL.M0323	MgTOL.C1115
MgTOL.G0461	MgTOL.C1137
MgTOL.G0771	MgTOL.C1137
MgTOL.J1161	MgTOL.C1137
MgTOL.H1244	MgTOL.C1149
MgTOL.N0401	MgTOL.C1149
MgTOL.K0046	MgTOL.C1152
MgTOL.K1059	MgTOL.C1152
MgTOL.E0045	MgTOL.C1153
MgTOL.O0581	MgTOL.C1153
MgTOL.L1317	MgTOL.C1154
MgTOL.D1864	MgTOL.C1155
MgTOL.D0224	MgTOL.C1155
MgTOL.F1111	MgTOL.C1155
MgTOL.H0779	MgTOL.C1155
MgTOL.I0570	MgTOL.C1155
MgTOL.L0969	MgTOL.C1155
MgTOL.L0229	MgTOL.C1155
MgTOL.N1648	MgTOL.C1155
MgTOL.B1201	MgTOL.C1157
MgTOL.F0614	MgTOL.C1157
MgTOL.F0555	MgTOL.C1157
MgTOL.F1787	MgTOL.C1157
MgTOL.K1148	MgTOL.C1157
MgTOL.L1452	MgTOL.C1157
MgTOL.M0309	MgTOL.C1157
MgTOL.M2029	MgTOL.C1157
MgTOL.N2851	MgTOL.C1157
MgTOL.H1102	MgTOL.C1167
MgTOL.M0840	MgTOL.C1167
MgTOL.F0864	MgTOL.C1170
MgTOL.L1752	MgTOL.C1179
MgTOL.I0763	MgTOL.C1199
MgTOL.M0379	MgTOL.C1199
MgTOL.H0359	MgTOL.C1213
MgTOL.A0291	MgTOL.C1217
MgTOL.C0749	MgTOL.C1217
MgTOL.J1866	MgTOL.C1217
MgTOL.N2605	MgTOL.C1217
MgTOL.D0629	MgTOL.C1219
MgTOL.E0676	MgTOL.C1219
MgTOL.F0091	MgTOL.C1219
MgTOL.G0438	MgTOL.C1219
MgTOL.I0473	MgTOL.C1219
MgTOL.J1742	MgTOL.C1219
MgTOL.N2050	MgTOL.C1219
MgTOL.N2282	MgTOL.C1219
MgTOL.A1203	MgTOL.C1230
MgTOL.A0410	MgTOL.C1230
MgTOL.H2193	MgTOL.C1230
MgTOL.K1401	MgTOL.C1230
MgTOL.H2193	MgTOL.C1231
MgTOL.H1746	MgTOL.C1231
MgTOL.C1232	MgTOL.C1234
MgTOL.L0532	MgTOL.C1234
MgTOL.M0950	MgTOL.C1234
MgTOL.N3145	MgTOL.C1234
MgTOL.B0180	MgTOL.C1259
MgTOL.D0214	MgTOL.C1259
MgTOL.L1045	MgTOL.C1259
MgTOL.N1712	MgTOL.C1277
MgTOL.N2277	MgTOL.C1277
MgTOL.N0023	MgTOL.C1339
MgTOL.D1248	MgTOL.C1338
MgTOL.J1017	MgTOL.C1338
MgTOL.L0632	MgTOL.C1338
MgTOL.L0752	MgTOL.C1338
MgTOL.L1640	MgTOL.C1338
MgTOL.A0060	MgTOL.C1329
MgTOL.L0975	MgTOL.C1329
MgTOL.D0214	MgTOL.C1307
MgTOL.H1842	MgTOL.C1305
MgTOL.H1021	MgTOL.C1305
MgTOL.I0420	MgTOL.C1305
MgTOL.J1734	MgTOL.C1305
MgTOL.C0213	MgTOL.C1297
MgTOL.E0961	MgTOL.C1297
MgTOL.F0900	MgTOL.C0086
MgTOL.H1078	MgTOL.C0086
MgTOL.J1068	MgTOL.C0086
MgTOL.L1276	MgTOL.C0086
MgTOL.N2598	MgTOL.C0086
MgTOL.B0533	MgTOL.C0010
MgTOL.D1183	MgTOL.C0010
MgTOL.F0396	MgTOL.C0010
MgTOL.F0566	MgTOL.C0010
MgTOL.F1248	MgTOL.C0010
MgTOL.H2342	MgTOL.C0010
MgTOL.J1918	MgTOL.C0010
MgTOL.L0390	MgTOL.C0010
MgTOL.N2947	MgTOL.C0010
MgTOL.N3283	MgTOL.C0010
MgTOL.I0587	MgTOL.C0037
MgTOL.G0038	MgTOL.C0029
MgTOL.H0670	MgTOL.C0029
MgTOL.J1866	MgTOL.C0029
MgTOL.K0802	MgTOL.C0029
MgTOL.L1737	MgTOL.C0029
MgTOL.B1697	MgTOL.C0022
MgTOL.E1059	MgTOL.C0022
MgTOL.F0091	MgTOL.C0022
MgTOL.J0098	MgTOL.C0022
MgTOL.J0376	MgTOL.C0022
MgTOL.L1468	MgTOL.C0022
MgTOL.A0420	MgTOL.C0021
MgTOL.D1671	MgTOL.C0021
MgTOL.E1045	MgTOL.C0021
MgTOL.G0090	MgTOL.C0021
MgTOL.I1102	MgTOL.C0021
MgTOL.K0172	MgTOL.C0021
MgTOL.N1400	MgTOL.C0021
MgTOL.N1785	MgTOL.C0021
MgTOL.N3311	MgTOL.C0021
MgTOL.D1958	MgTOL.C0165
MgTOL.H1506	MgTOL.C0165
MgTOL.B0305	MgTOL.C0151
MgTOL.E1568	MgTOL.C0151
MgTOL.D1018	MgTOL.C0151
MgTOL.L1267	MgTOL.C0153
MgTOL.K0104	MgTOL.C0125
MgTOL.F1108	MgTOL.C0259
MgTOL.D2216	MgTOL.C0251
MgTOL.C0991	MgTOL.C0244
MgTOL.D0477	MgTOL.C0244
MgTOL.E0803	MgTOL.C0244
MgTOL.F0220	MgTOL.C0244
MgTOL.H2319	MgTOL.C0244
MgTOL.J0830	MgTOL.C0244
MgTOL.K1363	MgTOL.C0244
MgTOL.M0835	MgTOL.C0244
MgTOL.A0510	MgTOL.C0230
MgTOL.C0240	MgTOL.C0230
MgTOL.I0268	MgTOL.C0230
MgTOL.N1546	MgTOL.C0230
MgTOL.N1902	MgTOL.C0230
MgTOL.N2961	MgTOL.C0230
MgTOL.B1779	MgTOL.C0229
MgTOL.H2377	MgTOL.C0229
MgTOL.I0461	MgTOL.C0229
MgTOL.M0488	MgTOL.C0229
MgTOL.B0239	MgTOL.C0277
MgTOL.E0065	MgTOL.C0277
MgTOL.I0816	MgTOL.C0277
MgTOL.K0985	MgTOL.C0095
MgTOL.E0121	MgTOL.C0315
MgTOL.B1244	MgTOL.C0314
MgTOL.B1879	MgTOL.C0369
MgTOL.L1515	MgTOL.C0369
MgTOL.N1661	MgTOL.C0369
MgTOL.A0905	MgTOL.C0371
MgTOL.F1870	MgTOL.C0371
MgTOL.J0901	MgTOL.C0371
MgTOL.N2792	MgTOL.C0371
MgTOL.A0961	MgTOL.C0365
MgTOL.B1040	MgTOL.C0365
MgTOL.B1383	MgTOL.C0365
MgTOL.B0784	MgTOL.C0365
MgTOL.F0350	MgTOL.C0365
MgTOL.N2417	MgTOL.C0365
MgTOL.C1078	MgTOL.C0367
MgTOL.J1162	MgTOL.C0191
MgTOL.A0966	MgTOL.C0213
MgTOL.C1297	MgTOL.C0213
MgTOL.N0712	MgTOL.C0213
MgTOL.C0037	MgTOL.C0190
MgTOL.D2144	MgTOL.C0190
MgTOL.L0791	MgTOL.C0190
MgTOL.B0385	MgTOL.C0358
MgTOL.C0639	MgTOL.C0358
MgTOL.E0894	MgTOL.C0358
MgTOL.F1554	MgTOL.C0358
MgTOL.J1241	MgTOL.C0358
MgTOL.G0027	MgTOL.C0419
MgTOL.E0309	MgTOL.C0434
MgTOL.I0352	MgTOL.C0434
MgTOL.M1574	MgTOL.C0434
MgTOL.N0356	MgTOL.C0434
MgTOL.B0532	MgTOL.C0449
MgTOL.E1420	MgTOL.C0449
MgTOL.M0715	MgTOL.C0449
MgTOL.B1453	MgTOL.C0462
MgTOL.C0463	MgTOL.C0462
MgTOL.C0471	MgTOL.C0462
MgTOL.D0723	MgTOL.C0462
MgTOL.D1887	MgTOL.C0462
MgTOL.F1280	MgTOL.C0462
MgTOL.H1300	MgTOL.C0462
MgTOL.I1131	MgTOL.C0462
MgTOL.L0396	MgTOL.C0462
MgTOL.M2057	MgTOL.C0462
MgTOL.N0227	MgTOL.C0462
MgTOL.N2862	MgTOL.C0462
MgTOL.N0486	MgTOL.C0462
MgTOL.H2549	MgTOL.C0464
MgTOL.M1542	MgTOL.C0464
MgTOL.B0486	MgTOL.C0466
MgTOL.A0816	MgTOL.C0471
MgTOL.C0481	MgTOL.C0471
MgTOL.A0019	MgTOL.C0484
MgTOL.D2190	MgTOL.C0484
MgTOL.F1630	MgTOL.C0484
MgTOL.J1351	MgTOL.C0484
MgTOL.M1063	MgTOL.C0484
MgTOL.J1887	MgTOL.C0485
MgTOL.N1362	MgTOL.C0485
MgTOL.B1453	MgTOL.C0524
MgTOL.I0872	MgTOL.C0524
MgTOL.K0934	MgTOL.C0554
MgTOL.L1200	MgTOL.C0554
MgTOL.M0729	MgTOL.C0554
MgTOL.M1221	MgTOL.C0554
MgTOL.E1627	MgTOL.C0576
MgTOL.A0966	MgTOL.C0577
MgTOL.B1284	MgTOL.C0585
MgTOL.B0444	MgTOL.C0585
MgTOL.D0501	MgTOL.C0585
MgTOL.N1814	MgTOL.C0585
MgTOL.C0459	MgTOL.C0588
MgTOL.F0270	MgTOL.C0588
MgTOL.H1306	MgTOL.C0614
MgTOL.H1483	MgTOL.C0614
MgTOL.J1142	MgTOL.C0614
MgTOL.L0304	MgTOL.C0614
MgTOL.O0233	MgTOL.C0614
MgTOL.L0362	MgTOL.C0630
MgTOL.M0923	MgTOL.C0630
MgTOL.M2023	MgTOL.C0630
MgTOL.N1743	MgTOL.C0630
MgTOL.F0747	MgTOL.C0644
MgTOL.I0573	MgTOL.C0644
MgTOL.L1493	MgTOL.C0644
MgTOL.N0063	MgTOL.C0644
MgTOL.E0652	MgTOL.C0666
MgTOL.N3159	MgTOL.C0666
MgTOL.F1346	MgTOL.C0669
MgTOL.M0743	MgTOL.C0669
MgTOL.N2665	MgTOL.C0669
MgTOL.C0924	MgTOL.C0690
MgTOL.B0878	MgTOL.C0691
MgTOL.B0381	MgTOL.C0699
MgTOL.E0084	MgTOL.C0699
MgTOL.N2072	MgTOL.C0699
MgTOL.B0360	MgTOL.C0700
MgTOL.B1080	MgTOL.C0700
MgTOL.B1535	MgTOL.C0700
MgTOL.D1337	MgTOL.C0700
MgTOL.K0315	MgTOL.C0700
MgTOL.K0844	MgTOL.C0700
MgTOL.N1181	MgTOL.C0700
MgTOL.D0319	MgTOL.C0725
MgTOL.E1357	MgTOL.C0725
MgTOL.F1458	MgTOL.C0725
MgTOL.I0292	MgTOL.C0725
MgTOL.J1882	MgTOL.C0725
MgTOL.J0201	MgTOL.C0725
MgTOL.M0058	MgTOL.C0725
MgTOL.N0407	MgTOL.C0725
MgTOL.O0095	MgTOL.C0725
MgTOL.G0960	MgTOL.C0733
MgTOL.K0134	MgTOL.C0733
MgTOL.N2215	MgTOL.C0733
MgTOL.B1614	MgTOL.C0742
MgTOL.D0481	MgTOL.C0742
MgTOL.N1278	MgTOL.C0749
MgTOL.N1189	MgTOL.C0749
MgTOL.N0132	MgTOL.C0783
MgTOL.D0692	MgTOL.C0841
MgTOL.F1105	MgTOL.C0841
MgTOL.J0153	MgTOL.C0841
MgTOL.D0059	MgTOL.C0856
MgTOL.K0376	MgTOL.C0906
MgTOL.A0567	MgTOL.C0910
MgTOL.F1549	MgTOL.C0910
MgTOL.M0584	MgTOL.C0910
MgTOL.N3143	MgTOL.C0910
MgTOL.B1009	MgTOL.C0924
MgTOL.C0369	MgTOL.C0924
MgTOL.H0430	MgTOL.C0924
MgTOL.H0431	MgTOL.C0924
MgTOL.H0717	MgTOL.C0924
MgTOL.D0896	MgTOL.C0928
MgTOL.N1040	MgTOL.C0928
MgTOL.N2618	MgTOL.C0928
MgTOL.I0160	MgTOL.C0984
MgTOL.K1363	MgTOL.C0984
MgTOL.F0534	MgTOL.C0992
MgTOL.H0189	MgTOL.C0992
MgTOL.J0217	MgTOL.C0992
MgTOL.M1069	MgTOL.C0992
MgTOL.I0142	MgTOL.C1002
MgTOL.K0508	MgTOL.C1016
MgTOL.N0127	MgTOL.C1016
MgTOL.B0821	MgTOL.C1025
MgTOL.B0337	MgTOL.C1025
MgTOL.B1769	MgTOL.C1025
MgTOL.H0896	MgTOL.C1025
MgTOL.N0433	MgTOL.C1025
MgTOL.N3321	MgTOL.C1025
MgTOL.E1205	MgTOL.C1057
MgTOL.F0740	MgTOL.C1057
MgTOL.K0942	MgTOL.C1057
MgTOL.F1872	MgTOL.C1071
MgTOL.L0266	MgTOL.C1071
MgTOL.M0722	MgTOL.C1071
MgTOL.N1546	MgTOL.C1071
MgTOL.E0990	MgTOL.C1080
MgTOL.H1739	MgTOL.C1080
MgTOL.J1452	MgTOL.C1080
MgTOL.K1035	MgTOL.C1080
MgTOL.L0422	MgTOL.C1080
MgTOL.D0924	MgTOL.C1113
MgTOL.D1970	MgTOL.C1113
MgTOL.E1422	MgTOL.C1113
MgTOL.L0655	MgTOL.C1114
MgTOL.M1793	MgTOL.C1147
MgTOL.J1859	MgTOL.C1173
MgTOL.L0796	MgTOL.C1173
MgTOL.L0969	MgTOL.C1173
MgTOL.A0178	MgTOL.C1174
MgTOL.C0953	MgTOL.C1174
MgTOL.F1035	MgTOL.C1174
MgTOL.J0162	MgTOL.C1174
MgTOL.N2174	MgTOL.C1174
MgTOL.E1089	MgTOL.C1185
MgTOL.F1204	MgTOL.C1185
MgTOL.H0033	MgTOL.C1185
MgTOL.J1627	MgTOL.C1185
MgTOL.L0156	MgTOL.C1185
MgTOL.N1662	MgTOL.C1185
MgTOL.B0202	MgTOL.C1187
MgTOL.C0086	MgTOL.C1187
MgTOL.C1114	MgTOL.C1187
MgTOL.D0173	MgTOL.C1187
MgTOL.E0261	MgTOL.C1187
MgTOL.F1199	MgTOL.C1187
MgTOL.H0947	MgTOL.C1187
MgTOL.J0224	MgTOL.C1187
MgTOL.K0075	MgTOL.C1187
MgTOL.K0120	MgTOL.C1187
MgTOL.F0377	MgTOL.C1195
MgTOL.B0176	MgTOL.C1206
MgTOL.H0221	MgTOL.C1206
MgTOL.M1069	MgTOL.C1206
MgTOL.C1232	MgTOL.C1214
MgTOL.E1535	MgTOL.C1214
MgTOL.F0865	MgTOL.C1214
MgTOL.M1254	MgTOL.C1214
MgTOL.E0234	MgTOL.C1222
MgTOL.H0690	MgTOL.C1222
[truncated: 10,394 more rows]
