# Supplementary material for: Machine Learning Inference of Gene Regulatory Networks in Developing Mimulus Seeds
Source: Plants (Basel). 2024 Nov 23;13(23):3297. doi: 10.3390/plants13233297 (PMC11644258; doi:10.3390/plants13233297)
Supplement: Supplementary file 1 [file plants-13-03297-s001.zip › Supplemental_3_GRN_Motifs.xlsx]

## Sheet: GRN1 Motifs
Network Motif ID	Node A	A: TAIR homolog	A: TAIR description	Node B	B: TAIR homolog	B: TAIR description	Node C	C: TAIR homolog	C: TAIR description			MOST COMMON GENES:
164	MgTOL.A0216	AT5G25810	Integrase-type DNA-binding superfamily protein	MgTOL.E1176	0	0	MgTOL.D0280	0	0			N	TOL ID	Arabidopsis homolog	TAIR description
	MgTOL.A0216	AT5G25810	Integrase-type DNA-binding superfamily protein	MgTOL.E1176	0	0	MgTOL.N1558	AT4G01410	Late embryogenesis abundant (LEA) hydroxyproline-rich glycoprotein family			20	MgTOL.L0521	AT5G63790	NAC domain containing protein 102
	MgTOL.A0216	AT5G25810	Integrase-type DNA-binding superfamily protein	MgTOL.E1176	0	0	MgTOL.H0960	AT5G15240	Transmembrane amino acid transporter family protein			20	MgTOL.H1442	AT5G45830	delay of germination 1
	MgTOL.A0216	AT5G25810	Integrase-type DNA-binding superfamily protein	MgTOL.E1176	0	0	MgTOL.J0121	AT5G01300	PEBP (phosphatidylethanolamine-binding protein) family protein			16	MgTOL.M1044
	MgTOL.A0629	0	0	MgTOL.O0866	0	0	MgTOL.E0523	AT1G66140	zinc finger protein 4			15	MgTOL.L0511
	MgTOL.A0629	0	0	MgTOL.H2289	0	0	MgTOL.E0523	AT1G66140	zinc finger protein 4			15	MgTOL.D0718
	MgTOL.A0629	0	0	MgTOL.C0461	0	0	MgTOL.E0523	AT1G66140	zinc finger protein 4			15	MgTOL.B0515
	MgTOL.A0816	AT4G11560	bromo-adjacent homology (BAH) domain-containing protein	MgTOL.N1303	AT2G21050	like AUXIN RESISTANT 2	MgTOL.D0626	0	0			14	MgTOL.H1726	AT5G56220	P-loop containing nucleoside triphosphate hydrolases superfamily protein
	MgTOL.B0515	0	0	MgTOL.M1199	0	0	MgTOL.N2299	0	0			13	MgTOL.M1811	AT4G26770	Phosphatidate cytidylyltransferase family protein
	MgTOL.B0515	0	0	MgTOL.M1199	0	0	MgTOL.N1303	AT2G21050	like AUXIN RESISTANT 2			13	MgTOL.J0175	AT2G38170	cation exchanger 1
	MgTOL.C0816	AT5G42200	RING/U-box superfamily protein	MgTOL.L1626	0	0	MgTOL.I0231	AT1G74680	Exostosin family protein			12	MgTOL.F0867
	MgTOL.C0816	AT5G42200	RING/U-box superfamily protein	MgTOL.L1626	0	0	MgTOL.L0525	AT3G05270	Plant protein of unknown function (DUF869)			11	MgTOL.F0292	AT4G25750	ABC-2 type transporter family protein
	MgTOL.D0718	0	0	MgTOL.N1571	AT1G66960	Terpenoid cyclases family protein	MgTOL.F0855	0	0			10	MgTOL.N0444	AT3G28040	Leucine-rich receptor-like protein kinase family protein
	MgTOL.D0718	0	0	MgTOL.N1571	AT1G66960	Terpenoid cyclases family protein	MgTOL.D0312	0	0			10	MgTOL.K0376	AT3G42565	ECA1 gametogenesis related family protein
	MgTOL.D0718	0	0	MgTOL.L0525	AT3G05270	Plant protein of unknown function (DUF869)	MgTOL.F0855	0	0			10	MgTOL.G0687
	MgTOL.D0718	0	0	MgTOL.L0525	AT3G05270	Plant protein of unknown function (DUF869)	MgTOL.D0312	0	0			10	MgTOL.D0626
	MgTOL.D0718	0	0	MgTOL.K0640	0	0	MgTOL.F0855	0	0			9	MgTOL.K0640
	MgTOL.D0718	0	0	MgTOL.K0640	0	0	MgTOL.D0312	0	0			9	MgTOL.I0357	AT5G15530	biotin carboxyl carrier protein 2
	MgTOL.D0718	0	0	MgTOL.J0773	0	0	MgTOL.F0855	0	0			8	MgTOL.K0999
	MgTOL.D0718	0	0	MgTOL.J0773	0	0	MgTOL.D0312	0	0			8	MgTOL.C0481	AT1G46264	heat shock transcription factor B4
	MgTOL.D0718	0	0	MgTOL.D2250	0	0	MgTOL.F0855	0	0			7	MgTOL.M1199
	MgTOL.D0718	0	0	MgTOL.D2250	0	0	MgTOL.D0312	0	0			7	MgTOL.L0043	AT1G76750	Protein of unknown function (DUF1278)
	MgTOL.D0718	0	0	MgTOL.I0674	0	0	MgTOL.F0855	0	0			7	MgTOL.K1099	AT3G03270	Adenine nucleotide alpha hydrolases-like superfamily protein
	MgTOL.D0718	0	0	MgTOL.I0674	0	0	MgTOL.D0312	0	0			7	MgTOL.F0855
	MgTOL.D0718	0	0	MgTOL.I0231	AT1G74680	Exostosin family protein	MgTOL.F0855	0	0			7	MgTOL.D0312
	MgTOL.D0718	0	0	MgTOL.I0231	AT1G74680	Exostosin family protein	MgTOL.D0312	0	0			6	MgTOL.N1130
	MgTOL.D1177	0	0	MgTOL.E0742	0	0	MgTOL.G1098	0	0			6	MgTOL.M2057	AT2G35640	Homeodomain-like superfamily protein
	MgTOL.D1177	0	0	MgTOL.E0742	0	0	MgTOL.J1733	0	0			6	MgTOL.M1081	AT4G18650	transcription factor-related
	MgTOL.D1177	0	0	MgTOL.E0742	0	0	MgTOL.L0194	0	0			6	MgTOL.H0156	AT3G28150	TRICHOME BIREFRINGENCE-LIKE 22
	MgTOL.D2085	AT5G60740	ABC transporter family protein	MgTOL.I0067	0	0	MgTOL.A0947	0	0			6	MgTOL.E0857	AT1G32450	nitrate transporter 1.5
	MgTOL.D2085	AT5G60740	ABC transporter family protein	MgTOL.I0067	0	0	MgTOL.K0650	0	0			6	MgTOL.D2085	AT5G60740	ABC transporter family protein
	MgTOL.D2085	AT5G60740	ABC transporter family protein	MgTOL.L1274	0	0	MgTOL.A0947	0	0			6	MgTOL.C0906
	MgTOL.D2085	AT5G60740	ABC transporter family protein	MgTOL.L1274	0	0	MgTOL.K0650	0	0			5	MgTOL.N2817	AT5G25420	Xanthine/uracil/vitamin C permease
	MgTOL.F1674	0	0	MgTOL.N1224	0	0	MgTOL.D0267	AT3G63060	EID1-like 3			5	MgTOL.K0535	AT5G19730	Pectin lyase-like superfamily protein
	MgTOL.G0687	0	0	MgTOL.K0640	0	0	MgTOL.H2203	AT1G17100	SOUL heme-binding family protein			5	MgTOL.J1279	AT5G63060	Sec14p-like phosphatidylinositol transfer family protein
	MgTOL.G0687	0	0	MgTOL.K0640	0	0	MgTOL.F0292	AT4G25750	ABC-2 type transporter family protein			5	MgTOL.H1913
	MgTOL.G0687	0	0	MgTOL.K0640	0	0	MgTOL.J0172	0	0			5	MgTOL.E0523	AT1G66140	zinc finger protein 4
	MgTOL.G0687	0	0	MgTOL.K1099	AT3G03270	Adenine nucleotide alpha hydrolases-like superfamily protein	MgTOL.H2203	AT1G17100	SOUL heme-binding family protein			5	MgTOL.C0807	AT1G20160	Subtilisin-like serine endopeptidase family protein
	MgTOL.G0687	0	0	MgTOL.K1099	AT3G03270	Adenine nucleotide alpha hydrolases-like superfamily protein	MgTOL.F0292	AT4G25750	ABC-2 type transporter family protein			4	MgTOL.N1303	AT2G21050	like AUXIN RESISTANT 2
	MgTOL.G0687	0	0	MgTOL.K1099	AT3G03270	Adenine nucleotide alpha hydrolases-like superfamily protein	MgTOL.J0172	0	0			4	MgTOL.J0773
	MgTOL.G1122	0	0	MgTOL.C0287	0	0	MgTOL.E0209	0	0			4	MgTOL.I0231	AT1G74680	Exostosin family protein
	MgTOL.G1122	0	0	MgTOL.C0287	0	0	MgTOL.N3332	AT1G44350	IAA-leucine resistant (ILR)-like gene 6			4	MgTOL.H0794
	MgTOL.G1122	0	0	MgTOL.C0287	0	0	MgTOL.K0401	0	0			4	MgTOL.H0098	AT4G25930	Protein of unknown function (DUF295)
	MgTOL.H1442	AT5G45830	delay of germination 1	MgTOL.L0043	AT1G76750	Protein of unknown function (DUF1278)	MgTOL.N3332	AT1G44350	IAA-leucine resistant (ILR)-like gene 6			4	MgTOL.E1176
	MgTOL.H1442	AT5G45830	delay of germination 1	MgTOL.L0043	AT1G76750	Protein of unknown function (DUF1278)	MgTOL.H0794	0	0			4	MgTOL.A0629
	MgTOL.H1442	AT5G45830	delay of germination 1	MgTOL.L0043	AT1G76750	Protein of unknown function (DUF1278)	MgTOL.I0357	AT5G15530	biotin carboxyl carrier protein 2			4	MgTOL.A0216	AT5G25810	Integrase-type DNA-binding superfamily protein
	MgTOL.H1442	AT5G45830	delay of germination 1	MgTOL.N0444	AT3G28040	Leucine-rich receptor-like protein kinase family protein	MgTOL.N3332	AT1G44350	IAA-leucine resistant (ILR)-like gene 6			3	MgTOL.N3332	AT1G44350	IAA-leucine resistant (ILR)-like gene 6
	MgTOL.H1442	AT5G45830	delay of germination 1	MgTOL.N0444	AT3G28040	Leucine-rich receptor-like protein kinase family protein	MgTOL.H0794	0	0			3	MgTOL.N2299
	MgTOL.H1442	AT5G45830	delay of germination 1	MgTOL.N0444	AT3G28040	Leucine-rich receptor-like protein kinase family protein	MgTOL.I0357	AT5G15530	biotin carboxyl carrier protein 2			3	MgTOL.L1274
	MgTOL.J0175	AT2G38170	cation exchanger 1	MgTOL.M1811	AT4G26770	Phosphatidate cytidylyltransferase family protein	MgTOL.M1138	0	0			3	MgTOL.L0525	AT3G05270	Plant protein of unknown function (DUF869)
	MgTOL.J0773	0	0	MgTOL.D0718	0	0	MgTOL.H0156	AT3G28150	TRICHOME BIREFRINGENCE-LIKE 22			3	MgTOL.K0774	AT5G65510	AINTEGUMENTA-like 7
	MgTOL.J1276	AT1G32710	Cytochrome c oxidase, subunit Vib family protein	MgTOL.E0523	AT1G66140	zinc finger protein 4	MgTOL.N2638	AT2G28490	RmlC-like cupins superfamily protein			3	MgTOL.J1276	AT1G32710	Cytochrome c oxidase, subunit Vib family protein
	MgTOL.J1276	AT1G32710	Cytochrome c oxidase, subunit Vib family protein	MgTOL.E0523	AT1G66140	zinc finger protein 4	MgTOL.F0024	AT3G26790	AP2/B3-like transcriptional factor family protein			3	MgTOL.I0067
	MgTOL.K0999	0	0	MgTOL.M1081	AT4G18650	transcription factor-related	MgTOL.C0906	0	0			3	MgTOL.H0960	AT5G15240	Transmembrane amino acid transporter family protein
	MgTOL.K0999	0	0	MgTOL.M1081	AT4G18650	transcription factor-related	MgTOL.I0357	AT5G15530	biotin carboxyl carrier protein 2			3	MgTOL.H0851
	MgTOL.K0999	0	0	MgTOL.M1081	AT4G18650	transcription factor-related	MgTOL.D0620	AT5G12460	Protein of unknown function (DUF604)			3	MgTOL.G1122
	MgTOL.K0999	0	0	MgTOL.M1081	AT4G18650	transcription factor-related	MgTOL.F2005	AT3G54940	Papain family cysteine protease			3	MgTOL.E0742
	MgTOL.K0999	0	0	MgTOL.M1081	AT4G18650	transcription factor-related	MgTOL.H1442	AT5G45830	delay of germination 1			3	MgTOL.D1257
	MgTOL.M1199	0	0	MgTOL.B0515	0	0	MgTOL.N0444	AT3G28040	Leucine-rich receptor-like protein kinase family protein			3	MgTOL.D1177
	MgTOL.M1199	0	0	MgTOL.B0515	0	0	MgTOL.F0292	AT4G25750	ABC-2 type transporter family protein			3	MgTOL.C0287
	MgTOL.L0511	0	0	MgTOL.K1099	AT3G03270	Adenine nucleotide alpha hydrolases-like superfamily protein	MgTOL.H0156	AT3G28150	TRICHOME BIREFRINGENCE-LIKE 22			3	MgTOL.B0399
	MgTOL.L0511	0	0	MgTOL.K1099	AT3G03270	Adenine nucleotide alpha hydrolases-like superfamily protein	MgTOL.B0399	0	0			3	MgTOL.A0816	AT4G11560	bromo-adjacent homology (BAH) domain-containing protein
	MgTOL.L0511	0	0	MgTOL.K1099	AT3G03270	Adenine nucleotide alpha hydrolases-like superfamily protein	MgTOL.K0535	AT5G19730	Pectin lyase-like superfamily protein			2	MgTOL.O0866
	MgTOL.L0511	0	0	MgTOL.K0640	0	0	MgTOL.H0156	AT3G28150	TRICHOME BIREFRINGENCE-LIKE 22			2	MgTOL.N2043
	MgTOL.L0511	0	0	MgTOL.K0640	0	0	MgTOL.B0399	0	0			2	MgTOL.N1818	AT1G09750	Eukaryotic aspartyl protease family protein
	MgTOL.L0511	0	0	MgTOL.K0640	0	0	MgTOL.K0535	AT5G19730	Pectin lyase-like superfamily protein			2	MgTOL.N1571	AT1G66960	Terpenoid cyclases family protein
	MgTOL.L0511	0	0	MgTOL.J1279	AT5G63060	Sec14p-like phosphatidylinositol transfer family protein	MgTOL.B0399	0	0			2	MgTOL.L1626
	MgTOL.L0511	0	0	MgTOL.J1279	AT5G63060	Sec14p-like phosphatidylinositol transfer family protein	MgTOL.K0535	AT5G19730	Pectin lyase-like superfamily protein			2	MgTOL.K0650
	MgTOL.L0511	0	0	MgTOL.J1279	AT5G63060	Sec14p-like phosphatidylinositol transfer family protein	MgTOL.G0687	0	0			2	MgTOL.K0470
	MgTOL.L0521	AT5G63790	NAC domain containing protein 102	MgTOL.D1257	0	0	MgTOL.H1913	0	0			2	MgTOL.K0401
	MgTOL.L0521	AT5G63790	NAC domain containing protein 102	MgTOL.D1257	0	0	MgTOL.N1130	0	0			2	MgTOL.J0172
	MgTOL.L0521	AT5G63790	NAC domain containing protein 102	MgTOL.D1257	0	0	MgTOL.C0481	AT1G46264	heat shock transcription factor B4			2	MgTOL.I0969
	MgTOL.L0521	AT5G63790	NAC domain containing protein 102	MgTOL.E0857	AT1G32450	nitrate transporter 1.5	MgTOL.H1913	0	0			2	MgTOL.I0674
	MgTOL.L0521	AT5G63790	NAC domain containing protein 102	MgTOL.E0857	AT1G32450	nitrate transporter 1.5	MgTOL.N1130	0	0			2	MgTOL.H2203	AT1G17100	SOUL heme-binding family protein
	MgTOL.L0521	AT5G63790	NAC domain containing protein 102	MgTOL.C0807	AT1G20160	Subtilisin-like serine endopeptidase family protein	MgTOL.H1913	0	0			2	MgTOL.H0724
	MgTOL.L0521	AT5G63790	NAC domain containing protein 102	MgTOL.C0807	AT1G20160	Subtilisin-like serine endopeptidase family protein	MgTOL.N1130	0	0			2	MgTOL.D2250
	MgTOL.L0521	AT5G63790	NAC domain containing protein 102	MgTOL.M2057	AT2G35640	Homeodomain-like superfamily protein	MgTOL.N1130	0	0			2	MgTOL.C0816	AT5G42200	RING/U-box superfamily protein
	MgTOL.M1044	0	0	MgTOL.F0867	0	0	MgTOL.N1303	AT2G21050	like AUXIN RESISTANT 2			2	MgTOL.B1553	AT2G44990	carotenoid cleavage dioxygenase 7
	MgTOL.M1044	0	0	MgTOL.F0867	0	0	MgTOL.N1130	0	0			2	MgTOL.A0947
	MgTOL.M1044	0	0	MgTOL.F0867	0	0	MgTOL.L1272	AT1G10640	Pectin lyase-like superfamily protein			1	MgTOL.O1065
	MgTOL.M1044	0	0	MgTOL.F0867	0	0	MgTOL.N2299	0	0			1	MgTOL.N3223	AT1G20190	expansin 11
	MgTOL.M1044	0	0	MgTOL.F0867	0	0	MgTOL.C0807	AT1G20160	Subtilisin-like serine endopeptidase family protein			1	MgTOL.N2638	AT2G28490	RmlC-like cupins superfamily protein
	MgTOL.M1044	0	0	MgTOL.F0867	0	0	MgTOL.K0470	0	0			1	MgTOL.N1558	AT4G01410	Late embryogenesis abundant (LEA) hydroxyproline-rich glycoprotein family
	MgTOL.M1044	0	0	MgTOL.F0867	0	0	MgTOL.H0098	AT4G25930	Protein of unknown function (DUF295)			1	MgTOL.N1224
	MgTOL.M1081	AT4G18650	transcription factor-related	MgTOL.K0999	0	0	MgTOL.K0535	AT5G19730	Pectin lyase-like superfamily protein			1	MgTOL.M1138
	MgTOL.M2057	AT2G35640	Homeodomain-like superfamily protein	MgTOL.L0521	AT5G63790	NAC domain containing protein 102	MgTOL.H0851	0	0			1	MgTOL.L1272	AT1G10640	Pectin lyase-like superfamily protein
	MgTOL.N0444	AT3G28040	Leucine-rich receptor-like protein kinase family protein	MgTOL.H1442	AT5G45830	delay of germination 1	MgTOL.F0292	AT4G25750	ABC-2 type transporter family protein			1	MgTOL.L0194
	MgTOL.N1818	AT1G09750	Eukaryotic aspartyl protease family protein	MgTOL.I1030	AT3G16490	IQ-domain 26	MgTOL.N3223	AT1G20190	expansin 11			1	MgTOL.K1010
	MgTOL.L0043	AT1G76750	Protein of unknown function (DUF1278)	MgTOL.H1442	AT5G45830	delay of germination 1	MgTOL.A0816	AT4G11560	bromo-adjacent homology (BAH) domain-containing protein			1	MgTOL.J1733
	MgTOL.O0866	0	0	MgTOL.A0629	0	0	MgTOL.J1276	AT1G32710	Cytochrome c oxidase, subunit Vib family protein			1	MgTOL.J1325	AT5G35110	(1 of 1) PTHR35121:SF2 - GB
	MgTOL.E0857	AT1G32450	nitrate transporter 1.5	MgTOL.L0521	AT5G63790	NAC domain containing protein 102	MgTOL.H0851	0	0			1	MgTOL.J0121	AT5G01300	PEBP (phosphatidylethanolamine-binding protein) family protein
	MgTOL.E0857	AT1G32450	nitrate transporter 1.5	MgTOL.L0521	AT5G63790	NAC domain containing protein 102	MgTOL.F0961	AT3G52770	protein binding			1	MgTOL.I1030	AT3G16490	IQ-domain 26
	MgTOL.H1726	AT5G56220	P-loop containing nucleoside triphosphate hydrolases superfamily protein	MgTOL.K0376	AT3G42565	ECA1 gametogenesis related family protein	MgTOL.N0444	AT3G28040	Leucine-rich receptor-like protein kinase family protein			1	MgTOL.H2289
	MgTOL.H1726	AT5G56220	P-loop containing nucleoside triphosphate hydrolases superfamily protein	MgTOL.K0376	AT3G42565	ECA1 gametogenesis related family protein	MgTOL.I0231	AT1G74680	Exostosin family protein			1	MgTOL.G1098
	MgTOL.H1726	AT5G56220	P-loop containing nucleoside triphosphate hydrolases superfamily protein	MgTOL.K0376	AT3G42565	ECA1 gametogenesis related family protein	MgTOL.F0292	AT4G25750	ABC-2 type transporter family protein			1	MgTOL.F2005	AT3G54940	Papain family cysteine protease
	MgTOL.H1726	AT5G56220	P-loop containing nucleoside triphosphate hydrolases superfamily protein	MgTOL.K0376	AT3G42565	ECA1 gametogenesis related family protein	MgTOL.N1818	AT1G09750	Eukaryotic aspartyl protease family protein			1	MgTOL.F1674
	MgTOL.H1726	AT5G56220	P-loop containing nucleoside triphosphate hydrolases superfamily protein	MgTOL.K0376	AT3G42565	ECA1 gametogenesis related family protein	MgTOL.H0851	0	0			1	MgTOL.F1173	AT3G48980	Arabidopsis thaliana protein of unknown function (DUF821)
	MgTOL.H1726	AT5G56220	P-loop containing nucleoside triphosphate hydrolases superfamily protein	MgTOL.K0376	AT3G42565	ECA1 gametogenesis related family protein	MgTOL.L0043	AT1G76750	Protein of unknown function (DUF1278)			1	MgTOL.F0961	AT3G52770	protein binding
	MgTOL.H1726	AT5G56220	P-loop containing nucleoside triphosphate hydrolases superfamily protein	MgTOL.K0376	AT3G42565	ECA1 gametogenesis related family protein	MgTOL.J0773	0	0			1	MgTOL.F0377	AT1G63240
	MgTOL.H1726	AT5G56220	P-loop containing nucleoside triphosphate hydrolases superfamily protein	MgTOL.K0376	AT3G42565	ECA1 gametogenesis related family protein	MgTOL.H0794	0	0			1	MgTOL.F0024	AT3G26790	AP2/B3-like transcriptional factor family protein
	Node A			Node B			Node C
166	MgTOL.M1044	0	0	MgTOL.F0867	0	0	MgTOL.B0515	0	0			1	MgTOL.E0209
	MgTOL.F0867	0	0	MgTOL.M1044	0	0	MgTOL.B0515	0	0			1	MgTOL.D2379
	MgTOL.M1811	AT4G26770	Phosphatidate cytidylyltransferase family protein	MgTOL.J0175	AT2G38170	cation exchanger 1	MgTOL.B1553	AT2G44990	carotenoid cleavage dioxygenase 7			1	MgTOL.D0620	AT5G12460	Protein of unknown function (DUF604)
	MgTOL.J0175	AT2G38170	cation exchanger 1	MgTOL.M1811	AT4G26770	Phosphatidate cytidylyltransferase family protein	MgTOL.B1553	AT2G44990	carotenoid cleavage dioxygenase 7			1	MgTOL.D0280
	MgTOL.E0857	AT1G32450	nitrate transporter 1.5	MgTOL.L0521	AT5G63790	NAC domain containing protein 102	MgTOL.C0481	AT1G46264	heat shock transcription factor B4			1	MgTOL.D0267	AT3G63060	EID1-like 3
	MgTOL.M2057	AT2G35640	Homeodomain-like superfamily protein	MgTOL.L0521	AT5G63790	NAC domain containing protein 102	MgTOL.C0481	AT1G46264	heat shock transcription factor B4			1	MgTOL.C0461
	MgTOL.L0521	AT5G63790	NAC domain containing protein 102	MgTOL.M2057	AT2G35640	Homeodomain-like superfamily protein	MgTOL.C0481	AT1G46264	heat shock transcription factor B4
	MgTOL.L0521	AT5G63790	NAC domain containing protein 102	MgTOL.E0857	AT1G32450	nitrate transporter 1.5	MgTOL.C0481	AT1G46264	heat shock transcription factor B4
	MgTOL.L0521	AT5G63790	NAC domain containing protein 102	MgTOL.C0807	AT1G20160	Subtilisin-like serine endopeptidase family protein	MgTOL.C0481	AT1G46264	heat shock transcription factor B4
	MgTOL.C0807	AT1G20160	Subtilisin-like serine endopeptidase family protein	MgTOL.L0521	AT5G63790	NAC domain containing protein 102	MgTOL.C0481	AT1G46264	heat shock transcription factor B4
	MgTOL.M1044	0	0	MgTOL.F0867	0	0	MgTOL.D0626	0	0
	MgTOL.B0515	0	0	MgTOL.M1199	0	0	MgTOL.D0626	0	0
	MgTOL.M1199	0	0	MgTOL.B0515	0	0	MgTOL.D0626	0	0
	MgTOL.F0867	0	0	MgTOL.M1044	0	0	MgTOL.D0626	0	0
	MgTOL.J1279	AT5G63060	Sec14p-like phosphatidylinositol transfer family protein	MgTOL.L0511	0	0	MgTOL.H0156	AT3G28150	TRICHOME BIREFRINGENCE-LIKE 22
	MgTOL.L0511	0	0	MgTOL.J1279	AT5G63060	Sec14p-like phosphatidylinositol transfer family protein	MgTOL.H0156	AT3G28150	TRICHOME BIREFRINGENCE-LIKE 22
	MgTOL.J0175	AT2G38170	cation exchanger 1	MgTOL.M1811	AT4G26770	Phosphatidate cytidylyltransferase family protein	MgTOL.H0960	AT5G15240	Transmembrane amino acid transporter family protein
	MgTOL.M1811	AT4G26770	Phosphatidate cytidylyltransferase family protein	MgTOL.J0175	AT2G38170	cation exchanger 1	MgTOL.H0960	AT5G15240	Transmembrane amino acid transporter family protein
	MgTOL.M1811	AT4G26770	Phosphatidate cytidylyltransferase family protein	MgTOL.J0175	AT2G38170	cation exchanger 1	MgTOL.H1442	AT5G45830	delay of germination 1
	MgTOL.J0175	AT2G38170	cation exchanger 1	MgTOL.M1811	AT4G26770	Phosphatidate cytidylyltransferase family protein	MgTOL.H1442	AT5G45830	delay of germination 1
	MgTOL.H1726	AT5G56220	P-loop containing nucleoside triphosphate hydrolases superfamily protein	MgTOL.K0376	AT3G42565	ECA1 gametogenesis related family protein	MgTOL.H1442	AT5G45830	delay of germination 1
	MgTOL.K0376	AT3G42565	ECA1 gametogenesis related family protein	MgTOL.H1726	AT5G56220	P-loop containing nucleoside triphosphate hydrolases superfamily protein	MgTOL.H1442	AT5G45830	delay of germination 1
	MgTOL.M2057	AT2G35640	Homeodomain-like superfamily protein	MgTOL.L0521	AT5G63790	NAC domain containing protein 102	MgTOL.H1913	0	0
	MgTOL.L0521	AT5G63790	NAC domain containing protein 102	MgTOL.M2057	AT2G35640	Homeodomain-like superfamily protein	MgTOL.H1913	0	0
	MgTOL.M1811	AT4G26770	Phosphatidate cytidylyltransferase family protein	MgTOL.J0175	AT2G38170	cation exchanger 1	MgTOL.I0357	AT5G15530	biotin carboxyl carrier protein 2
	MgTOL.J0175	AT2G38170	cation exchanger 1	MgTOL.M1811	AT4G26770	Phosphatidate cytidylyltransferase family protein	MgTOL.I0357	AT5G15530	biotin carboxyl carrier protein 2
	MgTOL.J0175	AT2G38170	cation exchanger 1	MgTOL.M1811	AT4G26770	Phosphatidate cytidylyltransferase family protein	MgTOL.N2817	AT5G25420	Xanthine/uracil/vitamin C permease
	MgTOL.M1811	AT4G26770	Phosphatidate cytidylyltransferase family protein	MgTOL.J0175	AT2G38170	cation exchanger 1	MgTOL.N2817	AT5G25420	Xanthine/uracil/vitamin C permease
	Node A			Node B			Node C
38	MgTOL.F0377	AT1G63240	0	MgTOL.K0470	0	0	MgTOL.A0816	AT4G11560	bromo-adjacent homology (BAH) domain-containing protein
	MgTOL.M1044	0	0	MgTOL.H0098	AT4G25930	Protein of unknown function (DUF295)	MgTOL.B0515	0	0
	MgTOL.L0521	AT5G63790	NAC domain containing protein 102	MgTOL.N1130	0	0	MgTOL.C0481	AT1G46264	heat shock transcription factor B4
	MgTOL.M1044	0	0	MgTOL.H0098	AT4G25930	Protein of unknown function (DUF295)	MgTOL.D0626	0	0
	MgTOL.M1044	0	0	MgTOL.B0515	0	0	MgTOL.D0626	0	0
	MgTOL.K0401	0	0	MgTOL.B0515	0	0	MgTOL.D0626	0	0
	MgTOL.H0098	AT4G25930	Protein of unknown function (DUF295)	MgTOL.B0515	0	0	MgTOL.D0626	0	0
	MgTOL.F0867	0	0	MgTOL.B0515	0	0	MgTOL.D0626	0	0
	MgTOL.C0906	0	0	MgTOL.H1726	AT5G56220	P-loop containing nucleoside triphosphate hydrolases superfamily protein	MgTOL.F0292	AT4G25750	ABC-2 type transporter family protein
	MgTOL.H1726	AT5G56220	P-loop containing nucleoside triphosphate hydrolases superfamily protein	MgTOL.N0444	AT3G28040	Leucine-rich receptor-like protein kinase family protein	MgTOL.F0292	AT4G25750	ABC-2 type transporter family protein
	MgTOL.M1199	0	0	MgTOL.N0444	AT3G28040	Leucine-rich receptor-like protein kinase family protein	MgTOL.F0292	AT4G25750	ABC-2 type transporter family protein
	MgTOL.N2817	AT5G25420	Xanthine/uracil/vitamin C permease	MgTOL.C0906	0	0	MgTOL.F0292	AT4G25750	ABC-2 type transporter family protein
	MgTOL.J1325	AT5G35110	(1 of 1) PTHR35121:SF2 - GB	MgTOL.C0906	0	0	MgTOL.F0292	AT4G25750	ABC-2 type transporter family protein
	MgTOL.O1065	0	0	MgTOL.C0906	0	0	MgTOL.F0292	AT4G25750	ABC-2 type transporter family protein
	MgTOL.D2379	0	0	MgTOL.L0511	0	0	MgTOL.G0687	0	0
	MgTOL.M1811	AT4G26770	Phosphatidate cytidylyltransferase family protein	MgTOL.N2817	AT5G25420	Xanthine/uracil/vitamin C permease	MgTOL.H1442	AT5G45830	delay of germination 1
	MgTOL.J0175	AT2G38170	cation exchanger 1	MgTOL.N2817	AT5G25420	Xanthine/uracil/vitamin C permease	MgTOL.H1442	AT5G45830	delay of germination 1
	MgTOL.K0999	0	0	MgTOL.C0906	0	0	MgTOL.I0357	AT5G15530	biotin carboxyl carrier protein 2
	MgTOL.M1811	AT4G26770	Phosphatidate cytidylyltransferase family protein	MgTOL.H1442	AT5G45830	delay of germination 1	MgTOL.I0357	AT5G15530	biotin carboxyl carrier protein 2
	MgTOL.J0175	AT2G38170	cation exchanger 1	MgTOL.H1442	AT5G45830	delay of germination 1	MgTOL.I0357	AT5G15530	biotin carboxyl carrier protein 2
	MgTOL.K0999	0	0	MgTOL.H1442	AT5G45830	delay of germination 1	MgTOL.I0357	AT5G15530	biotin carboxyl carrier protein 2
	MgTOL.L0511	0	0	MgTOL.H0156	AT3G28150	TRICHOME BIREFRINGENCE-LIKE 22	MgTOL.K0535	AT5G19730	Pectin lyase-like superfamily protein
	MgTOL.I0969	0	0	MgTOL.K0774	AT5G65510	AINTEGUMENTA-like 7	MgTOL.K1010	0	0
	MgTOL.H1726	AT5G56220	P-loop containing nucleoside triphosphate hydrolases superfamily protein	MgTOL.L0043	AT1G76750	Protein of unknown function (DUF1278)	MgTOL.N0444	AT3G28040	Leucine-rich receptor-like protein kinase family protein
	MgTOL.M1044	0	0	MgTOL.B0515	0	0	MgTOL.N1303	AT2G21050	like AUXIN RESISTANT 2
	MgTOL.I0969	0	0	MgTOL.K0774	AT5G65510	AINTEGUMENTA-like 7	MgTOL.N2043	0	0
	MgTOL.F1173	AT3G48980	Arabidopsis thaliana protein of unknown function (DUF821)	MgTOL.K0774	AT5G65510	AINTEGUMENTA-like 7	MgTOL.N2043	0	0
	MgTOL.H1726	AT5G56220	P-loop containing nucleoside triphosphate hydrolases superfamily protein	MgTOL.H1442	AT5G45830	delay of germination 1	MgTOL.H0794	0	0
	MgTOL.M1044	0	0	MgTOL.B0515	0	0	MgTOL.N2299	0	0
	Node A			Node B			Node C
174	MgTOL.L0043	AT1G76750	Protein of unknown function (DUF1278)	MgTOL.H1442	AT5G45830	delay of germination 1	MgTOL.N0444	AT3G28040	Leucine-rich receptor-like protein kinase family protein
	MgTOL.D2085	AT5G60740	ABC transporter family protein	MgTOL.I0067	0	0	MgTOL.H0724	0	0
	MgTOL.L0511	0	0	MgTOL.K0640	0	0	MgTOL.G0687	0	0
	MgTOL.L0511	0	0	MgTOL.K1099	AT3G03270	Adenine nucleotide alpha hydrolases-like superfamily protein	MgTOL.G0687	0	0
	MgTOL.D2085	AT5G60740	ABC transporter family protein	MgTOL.L1274	0	0	MgTOL.H0724	0	0

## Sheet: GRN2 Motifs
Network Motif ID	Node A	A: TAIR homolog	A: TAIR description	Node B	B: TAIR homolog	B: TAIR description	Node C	C: TAIR homolog	C: TAIR description			MOST COMMON GENES:
166	MgTOL.I0600	AT5G50600	hydroxysteroid dehydrogenase 1	MgTOL.A1059	0	0	MgTOL.G0483	AT3G23430	phosphate 1			N	TOL ID	Arabidopsis homolog	TAIR description
	MgTOL.A1059	0	0	MgTOL.I0600	AT5G50600	hydroxysteroid dehydrogenase 1	MgTOL.G0483	AT3G23430	phosphate 1			8	MgTOL.N3332	AT1G44350	IAA-leucine resistant (ILR)-like gene 6
	MgTOL.D2250	0	0	MgTOL.N1571	AT1G66960	Terpenoid cyclases family protein	MgTOL.H0156	AT3G28150	TRICHOME BIREFRINGENCE-LIKE 22			8	MgTOL.N1571	AT1G66960	Terpenoid cyclases family protein
	MgTOL.N1571	AT1G66960	Terpenoid cyclases family protein	MgTOL.D2250	0	0	MgTOL.H0156	AT3G28150	TRICHOME BIREFRINGENCE-LIKE 22			8	MgTOL.D2250
	MgTOL.J0476	0	0	MgTOL.L1540	AT3G53160	UDP-glucosyl transferase 73C7	MgTOL.L0181	AT2G23110	Late embryogenesis abundant protein, group 6			7	MgTOL.K1010
	MgTOL.L1540	AT3G53160	UDP-glucosyl transferase 73C7	MgTOL.J0476	0	0	MgTOL.L0181	AT2G23110	Late embryogenesis abundant protein, group 6			6	MgTOL.K0774	AT5G65510	AINTEGUMENTA-like 7
	MgTOL.N1579	AT3G61680	alpha/beta-Hydrolases superfamily protein	MgTOL.C0399	0	0	MgTOL.A0274	0	0			6	MgTOL.D0312
	MgTOL.C0399	0	0	MgTOL.N1579	AT3G61680	alpha/beta-Hydrolases superfamily protein	MgTOL.A0274	0	0			6	MgTOL.C0807	AT1G20160	Subtilisin-like serine endopeptidase family protein
	MgTOL.N1130	0	0	MgTOL.C0807	AT1G20160	Subtilisin-like serine endopeptidase family protein	MgTOL.J0175	AT2G38170	cation exchanger 1			5	MgTOL.I0600	AT5G50600	hydroxysteroid dehydrogenase 1
	MgTOL.C0807	AT1G20160	Subtilisin-like serine endopeptidase family protein	MgTOL.N1130	0	0	MgTOL.J0175	AT2G38170	cation exchanger 1			5	MgTOL.F0292	AT4G25750	ABC-2 type transporter family protein
	MgTOL.F0292	AT4G25750	ABC-2 type transporter family protein	MgTOL.C0906	0	0	MgTOL.H1726	AT5G56220	P-loop containing nucleoside triphosphate hydrolases superfamily protein			5	MgTOL.E0972
	MgTOL.C0906	0	0	MgTOL.F0292	AT4G25750	ABC-2 type transporter family protein	MgTOL.H1726	AT5G56220	P-loop containing nucleoside triphosphate hydrolases superfamily protein			4	MgTOL.O1184	AT3G47380	Plant invertase/pectin methylesterase inhibitor superfamily protein
	MgTOL.M1567	AT2G31957	low-molecular-weight cysteine-rich 75	MgTOL.D0838	AT2G30300	Major facilitator superfamily protein	MgTOL.M1031	0	0			4	MgTOL.N2817	AT5G25420	Xanthine/uracil/vitamin C permease
	MgTOL.D0838	AT2G30300	Major facilitator superfamily protein	MgTOL.M1567	AT2G31957	low-molecular-weight cysteine-rich 75	MgTOL.M1031	0	0			4	MgTOL.J1894	AT5G06760	Late Embryogenesis Abundant 4-5
	MgTOL.D1073	AT1G52560	HSP20-like chaperones superfamily protein	MgTOL.J0172	0	0	MgTOL.D2379	0	0			4	MgTOL.J1322
	MgTOL.J0172	0	0	MgTOL.D1073	AT1G52560	HSP20-like chaperones superfamily protein	MgTOL.D2379	0	0			4	MgTOL.H0713
	MgTOL.E1308	AT1G32560	Late embryogenesis abundant protein, group 1 protein	MgTOL.D0280	0	0	MgTOL.F0521	AT5G62420	NAD(P)-linked oxidoreductase superfamily protein			4	MgTOL.H0098	AT4G25930	Protein of unknown function (DUF295)
	MgTOL.D0280	0	0	MgTOL.E1308	AT1G32560	Late embryogenesis abundant protein, group 1 protein	MgTOL.F0521	AT5G62420	NAD(P)-linked oxidoreductase superfamily protein			3	MgTOL.L1446	AT3G09530	exocyst subunit exo70 family protein H3
	MgTOL.D0431	AT4G28520	cruciferin 3	MgTOL.J1894	AT5G06760	Late Embryogenesis Abundant 4-5	MgTOL.I0868	AT3G15670	Late embryogenesis abundant protein (LEA) family protein			3	MgTOL.H1726	AT5G56220	P-loop containing nucleoside triphosphate hydrolases superfamily protein
	MgTOL.J1894	AT5G06760	Late Embryogenesis Abundant 4-5	MgTOL.D0431	AT4G28520	cruciferin 3	MgTOL.I0868	AT3G15670	Late embryogenesis abundant protein (LEA) family protein			3	MgTOL.G0122	AT5G49130	MATE efflux family protein
	MgTOL.F0292	AT4G25750	ABC-2 type transporter family protein	MgTOL.D0626	0	0	MgTOL.G0122	AT5G49130	MATE efflux family protein			3	MgTOL.G0011	AT1G48130	1-cysteine peroxiredoxin 1
	MgTOL.D0626	0	0	MgTOL.F0292	AT4G25750	ABC-2 type transporter family protein	MgTOL.G0122	AT5G49130	MATE efflux family protein			3	MgTOL.F1173	AT3G48980	Arabidopsis thaliana protein of unknown function (DUF821)
	MgTOL.H0713	0	0	MgTOL.I0357	AT5G15530	biotin carboxyl carrier protein 2	MgTOL.F1173	AT3G48980	Arabidopsis thaliana protein of unknown function (DUF821)			3	MgTOL.D0626
	MgTOL.I0357	AT5G15530	biotin carboxyl carrier protein 2	MgTOL.H0713	0	0	MgTOL.F1173	AT3G48980	Arabidopsis thaliana protein of unknown function (DUF821)			3	MgTOL.C0906
	MgTOL.E0972	0	0	MgTOL.O1184	AT3G47380	Plant invertase/pectin methylesterase inhibitor superfamily protein	MgTOL.E1303	AT5G45310	0			3	MgTOL.B1676
	MgTOL.O1184	AT3G47380	Plant invertase/pectin methylesterase inhibitor superfamily protein	MgTOL.E0972	0	0	MgTOL.E1303	AT5G45310	0			2	MgTOL.N2205	AT3G54700	phosphate transporter 1;7
	MgTOL.E0742	0	0	MgTOL.I0852	AT3G15720	Pectin lyase-like superfamily protein	MgTOL.A0284	0	0			2	MgTOL.N1579	AT3G61680	alpha/beta-Hydrolases superfamily protein
	MgTOL.I0852	AT3G15720	Pectin lyase-like superfamily protein	MgTOL.E0742	0	0	MgTOL.A0284	0	0			2	MgTOL.N1303	AT2G21050	like AUXIN RESISTANT 2
	MgTOL.I0600	AT5G50600	hydroxysteroid dehydrogenase 1	MgTOL.G0011	AT1G48130	1-cysteine peroxiredoxin 1	MgTOL.E1152	AT1G64110	P-loop containing nucleoside triphosphate hydrolases superfamily protein			2	MgTOL.N1130
	MgTOL.G0011	AT1G48130	1-cysteine peroxiredoxin 1	MgTOL.I0600	AT5G50600	hydroxysteroid dehydrogenase 1	MgTOL.E1152	AT1G64110	P-loop containing nucleoside triphosphate hydrolases superfamily protein			2	MgTOL.M1856
	MgTOL.N2817	AT5G25420	Xanthine/uracil/vitamin C permease	MgTOL.J1325	AT5G35110	(1 of 1) PTHR35121:SF2 - GB	MgTOL.E1127	0	0			2	MgTOL.M1567	AT2G31957	low-molecular-weight cysteine-rich 75
	MgTOL.J1325	AT5G35110	(1 of 1) PTHR35121:SF2 - GB	MgTOL.N2817	AT5G25420	Xanthine/uracil/vitamin C permease	MgTOL.E1127	0	0			2	MgTOL.M1031
	MgTOL.O1184	AT3G47380	Plant invertase/pectin methylesterase inhibitor superfamily protein	MgTOL.L1272	AT1G10640	Pectin lyase-like superfamily protein	MgTOL.N1303	AT2G21050	like AUXIN RESISTANT 2			2	MgTOL.L1540	AT3G53160	UDP-glucosyl transferase 73C7
	MgTOL.L1272	AT1G10640	Pectin lyase-like superfamily protein	MgTOL.O1184	AT3G47380	Plant invertase/pectin methylesterase inhibitor superfamily protein	MgTOL.N1303	AT2G21050	like AUXIN RESISTANT 2			2	MgTOL.L1272	AT1G10640	Pectin lyase-like superfamily protein
												2	MgTOL.L0181	AT2G23110	Late embryogenesis abundant protein, group 6
	Node A			Node B			Node C					2	MgTOL.J1325	AT5G35110	(1 of 1) PTHR35121:SF2 - GB
174	MgTOL.E1042	AT4G11720	hapless 2	MgTOL.E0167	AT1G60420	DC1 domain-containing protein	MgTOL.J0435	0	0			2	MgTOL.J1323
	MgTOL.J0552	0	0	MgTOL.M1714	0	0	MgTOL.C0847	0	0			2	MgTOL.J0476
	MgTOL.N2817	AT5G25420	Xanthine/uracil/vitamin C permease	MgTOL.F0292	AT4G25750	ABC-2 type transporter family protein	MgTOL.D0626	0	0			2	MgTOL.J0175	AT2G38170	cation exchanger 1
	MgTOL.C0906	0	0	MgTOL.K0376	AT3G42565	ECA1 gametogenesis related family protein	MgTOL.H1726	AT5G56220	P-loop containing nucleoside triphosphate hydrolases superfamily protein			2	MgTOL.J0172
	MgTOL.H2134	AT3G14440	nine-cis-epoxycarotenoid dioxygenase 3	MgTOL.J1322	0	0	MgTOL.D1381	0	0			2	MgTOL.I0868	AT3G15670	Late embryogenesis abundant protein (LEA) family protein
	MgTOL.M0032	0	0	MgTOL.K1306	AT3G27660	oleosin 4	MgTOL.F2032	0	0			2	MgTOL.I0852	AT3G15720	Pectin lyase-like superfamily protein
	MgTOL.J1323	0	0	MgTOL.H2134	AT3G14440	nine-cis-epoxycarotenoid dioxygenase 3	MgTOL.J1322	0	0			2	MgTOL.I0674
	MgTOL.N0174	0	0	MgTOL.C0218	0	0	MgTOL.J1733	0	0			2	MgTOL.I0357	AT5G15530	biotin carboxyl carrier protein 2
	MgTOL.N3332	AT1G44350	IAA-leucine resistant (ILR)-like gene 6	MgTOL.K1010	0	0	MgTOL.N2043	0	0			2	MgTOL.H2134	AT3G14440	nine-cis-epoxycarotenoid dioxygenase 3
												2	MgTOL.H1715	AT3G12960
	Node A			Node B			Node C					2	MgTOL.H1442	AT5G45830	delay of germination 1
38	MgTOL.H1367	0	0	MgTOL.D1398	AT3G18010	WUSCHEL related homeobox 1	MgTOL.C1341	AT1G71250	GDSL-like Lipase/Acylhydrolase superfamily protein			2	MgTOL.H0794
	MgTOL.J1323	0	0	MgTOL.J1322	0	0	MgTOL.M0785	AT5G53950	NAC (No Apical Meristem) domain transcriptional regulator superfamily protein			2	MgTOL.H0156	AT3G28150	TRICHOME BIREFRINGENCE-LIKE 22
	MgTOL.B0911	AT1G09380	nodulin MtN21 /EamA-like transporter family protein	MgTOL.B0966	AT3G62550	Adenine nucleotide alpha hydrolases-like superfamily protein	MgTOL.N0334	AT1G04670	0			2	MgTOL.G0483	AT3G23430	phosphate 1
	MgTOL.H1715	AT3G12960	0	MgTOL.B1676	0	0	MgTOL.F0417	0	0			2	MgTOL.F0567	AT4G25140	oleosin 1
	MgTOL.B1676	0	0	MgTOL.F0417	0	0	MgTOL.H0086	AT3G27660	oleosin 4			2	MgTOL.F0521	AT5G62420	NAD(P)-linked oxidoreductase superfamily protein
	MgTOL.C0807	AT1G20160	Subtilisin-like serine endopeptidase family protein	MgTOL.H1442	AT5G45830	delay of germination 1	MgTOL.A0816	AT4G11560	bromo-adjacent homology (BAH) domain-containing protein			2	MgTOL.F0417
	MgTOL.C0807	AT1G20160	Subtilisin-like serine endopeptidase family protein	MgTOL.H0098	AT4G25930	Protein of unknown function (DUF295)	MgTOL.B0515	0	0			2	MgTOL.E1308	AT1G32560	Late embryogenesis abundant protein, group 1 protein
	MgTOL.C0807	AT1G20160	Subtilisin-like serine endopeptidase family protein	MgTOL.N2205	AT3G54700	phosphate transporter 1;7	MgTOL.H0098	AT4G25930	Protein of unknown function (DUF295)			2	MgTOL.E1303	AT5G45310
	MgTOL.C0807	AT1G20160	Subtilisin-like serine endopeptidase family protein	MgTOL.K0470	0	0	MgTOL.H0098	AT4G25930	Protein of unknown function (DUF295)			2	MgTOL.E1152	AT1G64110	P-loop containing nucleoside triphosphate hydrolases superfamily protein
	MgTOL.C1295	AT4G10020	hydroxysteroid dehydrogenase 5	MgTOL.N2638	AT2G28490	RmlC-like cupins superfamily protein	MgTOL.N2581	0	0			2	MgTOL.E1127
	MgTOL.H0713	0	0	MgTOL.N0369	AT5G18990	Pectin lyase-like superfamily protein	MgTOL.H1480	AT1G28370	ERF domain protein 11			2	MgTOL.E0742
	MgTOL.H2203	AT1G17100	SOUL heme-binding family protein	MgTOL.L1446	AT3G09530	exocyst subunit exo70 family protein H3	MgTOL.J1600	0	0			2	MgTOL.D2379
	MgTOL.L1446	AT3G09530	exocyst subunit exo70 family protein H3	MgTOL.D0134	0	0	MgTOL.M0715	AT1G06340	Plant Tudor-like protein			2	MgTOL.D1073	AT1G52560	HSP20-like chaperones superfamily protein
	MgTOL.D0430	0	0	MgTOL.N1594	0	0	MgTOL.J0357	0	0			2	MgTOL.D0838	AT2G30300	Major facilitator superfamily protein
	MgTOL.I0674	0	0	MgTOL.D0718	0	0	MgTOL.O0198	0	0			2	MgTOL.D0718
	MgTOL.H0713	0	0	MgTOL.D1189	0	0	MgTOL.F1173	AT3G48980	Arabidopsis thaliana protein of unknown function (DUF821)			2	MgTOL.D0431	AT4G28520	cruciferin 3
	MgTOL.N2205	AT3G54700	phosphate transporter 1;7	MgTOL.K0650	0	0	MgTOL.L1274	0	0			2	MgTOL.D0280
	MgTOL.H0794	0	0	MgTOL.E0972	0	0	MgTOL.L0043	AT1G76750	Protein of unknown function (DUF1278)			2	MgTOL.C0399
	MgTOL.E0972	0	0	MgTOL.H1580	0	0	MgTOL.N3206	AT4G36040	Chaperone DnaJ-domain superfamily protein			2	MgTOL.A1059
	MgTOL.G0122	AT5G49130	MATE efflux family protein	MgTOL.N0336	AT4G13710	Pectin lyase-like superfamily protein	MgTOL.E1280	0	0			2	MgTOL.A0284
	MgTOL.J1322	0	0	MgTOL.M1543	AT2G21820	0	MgTOL.N0118	0	0			2	MgTOL.A0274
	MgTOL.M1856	0	0	MgTOL.G0011	AT1G48130	1-cysteine peroxiredoxin 1	MgTOL.F0567	AT4G25140	oleosin 1			1	MgTOL.O0198
	MgTOL.J1894	AT5G06760	Late Embryogenesis Abundant 4-5	MgTOL.M1856	0	0	MgTOL.F0567	AT4G25140	oleosin 1			1	MgTOL.N3206	AT4G36040	Chaperone DnaJ-domain superfamily protein
	MgTOL.N3332	AT1G44350	IAA-leucine resistant (ILR)-like gene 6	MgTOL.G0365	0	0	MgTOL.L1446	AT3G09530	exocyst subunit exo70 family protein H3			1	MgTOL.N2638	AT2G28490	RmlC-like cupins superfamily protein
	MgTOL.H0098	AT4G25930	Protein of unknown function (DUF295)	MgTOL.M1044	0	0	MgTOL.F0867	0	0			1	MgTOL.N2581
	MgTOL.N2817	AT5G25420	Xanthine/uracil/vitamin C permease	MgTOL.K0538	0	0	MgTOL.B1630	0	0			1	MgTOL.N2043
	MgTOL.H0877	AT5G08770	0	MgTOL.I0787	0	0	MgTOL.D0267	AT3G63060	EID1-like 3			1	MgTOL.N1594
	MgTOL.H0794	0	0	MgTOL.H1442	AT5G45830	delay of germination 1	MgTOL.E0972	0	0			1	MgTOL.N0369	AT5G18990	Pectin lyase-like superfamily protein
	MgTOL.J1894	AT5G06760	Late Embryogenesis Abundant 4-5	MgTOL.H1715	AT3G12960	0	MgTOL.B1676	0	0			1	MgTOL.N0336	AT4G13710	Pectin lyase-like superfamily protein
	MgTOL.I0600	AT5G50600	hydroxysteroid dehydrogenase 1	MgTOL.M0003	AT1G31160	HISTIDINE TRIAD NUCLEOTIDE-BINDING 2	MgTOL.A0203	AT5G25840	Protein of unknown function (DUF1677)			1	MgTOL.N0334	AT1G04670
	MgTOL.L0525	AT3G05270	Plant protein of unknown function (DUF869)	MgTOL.I0674	0	0	MgTOL.D0718	0	0			1	MgTOL.N0174
												1	MgTOL.N0118
	Node A			Node B			Node C					1	MgTOL.M1714
238	MgTOL.D0312	0	0	MgTOL.N1571	AT1G66960	Terpenoid cyclases family protein	MgTOL.D2250	0	0			1	MgTOL.M1543	AT2G21820
	MgTOL.D0312	0	0	MgTOL.D2250	0	0	MgTOL.N1571	AT1G66960	Terpenoid cyclases family protein			1	MgTOL.M1044
	MgTOL.K1010	0	0	MgTOL.K0774	AT5G65510	AINTEGUMENTA-like 7	MgTOL.N3332	AT1G44350	IAA-leucine resistant (ILR)-like gene 6			1	MgTOL.M0785	AT5G53950	NAC (No Apical Meristem) domain transcriptional regulator superfamily protein
	MgTOL.K1010	0	0	MgTOL.N3332	AT1G44350	IAA-leucine resistant (ILR)-like gene 6	MgTOL.K0774	AT5G65510	AINTEGUMENTA-like 7			1	MgTOL.M0715	AT1G06340	Plant Tudor-like protein
	MgTOL.D2250	0	0	MgTOL.N1571	AT1G66960	Terpenoid cyclases family protein	MgTOL.D0312	0	0			1	MgTOL.M0032
	MgTOL.D2250	0	0	MgTOL.D0312	0	0	MgTOL.N1571	AT1G66960	Terpenoid cyclases family protein			1	MgTOL.M0003	AT1G31160	HISTIDINE TRIAD NUCLEOTIDE-BINDING 2
	MgTOL.N1571	AT1G66960	Terpenoid cyclases family protein	MgTOL.D0312	0	0	MgTOL.D2250	0	0			1	MgTOL.L1274
	MgTOL.N1571	AT1G66960	Terpenoid cyclases family protein	MgTOL.D2250	0	0	MgTOL.D0312	0	0			1	MgTOL.L0525	AT3G05270	Plant protein of unknown function (DUF869)
	MgTOL.N3332	AT1G44350	IAA-leucine resistant (ILR)-like gene 6	MgTOL.K1010	0	0	MgTOL.K0774	AT5G65510	AINTEGUMENTA-like 7			1	MgTOL.L0043	AT1G76750	Protein of unknown function (DUF1278)
	MgTOL.N3332	AT1G44350	IAA-leucine resistant (ILR)-like gene 6	MgTOL.K0774	AT5G65510	AINTEGUMENTA-like 7	MgTOL.K1010	0	0			1	MgTOL.K1306	AT3G27660	oleosin 4
	MgTOL.K0774	AT5G65510	AINTEGUMENTA-like 7	MgTOL.N3332	AT1G44350	IAA-leucine resistant (ILR)-like gene 6	MgTOL.K1010	0	0			1	MgTOL.K0650
	MgTOL.K0774	AT5G65510	AINTEGUMENTA-like 7	MgTOL.K1010	0	0	MgTOL.N3332	AT1G44350	IAA-leucine resistant (ILR)-like gene 6			1	MgTOL.K0538
												1	MgTOL.K0470
												1	MgTOL.K0376	AT3G42565	ECA1 gametogenesis related family protein
												1	MgTOL.J1733
												1	MgTOL.J1600
												1	MgTOL.J0552
												1	MgTOL.J0435
												1	MgTOL.J0357
												1	MgTOL.I0787
												1	MgTOL.H2203	AT1G17100	SOUL heme-binding family protein
												1	MgTOL.H1580
												1	MgTOL.H1480	AT1G28370	ERF domain protein 11
												1	MgTOL.H1367
												1	MgTOL.H0877	AT5G08770
												1	MgTOL.H0086	AT3G27660	oleosin 4
												1	MgTOL.G0365
												1	MgTOL.F2032
												1	MgTOL.F0867
												1	MgTOL.E1280
												1	MgTOL.E1042	AT4G11720	hapless 2
												1	MgTOL.E0167	AT1G60420	DC1 domain-containing protein
												1	MgTOL.D1398	AT3G18010	WUSCHEL related homeobox 1
												1	MgTOL.D1381
												1	MgTOL.D1189
												1	MgTOL.D0430
												1	MgTOL.D0267	AT3G63060	EID1-like 3
												1	MgTOL.D0134
												1	MgTOL.C1341	AT1G71250	GDSL-like Lipase/Acylhydrolase superfamily protein
												1	MgTOL.C1295	AT4G10020	hydroxysteroid dehydrogenase 5
												1	MgTOL.C0847
												1	MgTOL.C0218
												1	MgTOL.B1630
												1	MgTOL.B0966	AT3G62550	Adenine nucleotide alpha hydrolases-like superfamily protein
												1	MgTOL.B0911	AT1G09380	nodulin MtN21 /EamA-like transporter family protein
												1	MgTOL.B0515
												1	MgTOL.A0816	AT4G11560	bromo-adjacent homology (BAH) domain-containing protein
												1	MgTOL.A0203	AT5G25840	Protein of unknown function (DUF1677)

## Sheet: GRN3 Motifs
Network Motif ID	Node A	A: TAIR homolog	A: TAIR description	Node B	B: TAIR homolog	B: TAIR description	Node C	C: TAIR homolog	C: TAIR description			MOST COMMON GENES:
ID: 166	MgTOL.M0220	AT2G30900	TRICHOME BIREFRINGENCE-LIKE 43	MgTOL.D1041	0	0	MgTOL.A0026	AT5G11130	Exostosin family protein			N	TOL ID	Arabidopsis homolog	TAIR description
	MgTOL.M0220	AT2G30900	TRICHOME BIREFRINGENCE-LIKE 43	MgTOL.E1530	0	0	MgTOL.A0026	AT5G11130	Exostosin family protein			548	MgTOL.E1405	AT5G11540	D-arabinono-1	4-lactone oxidase family protein
	MgTOL.M0220	AT2G30900	TRICHOME BIREFRINGENCE-LIKE 43	MgTOL.G0217	0	0	MgTOL.A0026	AT5G11130	Exostosin family protein			498	MgTOL.H0995
	MgTOL.J1733	0	0	MgTOL.D1044	0	0	MgTOL.A0026	AT5G11130	Exostosin family protein			482	MgTOL.J1733
	MgTOL.J1733	0	0	MgTOL.O0880	AT2G44570	glycosyl hydrolase 9B12	MgTOL.A0026	AT5G11130	Exostosin family protein			423	MgTOL.H1205	AT2G32280	Protein of unknown function (DUF1218)
	MgTOL.J1733	0	0	MgTOL.H0995	0	0	MgTOL.A0026	AT5G11130	Exostosin family protein			421	MgTOL.I0701	AT1G09360	Plant invertase/pectin methylesterase inhibitor superfamily protein
	MgTOL.H0995	0	0	MgTOL.H0513	0	0	MgTOL.A0026	AT5G11130	Exostosin family protein			397	MgTOL.L1160
	MgTOL.H0995	0	0	MgTOL.J1733	0	0	MgTOL.A0026	AT5G11130	Exostosin family protein			396	MgTOL.A0833
	MgTOL.H0513	0	0	MgTOL.H0995	0	0	MgTOL.A0026	AT5G11130	Exostosin family protein			389	MgTOL.N0174
	MgTOL.G0217	0	0	MgTOL.M0220	AT2G30900	TRICHOME BIREFRINGENCE-LIKE 43	MgTOL.A0026	AT5G11130	Exostosin family protein			388	MgTOL.J1275
	MgTOL.E1530	0	0	MgTOL.M0220	AT2G30900	TRICHOME BIREFRINGENCE-LIKE 43	MgTOL.A0026	AT5G11130	Exostosin family protein			343	MgTOL.D1471	AT1G74110	cytochrome P450	family 78	subfamily A	polypeptide 10
	MgTOL.E1530	0	0	MgTOL.D1041	0	0	MgTOL.A0026	AT5G11130	Exostosin family protein			334	MgTOL.M1130
	MgTOL.O0880	AT2G44570	glycosyl hydrolase 9B12	MgTOL.J1733	0	0	MgTOL.A0026	AT5G11130	Exostosin family protein			325	MgTOL.L1580
	MgTOL.O0880	AT2G44570	glycosyl hydrolase 9B12	MgTOL.D1044	0	0	MgTOL.A0026	AT5G11130	Exostosin family protein			324	MgTOL.H0360
	MgTOL.D1044	0	0	MgTOL.J1733	0	0	MgTOL.A0026	AT5G11130	Exostosin family protein			313	MgTOL.N2119	AT5G19260	Protein of unknown function (DUF3049)
	MgTOL.D1044	0	0	MgTOL.O0880	AT2G44570	glycosyl hydrolase 9B12	MgTOL.A0026	AT5G11130	Exostosin family protein			302	MgTOL.E1539	AT4G32100	Beta-1	3-N-Acetylglucosaminyltransferase family protein
	MgTOL.D1041	0	0	MgTOL.M0220	AT2G30900	TRICHOME BIREFRINGENCE-LIKE 43	MgTOL.A0026	AT5G11130	Exostosin family protein			296	MgTOL.G1200	AT4G24974	Plant self-incompatibility protein S1 family
	MgTOL.D1041	0	0	MgTOL.E1530	0	0	MgTOL.A0026	AT5G11130	Exostosin family protein			293	MgTOL.K0109
	MgTOL.L1533	0	0	MgTOL.N1662	AT1G06170	basic helix-loop-helix (bHLH) DNA-binding superfamily protein	MgTOL.A0041	AT4G32290	Core-2/I-branching beta-1			277	MgTOL.N2353
	MgTOL.L1533	0	0	MgTOL.G1285	AT1G52820	2-oxoglutarate (2OG) and Fe(II)-dependent oxygenase superfamily protein	MgTOL.A0041	AT4G32290	Core-2/I-branching beta-1			274	MgTOL.G1030	AT3G10460	Plant self-incompatibility protein S1 family
	MgTOL.L1533	0	0	MgTOL.L0194	0	0	MgTOL.A0041	AT4G32290	Core-2/I-branching beta-1			273	MgTOL.F2059
	MgTOL.L1533	0	0	MgTOL.D1176	0	0	MgTOL.A0041	AT4G32290	Core-2/I-branching beta-1			272	MgTOL.D1892
	MgTOL.L1533	0	0	MgTOL.I0002	0	0	MgTOL.A0041	AT4G32290	Core-2/I-branching beta-1			271	MgTOL.O0880	AT2G44570	glycosyl hydrolase 9B12
	MgTOL.L0194	0	0	MgTOL.I0002	0	0	MgTOL.A0041	AT4G32290	Core-2/I-branching beta-1			268	MgTOL.H0513
	MgTOL.L0194	0	0	MgTOL.D1176	0	0	MgTOL.A0041	AT4G32290	Core-2/I-branching beta-1			267	MgTOL.F1331
	MgTOL.L0194	0	0	MgTOL.G1285	AT1G52820	2-oxoglutarate (2OG) and Fe(II)-dependent oxygenase superfamily protein	MgTOL.A0041	AT4G32290	Core-2/I-branching beta-1			258	MgTOL.F0935	AT3G54260	TRICHOME BIREFRINGENCE-LIKE 36
	MgTOL.L0194	0	0	MgTOL.L1533	0	0	MgTOL.A0041	AT4G32290	Core-2/I-branching beta-1			253	MgTOL.D1044
	MgTOL.D1176	0	0	MgTOL.L1533	0	0	MgTOL.A0041	AT4G32290	Core-2/I-branching beta-1			251	MgTOL.G1195	AT4G24974	Plant self-incompatibility protein S1 family
	MgTOL.D1176	0	0	MgTOL.I0002	0	0	MgTOL.A0041	AT4G32290	Core-2/I-branching beta-1			247	MgTOL.K0260	AT5G57800	Fatty acid hydroxylase superfamily
	MgTOL.D1176	0	0	MgTOL.L0194	0	0	MgTOL.A0041	AT4G32290	Core-2/I-branching beta-1			246	MgTOL.M0403	AT1G05260	Peroxidase superfamily protein
	MgTOL.N1662	AT1G06170	basic helix-loop-helix (bHLH) DNA-binding superfamily protein	MgTOL.I0002	0	0	MgTOL.A0041	AT4G32290	Core-2/I-branching beta-1			235	MgTOL.D1745
	MgTOL.N1662	AT1G06170	basic helix-loop-helix (bHLH) DNA-binding superfamily protein	MgTOL.L1533	0	0	MgTOL.A0041	AT4G32290	Core-2/I-branching beta-1			229	MgTOL.N1160
	MgTOL.I0002	0	0	MgTOL.L1533	0	0	MgTOL.A0041	AT4G32290	Core-2/I-branching beta-1			229	MgTOL.A0026	AT5G11130	Exostosin family protein
	MgTOL.I0002	0	0	MgTOL.N1662	AT1G06170	basic helix-loop-helix (bHLH) DNA-binding superfamily protein	MgTOL.A0041	AT4G32290	Core-2/I-branching beta-1			223	MgTOL.F1775
	MgTOL.I0002	0	0	MgTOL.D1176	0	0	MgTOL.A0041	AT4G32290	Core-2/I-branching beta-1			218	MgTOL.F1317
	MgTOL.I0002	0	0	MgTOL.H2355	0	0	MgTOL.A0041	AT4G32290	Core-2/I-branching beta-1			214	MgTOL.I0468	AT3G18180	Glycosyltransferase family 61 protein
	MgTOL.I0002	0	0	MgTOL.G1285	AT1G52820	2-oxoglutarate (2OG) and Fe(II)-dependent oxygenase superfamily protein	MgTOL.A0041	AT4G32290	Core-2/I-branching beta-1			212	MgTOL.K1372	AT5G14130	Peroxidase superfamily protein
	MgTOL.I0002	0	0	MgTOL.L0194	0	0	MgTOL.A0041	AT4G32290	Core-2/I-branching beta-1			211	MgTOL.F0954
	MgTOL.H2355	0	0	MgTOL.G1285	AT1G52820	2-oxoglutarate (2OG) and Fe(II)-dependent oxygenase superfamily protein	MgTOL.A0041	AT4G32290	Core-2/I-branching beta-1			211	MgTOL.D0947	AT1G72610	germin-like protein 1
	MgTOL.H2355	0	0	MgTOL.I0002	0	0	MgTOL.A0041	AT4G32290	Core-2/I-branching beta-1			210	MgTOL.H2416	AT4G29035	Plant self-incompatibility protein S1 family
	MgTOL.G1285	AT1G52820	2-oxoglutarate (2OG) and Fe(II)-dependent oxygenase superfamily protein	MgTOL.I0002	0	0	MgTOL.A0041	AT4G32290	Core-2/I-branching beta-1			202	MgTOL.H1365	AT1G30080	Glycosyl hydrolase superfamily protein
	MgTOL.G1285	AT1G52820	2-oxoglutarate (2OG) and Fe(II)-dependent oxygenase superfamily protein	MgTOL.H2355	0	0	MgTOL.A0041	AT4G32290	Core-2/I-branching beta-1			200	MgTOL.F1985	AT1G04645	Plant self-incompatibility protein S1 family
	MgTOL.G1285	AT1G52820	2-oxoglutarate (2OG) and Fe(II)-dependent oxygenase superfamily protein	MgTOL.L0194	0	0	MgTOL.A0041	AT4G32290	Core-2/I-branching beta-1			198	MgTOL.N2369
	MgTOL.G1285	AT1G52820	2-oxoglutarate (2OG) and Fe(II)-dependent oxygenase superfamily protein	MgTOL.L1533	0	0	MgTOL.A0041	AT4G32290	Core-2/I-branching beta-1			195	MgTOL.H2415	AT4G29035	Plant self-incompatibility protein S1 family
	MgTOL.J0864	0	0	MgTOL.H0574	0	0	MgTOL.A0107	AT5G26170	WRKY DNA-binding protein 50			187	MgTOL.H1681	AT2G31957	low-molecular-weight cysteine-rich 75
	MgTOL.H0574	0	0	MgTOL.J0864	0	0	MgTOL.A0107	AT5G26170	WRKY DNA-binding protein 50			169	MgTOL.M2051
	MgTOL.F0427	0	0	MgTOL.B1157	0	0	MgTOL.O1087	AT5G42380	calmodulin like 37			167	MgTOL.D1091
	MgTOL.B1157	0	0	MgTOL.F0427	0	0	MgTOL.O1087	AT5G42380	calmodulin like 37			166	MgTOL.E1302	AT5G45320	(1 of 50) PF03168 - Late embryogenesis abundant protein
	MgTOL.J0525	AT3G53250	SAUR-like auxin-responsive protein family	MgTOL.H0610	AT5G53820	Late embryogenesis abundant protein (LEA) family protein	MgTOL.A0128	0	0			165	MgTOL.M1567	AT2G31957	low-molecular-weight cysteine-rich 75
	MgTOL.H0610	AT5G53820	Late embryogenesis abundant protein (LEA) family protein	MgTOL.J0525	AT3G53250	SAUR-like auxin-responsive protein family	MgTOL.A0128	0	0			162	MgTOL.H1564	AT4G05220	Late embryogenesis abundant (LEA) hydroxyproline-rich glycoprotein family
	MgTOL.N2949	AT4G08570	Heavy metal transport/detoxification superfamily protein	MgTOL.I0892	0	0	MgTOL.A0176	0	0			152	MgTOL.I0002
	MgTOL.I0892	0	0	MgTOL.N2949	AT4G08570	Heavy metal transport/detoxification superfamily protein	MgTOL.A0176	0	0			150	MgTOL.N0336	AT4G13710	Pectin lyase-like superfamily protein
	MgTOL.J1493	0	0	MgTOL.C0847	0	0	MgTOL.A0241	0	0			147	MgTOL.N2049
	MgTOL.C0847	0	0	MgTOL.J1493	0	0	MgTOL.A0241	0	0			147	MgTOL.A0507
	MgTOL.C0922	AT1G76952	inflorescence deficient in abscission (IDA)-like 5	MgTOL.B0475	AT2G14620	xyloglucan endotransglucosylase/hydrolase 10	MgTOL.A0493	0	0			144	MgTOL.I0844	AT1G15360	Integrase-type DNA-binding superfamily protein
	MgTOL.B0475	AT2G14620	xyloglucan endotransglucosylase/hydrolase 10	MgTOL.C0922	AT1G76952	inflorescence deficient in abscission (IDA)-like 5	MgTOL.A0493	0	0			141	MgTOL.M0220	AT2G30900	TRICHOME BIREFRINGENCE-LIKE 43
	MgTOL.L0207	0	0	MgTOL.D0524	AT3G07070	Protein kinase superfamily protein	MgTOL.A0505	0	0			136	MgTOL.J0894	AT3G12470	Polynucleotidyl transferase	ribonuclease H-like superfamily protein
	MgTOL.D0524	AT3G07070	Protein kinase superfamily protein	MgTOL.L0207	0	0	MgTOL.A0505	0	0			135	MgTOL.M1133
	MgTOL.L1160	0	0	MgTOL.H1205	AT2G32280	Protein of unknown function (DUF1218)	MgTOL.A0833	0	0			133	MgTOL.G0217
	MgTOL.H2415	AT4G29035	Plant self-incompatibility protein S1 family	MgTOL.G1030	AT3G10460	Plant self-incompatibility protein S1 family	MgTOL.A0833	0	0			129	MgTOL.F0291
	MgTOL.H2415	AT4G29035	Plant self-incompatibility protein S1 family	MgTOL.F2059	0	0	MgTOL.A0833	0	0			127	MgTOL.L1227	AT1G24030	Protein kinase superfamily protein
	MgTOL.H1205	AT2G32280	Protein of unknown function (DUF1218)	MgTOL.L1160	0	0	MgTOL.A0833	0	0			123	MgTOL.H2355
	MgTOL.G1030	AT3G10460	Plant self-incompatibility protein S1 family	MgTOL.F2059	0	0	MgTOL.A0833	0	0			123	MgTOL.C0460
	MgTOL.G1030	AT3G10460	Plant self-incompatibility protein S1 family	MgTOL.H2415	AT4G29035	Plant self-incompatibility protein S1 family	MgTOL.A0833	0	0			122	MgTOL.D0745	AT1G10610	basic helix-loop-helix (bHLH) DNA-binding superfamily protein
	MgTOL.F2059	0	0	MgTOL.H2415	AT4G29035	Plant self-incompatibility protein S1 family	MgTOL.A0833	0	0			119	MgTOL.N0489	AT5G42710
	MgTOL.F2059	0	0	MgTOL.G1030	AT3G10460	Plant self-incompatibility protein S1 family	MgTOL.A0833	0	0			118	MgTOL.O0879	AT2G44570	glycosyl hydrolase 9B12
	MgTOL.M0353	AT5G61160	anthocyanin 5-aromatic acyltransferase 1	MgTOL.J1362	0	0	MgTOL.A1158	0	0			116	MgTOL.I1038	AT1G51920	(1 of 5) PTHR36328:SF1 - CRYPTDIN PROTEIN-LIKE PROTEIN
	MgTOL.J1362	0	0	MgTOL.M0353	AT5G61160	anthocyanin 5-aromatic acyltransferase 1	MgTOL.A1158	0	0			114	MgTOL.K1330	AT5G14360	Ubiquitin-like superfamily protein
	MgTOL.N0174	0	0	MgTOL.I0701	AT1G09360	Plant invertase/pectin methylesterase inhibitor superfamily protein	MgTOL.A1182	0	0			113	MgTOL.N2855	AT1G58340	MATE efflux family protein
	MgTOL.N0174	0	0	MgTOL.J1275	0	0	MgTOL.A1182	0	0			110	MgTOL.J1490	AT4G30380	Barwin-related endoglucanase
	MgTOL.N0174	0	0	MgTOL.K0260	AT5G57800	Fatty acid hydroxylase superfamily	MgTOL.A1182	0	0			105	MgTOL.H1860
	MgTOL.K0260	AT5G57800	Fatty acid hydroxylase superfamily	MgTOL.N0174	0	0	MgTOL.A1182	0	0			105	MgTOL.E1566	AT3G18260	Reticulon family protein
	MgTOL.K0260	AT5G57800	Fatty acid hydroxylase superfamily	MgTOL.I0701	AT1G09360	Plant invertase/pectin methylesterase inhibitor superfamily protein	MgTOL.A1182	0	0			99	MgTOL.L0098	AT2G22170	Lipase/lipooxygenase	PLAT/LH2 family protein
	MgTOL.K0260	AT5G57800	Fatty acid hydroxylase superfamily	MgTOL.J1275	0	0	MgTOL.A1182	0	0			97	MgTOL.M0656
	MgTOL.J1275	0	0	MgTOL.K0260	AT5G57800	Fatty acid hydroxylase superfamily	MgTOL.A1182	0	0			97	MgTOL.F1014
	MgTOL.J1275	0	0	MgTOL.N0174	0	0	MgTOL.A1182	0	0			95	MgTOL.N3196	AT1G75720	Plant protein of unknown function (DUF827)
	MgTOL.J1275	0	0	MgTOL.I0701	AT1G09360	Plant invertase/pectin methylesterase inhibitor superfamily protein	MgTOL.A1182	0	0			92	MgTOL.K0301
	MgTOL.I0701	AT1G09360	Plant invertase/pectin methylesterase inhibitor superfamily protein	MgTOL.J1275	0	0	MgTOL.A1182	0	0			91	MgTOL.F1013	AT1G26797	Plant self-incompatibility protein S1 family
	MgTOL.I0701	AT1G09360	Plant invertase/pectin methylesterase inhibitor superfamily protein	MgTOL.K0260	AT5G57800	Fatty acid hydroxylase superfamily	MgTOL.A1182	0	0			89	MgTOL.N2163
	MgTOL.I0701	AT1G09360	Plant invertase/pectin methylesterase inhibitor superfamily protein	MgTOL.N0174	0	0	MgTOL.A1182	0	0			89	MgTOL.G1285	AT1G52820	2-oxoglutarate (2OG) and Fe(II)-dependent oxygenase superfamily protein
	MgTOL.C0218	0	0	MgTOL.K0260	AT5G57800	Fatty acid hydroxylase superfamily	MgTOL.A1190	0	0			86	MgTOL.L0459
	MgTOL.K0260	AT5G57800	Fatty acid hydroxylase superfamily	MgTOL.C0218	0	0	MgTOL.A1190	0	0			86	MgTOL.F1780
	MgTOL.K0260	AT5G57800	Fatty acid hydroxylase superfamily	MgTOL.I0701	AT1G09360	Plant invertase/pectin methylesterase inhibitor superfamily protein	MgTOL.A1190	0	0			84	MgTOL.L1533
	MgTOL.K0260	AT5G57800	Fatty acid hydroxylase superfamily	MgTOL.J1275	0	0	MgTOL.A1190	0	0			84	MgTOL.L0262	AT2G18550	homeobox protein 21
	MgTOL.K0260	AT5G57800	Fatty acid hydroxylase superfamily	MgTOL.N3196	AT1G75720	Plant protein of unknown function (DUF827)	MgTOL.A1190	0	0			84	MgTOL.E0741	AT5G08350	GRAM domain-containing protein / ABA-responsive protein-related
	MgTOL.J1275	0	0	MgTOL.M0403	AT1G05260	Peroxidase superfamily protein	MgTOL.A1190	0	0			83	MgTOL.D1176
	MgTOL.J1275	0	0	MgTOL.I0701	AT1G09360	Plant invertase/pectin methylesterase inhibitor superfamily protein	MgTOL.A1190	0	0			81	MgTOL.F0906	AT5G04820	ovate family protein 13
	MgTOL.J1275	0	0	MgTOL.K0260	AT5G57800	Fatty acid hydroxylase superfamily	MgTOL.A1190	0	0			78	MgTOL.L0824
	MgTOL.I0701	AT1G09360	Plant invertase/pectin methylesterase inhibitor superfamily protein	MgTOL.M0403	AT1G05260	Peroxidase superfamily protein	MgTOL.A1190	0	0			77	MgTOL.C0316
	MgTOL.I0701	AT1G09360	Plant invertase/pectin methylesterase inhibitor superfamily protein	MgTOL.J1275	0	0	MgTOL.A1190	0	0			76	MgTOL.L1545	AT2G27930	PLATZ transcription factor family protein
	MgTOL.I0701	AT1G09360	Plant invertase/pectin methylesterase inhibitor superfamily protein	MgTOL.K0260	AT5G57800	Fatty acid hydroxylase superfamily	MgTOL.A1190	0	0			73	MgTOL.L0964
	MgTOL.I0701	AT1G09360	Plant invertase/pectin methylesterase inhibitor superfamily protein	MgTOL.N3196	AT1G75720	Plant protein of unknown function (DUF827)	MgTOL.A1190	0	0			72	MgTOL.K0136	AT2G41200	(1 of 1) PTHR37216:SF1 - EXPRESSED PROTEIN
	MgTOL.N3196	AT1G75720	Plant protein of unknown function (DUF827)	MgTOL.I0701	AT1G09360	Plant invertase/pectin methylesterase inhibitor superfamily protein	MgTOL.A1190	0	0			70	MgTOL.F0164
	MgTOL.N3196	AT1G75720	Plant protein of unknown function (DUF827)	MgTOL.K0260	AT5G57800	Fatty acid hydroxylase superfamily	MgTOL.A1190	0	0			68	MgTOL.L0194
	MgTOL.M0403	AT1G05260	Peroxidase superfamily protein	MgTOL.I0701	AT1G09360	Plant invertase/pectin methylesterase inhibitor superfamily protein	MgTOL.A1190	0	0			68	MgTOL.K0838
	MgTOL.M0403	AT1G05260	Peroxidase superfamily protein	MgTOL.J1275	0	0	MgTOL.A1190	0	0			68	MgTOL.H0960	AT5G15240	Transmembrane amino acid transporter family protein
	MgTOL.B0475	AT2G14620	xyloglucan endotransglucosylase/hydrolase 10	MgTOL.C0922	AT1G76952	inflorescence deficient in abscission (IDA)-like 5	MgTOL.B0199	AT2G16430	purple acid phosphatase 10			68	MgTOL.F0163
	MgTOL.C0922	AT1G76952	inflorescence deficient in abscission (IDA)-like 5	MgTOL.B0475	AT2G14620	xyloglucan endotransglucosylase/hydrolase 10	MgTOL.B0199	AT2G16430	purple acid phosphatase 10			66	MgTOL.L1535	AT5G03510	C2H2-type zinc finger family protein
	MgTOL.N1160	0	0	MgTOL.E1539	AT4G32100	Beta-1	MgTOL.B0468	AT3G66656	AGAMOUS-like 91			65	MgTOL.C0905	AT5G50050	Plant invertase/pectin methylesterase inhibitor superfamily protein
	MgTOL.N1160	0	0	MgTOL.G1030	AT3G10460	Plant self-incompatibility protein S1 family	MgTOL.B0468	AT3G66656	AGAMOUS-like 91			64	MgTOL.L0487	AT4G38840	SAUR-like auxin-responsive protein family
	MgTOL.N1160	0	0	MgTOL.F2059	0	0	MgTOL.B0468	AT3G66656	AGAMOUS-like 91			64	MgTOL.D1041
	MgTOL.N1160	0	0	MgTOL.K0109	0	0	MgTOL.B0468	AT3G66656	AGAMOUS-like 91			63	MgTOL.J1491
	MgTOL.N2550	AT5G22870	Late embryogenesis abundant (LEA) hydroxyproline-rich glycoprotein family	MgTOL.J0308	0	0	MgTOL.B0468	AT3G66656	AGAMOUS-like 91			59	MgTOL.J0552
	MgTOL.K0109	0	0	MgTOL.E1539	AT4G32100	Beta-1	MgTOL.B0468	AT3G66656	AGAMOUS-like 91			59	MgTOL.F0626	AT5G05340	Peroxidase superfamily protein
	MgTOL.K0109	0	0	MgTOL.F2059	0	0	MgTOL.B0468	AT3G66656	AGAMOUS-like 91			59	MgTOL.E0740	AT5G08350	GRAM domain-containing protein / ABA-responsive protein-related
	MgTOL.K0109	0	0	MgTOL.G1030	AT3G10460	Plant self-incompatibility protein S1 family	MgTOL.B0468	AT3G66656	AGAMOUS-like 91			59	MgTOL.B0468	AT3G66656	AGAMOUS-like 91
	MgTOL.K0109	0	0	MgTOL.F0626	AT5G05340	Peroxidase superfamily protein	MgTOL.B0468	AT3G66656	AGAMOUS-like 91			58	MgTOL.J0907
	MgTOL.K0109	0	0	MgTOL.N1160	0	0	MgTOL.B0468	AT3G66656	AGAMOUS-like 91			58	MgTOL.D2117	AT1G08090	nitrate transporter 2:1
	MgTOL.J0308	0	0	MgTOL.N2550	AT5G22870	Late embryogenesis abundant (LEA) hydroxyproline-rich glycoprotein family	MgTOL.B0468	AT3G66656	AGAMOUS-like 91			56	MgTOL.G0787	AT3G12470	Polynucleotidyl transferase	ribonuclease H-like superfamily protein
	MgTOL.H1205	AT2G32280	Protein of unknown function (DUF1218)	MgTOL.G1195	AT4G24974	Plant self-incompatibility protein S1 family	MgTOL.B0468	AT3G66656	AGAMOUS-like 91			55	MgTOL.N0853	AT1G09610	Protein of unknown function (DUF579)
	MgTOL.G1195	AT4G24974	Plant self-incompatibility protein S1 family	MgTOL.H1205	AT2G32280	Protein of unknown function (DUF1218)	MgTOL.B0468	AT3G66656	AGAMOUS-like 91			54	MgTOL.C1275	AT1G60986	SCR-like 4
	MgTOL.F1013	AT1G26797	Plant self-incompatibility protein S1 family	MgTOL.G1030	AT3G10460	Plant self-incompatibility protein S1 family	MgTOL.B0468	AT3G66656	AGAMOUS-like 91			53	MgTOL.A1190
	MgTOL.F1013	AT1G26797	Plant self-incompatibility protein S1 family	MgTOL.F0626	AT5G05340	Peroxidase superfamily protein	MgTOL.B0468	AT3G66656	AGAMOUS-like 91			52	MgTOL.N0473	AT1G26798	Plant self-incompatibility protein S1 family
	MgTOL.F1013	AT1G26797	Plant self-incompatibility protein S1 family	MgTOL.E1539	AT4G32100	Beta-1	MgTOL.B0468	AT3G66656	AGAMOUS-like 91			52	MgTOL.H0957	AT5G15230	GAST1 protein homolog 4
	MgTOL.G1030	AT3G10460	Plant self-incompatibility protein S1 family	MgTOL.E1539	AT4G32100	Beta-1	MgTOL.B0468	AT3G66656	AGAMOUS-like 91			52	MgTOL.E1530
	MgTOL.G1030	AT3G10460	Plant self-incompatibility protein S1 family	MgTOL.F1013	AT1G26797	Plant self-incompatibility protein S1 family	MgTOL.B0468	AT3G66656	AGAMOUS-like 91			50	MgTOL.B0710
	MgTOL.G1030	AT3G10460	Plant self-incompatibility protein S1 family	MgTOL.N1160	0	0	MgTOL.B0468	AT3G66656	AGAMOUS-like 91			49	MgTOL.N1662	AT1G06170	basic helix-loop-helix (bHLH) DNA-binding superfamily protein
	MgTOL.G1030	AT3G10460	Plant self-incompatibility protein S1 family	MgTOL.K0109	0	0	MgTOL.B0468	AT3G66656	AGAMOUS-like 91			49	MgTOL.H1216	AT3G21710	(1 of 2) PTHR33974:SF2 - GENOMIC DNA	CHROMOSOME 3	P1 CLONE: MSD21
	MgTOL.G1030	AT3G10460	Plant self-incompatibility protein S1 family	MgTOL.F2059	0	0	MgTOL.B0468	AT3G66656	AGAMOUS-like 91			49	MgTOL.D0994	AT1G51770	Core-2/I-branching beta-1	6-N-acetylglucosaminyltransferase family protein
	MgTOL.F0626	AT5G05340	Peroxidase superfamily protein	MgTOL.K0109	0	0	MgTOL.B0468	AT3G66656	AGAMOUS-like 91			47	MgTOL.O0065	AT2G05540	Glycine-rich protein family
	MgTOL.F0626	AT5G05340	Peroxidase superfamily protein	MgTOL.F1013	AT1G26797	Plant self-incompatibility protein S1 family	MgTOL.B0468	AT3G66656	AGAMOUS-like 91			46	MgTOL.N2550	AT5G22870	Late embryogenesis abundant (LEA) hydroxyproline-rich glycoprotein family
	MgTOL.E1539	AT4G32100	Beta-1	MgTOL.F1013	AT1G26797	Plant self-incompatibility protein S1 family	MgTOL.B0468	AT3G66656	AGAMOUS-like 91			46	MgTOL.K1196	AT3G29370
	MgTOL.E1539	AT4G32100	Beta-1	MgTOL.K0109	0	0	MgTOL.B0468	AT3G66656	AGAMOUS-like 91			46	MgTOL.I0852	AT3G15720	Pectin lyase-like superfamily protein
	MgTOL.E1539	AT4G32100	Beta-1	MgTOL.N1160	0	0	MgTOL.B0468	AT3G66656	AGAMOUS-like 91			44	MgTOL.O0333
	MgTOL.E1539	AT4G32100	Beta-1	MgTOL.F2059	0	0	MgTOL.B0468	AT3G66656	AGAMOUS-like 91			44	MgTOL.I0981	AT3G16300	Uncharacterised protein family (UPF0497)
	MgTOL.E1539	AT4G32100	Beta-1	MgTOL.G1030	AT3G10460	Plant self-incompatibility protein S1 family	MgTOL.B0468	AT3G66656	AGAMOUS-like 91			42	MgTOL.K1241
	MgTOL.F2059	0	0	MgTOL.K0109	0	0	MgTOL.B0468	AT3G66656	AGAMOUS-like 91			41	MgTOL.J1514	AT5G57660	CONSTANS-like 5
	MgTOL.F2059	0	0	MgTOL.G1030	AT3G10460	Plant self-incompatibility protein S1 family	MgTOL.B0468	AT3G66656	AGAMOUS-like 91			41	MgTOL.J1483	AT5G57770	Plant protein of unknown function (DUF828) with plant pleckstrin homology-like region
	MgTOL.F2059	0	0	MgTOL.N1160	0	0	MgTOL.B0468	AT3G66656	AGAMOUS-like 91			40	MgTOL.C0218
	MgTOL.F2059	0	0	MgTOL.E1539	AT4G32100	Beta-1	MgTOL.B0468	AT3G66656	AGAMOUS-like 91			39	MgTOL.H1453
	MgTOL.D1471	AT1G74110	cytochrome P450	MgTOL.N2119	AT5G19260	Protein of unknown function (DUF3049)	MgTOL.B0710	0	0			39	MgTOL.G0252	AT5G18970	AWPM-19-like family protein
	MgTOL.N2119	AT5G19260	Protein of unknown function (DUF3049)	MgTOL.D1471	AT1G74110	cytochrome P450	MgTOL.B0710	0	0			37	MgTOL.D0289	AT4G02830
	MgTOL.J0552	0	0	MgTOL.J0524	0	0	MgTOL.B0710	0	0			37	MgTOL.A1182
	MgTOL.J0524	0	0	MgTOL.J0552	0	0	MgTOL.B0710	0	0			36	MgTOL.F1030
	MgTOL.E1480	0	0	MgTOL.J1409	0	0	MgTOL.B0857	0	0			35	MgTOL.F0943
	MgTOL.E1480	0	0	MgTOL.A0843	0	0	MgTOL.B0857	0	0			35	MgTOL.A0041	AT4G32290	Core-2/I-branching beta-1	6-N-acetylglucosaminyltransferase family protein
	MgTOL.J1409	0	0	MgTOL.A0843	0	0	MgTOL.B0857	0	0			34	MgTOL.J1576	AT1G10455
	MgTOL.J1409	0	0	MgTOL.E1480	0	0	MgTOL.B0857	0	0			33	MgTOL.L0207
	MgTOL.A0843	0	0	MgTOL.E1480	0	0	MgTOL.B0857	0	0			33	MgTOL.A0284
	MgTOL.A0843	0	0	MgTOL.J1409	0	0	MgTOL.B0857	0	0			32	MgTOL.F1634
	MgTOL.H1249	0	0	MgTOL.B1575	AT3G60550	cyclin p3;2	MgTOL.B0966	AT3G62550	Adenine nucleotide alpha hydrolases-like superfamily protein			31	MgTOL.O0478
	MgTOL.B1575	AT3G60550	cyclin p3;2	MgTOL.H1249	0	0	MgTOL.B0966	AT3G62550	Adenine nucleotide alpha hydrolases-like superfamily protein			31	MgTOL.N0503
	MgTOL.L1160	0	0	MgTOL.H1205	AT2G32280	Protein of unknown function (DUF1218)	MgTOL.O0880	AT2G44570	glycosyl hydrolase 9B12			31	MgTOL.F0924
	MgTOL.L1160	0	0	MgTOL.N2119	AT5G19260	Protein of unknown function (DUF3049)	MgTOL.O0880	AT2G44570	glycosyl hydrolase 9B12			30	MgTOL.N2949	AT4G08570	Heavy metal transport/detoxification superfamily protein
	MgTOL.D1892	0	0	MgTOL.A0833	0	0	MgTOL.O0880	AT2G44570	glycosyl hydrolase 9B12			29	MgTOL.C0811	AT5G42180	Peroxidase superfamily protein
	MgTOL.H0995	0	0	MgTOL.A0833	0	0	MgTOL.O0880	AT2G44570	glycosyl hydrolase 9B12			28	MgTOL.J1191
	MgTOL.H0995	0	0	MgTOL.F1775	0	0	MgTOL.O0880	AT2G44570	glycosyl hydrolase 9B12			28	MgTOL.F0904
	MgTOL.H0995	0	0	MgTOL.N2353	0	0	MgTOL.O0880	AT2G44570	glycosyl hydrolase 9B12			28	MgTOL.E1480
	MgTOL.H0995	0	0	MgTOL.N2119	AT5G19260	Protein of unknown function (DUF3049)	MgTOL.O0880	AT2G44570	glycosyl hydrolase 9B12			28	MgTOL.C0855
	MgTOL.A0833	0	0	MgTOL.D1892	0	0	MgTOL.O0880	AT2G44570	glycosyl hydrolase 9B12			28	MgTOL.B0663
	MgTOL.A0833	0	0	MgTOL.H0995	0	0	MgTOL.O0880	AT2G44570	glycosyl hydrolase 9B12			27	MgTOL.N0559
	MgTOL.A0833	0	0	MgTOL.N2353	0	0	MgTOL.O0880	AT2G44570	glycosyl hydrolase 9B12			27	MgTOL.K0864	AT3G10890	Glycosyl hydrolase superfamily protein
	MgTOL.A0833	0	0	MgTOL.N2119	AT5G19260	Protein of unknown function (DUF3049)	MgTOL.O0880	AT2G44570	glycosyl hydrolase 9B12			27	MgTOL.J0308
	MgTOL.F1775	0	0	MgTOL.N2353	0	0	MgTOL.O0880	AT2G44570	glycosyl hydrolase 9B12			27	MgTOL.E1131	AT5G41470	Nuclear transport factor 2 (NTF2) family protein
	MgTOL.F1775	0	0	MgTOL.H0995	0	0	MgTOL.O0880	AT2G44570	glycosyl hydrolase 9B12			26	MgTOL.F0160
	MgTOL.H1205	AT2G32280	Protein of unknown function (DUF1218)	MgTOL.N2119	AT5G19260	Protein of unknown function (DUF3049)	MgTOL.O0880	AT2G44570	glycosyl hydrolase 9B12			26	MgTOL.A0843
	MgTOL.H1205	AT2G32280	Protein of unknown function (DUF1218)	MgTOL.L1160	0	0	MgTOL.O0880	AT2G44570	glycosyl hydrolase 9B12			24	MgTOL.M0716
	MgTOL.N2353	0	0	MgTOL.F1775	0	0	MgTOL.O0880	AT2G44570	glycosyl hydrolase 9B12			24	MgTOL.H2444	AT5G10250	Phototropic-responsive NPH3 family protein
	MgTOL.N2353	0	0	MgTOL.H0995	0	0	MgTOL.O0880	AT2G44570	glycosyl hydrolase 9B12			24	MgTOL.H2335
	MgTOL.N2353	0	0	MgTOL.A0833	0	0	MgTOL.O0880	AT2G44570	glycosyl hydrolase 9B12			23	MgTOL.M0705
	MgTOL.N2119	AT5G19260	Protein of unknown function (DUF3049)	MgTOL.A0833	0	0	MgTOL.O0880	AT2G44570	glycosyl hydrolase 9B12			23	MgTOL.J1295	AT5G20250	Raffinose synthase family protein
	MgTOL.N2119	AT5G19260	Protein of unknown function (DUF3049)	MgTOL.L1160	0	0	MgTOL.O0880	AT2G44570	glycosyl hydrolase 9B12			22	MgTOL.J1409
	MgTOL.N2119	AT5G19260	Protein of unknown function (DUF3049)	MgTOL.H0995	0	0	MgTOL.O0880	AT2G44570	glycosyl hydrolase 9B12			22	MgTOL.F1860	AT1G49290	(1 of 2) PTHR33527:SF4 - F13F21.27 PROTEIN-RELATED
	MgTOL.N2119	AT5G19260	Protein of unknown function (DUF3049)	MgTOL.H1205	AT2G32280	Protein of unknown function (DUF1218)	MgTOL.O0880	AT2G44570	glycosyl hydrolase 9B12			22	MgTOL.F1235	AT1G62700	Arabidopsis NAC domain containing protein 26
	MgTOL.N0489	AT5G42710	0	MgTOL.M1133	0	0	MgTOL.B1565	0	0			22	MgTOL.E1399	AT4G13260	Flavin-binding monooxygenase family protein
	MgTOL.N0489	AT5G42710	0	MgTOL.L1227	AT1G24030	Protein kinase superfamily protein	MgTOL.B1565	0	0			22	MgTOL.D1257
	MgTOL.M1133	0	0	MgTOL.L1227	AT1G24030	Protein kinase superfamily protein	MgTOL.B1565	0	0			21	MgTOL.K0863	AT3G10890	Glycosyl hydrolase superfamily protein
	MgTOL.M1133	0	0	MgTOL.N0489	AT5G42710	0	MgTOL.B1565	0	0			21	MgTOL.J0524
	MgTOL.L1227	AT1G24030	Protein kinase superfamily protein	MgTOL.N0489	AT5G42710	0	MgTOL.B1565	0	0			21	MgTOL.I0892
	MgTOL.L1227	AT1G24030	Protein kinase superfamily protein	MgTOL.M1133	0	0	MgTOL.B1565	0	0			21	MgTOL.F1386	AT4G38840	SAUR-like auxin-responsive protein family
	MgTOL.K1330	AT5G14360	Ubiquitin-like superfamily protein	MgTOL.L1227	AT1G24030	Protein kinase superfamily protein	MgTOL.B1620	AT2G45400	NAD(P)-binding Rossmann-fold superfamily protein			21	MgTOL.F0082	AT3G27060	Ferritin/ribonucleotide reductase-like family protein
	MgTOL.K1330	AT5G14360	Ubiquitin-like superfamily protein	MgTOL.N0489	AT5G42710	0	MgTOL.B1620	AT2G45400	NAD(P)-binding Rossmann-fold superfamily protein			21	MgTOL.D0322
	MgTOL.K1330	AT5G14360	Ubiquitin-like superfamily protein	MgTOL.M1133	0	0	MgTOL.B1620	AT2G45400	NAD(P)-binding Rossmann-fold superfamily protein			19	MgTOL.K1308	AT5G40460	(1 of 2) PTHR33142:SF9 - CYCLIN-DEPENDENT PROTEIN KINASE INHIBITOR SMR2-RELATED
	MgTOL.N0489	AT5G42710	0	MgTOL.M1133	0	0	MgTOL.B1620	AT2G45400	NAD(P)-binding Rossmann-fold superfamily protein			19	MgTOL.D2109	AT1G08110	lactoylglutathione lyase family protein / glyoxalase I family protein
	MgTOL.N0489	AT5G42710	0	MgTOL.L1227	AT1G24030	Protein kinase superfamily protein	MgTOL.B1620	AT2G45400	NAD(P)-binding Rossmann-fold superfamily protein			19	MgTOL.D0834
	MgTOL.N0489	AT5G42710	0	MgTOL.K1330	AT5G14360	Ubiquitin-like superfamily protein	MgTOL.B1620	AT2G45400	NAD(P)-binding Rossmann-fold superfamily protein			19	MgTOL.D0524	AT3G07070	Protein kinase superfamily protein
	MgTOL.N0853	AT1G09610	Protein of unknown function (DUF579)	MgTOL.L1227	AT1G24030	Protein kinase superfamily protein	MgTOL.B1620	AT2G45400	NAD(P)-binding Rossmann-fold superfamily protein			19	MgTOL.B1620	AT2G45400	NAD(P)-binding Rossmann-fold superfamily protein
	MgTOL.N0853	AT1G09610	Protein of unknown function (DUF579)	MgTOL.M1133	0	0	MgTOL.B1620	AT2G45400	NAD(P)-binding Rossmann-fold superfamily protein			18	MgTOL.M0121
	MgTOL.L1227	AT1G24030	Protein kinase superfamily protein	MgTOL.M1133	0	0	MgTOL.B1620	AT2G45400	NAD(P)-binding Rossmann-fold superfamily protein			18	MgTOL.L0661
	MgTOL.L1227	AT1G24030	Protein kinase superfamily protein	MgTOL.N0853	AT1G09610	Protein of unknown function (DUF579)	MgTOL.B1620	AT2G45400	NAD(P)-binding Rossmann-fold superfamily protein			18	MgTOL.K1055	AT1G01630	Sec14p-like phosphatidylinositol transfer family protein
	MgTOL.L1227	AT1G24030	Protein kinase superfamily protein	MgTOL.N0489	AT5G42710	0	MgTOL.B1620	AT2G45400	NAD(P)-binding Rossmann-fold superfamily protein			18	MgTOL.J1493
	MgTOL.L1227	AT1G24030	Protein kinase superfamily protein	MgTOL.K1330	AT5G14360	Ubiquitin-like superfamily protein	MgTOL.B1620	AT2G45400	NAD(P)-binding Rossmann-fold superfamily protein			18	MgTOL.J1407
	MgTOL.M1133	0	0	MgTOL.K1330	AT5G14360	Ubiquitin-like superfamily protein	MgTOL.B1620	AT2G45400	NAD(P)-binding Rossmann-fold superfamily protein			18	MgTOL.J1376
	MgTOL.M1133	0	0	MgTOL.L1227	AT1G24030	Protein kinase superfamily protein	MgTOL.B1620	AT2G45400	NAD(P)-binding Rossmann-fold superfamily protein			18	MgTOL.E0493	AT1G14820	Sec14p-like phosphatidylinositol transfer family protein
	MgTOL.M1133	0	0	MgTOL.N0853	AT1G09610	Protein of unknown function (DUF579)	MgTOL.B1620	AT2G45400	NAD(P)-binding Rossmann-fold superfamily protein			18	MgTOL.A0228
	MgTOL.M1133	0	0	MgTOL.N0489	AT5G42710	0	MgTOL.B1620	AT2G45400	NAD(P)-binding Rossmann-fold superfamily protein			17	MgTOL.M0533	AT2G42840	protodermal factor 1
	MgTOL.C0922	AT1G76952	inflorescence deficient in abscission (IDA)-like 5	MgTOL.B0475	AT2G14620	xyloglucan endotransglucosylase/hydrolase 10	MgTOL.B1630	0	0			17	MgTOL.L0808	AT1G68200	Zinc finger C-x8-C-x5-C-x3-H type family protein
	MgTOL.B0475	AT2G14620	xyloglucan endotransglucosylase/hydrolase 10	MgTOL.C0922	AT1G76952	inflorescence deficient in abscission (IDA)-like 5	MgTOL.B1630	0	0			17	MgTOL.L0447
	MgTOL.L1160	0	0	MgTOL.H1205	AT2G32280	Protein of unknown function (DUF1218)	MgTOL.B1645	AT2G45480	growth-regulating factor 9			17	MgTOL.K1377	AT3G27027	Protein of unknown function (DUF 3339)
	MgTOL.L1160	0	0	MgTOL.N2119	AT5G19260	Protein of unknown function (DUF3049)	MgTOL.B1645	AT2G45480	growth-regulating factor 9			17	MgTOL.G0921	AT2G44010	(1 of 2) PTHR35485:SF1 - EXPRESSED PROTEIN
	MgTOL.D1471	AT1G74110	cytochrome P450	MgTOL.N2119	AT5G19260	Protein of unknown function (DUF3049)	MgTOL.B1645	AT2G45480	growth-regulating factor 9			17	MgTOL.E0162	AT1G60390	polygalacturonase 1
	MgTOL.N2119	AT5G19260	Protein of unknown function (DUF3049)	MgTOL.L1160	0	0	MgTOL.B1645	AT2G45480	growth-regulating factor 9			17	MgTOL.D1357
	MgTOL.N2119	AT5G19260	Protein of unknown function (DUF3049)	MgTOL.H1205	AT2G32280	Protein of unknown function (DUF1218)	MgTOL.B1645	AT2G45480	growth-regulating factor 9			17	MgTOL.B1565
	MgTOL.N2119	AT5G19260	Protein of unknown function (DUF3049)	MgTOL.D1471	AT1G74110	cytochrome P450	MgTOL.B1645	AT2G45480	growth-regulating factor 9			16	MgTOL.M0045	AT5G48170	F-box family protein
	MgTOL.H1205	AT2G32280	Protein of unknown function (DUF1218)	MgTOL.N2119	AT5G19260	Protein of unknown function (DUF3049)	MgTOL.B1645	AT2G45480	growth-regulating factor 9			16	MgTOL.K1396	AT5G18525	protein serine/threonine kinases;protein tyrosine kinases;ATP binding;protein kinases
	MgTOL.H1205	AT2G32280	Protein of unknown function (DUF1218)	MgTOL.L1160	0	0	MgTOL.B1645	AT2G45480	growth-regulating factor 9			16	MgTOL.J1413
	MgTOL.M0403	AT1G05260	Peroxidase superfamily protein	MgTOL.I0701	AT1G09360	Plant invertase/pectin methylesterase inhibitor superfamily protein	MgTOL.C0218	0	0			16	MgTOL.J0617	AT5G56970	cytokinin oxidase 3
	MgTOL.I0701	AT1G09360	Plant invertase/pectin methylesterase inhibitor superfamily protein	MgTOL.M0403	AT1G05260	Peroxidase superfamily protein	MgTOL.C0218	0	0			16	MgTOL.G0064
	MgTOL.I0701	AT1G09360	Plant invertase/pectin methylesterase inhibitor superfamily protein	MgTOL.D1044	0	0	MgTOL.C0218	0	0			16	MgTOL.E0916	AT4G28190	Developmental regulator	ULTRAPETALA
	MgTOL.D1044	0	0	MgTOL.I0701	AT1G09360	Plant invertase/pectin methylesterase inhibitor superfamily protein	MgTOL.C0218	0	0			16	MgTOL.D2354	AT5G48740	Leucine-rich repeat protein kinase family protein
	MgTOL.G1030	AT3G10460	Plant self-incompatibility protein S1 family	MgTOL.F2059	0	0	MgTOL.C0316	0	0			16	MgTOL.B0857
	MgTOL.G1030	AT3G10460	Plant self-incompatibility protein S1 family	MgTOL.K0109	0	0	MgTOL.C0316	0	0			15	MgTOL.J0532	AT5G03250	Phototropic-responsive NPH3 family protein
	MgTOL.K0109	0	0	MgTOL.G1030	AT3G10460	Plant self-incompatibility protein S1 family	MgTOL.C0316	0	0			15	MgTOL.D1136
	MgTOL.K0109	0	0	MgTOL.F2059	0	0	MgTOL.C0316	0	0			15	MgTOL.B1645	AT2G45480	growth-regulating factor 9
	MgTOL.F2059	0	0	MgTOL.K0109	0	0	MgTOL.C0316	0	0			15	MgTOL.B0625
	MgTOL.F2059	0	0	MgTOL.G1030	AT3G10460	Plant self-incompatibility protein S1 family	MgTOL.C0316	0	0			14	MgTOL.O0928
	MgTOL.G0858	0	0	MgTOL.A0026	AT5G11130	Exostosin family protein	MgTOL.O0879	AT2G44570	glycosyl hydrolase 9B12			14	MgTOL.M1496	AT4G17215	Pollen Ole e 1 allergen and extensin family protein
	MgTOL.D1892	0	0	MgTOL.A0026	AT5G11130	Exostosin family protein	MgTOL.O0879	AT2G44570	glycosyl hydrolase 9B12			14	MgTOL.M0073
	MgTOL.D1892	0	0	MgTOL.E1405	AT5G11540	D-arabinono-1	MgTOL.O0879	AT2G44570	glycosyl hydrolase 9B12			14	MgTOL.L1849	AT5G01370	ALC-interacting protein 1
	MgTOL.D1892	0	0	MgTOL.J1733	0	0	MgTOL.O0879	AT2G44570	glycosyl hydrolase 9B12			14	MgTOL.L1626
	MgTOL.H0995	0	0	MgTOL.J1733	0	0	MgTOL.O0879	AT2G44570	glycosyl hydrolase 9B12			14	MgTOL.I1190	AT1G54070	Dormancy/auxin associated family protein
	MgTOL.H0995	0	0	MgTOL.M1130	0	0	MgTOL.O0879	AT2G44570	glycosyl hydrolase 9B12			14	MgTOL.H2182
	MgTOL.H0995	0	0	MgTOL.E1405	AT5G11540	D-arabinono-1	MgTOL.O0879	AT2G44570	glycosyl hydrolase 9B12			14	MgTOL.H0382
	MgTOL.E1405	AT5G11540	D-arabinono-1	MgTOL.H0995	0	0	MgTOL.O0879	AT2G44570	glycosyl hydrolase 9B12			14	MgTOL.G0041
	MgTOL.E1405	AT5G11540	D-arabinono-1	MgTOL.J1733	0	0	MgTOL.O0879	AT2G44570	glycosyl hydrolase 9B12			14	MgTOL.F2175	AT5G16490	ROP-interactive CRIB motif-containing protein 4
	MgTOL.E1405	AT5G11540	D-arabinono-1	MgTOL.M1130	0	0	MgTOL.O0879	AT2G44570	glycosyl hydrolase 9B12			14	MgTOL.F2132	AT1G55560	SKU5 similar 14
	MgTOL.E1405	AT5G11540	D-arabinono-1	MgTOL.A0026	AT5G11130	Exostosin family protein	MgTOL.O0879	AT2G44570	glycosyl hydrolase 9B12			14	MgTOL.F1726
	MgTOL.E1405	AT5G11540	D-arabinono-1	MgTOL.O0880	AT2G44570	glycosyl hydrolase 9B12	MgTOL.O0879	AT2G44570	glycosyl hydrolase 9B12			14	MgTOL.F1216	AT5G51810	gibberellin 20 oxidase 2
	MgTOL.E1405	AT5G11540	D-arabinono-1	MgTOL.D1892	0	0	MgTOL.O0879	AT2G44570	glycosyl hydrolase 9B12			14	MgTOL.C0847
	MgTOL.J1733	0	0	MgTOL.D1892	0	0	MgTOL.O0879	AT2G44570	glycosyl hydrolase 9B12			14	MgTOL.B0736
	MgTOL.J1733	0	0	MgTOL.H0995	0	0	MgTOL.O0879	AT2G44570	glycosyl hydrolase 9B12			14	MgTOL.A0128
	MgTOL.J1733	0	0	MgTOL.E1405	AT5G11540	D-arabinono-1	MgTOL.O0879	AT2G44570	glycosyl hydrolase 9B12			13	MgTOL.N0619	AT3G07390	auxin-responsive family protein
	MgTOL.J1733	0	0	MgTOL.M1130	0	0	MgTOL.O0879	AT2G44570	glycosyl hydrolase 9B12			13	MgTOL.H1976	AT1G28270	ralf-like 4
	MgTOL.J1733	0	0	MgTOL.O0880	AT2G44570	glycosyl hydrolase 9B12	MgTOL.O0879	AT2G44570	glycosyl hydrolase 9B12			13	MgTOL.F0501	AT1G62700	Arabidopsis NAC domain containing protein 26
	MgTOL.A0026	AT5G11130	Exostosin family protein	MgTOL.D1892	0	0	MgTOL.O0879	AT2G44570	glycosyl hydrolase 9B12			13	MgTOL.D2379
	MgTOL.A0026	AT5G11130	Exostosin family protein	MgTOL.G0858	0	0	MgTOL.O0879	AT2G44570	glycosyl hydrolase 9B12			13	MgTOL.D0516	AT4G13235	embryo sac development arrest 21
	MgTOL.A0026	AT5G11130	Exostosin family protein	MgTOL.E1405	AT5G11540	D-arabinono-1	MgTOL.O0879	AT2G44570	glycosyl hydrolase 9B12			13	MgTOL.D0303	AT4G02780	Terpenoid cyclases/Protein prenyltransferases superfamily protein
	MgTOL.K1396	AT5G18525	protein serine/threonine kinases;protein tyrosine kinases;ATP binding;protein kinases	MgTOL.C0218	0	0	MgTOL.O0879	AT2G44570	glycosyl hydrolase 9B12			12	MgTOL.M0023
	MgTOL.M1130	0	0	MgTOL.H0995	0	0	MgTOL.O0879	AT2G44570	glycosyl hydrolase 9B12			12	MgTOL.J0084	AT3G51680	NAD(P)-binding Rossmann-fold superfamily protein
	MgTOL.M1130	0	0	MgTOL.O0880	AT2G44570	glycosyl hydrolase 9B12	MgTOL.O0879	AT2G44570	glycosyl hydrolase 9B12			12	MgTOL.H1310	AT1G30760	FAD-binding Berberine family protein
	MgTOL.M1130	0	0	MgTOL.E1405	AT5G11540	D-arabinono-1	MgTOL.O0879	AT2G44570	glycosyl hydrolase 9B12			12	MgTOL.G0077	AT5G55690	MADS-box transcription factor family protein
	MgTOL.M1130	0	0	MgTOL.J1733	0	0	MgTOL.O0879	AT2G44570	glycosyl hydrolase 9B12			12	MgTOL.F1028	AT1G26797	Plant self-incompatibility protein S1 family
	MgTOL.C0218	0	0	MgTOL.K1396	AT5G18525	protein serine/threonine kinases;protein tyrosine kinases;ATP binding;protein kinases	MgTOL.O0879	AT2G44570	glycosyl hydrolase 9B12			12	MgTOL.C0922	AT1G76952	inflorescence deficient in abscission (IDA)-like 5
	MgTOL.O0880	AT2G44570	glycosyl hydrolase 9B12	MgTOL.M1130	0	0	MgTOL.O0879	AT2G44570	glycosyl hydrolase 9B12			12	MgTOL.C0816	AT5G42200	RING/U-box superfamily protein
	MgTOL.O0880	AT2G44570	glycosyl hydrolase 9B12	MgTOL.E1405	AT5G11540	D-arabinono-1	MgTOL.O0879	AT2G44570	glycosyl hydrolase 9B12			12	MgTOL.B0475	AT2G14620	xyloglucan endotransglucosylase/hydrolase 10
	MgTOL.O0880	AT2G44570	glycosyl hydrolase 9B12	MgTOL.J1733	0	0	MgTOL.O0879	AT2G44570	glycosyl hydrolase 9B12			12	MgTOL.A1032	AT4G27290	S-locus lectin protein kinase family protein
	MgTOL.H2203	AT1G17100	SOUL heme-binding family protein	MgTOL.K0229	AT4G25930	Protein of unknown function (DUF295)	MgTOL.C0499	0	0			11	MgTOL.L0852
	MgTOL.K0229	AT4G25930	Protein of unknown function (DUF295)	MgTOL.H2203	AT1G17100	SOUL heme-binding family protein	MgTOL.C0499	0	0			11	MgTOL.K0178
	MgTOL.J1493	0	0	MgTOL.C0847	0	0	MgTOL.C0855	0	0			11	MgTOL.H0904
	MgTOL.C0847	0	0	MgTOL.J1493	0	0	MgTOL.C0855	0	0			11	MgTOL.F0847
	MgTOL.F0935	AT3G54260	TRICHOME BIREFRINGENCE-LIKE 36	MgTOL.I0468	AT3G18180	Glycosyltransferase family 61 protein	MgTOL.C0905	AT5G50050	Plant invertase/pectin methylesterase inhibitor superfamily protein			11	MgTOL.F0784	AT3G53980	Bifunctional inhibitor/lipid-transfer protein/seed storage 2S albumin superfamily protein
	MgTOL.F0935	AT3G54260	TRICHOME BIREFRINGENCE-LIKE 36	MgTOL.F1331	0	0	MgTOL.C0905	AT5G50050	Plant invertase/pectin methylesterase inhibitor superfamily protein			11	MgTOL.E0893
	MgTOL.N0559	0	0	MgTOL.L0964	0	0	MgTOL.C0905	AT5G50050	Plant invertase/pectin methylesterase inhibitor superfamily protein			11	MgTOL.E0742
	MgTOL.N0336	AT4G13710	Pectin lyase-like superfamily protein	MgTOL.F1331	0	0	MgTOL.C0905	AT5G50050	Plant invertase/pectin methylesterase inhibitor superfamily protein			11	MgTOL.D0992	AT1G73040	Mannose-binding lectin superfamily protein
	MgTOL.I0701	AT1G09360	Plant invertase/pectin methylesterase inhibitor superfamily protein	MgTOL.N0174	0	0	MgTOL.C0905	AT5G50050	Plant invertase/pectin methylesterase inhibitor superfamily protein			11	MgTOL.D0822	AT2G40610	expansin A8
	MgTOL.I0701	AT1G09360	Plant invertase/pectin methylesterase inhibitor superfamily protein	MgTOL.J1275	0	0	MgTOL.C0905	AT5G50050	Plant invertase/pectin methylesterase inhibitor superfamily protein			10	MgTOL.N1988	AT2G17760	Eukaryotic aspartyl protease family protein
	MgTOL.I0701	AT1G09360	Plant invertase/pectin methylesterase inhibitor superfamily protein	MgTOL.L1580	0	0	MgTOL.C0905	AT5G50050	Plant invertase/pectin methylesterase inhibitor superfamily protein			10	MgTOL.M0765
	MgTOL.I0701	AT1G09360	Plant invertase/pectin methylesterase inhibitor superfamily protein	MgTOL.K0260	AT5G57800	Fatty acid hydroxylase superfamily	MgTOL.C0905	AT5G50050	Plant invertase/pectin methylesterase inhibitor superfamily protein			10	MgTOL.L0032
	MgTOL.L1580	0	0	MgTOL.K0260	AT5G57800	Fatty acid hydroxylase superfamily	MgTOL.C0905	AT5G50050	Plant invertase/pectin methylesterase inhibitor superfamily protein			10	MgTOL.J0097	AT5G01650	Tautomerase/MIF superfamily protein
	MgTOL.L1580	0	0	MgTOL.N0174	0	0	MgTOL.C0905	AT5G50050	Plant invertase/pectin methylesterase inhibitor superfamily protein			10	MgTOL.G0868
	MgTOL.L1580	0	0	MgTOL.J1275	0	0	MgTOL.C0905	AT5G50050	Plant invertase/pectin methylesterase inhibitor superfamily protein			10	MgTOL.E1137	AT1G63910	myb domain protein 103
	MgTOL.L1580	0	0	MgTOL.I0701	AT1G09360	Plant invertase/pectin methylesterase inhibitor superfamily protein	MgTOL.C0905	AT5G50050	Plant invertase/pectin methylesterase inhibitor superfamily protein			10	MgTOL.E0216	AT1G67790	(1 of 1) PTHR33232:SF1 - F12A21.8
	MgTOL.F1331	0	0	MgTOL.F0935	AT3G54260	TRICHOME BIREFRINGENCE-LIKE 36	MgTOL.C0905	AT5G50050	Plant invertase/pectin methylesterase inhibitor superfamily protein			10	MgTOL.D0486	AT2G20362
	MgTOL.F1331	0	0	MgTOL.N0336	AT4G13710	Pectin lyase-like superfamily protein	MgTOL.C0905	AT5G50050	Plant invertase/pectin methylesterase inhibitor superfamily protein			10	MgTOL.B0983
	MgTOL.F1331	0	0	MgTOL.I0468	AT3G18180	Glycosyltransferase family 61 protein	MgTOL.C0905	AT5G50050	Plant invertase/pectin methylesterase inhibitor superfamily protein			10	MgTOL.B0199	AT2G16430	purple acid phosphatase 10
	MgTOL.K1196	AT3G29370	0	MgTOL.J1275	0	0	MgTOL.C0905	AT5G50050	Plant invertase/pectin methylesterase inhibitor superfamily protein			10	MgTOL.A0986
	MgTOL.L0964	0	0	MgTOL.L0487	AT4G38840	SAUR-like auxin-responsive protein family	MgTOL.C0905	AT5G50050	Plant invertase/pectin methylesterase inhibitor superfamily protein			10	MgTOL.A0985
	MgTOL.L0964	0	0	MgTOL.L0824	0	0	MgTOL.C0905	AT5G50050	Plant invertase/pectin methylesterase inhibitor superfamily protein			9	MgTOL.N0330	AT3G24060	Plant self-incompatibility protein S1 family
	MgTOL.L0964	0	0	MgTOL.N0559	0	0	MgTOL.C0905	AT5G50050	Plant invertase/pectin methylesterase inhibitor superfamily protein			9	MgTOL.L1803	AT3G09270	glutathione S-transferase TAU 8
	MgTOL.L0824	0	0	MgTOL.L0964	0	0	MgTOL.C0905	AT5G50050	Plant invertase/pectin methylesterase inhibitor superfamily protein			9	MgTOL.G0858
	MgTOL.L0824	0	0	MgTOL.L0487	AT4G38840	SAUR-like auxin-responsive protein family	MgTOL.C0905	AT5G50050	Plant invertase/pectin methylesterase inhibitor superfamily protein			9	MgTOL.G0755
	MgTOL.L0487	AT4G38840	SAUR-like auxin-responsive protein family	MgTOL.L0824	0	0	MgTOL.C0905	AT5G50050	Plant invertase/pectin methylesterase inhibitor superfamily protein			9	MgTOL.G0687
	MgTOL.L0487	AT4G38840	SAUR-like auxin-responsive protein family	MgTOL.L0964	0	0	MgTOL.C0905	AT5G50050	Plant invertase/pectin methylesterase inhibitor superfamily protein			9	MgTOL.G0112	AT4G18180	Pectin lyase-like superfamily protein
	MgTOL.J1275	0	0	MgTOL.K0260	AT5G57800	Fatty acid hydroxylase superfamily	MgTOL.C0905	AT5G50050	Plant invertase/pectin methylesterase inhibitor superfamily protein			9	MgTOL.G0012	AT2G35740	nositol transporter 3
	MgTOL.J1275	0	0	MgTOL.L1580	0	0	MgTOL.C0905	AT5G50050	Plant invertase/pectin methylesterase inhibitor superfamily protein			9	MgTOL.F2019
	MgTOL.J1275	0	0	MgTOL.I0701	AT1G09360	Plant invertase/pectin methylesterase inhibitor superfamily protein	MgTOL.C0905	AT5G50050	Plant invertase/pectin methylesterase inhibitor superfamily protein			9	MgTOL.F0755	AT1G78270	UDP-glucosyl transferase 85A4
	MgTOL.J1275	0	0	MgTOL.K1196	AT3G29370	0	MgTOL.C0905	AT5G50050	Plant invertase/pectin methylesterase inhibitor superfamily protein			9	MgTOL.F0427
	MgTOL.J1275	0	0	MgTOL.N0174	0	0	MgTOL.C0905	AT5G50050	Plant invertase/pectin methylesterase inhibitor superfamily protein			9	MgTOL.E0170	AT1G60470	galactinol synthase 4
	MgTOL.N0174	0	0	MgTOL.J1275	0	0	MgTOL.C0905	AT5G50050	Plant invertase/pectin methylesterase inhibitor superfamily protein			9	MgTOL.D0873
	MgTOL.N0174	0	0	MgTOL.K0260	AT5G57800	Fatty acid hydroxylase superfamily	MgTOL.C0905	AT5G50050	Plant invertase/pectin methylesterase inhibitor superfamily protein			9	MgTOL.B1157
	MgTOL.N0174	0	0	MgTOL.L1580	0	0	MgTOL.C0905	AT5G50050	Plant invertase/pectin methylesterase inhibitor superfamily protein			9	MgTOL.A0493
	MgTOL.N0174	0	0	MgTOL.I0701	AT1G09360	Plant invertase/pectin methylesterase inhibitor superfamily protein	MgTOL.C0905	AT5G50050	Plant invertase/pectin methylesterase inhibitor superfamily protein			8	MgTOL.N2002	AT2G17760	Eukaryotic aspartyl protease family protein
	MgTOL.I0468	AT3G18180	Glycosyltransferase family 61 protein	MgTOL.F1331	0	0	MgTOL.C0905	AT5G50050	Plant invertase/pectin methylesterase inhibitor superfamily protein			8	MgTOL.N1397	AT5G56080	nicotianamine synthase 2
	MgTOL.I0468	AT3G18180	Glycosyltransferase family 61 protein	MgTOL.F0935	AT3G54260	TRICHOME BIREFRINGENCE-LIKE 36	MgTOL.C0905	AT5G50050	Plant invertase/pectin methylesterase inhibitor superfamily protein			8	MgTOL.L1027
	MgTOL.K0260	AT5G57800	Fatty acid hydroxylase superfamily	MgTOL.I0701	AT1G09360	Plant invertase/pectin methylesterase inhibitor superfamily protein	MgTOL.C0905	AT5G50050	Plant invertase/pectin methylesterase inhibitor superfamily protein			8	MgTOL.K1356	AT5G42380	calmodulin like 37
	MgTOL.K0260	AT5G57800	Fatty acid hydroxylase superfamily	MgTOL.J1275	0	0	MgTOL.C0905	AT5G50050	Plant invertase/pectin methylesterase inhibitor superfamily protein			8	MgTOL.K0717
	MgTOL.K0260	AT5G57800	Fatty acid hydroxylase superfamily	MgTOL.L1580	0	0	MgTOL.C0905	AT5G50050	Plant invertase/pectin methylesterase inhibitor superfamily protein			8	MgTOL.K0492	AT4G28850	xyloglucan endotransglucosylase/hydrolase 26
	MgTOL.K0260	AT5G57800	Fatty acid hydroxylase superfamily	MgTOL.N0174	0	0	MgTOL.C0905	AT5G50050	Plant invertase/pectin methylesterase inhibitor superfamily protein			8	MgTOL.J0644	AT3G09870	SAUR-like auxin-responsive protein family
	MgTOL.K0242	AT4G30320	CAP (Cysteine-rich secretory proteins	MgTOL.G0868	0	0	MgTOL.C1139	0	0			8	MgTOL.J0564
	MgTOL.G0868	0	0	MgTOL.K0242	AT4G30320	CAP (Cysteine-rich secretory proteins	MgTOL.C1139	0	0			8	MgTOL.I0018
	MgTOL.G0077	AT5G55690	MADS-box transcription factor family protein	MgTOL.D0486	AT2G20362	0	MgTOL.C1139	0	0			8	MgTOL.H2501
	MgTOL.D0486	AT2G20362	0	MgTOL.G0077	AT5G55690	MADS-box transcription factor family protein	MgTOL.C1139	0	0			8	MgTOL.H1563
	MgTOL.M1130	0	0	MgTOL.J1733	0	0	MgTOL.C1275	AT1G60986	SCR-like 4			8	MgTOL.H0610	AT5G53820	Late embryogenesis abundant protein (LEA) family protein
	MgTOL.M1130	0	0	MgTOL.H0995	0	0	MgTOL.C1275	AT1G60986	SCR-like 4			8	MgTOL.F2142	AT1G79620	Leucine-rich repeat protein kinase family protein
	MgTOL.M1130	0	0	MgTOL.N2353	0	0	MgTOL.C1275	AT1G60986	SCR-like 4			8	MgTOL.F1914	AT1G15015	F-box family protein
	MgTOL.M1130	0	0	MgTOL.E1405	AT5G11540	D-arabinono-1	MgTOL.C1275	AT1G60986	SCR-like 4			8	MgTOL.F1909	AT4G20370	PEBP (phosphatidylethanolamine-binding protein) family protein
	MgTOL.E1405	AT5G11540	D-arabinono-1	MgTOL.N2353	0	0	MgTOL.C1275	AT1G60986	SCR-like 4			8	MgTOL.F1895	AT1G65620	Lateral organ boundaries (LOB) domain family protein
	MgTOL.E1405	AT5G11540	D-arabinono-1	MgTOL.J1733	0	0	MgTOL.C1275	AT1G60986	SCR-like 4			8	MgTOL.E1633	AT4G31910	HXXXD-type acyl-transferase family protein
	MgTOL.E1405	AT5G11540	D-arabinono-1	MgTOL.H0995	0	0	MgTOL.C1275	AT1G60986	SCR-like 4			8	MgTOL.E1113	AT4G28190	Developmental regulator	ULTRAPETALA
	MgTOL.E1405	AT5G11540	D-arabinono-1	MgTOL.M1130	0	0	MgTOL.C1275	AT1G60986	SCR-like 4			8	MgTOL.D1470
	MgTOL.J1733	0	0	MgTOL.M1130	0	0	MgTOL.C1275	AT1G60986	SCR-like 4			8	MgTOL.D0736	AT5G48480	Lactoylglutathione lyase / glyoxalase I family protein
	MgTOL.J1733	0	0	MgTOL.E1405	AT5G11540	D-arabinono-1	MgTOL.C1275	AT1G60986	SCR-like 4			8	MgTOL.B1575	AT3G60550	cyclin p3;2
	MgTOL.J1733	0	0	MgTOL.H0995	0	0	MgTOL.C1275	AT1G60986	SCR-like 4			7	MgTOL.O0537	AT4G02780	Terpenoid cyclases/Protein prenyltransferases superfamily protein
	MgTOL.N2353	0	0	MgTOL.H0995	0	0	MgTOL.C1275	AT1G60986	SCR-like 4			7	MgTOL.N2393
	MgTOL.N2353	0	0	MgTOL.M1130	0	0	MgTOL.C1275	AT1G60986	SCR-like 4			7	MgTOL.N1875
	MgTOL.N2353	0	0	MgTOL.E1405	AT5G11540	D-arabinono-1	MgTOL.C1275	AT1G60986	SCR-like 4			7	MgTOL.N0374	AT1G26798	Plant self-incompatibility protein S1 family
	MgTOL.H0995	0	0	MgTOL.E1405	AT5G11540	D-arabinono-1	MgTOL.C1275	AT1G60986	SCR-like 4			7	MgTOL.M0353	AT5G61160	anthocyanin 5-aromatic acyltransferase 1
	MgTOL.H0995	0	0	MgTOL.N2353	0	0	MgTOL.C1275	AT1G60986	SCR-like 4			7	MgTOL.M0016
	MgTOL.H0995	0	0	MgTOL.M1130	0	0	MgTOL.C1275	AT1G60986	SCR-like 4			7	MgTOL.K0340	AT2G07560	H(+)-ATPase 6
	MgTOL.H0995	0	0	MgTOL.J1733	0	0	MgTOL.C1275	AT1G60986	SCR-like 4			7	MgTOL.K0187
	MgTOL.N0473	AT1G26798	Plant self-incompatibility protein S1 family	MgTOL.C0316	0	0	MgTOL.O0478	0	0			7	MgTOL.J0448
	MgTOL.L1160	0	0	MgTOL.H1205	AT2G32280	Protein of unknown function (DUF1218)	MgTOL.O0478	0	0			7	MgTOL.J0426	AT2G39200	Seven transmembrane MLO family protein
	MgTOL.L1160	0	0	MgTOL.M1567	AT2G31957	low-molecular-weight cysteine-rich 75	MgTOL.O0478	0	0			7	MgTOL.H0877	AT5G08770
	MgTOL.L1160	0	0	MgTOL.N2119	AT5G19260	Protein of unknown function (DUF3049)	MgTOL.O0478	0	0			7	MgTOL.F1994	AT1G04645	Plant self-incompatibility protein S1 family
	MgTOL.N2119	AT5G19260	Protein of unknown function (DUF3049)	MgTOL.L1160	0	0	MgTOL.O0478	0	0			7	MgTOL.F1647
	MgTOL.N2119	AT5G19260	Protein of unknown function (DUF3049)	MgTOL.H1205	AT2G32280	Protein of unknown function (DUF1218)	MgTOL.O0478	0	0			7	MgTOL.C0013
	MgTOL.N2119	AT5G19260	Protein of unknown function (DUF3049)	MgTOL.D1471	AT1G74110	cytochrome P450	MgTOL.O0478	0	0			6	MgTOL.N0168	AT5G26330	Cupredoxin superfamily protein
	MgTOL.M1567	AT2G31957	low-molecular-weight cysteine-rich 75	MgTOL.L1160	0	0	MgTOL.O0478	0	0			6	MgTOL.M1697	AT4G26580	RING/U-box superfamily protein
	MgTOL.C0316	0	0	MgTOL.N0473	AT1G26798	Plant self-incompatibility protein S1 family	MgTOL.O0478	0	0			6	MgTOL.L1654
	MgTOL.D1471	AT1G74110	cytochrome P450	MgTOL.N2119	AT5G19260	Protein of unknown function (DUF3049)	MgTOL.O0478	0	0			6	MgTOL.L0724	AT3G12470	Polynucleotidyl transferase	ribonuclease H-like superfamily protein
	MgTOL.H1205	AT2G32280	Protein of unknown function (DUF1218)	MgTOL.N2119	AT5G19260	Protein of unknown function (DUF3049)	MgTOL.O0478	0	0			6	MgTOL.L0662	AT5G27150	Na+/H+ exchanger 1
	MgTOL.H1205	AT2G32280	Protein of unknown function (DUF1218)	MgTOL.L1160	0	0	MgTOL.O0478	0	0			6	MgTOL.K1104	AT5G37478	TPX2 (targeting protein for Xklp2) protein family
	MgTOL.I0892	0	0	MgTOL.N2949	AT4G08570	Heavy metal transport/detoxification superfamily protein	MgTOL.D0148	0	0			6	MgTOL.K1089
	MgTOL.N2949	AT4G08570	Heavy metal transport/detoxification superfamily protein	MgTOL.I0892	0	0	MgTOL.D0148	0	0			6	MgTOL.J1362
	MgTOL.K1330	AT5G14360	Ubiquitin-like superfamily protein	MgTOL.N0489	AT5G42710	0	MgTOL.D0289	AT4G02830	0			6	MgTOL.H1481	AT1G28330	dormancy-associated protein-like 1
	MgTOL.N0489	AT5G42710	0	MgTOL.K1330	AT5G14360	Ubiquitin-like superfamily protein	MgTOL.D0289	AT4G02830	0			6	MgTOL.H1249
	MgTOL.H2501	0	0	MgTOL.F1909	AT4G20370	PEBP (phosphatidylethanolamine-binding protein) family protein	MgTOL.D0298	AT3G63200	PATATIN-like protein 9			6	MgTOL.G0050	AT3G17060	Pectin lyase-like superfamily protein
	MgTOL.F1909	AT4G20370	PEBP (phosphatidylethanolamine-binding protein) family protein	MgTOL.H2501	0	0	MgTOL.D0298	AT3G63200	PATATIN-like protein 9			6	MgTOL.F2121
	MgTOL.A1182	0	0	MgTOL.K1196	AT3G29370	0	MgTOL.D0303	AT4G02780	Terpenoid cyclases/Protein prenyltransferases superfamily protein			6	MgTOL.F1990	AT1G04645	Plant self-incompatibility protein S1 family
	MgTOL.J1733	0	0	MgTOL.J1576	AT1G10455	0	MgTOL.D0303	AT4G02780	Terpenoid cyclases/Protein prenyltransferases superfamily protein			6	MgTOL.F0709	AT2G44570	glycosyl hydrolase 9B12
	MgTOL.K0838	0	0	MgTOL.J1576	AT1G10455	0	MgTOL.D0303	AT4G02780	Terpenoid cyclases/Protein prenyltransferases superfamily protein			6	MgTOL.E0523	AT1G66140	zinc finger protein 4
	MgTOL.K0838	0	0	MgTOL.O0879	AT2G44570	glycosyl hydrolase 9B12	MgTOL.D0303	AT4G02780	Terpenoid cyclases/Protein prenyltransferases superfamily protein			6	MgTOL.D1511
	MgTOL.K1196	AT3G29370	0	MgTOL.A1182	0	0	MgTOL.D0303	AT4G02780	Terpenoid cyclases/Protein prenyltransferases superfamily protein			6	MgTOL.C1139
	MgTOL.J1576	AT1G10455	0	MgTOL.K0838	0	0	MgTOL.D0303	AT4G02780	Terpenoid cyclases/Protein prenyltransferases superfamily protein			6	MgTOL.C0751
	MgTOL.J1576	AT1G10455	0	MgTOL.J1733	0	0	MgTOL.D0303	AT4G02780	Terpenoid cyclases/Protein prenyltransferases superfamily protein			6	MgTOL.C0287
	MgTOL.J1576	AT1G10455	0	MgTOL.O0879	AT2G44570	glycosyl hydrolase 9B12	MgTOL.D0303	AT4G02780	Terpenoid cyclases/Protein prenyltransferases superfamily protein			6	MgTOL.C0028
	MgTOL.O0879	AT2G44570	glycosyl hydrolase 9B12	MgTOL.J1576	AT1G10455	0	MgTOL.D0303	AT4G02780	Terpenoid cyclases/Protein prenyltransferases superfamily protein			6	MgTOL.A0759
	MgTOL.O0879	AT2G44570	glycosyl hydrolase 9B12	MgTOL.K0838	0	0	MgTOL.D0303	AT4G02780	Terpenoid cyclases/Protein prenyltransferases superfamily protein			5	MgTOL.N2893
	MgTOL.F0924	0	0	MgTOL.L0098	AT2G22170	Lipase/lipooxygenase	MgTOL.D0516	AT4G13235	embryo sac development arrest 21			5	MgTOL.N2200	AT2G42430	lateral organ boundaries-domain 16
	MgTOL.F0924	0	0	MgTOL.K0136	AT2G41200	(1 of 1) PTHR37216:SF1 - EXPRESSED PROTEIN	MgTOL.D0516	AT4G13235	embryo sac development arrest 21			5	MgTOL.N1895
	MgTOL.N0336	AT4G13710	Pectin lyase-like superfamily protein	MgTOL.E0740	AT5G08350	GRAM domain-containing protein / ABA-responsive protein-related	MgTOL.D0516	AT4G13235	embryo sac development arrest 21			5	MgTOL.N1756
	MgTOL.L0098	AT2G22170	Lipase/lipooxygenase	MgTOL.K0136	AT2G41200	(1 of 1) PTHR37216:SF1 - EXPRESSED PROTEIN	MgTOL.D0516	AT4G13235	embryo sac development arrest 21			5	MgTOL.M1652	AT1G55740	seed imbibition 1
	MgTOL.L0098	AT2G22170	Lipase/lipooxygenase	MgTOL.F0924	0	0	MgTOL.D0516	AT4G13235	embryo sac development arrest 21			5	MgTOL.M0344
	MgTOL.K0301	0	0	MgTOL.K0136	AT2G41200	(1 of 1) PTHR37216:SF1 - EXPRESSED PROTEIN	MgTOL.D0516	AT4G13235	embryo sac development arrest 21			5	MgTOL.L1532	AT3G53190	Pectin lyase-like superfamily protein
	MgTOL.K0136	AT2G41200	(1 of 1) PTHR37216:SF1 - EXPRESSED PROTEIN	MgTOL.K0301	0	0	MgTOL.D0516	AT4G13235	embryo sac development arrest 21			5	MgTOL.L0962	AT1G68940	Armadillo/beta-catenin-like repeat family protein
	MgTOL.K0136	AT2G41200	(1 of 1) PTHR37216:SF1 - EXPRESSED PROTEIN	MgTOL.L0098	AT2G22170	Lipase/lipooxygenase	MgTOL.D0516	AT4G13235	embryo sac development arrest 21			5	MgTOL.L0746	AT5G36970	NDR1/HIN1-like 25
	MgTOL.K0136	AT2G41200	(1 of 1) PTHR37216:SF1 - EXPRESSED PROTEIN	MgTOL.F0924	0	0	MgTOL.D0516	AT4G13235	embryo sac development arrest 21			5	MgTOL.L0279
	MgTOL.E0740	AT5G08350	GRAM domain-containing protein / ABA-responsive protein-related	MgTOL.N0336	AT4G13710	Pectin lyase-like superfamily protein	MgTOL.D0516	AT4G13235	embryo sac development arrest 21			5	MgTOL.K0439	AT5G19600	sulfate transporter 3;5
	MgTOL.O0333	0	0	MgTOL.G0041	0	0	MgTOL.D0736	AT5G48480	Lactoylglutathione lyase / glyoxalase I family protein			5	MgTOL.K0242	AT4G30320	CAP (Cysteine-rich secretory proteins	Antigen 5	and Pathogenesis-related 1 protein) superfamily protein
	MgTOL.O0333	0	0	MgTOL.C0811	AT5G42180	Peroxidase superfamily protein	MgTOL.D0736	AT5G48480	Lactoylglutathione lyase / glyoxalase I family protein			5	MgTOL.I0639
	MgTOL.G0041	0	0	MgTOL.O0333	0	0	MgTOL.D0736	AT5G48480	Lactoylglutathione lyase / glyoxalase I family protein			5	MgTOL.I0590
	MgTOL.C0811	AT5G42180	Peroxidase superfamily protein	MgTOL.O0333	0	0	MgTOL.D0736	AT5G48480	Lactoylglutathione lyase / glyoxalase I family protein			5	MgTOL.H2470	AT4G39810	Polynucleotidyl transferase	ribonuclease H-like superfamily protein
	MgTOL.K0260	AT5G57800	Fatty acid hydroxylase superfamily	MgTOL.N2049	0	0	MgTOL.D0745	AT1G10610	basic helix-loop-helix (bHLH) DNA-binding superfamily protein			5	MgTOL.H0826	AT3G04180	RmlC-like cupins superfamily protein
	MgTOL.K0260	AT5G57800	Fatty acid hydroxylase superfamily	MgTOL.N0174	0	0	MgTOL.D0745	AT1G10610	basic helix-loop-helix (bHLH) DNA-binding superfamily protein			5	MgTOL.G1122
	MgTOL.K0260	AT5G57800	Fatty acid hydroxylase superfamily	MgTOL.I0701	AT1G09360	Plant invertase/pectin methylesterase inhibitor superfamily protein	MgTOL.D0745	AT1G10610	basic helix-loop-helix (bHLH) DNA-binding superfamily protein			5	MgTOL.F2159
	MgTOL.K0260	AT5G57800	Fatty acid hydroxylase superfamily	MgTOL.L1580	0	0	MgTOL.D0745	AT1G10610	basic helix-loop-helix (bHLH) DNA-binding superfamily protein			5	MgTOL.F0521	AT5G62420	NAD(P)-linked oxidoreductase superfamily protein
	MgTOL.K0260	AT5G57800	Fatty acid hydroxylase superfamily	MgTOL.J1275	0	0	MgTOL.D0745	AT1G10610	basic helix-loop-helix (bHLH) DNA-binding superfamily protein			5	MgTOL.F0074	AT3G27027	Protein of unknown function (DUF 3339)
	MgTOL.K0260	AT5G57800	Fatty acid hydroxylase superfamily	MgTOL.N3196	AT1G75720	Plant protein of unknown function (DUF827)	MgTOL.D0745	AT1G10610	basic helix-loop-helix (bHLH) DNA-binding superfamily protein			5	MgTOL.E1219
	MgTOL.F0935	AT3G54260	TRICHOME BIREFRINGENCE-LIKE 36	MgTOL.F0954	0	0	MgTOL.D0745	AT1G10610	basic helix-loop-helix (bHLH) DNA-binding superfamily protein			5	MgTOL.E0910	AT4G28190	Developmental regulator	ULTRAPETALA
	MgTOL.F0935	AT3G54260	TRICHOME BIREFRINGENCE-LIKE 36	MgTOL.G1285	AT1G52820	2-oxoglutarate (2OG) and Fe(II)-dependent oxygenase superfamily protein	MgTOL.D0745	AT1G10610	basic helix-loop-helix (bHLH) DNA-binding superfamily protein			5	MgTOL.E0514
	MgTOL.G1285	AT1G52820	2-oxoglutarate (2OG) and Fe(II)-dependent oxygenase superfamily protein	MgTOL.F0935	AT3G54260	TRICHOME BIREFRINGENCE-LIKE 36	MgTOL.D0745	AT1G10610	basic helix-loop-helix (bHLH) DNA-binding superfamily protein			5	MgTOL.D1718	AT1G74830	Protein of unknown function	DUF593
	MgTOL.G1285	AT1G52820	2-oxoglutarate (2OG) and Fe(II)-dependent oxygenase superfamily protein	MgTOL.H2355	0	0	MgTOL.D0745	AT1G10610	basic helix-loop-helix (bHLH) DNA-binding superfamily protein			5	MgTOL.B1120	AT4G14272	Defensin-like (DEFL) family protein
	MgTOL.N3196	AT1G75720	Plant protein of unknown function (DUF827)	MgTOL.I0701	AT1G09360	Plant invertase/pectin methylesterase inhibitor superfamily protein	MgTOL.D0745	AT1G10610	basic helix-loop-helix (bHLH) DNA-binding superfamily protein			5	MgTOL.A0505
	MgTOL.N3196	AT1G75720	Plant protein of unknown function (DUF827)	MgTOL.N0174	0	0	MgTOL.D0745	AT1G10610	basic helix-loop-helix (bHLH) DNA-binding superfamily protein			4	MgTOL.O1087	AT5G42380	calmodulin like 37
	MgTOL.N3196	AT1G75720	Plant protein of unknown function (DUF827)	MgTOL.K0260	AT5G57800	Fatty acid hydroxylase superfamily	MgTOL.D0745	AT1G10610	basic helix-loop-helix (bHLH) DNA-binding superfamily protein			4	MgTOL.N1569	AT3G61750	Cytochrome b561/ferric reductase transmembrane with DOMON related domain
	MgTOL.F0954	0	0	MgTOL.F0935	AT3G54260	TRICHOME BIREFRINGENCE-LIKE 36	MgTOL.D0745	AT1G10610	basic helix-loop-helix (bHLH) DNA-binding superfamily protein			4	MgTOL.N1394
	MgTOL.I0701	AT1G09360	Plant invertase/pectin methylesterase inhibitor superfamily protein	MgTOL.K0260	AT5G57800	Fatty acid hydroxylase superfamily	MgTOL.D0745	AT1G10610	basic helix-loop-helix (bHLH) DNA-binding superfamily protein			4	MgTOL.N1232	AT1G49310	(1 of 1) PF10950 - Protein of unknown function (DUF2775) (DUF2775)
	MgTOL.I0701	AT1G09360	Plant invertase/pectin methylesterase inhibitor superfamily protein	MgTOL.N2049	0	0	MgTOL.D0745	AT1G10610	basic helix-loop-helix (bHLH) DNA-binding superfamily protein			4	MgTOL.M0593
	MgTOL.I0701	AT1G09360	Plant invertase/pectin methylesterase inhibitor superfamily protein	MgTOL.J1275	0	0	MgTOL.D0745	AT1G10610	basic helix-loop-helix (bHLH) DNA-binding superfamily protein			4	MgTOL.M0411	AT5G15180	Peroxidase superfamily protein
	MgTOL.I0701	AT1G09360	Plant invertase/pectin methylesterase inhibitor superfamily protein	MgTOL.N3196	AT1G75720	Plant protein of unknown function (DUF827)	MgTOL.D0745	AT1G10610	basic helix-loop-helix (bHLH) DNA-binding superfamily protein			4	MgTOL.M0003	AT1G31160	HISTIDINE TRIAD NUCLEOTIDE-BINDING 2
	MgTOL.I0701	AT1G09360	Plant invertase/pectin methylesterase inhibitor superfamily protein	MgTOL.L1580	0	0	MgTOL.D0745	AT1G10610	basic helix-loop-helix (bHLH) DNA-binding superfamily protein			4	MgTOL.L1737	AT1G50610	Leucine-rich repeat protein kinase family protein
	MgTOL.I0701	AT1G09360	Plant invertase/pectin methylesterase inhibitor superfamily protein	MgTOL.M0403	AT1G05260	Peroxidase superfamily protein	MgTOL.D0745	AT1G10610	basic helix-loop-helix (bHLH) DNA-binding superfamily protein			4	MgTOL.L1450	AT2G39370	(1 of 1) PTHR33312:SF2 - MEMBRANE-ASSOCIATED KINASE REGULATOR 3-RELATED
	MgTOL.I0701	AT1G09360	Plant invertase/pectin methylesterase inhibitor superfamily protein	MgTOL.N0174	0	0	MgTOL.D0745	AT1G10610	basic helix-loop-helix (bHLH) DNA-binding superfamily protein			4	MgTOL.L1121
	MgTOL.L1580	0	0	MgTOL.N0174	0	0	MgTOL.D0745	AT1G10610	basic helix-loop-helix (bHLH) DNA-binding superfamily protein			4	MgTOL.L0378	AT1G23200	Plant invertase/pectin methylesterase inhibitor superfamily
	MgTOL.L1580	0	0	MgTOL.K0260	AT5G57800	Fatty acid hydroxylase superfamily	MgTOL.D0745	AT1G10610	basic helix-loop-helix (bHLH) DNA-binding superfamily protein			4	MgTOL.K1304	AT5G40390	Raffinose synthase family protein
	MgTOL.L1580	0	0	MgTOL.N2049	0	0	MgTOL.D0745	AT1G10610	basic helix-loop-helix (bHLH) DNA-binding superfamily protein			4	MgTOL.J0864
	MgTOL.L1580	0	0	MgTOL.J1275	0	0	MgTOL.D0745	AT1G10610	basic helix-loop-helix (bHLH) DNA-binding superfamily protein			4	MgTOL.I0074
	MgTOL.L1580	0	0	MgTOL.M0403	AT1G05260	Peroxidase superfamily protein	MgTOL.D0745	AT1G10610	basic helix-loop-helix (bHLH) DNA-binding superfamily protein			4	MgTOL.H1470	AT4G28500	NAC domain containing protein 73
	MgTOL.L1580	0	0	MgTOL.I0701	AT1G09360	Plant invertase/pectin methylesterase inhibitor superfamily protein	MgTOL.D0745	AT1G10610	basic helix-loop-helix (bHLH) DNA-binding superfamily protein			4	MgTOL.H0574
	MgTOL.N2049	0	0	MgTOL.I0701	AT1G09360	Plant invertase/pectin methylesterase inhibitor superfamily protein	MgTOL.D0745	AT1G10610	basic helix-loop-helix (bHLH) DNA-binding superfamily protein			4	MgTOL.H0369	AT4G37710	VQ motif-containing protein
	MgTOL.N2049	0	0	MgTOL.L1580	0	0	MgTOL.D0745	AT1G10610	basic helix-loop-helix (bHLH) DNA-binding superfamily protein			4	MgTOL.G0976	AT3G58590	Pentatricopeptide repeat (PPR) superfamily protein
	MgTOL.N2049	0	0	MgTOL.J1275	0	0	MgTOL.D0745	AT1G10610	basic helix-loop-helix (bHLH) DNA-binding superfamily protein			4	MgTOL.G0645	AT5G13930	Chalcone and stilbene synthase family protein
	MgTOL.N2049	0	0	MgTOL.K0260	AT5G57800	Fatty acid hydroxylase superfamily	MgTOL.D0745	AT1G10610	basic helix-loop-helix (bHLH) DNA-binding superfamily protein			4	MgTOL.G0458
	MgTOL.J1275	0	0	MgTOL.K0260	AT5G57800	Fatty acid hydroxylase superfamily	MgTOL.D0745	AT1G10610	basic helix-loop-helix (bHLH) DNA-binding superfamily protein			4	MgTOL.G0122	AT5G49130	MATE efflux family protein
	MgTOL.J1275	0	0	MgTOL.I0701	AT1G09360	Plant invertase/pectin methylesterase inhibitor superfamily protein	MgTOL.D0745	AT1G10610	basic helix-loop-helix (bHLH) DNA-binding superfamily protein			4	MgTOL.G0040
	MgTOL.J1275	0	0	MgTOL.L1580	0	0	MgTOL.D0745	AT1G10610	basic helix-loop-helix (bHLH) DNA-binding superfamily protein			4	MgTOL.F1611
	MgTOL.J1275	0	0	MgTOL.N2049	0	0	MgTOL.D0745	AT1G10610	basic helix-loop-helix (bHLH) DNA-binding superfamily protein			4	MgTOL.F1201
	MgTOL.J1275	0	0	MgTOL.N0174	0	0	MgTOL.D0745	AT1G10610	basic helix-loop-helix (bHLH) DNA-binding superfamily protein			4	MgTOL.F0669	AT2G40370	laccase 5
	MgTOL.J1275	0	0	MgTOL.M0403	AT1G05260	Peroxidase superfamily protein	MgTOL.D0745	AT1G10610	basic helix-loop-helix (bHLH) DNA-binding superfamily protein			4	MgTOL.F0391
	MgTOL.N0174	0	0	MgTOL.M0403	AT1G05260	Peroxidase superfamily protein	MgTOL.D0745	AT1G10610	basic helix-loop-helix (bHLH) DNA-binding superfamily protein			4	MgTOL.E1485
	MgTOL.N0174	0	0	MgTOL.K0260	AT5G57800	Fatty acid hydroxylase superfamily	MgTOL.D0745	AT1G10610	basic helix-loop-helix (bHLH) DNA-binding superfamily protein			4	MgTOL.D1337	AT1G21960	RING/U-box superfamily protein
	MgTOL.N0174	0	0	MgTOL.I0701	AT1G09360	Plant invertase/pectin methylesterase inhibitor superfamily protein	MgTOL.D0745	AT1G10610	basic helix-loop-helix (bHLH) DNA-binding superfamily protein			4	MgTOL.D0148
	MgTOL.N0174	0	0	MgTOL.L1580	0	0	MgTOL.D0745	AT1G10610	basic helix-loop-helix (bHLH) DNA-binding superfamily protein			4	MgTOL.B1702
	MgTOL.N0174	0	0	MgTOL.N3196	AT1G75720	Plant protein of unknown function (DUF827)	MgTOL.D0745	AT1G10610	basic helix-loop-helix (bHLH) DNA-binding superfamily protein			4	MgTOL.B0249	AT3G18830	polyol/monosaccharide transporter 5
	MgTOL.N0174	0	0	MgTOL.J1275	0	0	MgTOL.D0745	AT1G10610	basic helix-loop-helix (bHLH) DNA-binding superfamily protein			3	MgTOL.O0278
	MgTOL.M0403	AT1G05260	Peroxidase superfamily protein	MgTOL.J1275	0	0	MgTOL.D0745	AT1G10610	basic helix-loop-helix (bHLH) DNA-binding superfamily protein			3	MgTOL.O0193	AT5G44410	FAD-binding Berberine family protein
	MgTOL.M0403	AT1G05260	Peroxidase superfamily protein	MgTOL.N0174	0	0	MgTOL.D0745	AT1G10610	basic helix-loop-helix (bHLH) DNA-binding superfamily protein			3	MgTOL.N3222	AT5G42180	Peroxidase superfamily protein
	MgTOL.M0403	AT1G05260	Peroxidase superfamily protein	MgTOL.L1580	0	0	MgTOL.D0745	AT1G10610	basic helix-loop-helix (bHLH) DNA-binding superfamily protein			3	MgTOL.N3015	AT1G20850	xylem cysteine peptidase 2
	MgTOL.M0403	AT1G05260	Peroxidase superfamily protein	MgTOL.I0701	AT1G09360	Plant invertase/pectin methylesterase inhibitor superfamily protein	MgTOL.D0745	AT1G10610	basic helix-loop-helix (bHLH) DNA-binding superfamily protein			3	MgTOL.N1952	AT5G05020	Pollen Ole e 1 allergen and extensin family protein
	MgTOL.H2355	0	0	MgTOL.G1285	AT1G52820	2-oxoglutarate (2OG) and Fe(II)-dependent oxygenase superfamily protein	MgTOL.D0745	AT1G10610	basic helix-loop-helix (bHLH) DNA-binding superfamily protein			3	MgTOL.N1595	AT4G01140	Protein of unknown function (DUF1191)
	MgTOL.G0921	AT2G44010	(1 of 2) PTHR35485:SF1 - EXPRESSED PROTEIN	MgTOL.F0074	AT3G27027	Protein of unknown function (DUF 3339)	MgTOL.D0822	AT2G40610	expansin A8			3	MgTOL.N0482	AT3G06460	GNS1/SUR4 membrane protein family
	MgTOL.F0074	AT3G27027	Protein of unknown function (DUF 3339)	MgTOL.G0921	AT2G44010	(1 of 2) PTHR35485:SF1 - EXPRESSED PROTEIN	MgTOL.D0822	AT2G40610	expansin A8			3	MgTOL.N0453
	MgTOL.M1133	0	0	MgTOL.N0489	AT5G42710	0	MgTOL.D0834	0	0			3	MgTOL.M1714
	MgTOL.M1133	0	0	MgTOL.L1227	AT1G24030	Protein kinase superfamily protein	MgTOL.D0834	0	0			3	MgTOL.M0689
	MgTOL.M1133	0	0	MgTOL.K1330	AT5G14360	Ubiquitin-like superfamily protein	MgTOL.D0834	0	0			3	MgTOL.L0748
	MgTOL.L1227	AT1G24030	Protein kinase superfamily protein	MgTOL.K1330	AT5G14360	Ubiquitin-like superfamily protein	MgTOL.D0834	0	0			3	MgTOL.K1099	AT3G03270	Adenine nucleotide alpha hydrolases-like superfamily protein
	MgTOL.L1227	AT1G24030	Protein kinase superfamily protein	MgTOL.N0489	AT5G42710	0	MgTOL.D0834	0	0			3	MgTOL.K0485	AT5G19580	glyoxal oxidase-related protein
	MgTOL.L1227	AT1G24030	Protein kinase superfamily protein	MgTOL.M1133	0	0	MgTOL.D0834	0	0			3	MgTOL.K0237
	MgTOL.K1330	AT5G14360	Ubiquitin-like superfamily protein	MgTOL.M1133	0	0	MgTOL.D0834	0	0			3	MgTOL.J1919	AT2G41970	Protein kinase superfamily protein
	MgTOL.K1330	AT5G14360	Ubiquitin-like superfamily protein	MgTOL.L1227	AT1G24030	Protein kinase superfamily protein	MgTOL.D0834	0	0			3	MgTOL.J1027	AT2G36190	cell wall invertase 4
	MgTOL.K1330	AT5G14360	Ubiquitin-like superfamily protein	MgTOL.N0489	AT5G42710	0	MgTOL.D0834	0	0			3	MgTOL.J0977	AT3G09930	GDSL-like Lipase/Acylhydrolase superfamily protein
	MgTOL.N0489	AT5G42710	0	MgTOL.K1330	AT5G14360	Ubiquitin-like superfamily protein	MgTOL.D0834	0	0			3	MgTOL.J0315
	MgTOL.N0489	AT5G42710	0	MgTOL.M1133	0	0	MgTOL.D0834	0	0			3	MgTOL.J0313
	MgTOL.N0489	AT5G42710	0	MgTOL.L1227	AT1G24030	Protein kinase superfamily protein	MgTOL.D0834	0	0			3	MgTOL.I0760
	MgTOL.N2949	AT4G08570	Heavy metal transport/detoxification superfamily protein	MgTOL.I0892	0	0	MgTOL.D0873	0	0			3	MgTOL.I0380	AT5G61280	Remorin family protein
	MgTOL.N2949	AT4G08570	Heavy metal transport/detoxification superfamily protein	MgTOL.N3015	AT1G20850	xylem cysteine peptidase 2	MgTOL.D0873	0	0			3	MgTOL.H1567	AT4G21200	gibberellin 2-oxidase 8
	MgTOL.N3015	AT1G20850	xylem cysteine peptidase 2	MgTOL.N2949	AT4G08570	Heavy metal transport/detoxification superfamily protein	MgTOL.D0873	0	0			3	MgTOL.H0647
	MgTOL.I0892	0	0	MgTOL.N2949	AT4G08570	Heavy metal transport/detoxification superfamily protein	MgTOL.D0873	0	0			3	MgTOL.G1098
	MgTOL.H0826	AT3G04180	RmlC-like cupins superfamily protein	MgTOL.B0663	0	0	MgTOL.D0944	AT3G14060	(1 of 2) PTHR34788:SF1 - F15I1.22			3	MgTOL.G0854
	MgTOL.B0663	0	0	MgTOL.H0826	AT3G04180	RmlC-like cupins superfamily protein	MgTOL.D0944	AT3G14060	(1 of 2) PTHR34788:SF1 - F15I1.22			3	MgTOL.G0647	AT5G13930	Chalcone and stilbene synthase family protein
	MgTOL.D0994	AT1G51770	Core-2/I-branching beta-1	MgTOL.H1365	AT1G30080	Glycosyl hydrolase superfamily protein	MgTOL.D0947	AT1G72610	germin-like protein 1			3	MgTOL.F0237	AT5G37300	O-acyltransferase (WSD1-like) family protein
	MgTOL.M0705	0	0	MgTOL.C0855	0	0	MgTOL.D0947	AT1G72610	germin-like protein 1			3	MgTOL.E0901
	MgTOL.C0855	0	0	MgTOL.M0705	0	0	MgTOL.D0947	AT1G72610	germin-like protein 1			3	MgTOL.D1011
	MgTOL.H1365	AT1G30080	Glycosyl hydrolase superfamily protein	MgTOL.D0994	AT1G51770	Core-2/I-branching beta-1	MgTOL.D0947	AT1G72610	germin-like protein 1			3	MgTOL.D0454	AT4G28556	PAK-box/P21-Rho-binding family protein
	MgTOL.H2355	0	0	MgTOL.F0160	0	0	MgTOL.D0992	AT1G73040	Mannose-binding lectin superfamily protein			3	MgTOL.C0349	AT1G10070	branched-chain amino acid transaminase 2
	MgTOL.J1483	AT5G57770	Plant protein of unknown function (DUF828) with plant pleckstrin homology-like region	MgTOL.J0617	AT5G56970	cytokinin oxidase 3	MgTOL.D0992	AT1G73040	Mannose-binding lectin superfamily protein			3	MgTOL.B0967	AT3G62550	Adenine nucleotide alpha hydrolases-like superfamily protein
	MgTOL.C0218	0	0	MgTOL.K1396	AT5G18525	protein serine/threonine kinases;protein tyrosine kinases;ATP binding;protein kinases	MgTOL.D0992	AT1G73040	Mannose-binding lectin superfamily protein			3	MgTOL.A0919
	MgTOL.K1396	AT5G18525	protein serine/threonine kinases;protein tyrosine kinases;ATP binding;protein kinases	MgTOL.C0218	0	0	MgTOL.D0992	AT1G73040	Mannose-binding lectin superfamily protein			3	MgTOL.A0697
	MgTOL.J0617	AT5G56970	cytokinin oxidase 3	MgTOL.J1483	AT5G57770	Plant protein of unknown function (DUF828) with plant pleckstrin homology-like region	MgTOL.D0992	AT1G73040	Mannose-binding lectin superfamily protein			3	MgTOL.A0358
	MgTOL.F0160	0	0	MgTOL.H2355	0	0	MgTOL.D0992	AT1G73040	Mannose-binding lectin superfamily protein			3	MgTOL.A0216	AT5G25810	Integrase-type DNA-binding superfamily protein
	MgTOL.N0473	AT1G26798	Plant self-incompatibility protein S1 family	MgTOL.C0316	0	0	MgTOL.D0994	AT1G51770	Core-2/I-branching beta-1			2	MgTOL.N3245
	MgTOL.N0473	AT1G26798	Plant self-incompatibility protein S1 family	MgTOL.E1539	AT4G32100	Beta-1	MgTOL.D0994	AT1G51770	Core-2/I-branching beta-1			2	MgTOL.N2894
	MgTOL.G1030	AT3G10460	Plant self-incompatibility protein S1 family	MgTOL.E1539	AT4G32100	Beta-1	MgTOL.D0994	AT1G51770	Core-2/I-branching beta-1			2	MgTOL.N2825
	MgTOL.E1539	AT4G32100	Beta-1	MgTOL.G1030	AT3G10460	Plant self-incompatibility protein S1 family	MgTOL.D0994	AT1G51770	Core-2/I-branching beta-1			2	MgTOL.N2817	AT5G25420	Xanthine/uracil/vitamin C permease
	MgTOL.E1539	AT4G32100	Beta-1	MgTOL.N0473	AT1G26798	Plant self-incompatibility protein S1 family	MgTOL.D0994	AT1G51770	Core-2/I-branching beta-1			2	MgTOL.N2638	AT2G28490	RmlC-like cupins superfamily protein
	MgTOL.E1539	AT4G32100	Beta-1	MgTOL.C0316	0	0	MgTOL.D0994	AT1G51770	Core-2/I-branching beta-1			2	MgTOL.N2523
	MgTOL.C0316	0	0	MgTOL.N0473	AT1G26798	Plant self-incompatibility protein S1 family	MgTOL.D0994	AT1G51770	Core-2/I-branching beta-1			2	MgTOL.N2299
	MgTOL.C0316	0	0	MgTOL.E1539	AT4G32100	Beta-1	MgTOL.D0994	AT1G51770	Core-2/I-branching beta-1			2	MgTOL.N2125	AT3G05610	Plant invertase/pectin methylesterase inhibitor superfamily
	MgTOL.O0928	0	0	MgTOL.H2444	AT5G10250	Phototropic-responsive NPH3 family protein	MgTOL.O0333	0	0			2	MgTOL.N2067
	MgTOL.D1176	0	0	MgTOL.H2444	AT5G10250	Phototropic-responsive NPH3 family protein	MgTOL.O0333	0	0			2	MgTOL.N1849
	MgTOL.H2444	AT5G10250	Phototropic-responsive NPH3 family protein	MgTOL.D1176	0	0	MgTOL.O0333	0	0			2	MgTOL.N1838
	MgTOL.H2444	AT5G10250	Phototropic-responsive NPH3 family protein	MgTOL.O0928	0	0	MgTOL.O0333	0	0			2	MgTOL.N1552	AT1G02800	cellulase 2
	MgTOL.H1205	AT2G32280	Protein of unknown function (DUF1218)	MgTOL.N2119	AT5G19260	Protein of unknown function (DUF3049)	MgTOL.D1044	0	0			2	MgTOL.N1412
	MgTOL.H0995	0	0	MgTOL.N2119	AT5G19260	Protein of unknown function (DUF3049)	MgTOL.D1044	0	0			2	MgTOL.N1401
	MgTOL.H0995	0	0	MgTOL.A0833	0	0	MgTOL.D1044	0	0			2	MgTOL.N1378
	MgTOL.H0995	0	0	MgTOL.E1405	AT5G11540	D-arabinono-1	MgTOL.D1044	0	0			2	MgTOL.N1182	AT1G49770	basic helix-loop-helix (bHLH) DNA-binding superfamily protein
	MgTOL.H0995	0	0	MgTOL.D1471	AT1G74110	cytochrome P450	MgTOL.D1044	0	0			2	MgTOL.N0517
	MgTOL.H0995	0	0	MgTOL.M1130	0	0	MgTOL.D1044	0	0			2	MgTOL.N0444	AT3G28040	Leucine-rich receptor-like protein kinase family protein
	MgTOL.D1471	AT1G74110	cytochrome P450	MgTOL.H0995	0	0	MgTOL.D1044	0	0			2	MgTOL.N0259
	MgTOL.D1471	AT1G74110	cytochrome P450	MgTOL.N2119	AT5G19260	Protein of unknown function (DUF3049)	MgTOL.D1044	0	0			2	MgTOL.N0251
	MgTOL.D1471	AT1G74110	cytochrome P450	MgTOL.A0833	0	0	MgTOL.D1044	0	0			2	MgTOL.M2012	AT5G44410	FAD-binding Berberine family protein
	MgTOL.D1471	AT1G74110	cytochrome P450	MgTOL.E1405	AT5G11540	D-arabinono-1	MgTOL.D1044	0	0			2	MgTOL.M1853
	MgTOL.M1130	0	0	MgTOL.E1405	AT5G11540	D-arabinono-1	MgTOL.D1044	0	0			2	MgTOL.M1036
	MgTOL.M1130	0	0	MgTOL.H0995	0	0	MgTOL.D1044	0	0			2	MgTOL.M0847	AT3G23955	F-box family protein
	MgTOL.M1130	0	0	MgTOL.A0833	0	0	MgTOL.D1044	0	0			2	MgTOL.M0799	AT1G28270	ralf-like 4
	MgTOL.A0833	0	0	MgTOL.N2119	AT5G19260	Protein of unknown function (DUF3049)	MgTOL.D1044	0	0			2	MgTOL.M0793
	MgTOL.A0833	0	0	MgTOL.E1405	AT5G11540	D-arabinono-1	MgTOL.D1044	0	0			2	MgTOL.M0550
	MgTOL.A0833	0	0	MgTOL.D1471	AT1G74110	cytochrome P450	MgTOL.D1044	0	0			2	MgTOL.M0469	AT3G09120	Protein of unknown function (DUF674)
	MgTOL.A0833	0	0	MgTOL.H0995	0	0	MgTOL.D1044	0	0			2	MgTOL.M0338	AT2G20800	NAD(P)H dehydrogenase B4
	MgTOL.A0833	0	0	MgTOL.M1130	0	0	MgTOL.D1044	0	0			2	MgTOL.M0286	AT2G42690	alpha/beta-Hydrolases superfamily protein
	MgTOL.A0833	0	0	MgTOL.D1892	0	0	MgTOL.D1044	0	0			2	MgTOL.M0020	AT5G48140	Pectin lyase-like superfamily protein
	MgTOL.E1405	AT5G11540	D-arabinono-1	MgTOL.D1892	0	0	MgTOL.D1044	0	0			2	MgTOL.L0910	AT3G18560
	MgTOL.E1405	AT5G11540	D-arabinono-1	MgTOL.A0833	0	0	MgTOL.D1044	0	0			2	MgTOL.L0805
	MgTOL.E1405	AT5G11540	D-arabinono-1	MgTOL.D1471	AT1G74110	cytochrome P450	MgTOL.D1044	0	0			2	MgTOL.L0479	AT4G34440	Protein kinase superfamily protein
	MgTOL.E1405	AT5G11540	D-arabinono-1	MgTOL.H0995	0	0	MgTOL.D1044	0	0			2	MgTOL.L0149
	MgTOL.E1405	AT5G11540	D-arabinono-1	MgTOL.M1130	0	0	MgTOL.D1044	0	0			2	MgTOL.L0063	AT5G02900	cytochrome P450	family 96	subfamily A	polypeptide 13
	MgTOL.N2119	AT5G19260	Protein of unknown function (DUF3049)	MgTOL.A0833	0	0	MgTOL.D1044	0	0			2	MgTOL.K1176
	MgTOL.N2119	AT5G19260	Protein of unknown function (DUF3049)	MgTOL.D1471	AT1G74110	cytochrome P450	MgTOL.D1044	0	0			2	MgTOL.K1077
	MgTOL.N2119	AT5G19260	Protein of unknown function (DUF3049)	MgTOL.H0995	0	0	MgTOL.D1044	0	0			2	MgTOL.K1076
	MgTOL.N2119	AT5G19260	Protein of unknown function (DUF3049)	MgTOL.H1205	AT2G32280	Protein of unknown function (DUF1218)	MgTOL.D1044	0	0			2	MgTOL.K0900	AT1G14120	2-oxoglutarate (2OG) and Fe(II)-dependent oxygenase superfamily protein
	MgTOL.D1892	0	0	MgTOL.A0833	0	0	MgTOL.D1044	0	0			2	MgTOL.K0229	AT4G25930	Protein of unknown function (DUF295)
	MgTOL.D1892	0	0	MgTOL.E1405	AT5G11540	D-arabinono-1	MgTOL.D1044	0	0			2	MgTOL.J1903
	MgTOL.H0360	0	0	MgTOL.D0947	AT1G72610	germin-like protein 1	MgTOL.D1091	0	0			2	MgTOL.J1629
	MgTOL.H0360	0	0	MgTOL.F0291	0	0	MgTOL.D1091	0	0			2	MgTOL.J1503	AT5G57700	BNR/Asp-box repeat family protein
	MgTOL.H0360	0	0	MgTOL.N2369	0	0	MgTOL.D1091	0	0			2	MgTOL.J1453
	MgTOL.H0360	0	0	MgTOL.E1302	AT5G45320	(1 of 50) PF03168 - Late embryogenesis abundant protein	MgTOL.D1091	0	0			2	MgTOL.J1389
	MgTOL.H0360	0	0	MgTOL.G1195	AT4G24974	Plant self-incompatibility protein S1 family	MgTOL.D1091	0	0			2	MgTOL.J1289
	MgTOL.H0360	0	0	MgTOL.H1365	AT1G30080	Glycosyl hydrolase superfamily protein	MgTOL.D1091	0	0			2	MgTOL.J1008	AT5G03890	(1 of 3) PTHR33148:SF2 - EMB
	MgTOL.H0360	0	0	MgTOL.H1564	AT4G05220	Late embryogenesis abundant (LEA) hydroxyproline-rich glycoprotein family	MgTOL.D1091	0	0			2	MgTOL.J0911
	MgTOL.E1302	AT5G45320	(1 of 50) PF03168 - Late embryogenesis abundant protein	MgTOL.H1564	AT4G05220	Late embryogenesis abundant (LEA) hydroxyproline-rich glycoprotein family	MgTOL.D1091	0	0			2	MgTOL.J0525	AT3G53250	SAUR-like auxin-responsive protein family
	MgTOL.E1302	AT5G45320	(1 of 50) PF03168 - Late embryogenesis abundant protein	MgTOL.F0291	0	0	MgTOL.D1091	0	0			2	MgTOL.J0172
	MgTOL.E1302	AT5G45320	(1 of 50) PF03168 - Late embryogenesis abundant protein	MgTOL.H1365	AT1G30080	Glycosyl hydrolase superfamily protein	MgTOL.D1091	0	0			2	MgTOL.I1052
	MgTOL.E1302	AT5G45320	(1 of 50) PF03168 - Late embryogenesis abundant protein	MgTOL.H0360	0	0	MgTOL.D1091	0	0			2	MgTOL.I0703
	MgTOL.G0787	AT3G12470	Polynucleotidyl transferase	MgTOL.H1860	0	0	MgTOL.D1091	0	0			2	MgTOL.I0399
	MgTOL.G0787	AT3G12470	Polynucleotidyl transferase	MgTOL.H1564	AT4G05220	Late embryogenesis abundant (LEA) hydroxyproline-rich glycoprotein family	MgTOL.D1091	0	0			2	MgTOL.I0289	AT5G61290	Flavin-binding monooxygenase family protein
	MgTOL.F0291	0	0	MgTOL.H1564	AT4G05220	Late embryogenesis abundant (LEA) hydroxyproline-rich glycoprotein family	MgTOL.D1091	0	0			2	MgTOL.H2377	AT2G22540	K-box region and MADS-box transcription factor family protein
	MgTOL.F0291	0	0	MgTOL.H0360	0	0	MgTOL.D1091	0	0			2	MgTOL.H2203	AT1G17100	SOUL heme-binding family protein
	MgTOL.F0291	0	0	MgTOL.H1365	AT1G30080	Glycosyl hydrolase superfamily protein	MgTOL.D1091	0	0			2	MgTOL.H2140
	MgTOL.F0291	0	0	MgTOL.E1302	AT5G45320	(1 of 50) PF03168 - Late embryogenesis abundant protein	MgTOL.D1091	0	0			2	MgTOL.H1896
	MgTOL.N2163	0	0	MgTOL.H1564	AT4G05220	Late embryogenesis abundant (LEA) hydroxyproline-rich glycoprotein family	MgTOL.D1091	0	0			2	MgTOL.H1815
	MgTOL.J0552	0	0	MgTOL.H1860	0	0	MgTOL.D1091	0	0			2	MgTOL.H1806	AT5G55460	Bifunctional inhibitor/lipid-transfer protein/seed storage 2S albumin superfamily protein
	MgTOL.H1564	AT4G05220	Late embryogenesis abundant (LEA) hydroxyproline-rich glycoprotein family	MgTOL.E1302	AT5G45320	(1 of 50) PF03168 - Late embryogenesis abundant protein	MgTOL.D1091	0	0			2	MgTOL.H1651
	MgTOL.H1564	AT4G05220	Late embryogenesis abundant (LEA) hydroxyproline-rich glycoprotein family	MgTOL.H1365	AT1G30080	Glycosyl hydrolase superfamily protein	MgTOL.D1091	0	0			2	MgTOL.H1627
	MgTOL.H1564	AT4G05220	Late embryogenesis abundant (LEA) hydroxyproline-rich glycoprotein family	MgTOL.G0787	AT3G12470	Polynucleotidyl transferase	MgTOL.D1091	0	0			2	MgTOL.H1432	AT4G18596	Pollen Ole e 1 allergen and extensin family protein
	MgTOL.H1564	AT4G05220	Late embryogenesis abundant (LEA) hydroxyproline-rich glycoprotein family	MgTOL.N2163	0	0	MgTOL.D1091	0	0			2	MgTOL.H1003
	MgTOL.H1564	AT4G05220	Late embryogenesis abundant (LEA) hydroxyproline-rich glycoprotein family	MgTOL.F0291	0	0	MgTOL.D1091	0	0			2	MgTOL.H0550	AT4G25930	Protein of unknown function (DUF295)
	MgTOL.H1564	AT4G05220	Late embryogenesis abundant (LEA) hydroxyproline-rich glycoprotein family	MgTOL.H0360	0	0	MgTOL.D1091	0	0			2	MgTOL.H0047
	MgTOL.N2369	0	0	MgTOL.H0360	0	0	MgTOL.D1091	0	0			2	MgTOL.G0931
	MgTOL.N2369	0	0	MgTOL.D0947	AT1G72610	germin-like protein 1	MgTOL.D1091	0	0			2	MgTOL.G0715	AT4G13600	Carbohydrate-binding X8 domain superfamily protein
	MgTOL.N2369	0	0	MgTOL.G1195	AT4G24974	Plant self-incompatibility protein S1 family	MgTOL.D1091	0	0			2	MgTOL.G0649
	MgTOL.H1365	AT1G30080	Glycosyl hydrolase superfamily protein	MgTOL.E1302	AT5G45320	(1 of 50) PF03168 - Late embryogenesis abundant protein	MgTOL.D1091	0	0			2	MgTOL.G0403
	MgTOL.H1365	AT1G30080	Glycosyl hydrolase superfamily protein	MgTOL.H0360	0	0	MgTOL.D1091	0	0			2	MgTOL.F2184	AT5G37200	RING/U-box superfamily protein
	MgTOL.H1365	AT1G30080	Glycosyl hydrolase superfamily protein	MgTOL.H1564	AT4G05220	Late embryogenesis abundant (LEA) hydroxyproline-rich glycoprotein family	MgTOL.D1091	0	0			2	MgTOL.F1137	AT4G23570	phosphatase-related
	MgTOL.H1365	AT1G30080	Glycosyl hydrolase superfamily protein	MgTOL.F0291	0	0	MgTOL.D1091	0	0			2	MgTOL.F1048
	MgTOL.D0947	AT1G72610	germin-like protein 1	MgTOL.H0360	0	0	MgTOL.D1091	0	0			2	MgTOL.F0280	AT5G24080	Protein kinase superfamily protein
	MgTOL.D0947	AT1G72610	germin-like protein 1	MgTOL.N2369	0	0	MgTOL.D1091	0	0			2	MgTOL.F0024	AT3G26790	AP2/B3-like transcriptional factor family protein
	MgTOL.D0947	AT1G72610	germin-like protein 1	MgTOL.G1195	AT4G24974	Plant self-incompatibility protein S1 family	MgTOL.D1091	0	0			2	MgTOL.E1341
	MgTOL.G1195	AT4G24974	Plant self-incompatibility protein S1 family	MgTOL.D0947	AT1G72610	germin-like protein 1	MgTOL.D1091	0	0			2	MgTOL.E1115
	MgTOL.G1195	AT4G24974	Plant self-incompatibility protein S1 family	MgTOL.H0360	0	0	MgTOL.D1091	0	0			2	MgTOL.E0779	AT5G03980	SGNH hydrolase-type esterase superfamily protein
	MgTOL.G1195	AT4G24974	Plant self-incompatibility protein S1 family	MgTOL.N2369	0	0	MgTOL.D1091	0	0			2	MgTOL.E0624	AT1G64660	methionine gamma-lyase
	MgTOL.H1860	0	0	MgTOL.J0552	0	0	MgTOL.D1091	0	0			2	MgTOL.E0473
	MgTOL.H1860	0	0	MgTOL.G0787	AT3G12470	Polynucleotidyl transferase	MgTOL.D1091	0	0			2	MgTOL.E0265
	MgTOL.I0018	0	0	MgTOL.F1647	0	0	MgTOL.D1154	0	0			2	MgTOL.E0094
	MgTOL.F1647	0	0	MgTOL.I0018	0	0	MgTOL.D1154	0	0			2	MgTOL.D2078
	MgTOL.G1195	AT4G24974	Plant self-incompatibility protein S1 family	MgTOL.L1160	0	0	MgTOL.D1357	0	0			2	MgTOL.D2041
	MgTOL.G1195	AT4G24974	Plant self-incompatibility protein S1 family	MgTOL.H1205	AT2G32280	Protein of unknown function (DUF1218)	MgTOL.D1357	0	0			2	MgTOL.D1523	AT1G71290	F-box associated ubiquitination effector family protein
	MgTOL.L0262	AT2G18550	homeobox protein 21	MgTOL.J0552	0	0	MgTOL.D1357	0	0			2	MgTOL.D1154
	MgTOL.J0552	0	0	MgTOL.L0262	AT2G18550	homeobox protein 21	MgTOL.D1357	0	0			2	MgTOL.D1108
	MgTOL.L1160	0	0	MgTOL.G1195	AT4G24974	Plant self-incompatibility protein S1 family	MgTOL.D1357	0	0			2	MgTOL.D0944	AT3G14060	(1 of 2) PTHR34788:SF1 - F15I1.22
	MgTOL.L1160	0	0	MgTOL.H1205	AT2G32280	Protein of unknown function (DUF1218)	MgTOL.D1357	0	0			2	MgTOL.D0298	AT3G63200	PATATIN-like protein 9
	MgTOL.H1205	AT2G32280	Protein of unknown function (DUF1218)	MgTOL.L1160	0	0	MgTOL.D1357	0	0			2	MgTOL.D0280
	MgTOL.H1205	AT2G32280	Protein of unknown function (DUF1218)	MgTOL.G1195	AT4G24974	Plant self-incompatibility protein S1 family	MgTOL.D1357	0	0			2	MgTOL.C1092
	MgTOL.B0663	0	0	MgTOL.E0493	AT1G14820	Sec14p-like phosphatidylinositol transfer family protein	MgTOL.D1470	0	0			2	MgTOL.C0960
	MgTOL.B0663	0	0	MgTOL.K0863	AT3G10890	Glycosyl hydrolase superfamily protein	MgTOL.D1470	0	0			2	MgTOL.C0499
	MgTOL.E0493	AT1G14820	Sec14p-like phosphatidylinositol transfer family protein	MgTOL.K0863	AT3G10890	Glycosyl hydrolase superfamily protein	MgTOL.D1470	0	0			2	MgTOL.C0436
	MgTOL.E0493	AT1G14820	Sec14p-like phosphatidylinositol transfer family protein	MgTOL.B0663	0	0	MgTOL.D1470	0	0			2	MgTOL.C0420
	MgTOL.K0863	AT3G10890	Glycosyl hydrolase superfamily protein	MgTOL.B0663	0	0	MgTOL.D1470	0	0			2	MgTOL.C0060	AT1G09890	Rhamnogalacturonate lyase family protein
	MgTOL.K0863	AT3G10890	Glycosyl hydrolase superfamily protein	MgTOL.E0493	AT1G14820	Sec14p-like phosphatidylinositol transfer family protein	MgTOL.D1470	0	0			2	MgTOL.B1630
	MgTOL.H1205	AT2G32280	Protein of unknown function (DUF1218)	MgTOL.G1195	AT4G24974	Plant self-incompatibility protein S1 family	MgTOL.D1471	AT1G74110	cytochrome P450			2	MgTOL.B1021
	MgTOL.H1205	AT2G32280	Protein of unknown function (DUF1218)	MgTOL.L1160	0	0	MgTOL.D1471	AT1G74110	cytochrome P450			2	MgTOL.B0966	AT3G62550	Adenine nucleotide alpha hydrolases-like superfamily protein
	MgTOL.F1780	0	0	MgTOL.J1275	0	0	MgTOL.D1471	AT1G74110	cytochrome P450			2	MgTOL.B0958
	MgTOL.G1195	AT4G24974	Plant self-incompatibility protein S1 family	MgTOL.H1205	AT2G32280	Protein of unknown function (DUF1218)	MgTOL.D1471	AT1G74110	cytochrome P450			2	MgTOL.A1158
	MgTOL.G1195	AT4G24974	Plant self-incompatibility protein S1 family	MgTOL.L1160	0	0	MgTOL.D1471	AT1G74110	cytochrome P450			2	MgTOL.A0586
	MgTOL.L1160	0	0	MgTOL.G1195	AT4G24974	Plant self-incompatibility protein S1 family	MgTOL.D1471	AT1G74110	cytochrome P450			2	MgTOL.A0241
	MgTOL.L1160	0	0	MgTOL.H1205	AT2G32280	Protein of unknown function (DUF1218)	MgTOL.D1471	AT1G74110	cytochrome P450			2	MgTOL.A0176
	MgTOL.K0260	AT5G57800	Fatty acid hydroxylase superfamily	MgTOL.J1275	0	0	MgTOL.D1471	AT1G74110	cytochrome P450			2	MgTOL.A0107	AT5G26170	WRKY DNA-binding protein 50
	MgTOL.K0260	AT5G57800	Fatty acid hydroxylase superfamily	MgTOL.I0701	AT1G09360	Plant invertase/pectin methylesterase inhibitor superfamily protein	MgTOL.D1471	AT1G74110	cytochrome P450			2	MgTOL.A0052
	MgTOL.K0260	AT5G57800	Fatty acid hydroxylase superfamily	MgTOL.N2049	0	0	MgTOL.D1471	AT1G74110	cytochrome P450			1	MgTOL.O1110	AT1G17950	myb domain protein 52
	MgTOL.K0260	AT5G57800	Fatty acid hydroxylase superfamily	MgTOL.L1580	0	0	MgTOL.D1471	AT1G74110	cytochrome P450			1	MgTOL.O0970
	MgTOL.K0260	AT5G57800	Fatty acid hydroxylase superfamily	MgTOL.N0174	0	0	MgTOL.D1471	AT1G74110	cytochrome P450			1	MgTOL.O0817	AT4G13660	pinoresinol reductase 2
	MgTOL.J1733	0	0	MgTOL.M0403	AT1G05260	Peroxidase superfamily protein	MgTOL.D1471	AT1G74110	cytochrome P450			1	MgTOL.O0775
	MgTOL.J1733	0	0	MgTOL.M1130	0	0	MgTOL.D1471	AT1G74110	cytochrome P450			1	MgTOL.O0259
	MgTOL.J1733	0	0	MgTOL.D1892	0	0	MgTOL.D1471	AT1G74110	cytochrome P450			1	MgTOL.O0243
	MgTOL.M1130	0	0	MgTOL.J1733	0	0	MgTOL.D1471	AT1G74110	cytochrome P450			1	MgTOL.O0232
	MgTOL.N2049	0	0	MgTOL.K0260	AT5G57800	Fatty acid hydroxylase superfamily	MgTOL.D1471	AT1G74110	cytochrome P450			1	MgTOL.N3273
	MgTOL.N2049	0	0	MgTOL.L1580	0	0	MgTOL.D1471	AT1G74110	cytochrome P450			1	MgTOL.N2770
	MgTOL.N2049	0	0	MgTOL.J1275	0	0	MgTOL.D1471	AT1G74110	cytochrome P450			1	MgTOL.N2579
	MgTOL.N2049	0	0	MgTOL.I0701	AT1G09360	Plant invertase/pectin methylesterase inhibitor superfamily protein	MgTOL.D1471	AT1G74110	cytochrome P450			1	MgTOL.N2254
	MgTOL.I0701	AT1G09360	Plant invertase/pectin methylesterase inhibitor superfamily protein	MgTOL.N0174	0	0	MgTOL.D1471	AT1G74110	cytochrome P450			1	MgTOL.N2021	AT4G05475	RNI-like superfamily protein
	MgTOL.I0701	AT1G09360	Plant invertase/pectin methylesterase inhibitor superfamily protein	MgTOL.J1275	0	0	MgTOL.D1471	AT1G74110	cytochrome P450			1	MgTOL.N1918	AT3G04620	Alba DNA/RNA-binding protein
	MgTOL.I0701	AT1G09360	Plant invertase/pectin methylesterase inhibitor superfamily protein	MgTOL.L1580	0	0	MgTOL.D1471	AT1G74110	cytochrome P450			1	MgTOL.N1745
	MgTOL.I0701	AT1G09360	Plant invertase/pectin methylesterase inhibitor superfamily protein	MgTOL.K0260	AT5G57800	Fatty acid hydroxylase superfamily	MgTOL.D1471	AT1G74110	cytochrome P450			1	MgTOL.N1517
	MgTOL.I0701	AT1G09360	Plant invertase/pectin methylesterase inhibitor superfamily protein	MgTOL.M0403	AT1G05260	Peroxidase superfamily protein	MgTOL.D1471	AT1G74110	cytochrome P450			1	MgTOL.N1500	AT3G62960	Thioredoxin superfamily protein
	MgTOL.I0701	AT1G09360	Plant invertase/pectin methylesterase inhibitor superfamily protein	MgTOL.N2049	0	0	MgTOL.D1471	AT1G74110	cytochrome P450			1	MgTOL.N1463
	MgTOL.E0742	0	0	MgTOL.A0026	AT5G11130	Exostosin family protein	MgTOL.D1471	AT1G74110	cytochrome P450			1	MgTOL.N1257	AT4G39110	Malectin/receptor-like protein kinase family protein
	MgTOL.N0174	0	0	MgTOL.L1580	0	0	MgTOL.D1471	AT1G74110	cytochrome P450			1	MgTOL.N1218
	MgTOL.N0174	0	0	MgTOL.J1275	0	0	MgTOL.D1471	AT1G74110	cytochrome P450			1	MgTOL.N1126
	MgTOL.N0174	0	0	MgTOL.A1190	0	0	MgTOL.D1471	AT1G74110	cytochrome P450			1	MgTOL.N0768
	MgTOL.N0174	0	0	MgTOL.K0260	AT5G57800	Fatty acid hydroxylase superfamily	MgTOL.D1471	AT1G74110	cytochrome P450			1	MgTOL.N0307
	MgTOL.N0174	0	0	MgTOL.M0403	AT1G05260	Peroxidase superfamily protein	MgTOL.D1471	AT1G74110	cytochrome P450			1	MgTOL.N0072
	MgTOL.N0174	0	0	MgTOL.I0701	AT1G09360	Plant invertase/pectin methylesterase inhibitor superfamily protein	MgTOL.D1471	AT1G74110	cytochrome P450			1	MgTOL.N0035	AT1G53023	Ubiquitin-conjugating enzyme family protein
	MgTOL.D1892	0	0	MgTOL.A0026	AT5G11130	Exostosin family protein	MgTOL.D1471	AT1G74110	cytochrome P450			1	MgTOL.M1543	AT2G21820
	MgTOL.D1892	0	0	MgTOL.J1733	0	0	MgTOL.D1471	AT1G74110	cytochrome P450			1	MgTOL.M1527
	MgTOL.J1275	0	0	MgTOL.F1780	0	0	MgTOL.D1471	AT1G74110	cytochrome P450			1	MgTOL.M1428	AT1G62340	PA-domain containing subtilase family protein
	MgTOL.J1275	0	0	MgTOL.N2049	0	0	MgTOL.D1471	AT1G74110	cytochrome P450			1	MgTOL.M1334	AT4G21200	gibberellin 2-oxidase 8
	MgTOL.J1275	0	0	MgTOL.I0701	AT1G09360	Plant invertase/pectin methylesterase inhibitor superfamily protein	MgTOL.D1471	AT1G74110	cytochrome P450			1	MgTOL.M1203
	MgTOL.J1275	0	0	MgTOL.N0174	0	0	MgTOL.D1471	AT1G74110	cytochrome P450			1	MgTOL.M1089	AT1G29195	(1 of 28) PF14009 - Domain of unknown function (DUF4228) (DUF4228)
	MgTOL.J1275	0	0	MgTOL.K0260	AT5G57800	Fatty acid hydroxylase superfamily	MgTOL.D1471	AT1G74110	cytochrome P450			1	MgTOL.M1070	AT4G18780	cellulose synthase family protein
	MgTOL.J1275	0	0	MgTOL.L1580	0	0	MgTOL.D1471	AT1G74110	cytochrome P450			1	MgTOL.M1037
	MgTOL.J1275	0	0	MgTOL.M0403	AT1G05260	Peroxidase superfamily protein	MgTOL.D1471	AT1G74110	cytochrome P450			1	MgTOL.M0487	AT3G09120	Protein of unknown function (DUF674)
	MgTOL.A0026	AT5G11130	Exostosin family protein	MgTOL.E0742	0	0	MgTOL.D1471	AT1G74110	cytochrome P450			1	MgTOL.M0293
	MgTOL.A0026	AT5G11130	Exostosin family protein	MgTOL.D1892	0	0	MgTOL.D1471	AT1G74110	cytochrome P450			1	MgTOL.M0199	AT4G28380	Leucine-rich repeat (LRR) family protein
	MgTOL.A1190	0	0	MgTOL.L1580	0	0	MgTOL.D1471	AT1G74110	cytochrome P450			1	MgTOL.L1824	AT2G38080	Laccase/Diphenol oxidase family protein
	MgTOL.A1190	0	0	MgTOL.N0174	0	0	MgTOL.D1471	AT1G74110	cytochrome P450			1	MgTOL.L1796	AT3G53960	Major facilitator superfamily protein
	MgTOL.M0403	AT1G05260	Peroxidase superfamily protein	MgTOL.N0174	0	0	MgTOL.D1471	AT1G74110	cytochrome P450			1	MgTOL.L1564	AT3G10020	(1 of 1) PTHR12626//PTHR12626:SF7 - PROGRAMMED CELL DEATH 4
	MgTOL.M0403	AT1G05260	Peroxidase superfamily protein	MgTOL.L1580	0	0	MgTOL.D1471	AT1G74110	cytochrome P450			1	MgTOL.L1213
	MgTOL.M0403	AT1G05260	Peroxidase superfamily protein	MgTOL.J1275	0	0	MgTOL.D1471	AT1G74110	cytochrome P450			1	MgTOL.L0223
	MgTOL.M0403	AT1G05260	Peroxidase superfamily protein	MgTOL.J1733	0	0	MgTOL.D1471	AT1G74110	cytochrome P450			1	MgTOL.L0059
	MgTOL.M0403	AT1G05260	Peroxidase superfamily protein	MgTOL.I0701	AT1G09360	Plant invertase/pectin methylesterase inhibitor superfamily protein	MgTOL.D1471	AT1G74110	cytochrome P450			1	MgTOL.K0962
	MgTOL.L1580	0	0	MgTOL.A1190	0	0	MgTOL.D1471	AT1G74110	cytochrome P450			1	MgTOL.K0549
	MgTOL.L1580	0	0	MgTOL.N0174	0	0	MgTOL.D1471	AT1G74110	cytochrome P450			1	MgTOL.K0302
	MgTOL.L1580	0	0	MgTOL.M0403	AT1G05260	Peroxidase superfamily protein	MgTOL.D1471	AT1G74110	cytochrome P450			1	MgTOL.K0220
	MgTOL.L1580	0	0	MgTOL.J1275	0	0	MgTOL.D1471	AT1G74110	cytochrome P450			1	MgTOL.K0027	AT2G41970	Protein kinase superfamily protein
	MgTOL.L1580	0	0	MgTOL.N2049	0	0	MgTOL.D1471	AT1G74110	cytochrome P450			1	MgTOL.J1774
	MgTOL.L1580	0	0	MgTOL.K0260	AT5G57800	Fatty acid hydroxylase superfamily	MgTOL.D1471	AT1G74110	cytochrome P450			1	MgTOL.J1460
	MgTOL.L1580	0	0	MgTOL.I0701	AT1G09360	Plant invertase/pectin methylesterase inhibitor superfamily protein	MgTOL.D1471	AT1G74110	cytochrome P450			1	MgTOL.J1092
	MgTOL.D0822	AT2G40610	expansin A8	MgTOL.J1490	AT4G30380	Barwin-related endoglucanase	MgTOL.O0065	AT2G05540	Glycine-rich protein family			1	MgTOL.J0968
	MgTOL.J1490	AT4G30380	Barwin-related endoglucanase	MgTOL.D0822	AT2G40610	expansin A8	MgTOL.O0065	AT2G05540	Glycine-rich protein family			1	MgTOL.J0715
	MgTOL.N2353	0	0	MgTOL.A0833	0	0	MgTOL.D1745	0	0			1	MgTOL.J0435
	MgTOL.N2353	0	0	MgTOL.F1775	0	0	MgTOL.D1745	0	0			1	MgTOL.J0316	AT5G02220
	MgTOL.N2353	0	0	MgTOL.H0995	0	0	MgTOL.D1745	0	0			1	MgTOL.I0416	AT5G63520	(1 of 1) PTHR14939:SF5 - F-BOX ONLY PROTEIN 22
	MgTOL.N2353	0	0	MgTOL.M1130	0	0	MgTOL.D1745	0	0			1	MgTOL.I0147
	MgTOL.N2353	0	0	MgTOL.H0513	0	0	MgTOL.D1745	0	0			1	MgTOL.H2632
	MgTOL.H1205	AT2G32280	Protein of unknown function (DUF1218)	MgTOL.H2416	AT4G29035	Plant self-incompatibility protein S1 family	MgTOL.D1745	0	0			1	MgTOL.H2534	AT5G64790	O-Glycosyl hydrolases family 17 protein
	MgTOL.H1205	AT2G32280	Protein of unknown function (DUF1218)	MgTOL.L1160	0	0	MgTOL.D1745	0	0			1	MgTOL.H2230	AT2G42610	Protein of unknown function (DUF640)
	MgTOL.H1205	AT2G32280	Protein of unknown function (DUF1218)	MgTOL.N2119	AT5G19260	Protein of unknown function (DUF3049)	MgTOL.D1745	0	0			1	MgTOL.H2106
	MgTOL.F2059	0	0	MgTOL.E1539	AT4G32100	Beta-1	MgTOL.D1745	0	0			1	MgTOL.H2088
	MgTOL.F2059	0	0	MgTOL.G1030	AT3G10460	Plant self-incompatibility protein S1 family	MgTOL.D1745	0	0			1	MgTOL.H1913
	MgTOL.F2059	0	0	MgTOL.H2415	AT4G29035	Plant self-incompatibility protein S1 family	MgTOL.D1745	0	0			1	MgTOL.H1908
	MgTOL.F2059	0	0	MgTOL.N1160	0	0	MgTOL.D1745	0	0			1	MgTOL.H1900	AT5G54585
	MgTOL.O0880	AT2G44570	glycosyl hydrolase 9B12	MgTOL.J1733	0	0	MgTOL.D1745	0	0			1	MgTOL.H1580
	MgTOL.O0880	AT2G44570	glycosyl hydrolase 9B12	MgTOL.H2416	AT4G29035	Plant self-incompatibility protein S1 family	MgTOL.D1745	0	0			1	MgTOL.H0518
	MgTOL.O0880	AT2G44570	glycosyl hydrolase 9B12	MgTOL.M1130	0	0	MgTOL.D1745	0	0			1	MgTOL.H0492
	MgTOL.O0880	AT2G44570	glycosyl hydrolase 9B12	MgTOL.D1044	0	0	MgTOL.D1745	0	0			1	MgTOL.G1079
	MgTOL.J1733	0	0	MgTOL.D1044	0	0	MgTOL.D1745	0	0			1	MgTOL.G0861	AT2G31750	UDP-glucosyl transferase 74D1
	MgTOL.J1733	0	0	MgTOL.O0880	AT2G44570	glycosyl hydrolase 9B12	MgTOL.D1745	0	0			1	MgTOL.G0395
	MgTOL.J1733	0	0	MgTOL.A0833	0	0	MgTOL.D1745	0	0			1	MgTOL.G0007
	MgTOL.J1733	0	0	MgTOL.M1130	0	0	MgTOL.D1745	0	0			1	MgTOL.F2199	AT5G16530	Auxin efflux carrier family protein
	MgTOL.J1733	0	0	MgTOL.H0995	0	0	MgTOL.D1745	0	0			1	MgTOL.F2140	AT5G03970	F-box associated ubiquitination effector family protein
	MgTOL.J1733	0	0	MgTOL.D1892	0	0	MgTOL.D1745	0	0			1	MgTOL.F2120
	MgTOL.J1733	0	0	MgTOL.F1775	0	0	MgTOL.D1745	0	0			1	MgTOL.F2084
	MgTOL.M1130	0	0	MgTOL.F1775	0	0	MgTOL.D1745	0	0			1	MgTOL.F2080
	MgTOL.M1130	0	0	MgTOL.H2416	AT4G29035	Plant self-incompatibility protein S1 family	MgTOL.D1745	0	0			1	MgTOL.F1823
	MgTOL.M1130	0	0	MgTOL.O0880	AT2G44570	glycosyl hydrolase 9B12	MgTOL.D1745	0	0			1	MgTOL.F1669	AT5G04750	F1F0-ATPase inhibitor protein	putative
	MgTOL.M1130	0	0	MgTOL.A0833	0	0	MgTOL.D1745	0	0			1	MgTOL.F1469	AT3G55990	Plant protein of unknown function (DUF828)
	MgTOL.M1130	0	0	MgTOL.J1733	0	0	MgTOL.D1745	0	0			1	MgTOL.F0369
	MgTOL.M1130	0	0	MgTOL.H0995	0	0	MgTOL.D1745	0	0			1	MgTOL.F0095	AT3G27200	Cupredoxin superfamily protein
	MgTOL.M1130	0	0	MgTOL.N2353	0	0	MgTOL.D1745	0	0			1	MgTOL.F0081
	MgTOL.A0833	0	0	MgTOL.N2353	0	0	MgTOL.D1745	0	0			1	MgTOL.E1436
	MgTOL.A0833	0	0	MgTOL.N2119	AT5G19260	Protein of unknown function (DUF3049)	MgTOL.D1745	0	0			1	MgTOL.E0852	AT1G24735	S-adenosyl-L-methionine-dependent methyltransferases superfamily protein
	MgTOL.A0833	0	0	MgTOL.D1892	0	0	MgTOL.D1745	0	0			1	MgTOL.E0450	AT1G14540	Peroxidase superfamily protein
	MgTOL.A0833	0	0	MgTOL.H0995	0	0	MgTOL.D1745	0	0			1	MgTOL.D2147
	MgTOL.A0833	0	0	MgTOL.M1130	0	0	MgTOL.D1745	0	0			1	MgTOL.D2092	AT1G78320	glutathione S-transferase TAU 23
	MgTOL.A0833	0	0	MgTOL.J1733	0	0	MgTOL.D1745	0	0			1	MgTOL.D2039	AT2G28470	beta-galactosidase 8
	MgTOL.E1539	AT4G32100	Beta-1	MgTOL.N1160	0	0	MgTOL.D1745	0	0			1	MgTOL.D1621
	MgTOL.E1539	AT4G32100	Beta-1	MgTOL.F1013	AT1G26797	Plant self-incompatibility protein S1 family	MgTOL.D1745	0	0			1	MgTOL.D1584	AT4G19060	P-loop containing nucleoside triphosphate hydrolases superfamily protein
	MgTOL.E1539	AT4G32100	Beta-1	MgTOL.G1030	AT3G10460	Plant self-incompatibility protein S1 family	MgTOL.D1745	0	0			1	MgTOL.D1177
	MgTOL.E1539	AT4G32100	Beta-1	MgTOL.F2059	0	0	MgTOL.D1745	0	0			1	MgTOL.D1104
	MgTOL.E1539	AT4G32100	Beta-1	MgTOL.H2415	AT4G29035	Plant self-incompatibility protein S1 family	MgTOL.D1745	0	0			1	MgTOL.D0692
	MgTOL.F1775	0	0	MgTOL.H0995	0	0	MgTOL.D1745	0	0			1	MgTOL.D0299
	MgTOL.F1775	0	0	MgTOL.D1044	0	0	MgTOL.D1745	0	0			1	MgTOL.D0016	AT3G62170	VANGUARD 1 homolog 2
	MgTOL.F1775	0	0	MgTOL.J1733	0	0	MgTOL.D1745	0	0			1	MgTOL.C1297	AT1G22810	Integrase-type DNA-binding superfamily protein
	MgTOL.F1775	0	0	MgTOL.N2353	0	0	MgTOL.D1745	0	0			1	MgTOL.C1290
	MgTOL.F1775	0	0	MgTOL.M1130	0	0	MgTOL.D1745	0	0			1	MgTOL.C1284	AT4G09990	Protein of unknown function (DUF579)
	MgTOL.N2119	AT5G19260	Protein of unknown function (DUF3049)	MgTOL.H1205	AT2G32280	Protein of unknown function (DUF1218)	MgTOL.D1745	0	0			1	MgTOL.C1169	AT1G48605	Flavoprotein
	MgTOL.N2119	AT5G19260	Protein of unknown function (DUF3049)	MgTOL.H0995	0	0	MgTOL.D1745	0	0			1	MgTOL.C0500
	MgTOL.N2119	AT5G19260	Protein of unknown function (DUF3049)	MgTOL.A0833	0	0	MgTOL.D1745	0	0			1	MgTOL.C0423
	MgTOL.N2119	AT5G19260	Protein of unknown function (DUF3049)	MgTOL.L1160	0	0	MgTOL.D1745	0	0			1	MgTOL.C0368
	MgTOL.N1160	0	0	MgTOL.G1030	AT3G10460	Plant self-incompatibility protein S1 family	MgTOL.D1745	0	0			1	MgTOL.B1847
	MgTOL.N1160	0	0	MgTOL.F2059	0	0	MgTOL.D1745	0	0			1	MgTOL.B1427	AT1G64830	Eukaryotic aspartyl protease family protein
	MgTOL.N1160	0	0	MgTOL.E1539	AT4G32100	Beta-1	MgTOL.D1745	0	0			1	MgTOL.B0972	AT3G46860	Serine protease inhibitor	potato inhibitor I-type family protein
	MgTOL.M1567	AT2G31957	low-molecular-weight cysteine-rich 75	MgTOL.L1160	0	0	MgTOL.D1745	0	0			1	MgTOL.B0907	AT4G28190	Developmental regulator	ULTRAPETALA
	MgTOL.D1892	0	0	MgTOL.J1733	0	0	MgTOL.D1745	0	0			1	MgTOL.B0336	AT3G19200	(1 of 4) PTHR31722:SF5 - EMB
	MgTOL.D1892	0	0	MgTOL.A0833	0	0	MgTOL.D1745	0	0			1	MgTOL.B0191	AT4G39070	B-box zinc finger family protein
	MgTOL.L1160	0	0	MgTOL.H2416	AT4G29035	Plant self-incompatibility protein S1 family	MgTOL.D1745	0	0			1	MgTOL.B0111
	MgTOL.L1160	0	0	MgTOL.M1567	AT2G31957	low-molecular-weight cysteine-rich 75	MgTOL.D1745	0	0			1	MgTOL.A0769	AT4G09740	glycosyl hydrolase 9B14
	MgTOL.L1160	0	0	MgTOL.N2119	AT5G19260	Protein of unknown function (DUF3049)	MgTOL.D1745	0	0			1	MgTOL.A0475
	MgTOL.L1160	0	0	MgTOL.H1205	AT2G32280	Protein of unknown function (DUF1218)	MgTOL.D1745	0	0			1	MgTOL.A0394
	MgTOL.H2416	AT4G29035	Plant self-incompatibility protein S1 family	MgTOL.H1205	AT2G32280	Protein of unknown function (DUF1218)	MgTOL.D1745	0	0			1	MgTOL.A0122
	MgTOL.H2416	AT4G29035	Plant self-incompatibility protein S1 family	MgTOL.L1160	0	0	MgTOL.D1745	0	0				.*	N/A	N/A
	MgTOL.H2416	AT4G29035	Plant self-incompatibility protein S1 family	MgTOL.O0880	AT2G44570	glycosyl hydrolase 9B12	MgTOL.D1745	0	0
	MgTOL.H2416	AT4G29035	Plant self-incompatibility protein S1 family	MgTOL.H0995	0	0	MgTOL.D1745	0	0
	MgTOL.H2416	AT4G29035	Plant self-incompatibility protein S1 family	MgTOL.M1130	0	0	MgTOL.D1745	0	0
	MgTOL.F1013	AT1G26797	Plant self-incompatibility protein S1 family	MgTOL.G1030	AT3G10460	Plant self-incompatibility protein S1 family	MgTOL.D1745	0	0
	MgTOL.F1013	AT1G26797	Plant self-incompatibility protein S1 family	MgTOL.E1539	AT4G32100	Beta-1	MgTOL.D1745	0	0
	MgTOL.F1013	AT1G26797	Plant self-incompatibility protein S1 family	MgTOL.H2415	AT4G29035	Plant self-incompatibility protein S1 family	MgTOL.D1745	0	0
	MgTOL.F1013	AT1G26797	Plant self-incompatibility protein S1 family	MgTOL.F0626	AT5G05340	Peroxidase superfamily protein	MgTOL.D1745	0	0
	MgTOL.H2415	AT4G29035	Plant self-incompatibility protein S1 family	MgTOL.F2059	0	0	MgTOL.D1745	0	0
	MgTOL.H2415	AT4G29035	Plant self-incompatibility protein S1 family	MgTOL.G1030	AT3G10460	Plant self-incompatibility protein S1 family	MgTOL.D1745	0	0
	MgTOL.H2415	AT4G29035	Plant self-incompatibility protein S1 family	MgTOL.E1539	AT4G32100	Beta-1	MgTOL.D1745	0	0
	MgTOL.H2415	AT4G29035	Plant self-incompatibility protein S1 family	MgTOL.F1013	AT1G26797	Plant self-incompatibility protein S1 family	MgTOL.D1745	0	0
	MgTOL.H0995	0	0	MgTOL.M1130	0	0	MgTOL.D1745	0	0
	MgTOL.H0995	0	0	MgTOL.A0833	0	0	MgTOL.D1745	0	0
	MgTOL.H0995	0	0	MgTOL.H0513	0	0	MgTOL.D1745	0	0
	MgTOL.H0995	0	0	MgTOL.N2353	0	0	MgTOL.D1745	0	0
	MgTOL.H0995	0	0	MgTOL.H2416	AT4G29035	Plant self-incompatibility protein S1 family	MgTOL.D1745	0	0
	MgTOL.H0995	0	0	MgTOL.J1733	0	0	MgTOL.D1745	0	0
	MgTOL.H0995	0	0	MgTOL.N2119	AT5G19260	Protein of unknown function (DUF3049)	MgTOL.D1745	0	0
	MgTOL.H0995	0	0	MgTOL.F1775	0	0	MgTOL.D1745	0	0
	MgTOL.F0626	AT5G05340	Peroxidase superfamily protein	MgTOL.F1013	AT1G26797	Plant self-incompatibility protein S1 family	MgTOL.D1745	0	0
	MgTOL.I1038	AT1G51920	(1 of 5) PTHR36328:SF1 - CRYPTDIN PROTEIN-LIKE PROTEIN	MgTOL.F1235	AT1G62700	Arabidopsis NAC domain containing protein 26	MgTOL.D1745	0	0
	MgTOL.I1038	AT1G51920	(1 of 5) PTHR36328:SF1 - CRYPTDIN PROTEIN-LIKE PROTEIN	MgTOL.G1030	AT3G10460	Plant self-incompatibility protein S1 family	MgTOL.D1745	0	0
	MgTOL.F1235	AT1G62700	Arabidopsis NAC domain containing protein 26	MgTOL.I1038	AT1G51920	(1 of 5) PTHR36328:SF1 - CRYPTDIN PROTEIN-LIKE PROTEIN	MgTOL.D1745	0	0
	MgTOL.G1030	AT3G10460	Plant self-incompatibility protein S1 family	MgTOL.I1038	AT1G51920	(1 of 5) PTHR36328:SF1 - CRYPTDIN PROTEIN-LIKE PROTEIN	MgTOL.D1745	0	0
	MgTOL.G1030	AT3G10460	Plant self-incompatibility protein S1 family	MgTOL.N1160	0	0	MgTOL.D1745	0	0
	MgTOL.G1030	AT3G10460	Plant self-incompatibility protein S1 family	MgTOL.H2415	AT4G29035	Plant self-incompatibility protein S1 family	MgTOL.D1745	0	0
	MgTOL.G1030	AT3G10460	Plant self-incompatibility protein S1 family	MgTOL.E1539	AT4G32100	Beta-1	MgTOL.D1745	0	0
	MgTOL.G1030	AT3G10460	Plant self-incompatibility protein S1 family	MgTOL.F2059	0	0	MgTOL.D1745	0	0
	MgTOL.G1030	AT3G10460	Plant self-incompatibility protein S1 family	MgTOL.F1013	AT1G26797	Plant self-incompatibility protein S1 family	MgTOL.D1745	0	0
	MgTOL.D1044	0	0	MgTOL.J1733	0	0	MgTOL.D1745	0	0
	MgTOL.D1044	0	0	MgTOL.F1775	0	0	MgTOL.D1745	0	0
	MgTOL.D1044	0	0	MgTOL.O0880	AT2G44570	glycosyl hydrolase 9B12	MgTOL.D1745	0	0
	MgTOL.H0513	0	0	MgTOL.N2353	0	0	MgTOL.D1745	0	0
	MgTOL.H0513	0	0	MgTOL.H0995	0	0	MgTOL.D1745	0	0
	MgTOL.F1909	AT4G20370	PEBP (phosphatidylethanolamine-binding protein) family protein	MgTOL.H2501	0	0	MgTOL.N3245	0	0
	MgTOL.H2501	0	0	MgTOL.F1909	AT4G20370	PEBP (phosphatidylethanolamine-binding protein) family protein	MgTOL.N3245	0	0
	MgTOL.K0109	0	0	MgTOL.F2059	0	0	MgTOL.D2117	AT1G08090	nitrate transporter 2:1
	MgTOL.K0109	0	0	MgTOL.I0844	AT1G15360	Integrase-type DNA-binding superfamily protein	MgTOL.D2117	AT1G08090	nitrate transporter 2:1
	MgTOL.K0109	0	0	MgTOL.H2415	AT4G29035	Plant self-incompatibility protein S1 family	MgTOL.D2117	AT1G08090	nitrate transporter 2:1
	MgTOL.K0109	0	0	MgTOL.N1160	0	0	MgTOL.D2117	AT1G08090	nitrate transporter 2:1
	MgTOL.K0109	0	0	MgTOL.E1539	AT4G32100	Beta-1	MgTOL.D2117	AT1G08090	nitrate transporter 2:1
	MgTOL.K0109	0	0	MgTOL.G1030	AT3G10460	Plant self-incompatibility protein S1 family	MgTOL.D2117	AT1G08090	nitrate transporter 2:1
	MgTOL.I0844	AT1G15360	Integrase-type DNA-binding superfamily protein	MgTOL.G1030	AT3G10460	Plant self-incompatibility protein S1 family	MgTOL.D2117	AT1G08090	nitrate transporter 2:1
	MgTOL.I0844	AT1G15360	Integrase-type DNA-binding superfamily protein	MgTOL.E1539	AT4G32100	Beta-1	MgTOL.D2117	AT1G08090	nitrate transporter 2:1
	MgTOL.I0844	AT1G15360	Integrase-type DNA-binding superfamily protein	MgTOL.K0109	0	0	MgTOL.D2117	AT1G08090	nitrate transporter 2:1
	MgTOL.I0844	AT1G15360	Integrase-type DNA-binding superfamily protein	MgTOL.N1160	0	0	MgTOL.D2117	AT1G08090	nitrate transporter 2:1
	MgTOL.F2059	0	0	MgTOL.N1160	0	0	MgTOL.D2117	AT1G08090	nitrate transporter 2:1
	MgTOL.F2059	0	0	MgTOL.G1030	AT3G10460	Plant self-incompatibility protein S1 family	MgTOL.D2117	AT1G08090	nitrate transporter 2:1
	MgTOL.F2059	0	0	MgTOL.E1539	AT4G32100	Beta-1	MgTOL.D2117	AT1G08090	nitrate transporter 2:1
	MgTOL.F2059	0	0	MgTOL.K0109	0	0	MgTOL.D2117	AT1G08090	nitrate transporter 2:1
	MgTOL.F2059	0	0	MgTOL.H2415	AT4G29035	Plant self-incompatibility protein S1 family	MgTOL.D2117	AT1G08090	nitrate transporter 2:1
	MgTOL.E1539	AT4G32100	Beta-1	MgTOL.H2415	AT4G29035	Plant self-incompatibility protein S1 family	MgTOL.D2117	AT1G08090	nitrate transporter 2:1
	MgTOL.E1539	AT4G32100	Beta-1	MgTOL.N1160	0	0	MgTOL.D2117	AT1G08090	nitrate transporter 2:1
	MgTOL.E1539	AT4G32100	Beta-1	MgTOL.G1030	AT3G10460	Plant self-incompatibility protein S1 family	MgTOL.D2117	AT1G08090	nitrate transporter 2:1
	MgTOL.E1539	AT4G32100	Beta-1	MgTOL.F2059	0	0	MgTOL.D2117	AT1G08090	nitrate transporter 2:1
	MgTOL.E1539	AT4G32100	Beta-1	MgTOL.K0109	0	0	MgTOL.D2117	AT1G08090	nitrate transporter 2:1
	MgTOL.E1539	AT4G32100	Beta-1	MgTOL.I0844	AT1G15360	Integrase-type DNA-binding superfamily protein	MgTOL.D2117	AT1G08090	nitrate transporter 2:1
	MgTOL.E1539	AT4G32100	Beta-1	MgTOL.F1013	AT1G26797	Plant self-incompatibility protein S1 family	MgTOL.D2117	AT1G08090	nitrate transporter 2:1
	MgTOL.F1013	AT1G26797	Plant self-incompatibility protein S1 family	MgTOL.E1539	AT4G32100	Beta-1	MgTOL.D2117	AT1G08090	nitrate transporter 2:1
	MgTOL.F1013	AT1G26797	Plant self-incompatibility protein S1 family	MgTOL.H2415	AT4G29035	Plant self-incompatibility protein S1 family	MgTOL.D2117	AT1G08090	nitrate transporter 2:1
	MgTOL.F1013	AT1G26797	Plant self-incompatibility protein S1 family	MgTOL.G1030	AT3G10460	Plant self-incompatibility protein S1 family	MgTOL.D2117	AT1G08090	nitrate transporter 2:1
	MgTOL.G1030	AT3G10460	Plant self-incompatibility protein S1 family	MgTOL.F1013	AT1G26797	Plant self-incompatibility protein S1 family	MgTOL.D2117	AT1G08090	nitrate transporter 2:1
	MgTOL.G1030	AT3G10460	Plant self-incompatibility protein S1 family	MgTOL.E1539	AT4G32100	Beta-1	MgTOL.D2117	AT1G08090	nitrate transporter 2:1
	MgTOL.G1030	AT3G10460	Plant self-incompatibility protein S1 family	MgTOL.H2415	AT4G29035	Plant self-incompatibility protein S1 family	MgTOL.D2117	AT1G08090	nitrate transporter 2:1
	MgTOL.G1030	AT3G10460	Plant self-incompatibility protein S1 family	MgTOL.F2059	0	0	MgTOL.D2117	AT1G08090	nitrate transporter 2:1
	MgTOL.G1030	AT3G10460	Plant self-incompatibility protein S1 family	MgTOL.K0109	0	0	MgTOL.D2117	AT1G08090	nitrate transporter 2:1
	MgTOL.G1030	AT3G10460	Plant self-incompatibility protein S1 family	MgTOL.I0844	AT1G15360	Integrase-type DNA-binding superfamily protein	MgTOL.D2117	AT1G08090	nitrate transporter 2:1
	MgTOL.G1030	AT3G10460	Plant self-incompatibility protein S1 family	MgTOL.N1160	0	0	MgTOL.D2117	AT1G08090	nitrate transporter 2:1
	MgTOL.N1160	0	0	MgTOL.K0109	0	0	MgTOL.D2117	AT1G08090	nitrate transporter 2:1
	MgTOL.N1160	0	0	MgTOL.E1539	AT4G32100	Beta-1	MgTOL.D2117	AT1G08090	nitrate transporter 2:1
	MgTOL.N1160	0	0	MgTOL.I0844	AT1G15360	Integrase-type DNA-binding superfamily protein	MgTOL.D2117	AT1G08090	nitrate transporter 2:1
	MgTOL.N1160	0	0	MgTOL.F2059	0	0	MgTOL.D2117	AT1G08090	nitrate transporter 2:1
	MgTOL.N1160	0	0	MgTOL.G1030	AT3G10460	Plant self-incompatibility protein S1 family	MgTOL.D2117	AT1G08090	nitrate transporter 2:1
	MgTOL.H2415	AT4G29035	Plant self-incompatibility protein S1 family	MgTOL.G1030	AT3G10460	Plant self-incompatibility protein S1 family	MgTOL.D2117	AT1G08090	nitrate transporter 2:1
	MgTOL.H2415	AT4G29035	Plant self-incompatibility protein S1 family	MgTOL.K0109	0	0	MgTOL.D2117	AT1G08090	nitrate transporter 2:1
	MgTOL.H2415	AT4G29035	Plant self-incompatibility protein S1 family	MgTOL.E1539	AT4G32100	Beta-1	MgTOL.D2117	AT1G08090	nitrate transporter 2:1
	MgTOL.H2415	AT4G29035	Plant self-incompatibility protein S1 family	MgTOL.F1013	AT1G26797	Plant self-incompatibility protein S1 family	MgTOL.D2117	AT1G08090	nitrate transporter 2:1
	MgTOL.H2415	AT4G29035	Plant self-incompatibility protein S1 family	MgTOL.F2059	0	0	MgTOL.D2117	AT1G08090	nitrate transporter 2:1
	MgTOL.O0879	AT2G44570	glycosyl hydrolase 9B12	MgTOL.J1576	AT1G10455	0	MgTOL.E0094	0	0
	MgTOL.J1576	AT1G10455	0	MgTOL.O0879	AT2G44570	glycosyl hydrolase 9B12	MgTOL.E0094	0	0
	MgTOL.F1030	0	0	MgTOL.K0864	AT3G10890	Glycosyl hydrolase superfamily protein	MgTOL.E0162	AT1G60390	polygalacturonase 1
	MgTOL.F1030	0	0	MgTOL.M0073	0	0	MgTOL.E0162	AT1G60390	polygalacturonase 1
	MgTOL.F1030	0	0	MgTOL.J0532	AT5G03250	Phototropic-responsive NPH3 family protein	MgTOL.E0162	AT1G60390	polygalacturonase 1
	MgTOL.F1030	0	0	MgTOL.D1136	0	0	MgTOL.E0162	AT1G60390	polygalacturonase 1
	MgTOL.M0073	0	0	MgTOL.F1030	0	0	MgTOL.E0162	AT1G60390	polygalacturonase 1
	MgTOL.J0532	AT5G03250	Phototropic-responsive NPH3 family protein	MgTOL.F1030	0	0	MgTOL.E0162	AT1G60390	polygalacturonase 1
	MgTOL.J0532	AT5G03250	Phototropic-responsive NPH3 family protein	MgTOL.K0864	AT3G10890	Glycosyl hydrolase superfamily protein	MgTOL.E0162	AT1G60390	polygalacturonase 1
	MgTOL.K0864	AT3G10890	Glycosyl hydrolase superfamily protein	MgTOL.J0532	AT5G03250	Phototropic-responsive NPH3 family protein	MgTOL.E0162	AT1G60390	polygalacturonase 1
	MgTOL.K0864	AT3G10890	Glycosyl hydrolase superfamily protein	MgTOL.F1030	0	0	MgTOL.E0162	AT1G60390	polygalacturonase 1
	MgTOL.D1136	0	0	MgTOL.F1030	0	0	MgTOL.E0162	AT1G60390	polygalacturonase 1
	MgTOL.E0893	0	0	MgTOL.L1849	AT5G01370	ALC-interacting protein 1	MgTOL.E0170	AT1G60470	galactinol synthase 4
	MgTOL.L1849	AT5G01370	ALC-interacting protein 1	MgTOL.E0893	0	0	MgTOL.E0170	AT1G60470	galactinol synthase 4
	MgTOL.F0904	0	0	MgTOL.J1483	AT5G57770	Plant protein of unknown function (DUF828) with plant pleckstrin homology-like region	MgTOL.E0216	AT1G67790	(1 of 1) PTHR33232:SF1 - F12A21.8
	MgTOL.J1483	AT5G57770	Plant protein of unknown function (DUF828) with plant pleckstrin homology-like region	MgTOL.F0904	0	0	MgTOL.E0216	AT1G67790	(1 of 1) PTHR33232:SF1 - F12A21.8
	MgTOL.F0954	0	0	MgTOL.F1317	0	0	MgTOL.E0216	AT1G67790	(1 of 1) PTHR33232:SF1 - F12A21.8
	MgTOL.F0954	0	0	MgTOL.M2051	0	0	MgTOL.E0216	AT1G67790	(1 of 1) PTHR33232:SF1 - F12A21.8
	MgTOL.M2051	0	0	MgTOL.F0954	0	0	MgTOL.E0216	AT1G67790	(1 of 1) PTHR33232:SF1 - F12A21.8
	MgTOL.M2051	0	0	MgTOL.F1317	0	0	MgTOL.E0216	AT1G67790	(1 of 1) PTHR33232:SF1 - F12A21.8
	MgTOL.F1317	0	0	MgTOL.F0954	0	0	MgTOL.E0216	AT1G67790	(1 of 1) PTHR33232:SF1 - F12A21.8
	MgTOL.F1317	0	0	MgTOL.M2051	0	0	MgTOL.E0216	AT1G67790	(1 of 1) PTHR33232:SF1 - F12A21.8
	MgTOL.N0168	AT5G26330	Cupredoxin superfamily protein	MgTOL.E0523	AT1G66140	zinc finger protein 4	MgTOL.E0473	0	0
	MgTOL.E0523	AT1G66140	zinc finger protein 4	MgTOL.N0168	AT5G26330	Cupredoxin superfamily protein	MgTOL.E0473	0	0
	MgTOL.O0333	0	0	MgTOL.G0041	0	0	MgTOL.E0624	AT1G64660	methionine gamma-lyase
	MgTOL.G0041	0	0	MgTOL.O0333	0	0	MgTOL.E0624	AT1G64660	methionine gamma-lyase
	MgTOL.F0954	0	0	MgTOL.I0468	AT3G18180	Glycosyltransferase family 61 protein	MgTOL.E0740	AT5G08350	GRAM domain-containing protein / ABA-responsive protein-related
	MgTOL.F0954	0	0	MgTOL.F1331	0	0	MgTOL.E0740	AT5G08350	GRAM domain-containing protein / ABA-responsive protein-related
	MgTOL.F0954	0	0	MgTOL.M2051	0	0	MgTOL.E0740	AT5G08350	GRAM domain-containing protein / ABA-responsive protein-related
	MgTOL.M2051	0	0	MgTOL.I0468	AT3G18180	Glycosyltransferase family 61 protein	MgTOL.E0740	AT5G08350	GRAM domain-containing protein / ABA-responsive protein-related
	MgTOL.M2051	0	0	MgTOL.F0954	0	0	MgTOL.E0740	AT5G08350	GRAM domain-containing protein / ABA-responsive protein-related
	MgTOL.F1331	0	0	MgTOL.F0954	0	0	MgTOL.E0740	AT5G08350	GRAM domain-containing protein / ABA-responsive protein-related
	MgTOL.F1331	0	0	MgTOL.I0468	AT3G18180	Glycosyltransferase family 61 protein	MgTOL.E0740	AT5G08350	GRAM domain-containing protein / ABA-responsive protein-related
	MgTOL.I0468	AT3G18180	Glycosyltransferase family 61 protein	MgTOL.M2051	0	0	MgTOL.E0740	AT5G08350	GRAM domain-containing protein / ABA-responsive protein-related
	MgTOL.I0468	AT3G18180	Glycosyltransferase family 61 protein	MgTOL.F0954	0	0	MgTOL.E0740	AT5G08350	GRAM domain-containing protein / ABA-responsive protein-related
	MgTOL.I0468	AT3G18180	Glycosyltransferase family 61 protein	MgTOL.F1331	0	0	MgTOL.E0740	AT5G08350	GRAM domain-containing protein / ABA-responsive protein-related
	MgTOL.F0954	0	0	MgTOL.H1216	AT3G21710	(1 of 2) PTHR33974:SF2 - GENOMIC DNA	MgTOL.E0741	AT5G08350	GRAM domain-containing protein / ABA-responsive protein-related
	MgTOL.F0954	0	0	MgTOL.A0507	0	0	MgTOL.E0741	AT5G08350	GRAM domain-containing protein / ABA-responsive protein-related
	MgTOL.F0954	0	0	MgTOL.F0935	AT3G54260	TRICHOME BIREFRINGENCE-LIKE 36	MgTOL.E0741	AT5G08350	GRAM domain-containing protein / ABA-responsive protein-related
	MgTOL.F0935	AT3G54260	TRICHOME BIREFRINGENCE-LIKE 36	MgTOL.F0954	0	0	MgTOL.E0741	AT5G08350	GRAM domain-containing protein / ABA-responsive protein-related
	MgTOL.F0935	AT3G54260	TRICHOME BIREFRINGENCE-LIKE 36	MgTOL.A0507	0	0	MgTOL.E0741	AT5G08350	GRAM domain-containing protein / ABA-responsive protein-related
	MgTOL.A0507	0	0	MgTOL.F0954	0	0	MgTOL.E0741	AT5G08350	GRAM domain-containing protein / ABA-responsive protein-related
	MgTOL.A0507	0	0	MgTOL.F0935	AT3G54260	TRICHOME BIREFRINGENCE-LIKE 36	MgTOL.E0741	AT5G08350	GRAM domain-containing protein / ABA-responsive protein-related
	MgTOL.H1216	AT3G21710	(1 of 2) PTHR33974:SF2 - GENOMIC DNA	MgTOL.F0954	0	0	MgTOL.E0741	AT5G08350	GRAM domain-containing protein / ABA-responsive protein-related
	MgTOL.F0391	0	0	MgTOL.J0426	AT2G39200	Seven transmembrane MLO family protein	MgTOL.E0741	AT5G08350	GRAM domain-containing protein / ABA-responsive protein-related
	MgTOL.J0426	AT2G39200	Seven transmembrane MLO family protein	MgTOL.F0391	0	0	MgTOL.E0741	AT5G08350	GRAM domain-containing protein / ABA-responsive protein-related
	MgTOL.A0843	0	0	MgTOL.E1480	0	0	MgTOL.E0916	AT4G28190	Developmental regulator
	MgTOL.A0843	0	0	MgTOL.J1409	0	0	MgTOL.E0916	AT4G28190	Developmental regulator
	MgTOL.E1480	0	0	MgTOL.J1409	0	0	MgTOL.E0916	AT4G28190	Developmental regulator
	MgTOL.E1480	0	0	MgTOL.A0843	0	0	MgTOL.E0916	AT4G28190	Developmental regulator
	MgTOL.J1409	0	0	MgTOL.A0843	0	0	MgTOL.E0916	AT4G28190	Developmental regulator
	MgTOL.J1409	0	0	MgTOL.E1480	0	0	MgTOL.E0916	AT4G28190	Developmental regulator
	MgTOL.E1480	0	0	MgTOL.A0843	0	0	MgTOL.E1113	AT4G28190	Developmental regulator
	MgTOL.A0843	0	0	MgTOL.E1480	0	0	MgTOL.E1113	AT4G28190	Developmental regulator
	MgTOL.E1131	AT5G41470	Nuclear transport factor 2 (NTF2) family protein	MgTOL.L0098	AT2G22170	Lipase/lipooxygenase	MgTOL.E1115	0	0
	MgTOL.L0098	AT2G22170	Lipase/lipooxygenase	MgTOL.E1131	AT5G41470	Nuclear transport factor 2 (NTF2) family protein	MgTOL.E1115	0	0
	MgTOL.B0663	0	0	MgTOL.K0863	AT3G10890	Glycosyl hydrolase superfamily protein	MgTOL.E1137	AT1G63910	myb domain protein 103
	MgTOL.B0663	0	0	MgTOL.F0669	AT2G40370	laccase 5	MgTOL.E1137	AT1G63910	myb domain protein 103
	MgTOL.F0669	AT2G40370	laccase 5	MgTOL.B0663	0	0	MgTOL.E1137	AT1G63910	myb domain protein 103
	MgTOL.K0863	AT3G10890	Glycosyl hydrolase superfamily protein	MgTOL.B0663	0	0	MgTOL.E1137	AT1G63910	myb domain protein 103
	MgTOL.H0904	0	0	MgTOL.F0784	AT3G53980	Bifunctional inhibitor/lipid-transfer protein/seed storage 2S albumin superfamily protein	MgTOL.E1341	0	0
	MgTOL.F0784	AT3G53980	Bifunctional inhibitor/lipid-transfer protein/seed storage 2S albumin superfamily protein	MgTOL.H0904	0	0	MgTOL.E1341	0	0
	MgTOL.H2415	AT4G29035	Plant self-incompatibility protein S1 family	MgTOL.G1030	AT3G10460	Plant self-incompatibility protein S1 family	MgTOL.E1405	AT5G11540	D-arabinono-1
	MgTOL.H2415	AT4G29035	Plant self-incompatibility protein S1 family	MgTOL.F2059	0	0	MgTOL.E1405	AT5G11540	D-arabinono-1
	MgTOL.H2415	AT4G29035	Plant self-incompatibility protein S1 family	MgTOL.K0109	0	0	MgTOL.E1405	AT5G11540	D-arabinono-1
	MgTOL.H2415	AT4G29035	Plant self-incompatibility protein S1 family	MgTOL.E1539	AT4G32100	Beta-1	MgTOL.E1405	AT5G11540	D-arabinono-1
	MgTOL.N2119	AT5G19260	Protein of unknown function (DUF3049)	MgTOL.L1160	0	0	MgTOL.E1405	AT5G11540	D-arabinono-1
	MgTOL.N0473	AT1G26798	Plant self-incompatibility protein S1 family	MgTOL.E1539	AT4G32100	Beta-1	MgTOL.E1405	AT5G11540	D-arabinono-1
	MgTOL.N0473	AT1G26798	Plant self-incompatibility protein S1 family	MgTOL.N1160	0	0	MgTOL.E1405	AT5G11540	D-arabinono-1
	MgTOL.N0473	AT1G26798	Plant self-incompatibility protein S1 family	MgTOL.C0316	0	0	MgTOL.E1405	AT5G11540	D-arabinono-1
	MgTOL.C0316	0	0	MgTOL.N0473	AT1G26798	Plant self-incompatibility protein S1 family	MgTOL.E1405	AT5G11540	D-arabinono-1
	MgTOL.C0316	0	0	MgTOL.E1539	AT4G32100	Beta-1	MgTOL.E1405	AT5G11540	D-arabinono-1
	MgTOL.C0316	0	0	MgTOL.N1160	0	0	MgTOL.E1405	AT5G11540	D-arabinono-1
	MgTOL.K0109	0	0	MgTOL.N1160	0	0	MgTOL.E1405	AT5G11540	D-arabinono-1
	MgTOL.K0109	0	0	MgTOL.H2415	AT4G29035	Plant self-incompatibility protein S1 family	MgTOL.E1405	AT5G11540	D-arabinono-1
	MgTOL.K0109	0	0	MgTOL.E1539	AT4G32100	Beta-1	MgTOL.E1405	AT5G11540	D-arabinono-1
	MgTOL.K0109	0	0	MgTOL.F2059	0	0	MgTOL.E1405	AT5G11540	D-arabinono-1
	MgTOL.K0109	0	0	MgTOL.G1030	AT3G10460	Plant self-incompatibility protein S1 family	MgTOL.E1405	AT5G11540	D-arabinono-1
	MgTOL.G1030	AT3G10460	Plant self-incompatibility protein S1 family	MgTOL.N1160	0	0	MgTOL.E1405	AT5G11540	D-arabinono-1
	MgTOL.G1030	AT3G10460	Plant self-incompatibility protein S1 family	MgTOL.K0109	0	0	MgTOL.E1405	AT5G11540	D-arabinono-1
	MgTOL.G1030	AT3G10460	Plant self-incompatibility protein S1 family	MgTOL.H2415	AT4G29035	Plant self-incompatibility protein S1 family	MgTOL.E1405	AT5G11540	D-arabinono-1
	MgTOL.G1030	AT3G10460	Plant self-incompatibility protein S1 family	MgTOL.E1539	AT4G32100	Beta-1	MgTOL.E1405	AT5G11540	D-arabinono-1
	MgTOL.G1030	AT3G10460	Plant self-incompatibility protein S1 family	MgTOL.F2059	0	0	MgTOL.E1405	AT5G11540	D-arabinono-1
	MgTOL.F2059	0	0	MgTOL.G1030	AT3G10460	Plant self-incompatibility protein S1 family	MgTOL.E1405	AT5G11540	D-arabinono-1
	MgTOL.F2059	0	0	MgTOL.N1160	0	0	MgTOL.E1405	AT5G11540	D-arabinono-1
	MgTOL.F2059	0	0	MgTOL.K0109	0	0	MgTOL.E1405	AT5G11540	D-arabinono-1
	MgTOL.F2059	0	0	MgTOL.H2415	AT4G29035	Plant self-incompatibility protein S1 family	MgTOL.E1405	AT5G11540	D-arabinono-1
	MgTOL.F2059	0	0	MgTOL.E1539	AT4G32100	Beta-1	MgTOL.E1405	AT5G11540	D-arabinono-1
	MgTOL.E1539	AT4G32100	Beta-1	MgTOL.C0316	0	0	MgTOL.E1405	AT5G11540	D-arabinono-1
	MgTOL.E1539	AT4G32100	Beta-1	MgTOL.K0109	0	0	MgTOL.E1405	AT5G11540	D-arabinono-1
	MgTOL.E1539	AT4G32100	Beta-1	MgTOL.N0473	AT1G26798	Plant self-incompatibility protein S1 family	MgTOL.E1405	AT5G11540	D-arabinono-1
	MgTOL.E1539	AT4G32100	Beta-1	MgTOL.G1030	AT3G10460	Plant self-incompatibility protein S1 family	MgTOL.E1405	AT5G11540	D-arabinono-1
	MgTOL.E1539	AT4G32100	Beta-1	MgTOL.F2059	0	0	MgTOL.E1405	AT5G11540	D-arabinono-1
	MgTOL.E1539	AT4G32100	Beta-1	MgTOL.H2415	AT4G29035	Plant self-incompatibility protein S1 family	MgTOL.E1405	AT5G11540	D-arabinono-1
	MgTOL.E1539	AT4G32100	Beta-1	MgTOL.N1160	0	0	MgTOL.E1405	AT5G11540	D-arabinono-1
	MgTOL.M1567	AT2G31957	low-molecular-weight cysteine-rich 75	MgTOL.L1160	0	0	MgTOL.E1405	AT5G11540	D-arabinono-1
	MgTOL.N1160	0	0	MgTOL.K0109	0	0	MgTOL.E1405	AT5G11540	D-arabinono-1
	MgTOL.N1160	0	0	MgTOL.E1539	AT4G32100	Beta-1	MgTOL.E1405	AT5G11540	D-arabinono-1
	MgTOL.N1160	0	0	MgTOL.N0473	AT1G26798	Plant self-incompatibility protein S1 family	MgTOL.E1405	AT5G11540	D-arabinono-1
	MgTOL.N1160	0	0	MgTOL.C0316	0	0	MgTOL.E1405	AT5G11540	D-arabinono-1
	MgTOL.N1160	0	0	MgTOL.G1030	AT3G10460	Plant self-incompatibility protein S1 family	MgTOL.E1405	AT5G11540	D-arabinono-1
	MgTOL.N1160	0	0	MgTOL.F2059	0	0	MgTOL.E1405	AT5G11540	D-arabinono-1
	MgTOL.L1160	0	0	MgTOL.M1567	AT2G31957	low-molecular-weight cysteine-rich 75	MgTOL.E1405	AT5G11540	D-arabinono-1
	MgTOL.L1160	0	0	MgTOL.N2119	AT5G19260	Protein of unknown function (DUF3049)	MgTOL.E1405	AT5G11540	D-arabinono-1
	MgTOL.N2200	AT2G42430	lateral organ boundaries-domain 16	MgTOL.I0590	0	0	MgTOL.E1485	0	0
	MgTOL.I0590	0	0	MgTOL.N2200	AT2G42430	lateral organ boundaries-domain 16	MgTOL.E1485	0	0
	MgTOL.F0943	0	0	MgTOL.G0217	0	0	MgTOL.E1530	0	0
	MgTOL.G0217	0	0	MgTOL.F0943	0	0	MgTOL.E1530	0	0
	MgTOL.F1317	0	0	MgTOL.N0336	AT4G13710	Pectin lyase-like superfamily protein	MgTOL.E1566	AT3G18260	Reticulon family protein
	MgTOL.F1317	0	0	MgTOL.F0954	0	0	MgTOL.E1566	AT3G18260	Reticulon family protein
	MgTOL.F1317	0	0	MgTOL.I0468	AT3G18180	Glycosyltransferase family 61 protein	MgTOL.E1566	AT3G18260	Reticulon family protein
	MgTOL.I0468	AT3G18180	Glycosyltransferase family 61 protein	MgTOL.F0954	0	0	MgTOL.E1566	AT3G18260	Reticulon family protein
	MgTOL.I0468	AT3G18180	Glycosyltransferase family 61 protein	MgTOL.E0741	AT5G08350	GRAM domain-containing protein / ABA-responsive protein-related	MgTOL.E1566	AT3G18260	Reticulon family protein
	MgTOL.I0468	AT3G18180	Glycosyltransferase family 61 protein	MgTOL.F1317	0	0	MgTOL.E1566	AT3G18260	Reticulon family protein
	MgTOL.E0741	AT5G08350	GRAM domain-containing protein / ABA-responsive protein-related	MgTOL.N0336	AT4G13710	Pectin lyase-like superfamily protein	MgTOL.E1566	AT3G18260	Reticulon family protein
	MgTOL.E0741	AT5G08350	GRAM domain-containing protein / ABA-responsive protein-related	MgTOL.E0740	AT5G08350	GRAM domain-containing protein / ABA-responsive protein-related	MgTOL.E1566	AT3G18260	Reticulon family protein
	MgTOL.E0741	AT5G08350	GRAM domain-containing protein / ABA-responsive protein-related	MgTOL.I0468	AT3G18180	Glycosyltransferase family 61 protein	MgTOL.E1566	AT3G18260	Reticulon family protein
	MgTOL.E0740	AT5G08350	GRAM domain-containing protein / ABA-responsive protein-related	MgTOL.E0741	AT5G08350	GRAM domain-containing protein / ABA-responsive protein-related	MgTOL.E1566	AT3G18260	Reticulon family protein
	MgTOL.E0740	AT5G08350	GRAM domain-containing protein / ABA-responsive protein-related	MgTOL.N0336	AT4G13710	Pectin lyase-like superfamily protein	MgTOL.E1566	AT3G18260	Reticulon family protein
	MgTOL.F0954	0	0	MgTOL.F1317	0	0	MgTOL.E1566	AT3G18260	Reticulon family protein
	MgTOL.F0954	0	0	MgTOL.I0468	AT3G18180	Glycosyltransferase family 61 protein	MgTOL.E1566	AT3G18260	Reticulon family protein
	MgTOL.N0336	AT4G13710	Pectin lyase-like superfamily protein	MgTOL.F1317	0	0	MgTOL.E1566	AT3G18260	Reticulon family protein
	MgTOL.N0336	AT4G13710	Pectin lyase-like superfamily protein	MgTOL.E0740	AT5G08350	GRAM domain-containing protein / ABA-responsive protein-related	MgTOL.E1566	AT3G18260	Reticulon family protein
	MgTOL.N0336	AT4G13710	Pectin lyase-like superfamily protein	MgTOL.E0741	AT5G08350	GRAM domain-containing protein / ABA-responsive protein-related	MgTOL.E1566	AT3G18260	Reticulon family protein
	MgTOL.I0002	0	0	MgTOL.H2355	0	0	MgTOL.E1633	AT4G31910	HXXXD-type acyl-transferase family protein
	MgTOL.F0160	0	0	MgTOL.H2355	0	0	MgTOL.E1633	AT4G31910	HXXXD-type acyl-transferase family protein
	MgTOL.H2355	0	0	MgTOL.F0160	0	0	MgTOL.E1633	AT4G31910	HXXXD-type acyl-transferase family protein
	MgTOL.H2355	0	0	MgTOL.I0002	0	0	MgTOL.E1633	AT4G31910	HXXXD-type acyl-transferase family protein
	MgTOL.N0168	AT5G26330	Cupredoxin superfamily protein	MgTOL.E0523	AT1G66140	zinc finger protein 4	MgTOL.F0024	AT3G26790	AP2/B3-like transcriptional factor family protein
	MgTOL.E0523	AT1G66140	zinc finger protein 4	MgTOL.N0168	AT5G26330	Cupredoxin superfamily protein	MgTOL.F0024	AT3G26790	AP2/B3-like transcriptional factor family protein
	MgTOL.L0964	0	0	MgTOL.L0487	AT4G38840	SAUR-like auxin-responsive protein family	MgTOL.N3196	AT1G75720	Plant protein of unknown function (DUF827)
	MgTOL.L0964	0	0	MgTOL.L0824	0	0	MgTOL.N3196	AT1G75720	Plant protein of unknown function (DUF827)
	MgTOL.L0487	AT4G38840	SAUR-like auxin-responsive protein family	MgTOL.L0964	0	0	MgTOL.N3196	AT1G75720	Plant protein of unknown function (DUF827)
	MgTOL.L0487	AT4G38840	SAUR-like auxin-responsive protein family	MgTOL.L0824	0	0	MgTOL.N3196	AT1G75720	Plant protein of unknown function (DUF827)
	MgTOL.L0824	0	0	MgTOL.L0487	AT4G38840	SAUR-like auxin-responsive protein family	MgTOL.N3196	AT1G75720	Plant protein of unknown function (DUF827)
	MgTOL.L0824	0	0	MgTOL.L0964	0	0	MgTOL.N3196	AT1G75720	Plant protein of unknown function (DUF827)
	MgTOL.I0002	0	0	MgTOL.N1662	AT1G06170	basic helix-loop-helix (bHLH) DNA-binding superfamily protein	MgTOL.F0082	AT3G27060	Ferritin/ribonucleotide reductase-like family protein
	MgTOL.I0002	0	0	MgTOL.L1533	0	0	MgTOL.F0082	AT3G27060	Ferritin/ribonucleotide reductase-like family protein
	MgTOL.I0002	0	0	MgTOL.G1285	AT1G52820	2-oxoglutarate (2OG) and Fe(II)-dependent oxygenase superfamily protein	MgTOL.F0082	AT3G27060	Ferritin/ribonucleotide reductase-like family protein
	MgTOL.I0002	0	0	MgTOL.D1176	0	0	MgTOL.F0082	AT3G27060	Ferritin/ribonucleotide reductase-like family protein
	MgTOL.G1285	AT1G52820	2-oxoglutarate (2OG) and Fe(II)-dependent oxygenase superfamily protein	MgTOL.I0002	0	0	MgTOL.F0082	AT3G27060	Ferritin/ribonucleotide reductase-like family protein
	MgTOL.G1285	AT1G52820	2-oxoglutarate (2OG) and Fe(II)-dependent oxygenase superfamily protein	MgTOL.L1533	0	0	MgTOL.F0082	AT3G27060	Ferritin/ribonucleotide reductase-like family protein
	MgTOL.D1176	0	0	MgTOL.L1533	0	0	MgTOL.F0082	AT3G27060	Ferritin/ribonucleotide reductase-like family protein
	MgTOL.D1176	0	0	MgTOL.I0002	0	0	MgTOL.F0082	AT3G27060	Ferritin/ribonucleotide reductase-like family protein
	MgTOL.D2109	AT1G08110	lactoylglutathione lyase family protein / glyoxalase I family protein	MgTOL.A0228	0	0	MgTOL.F0082	AT3G27060	Ferritin/ribonucleotide reductase-like family protein
	MgTOL.N1662	AT1G06170	basic helix-loop-helix (bHLH) DNA-binding superfamily protein	MgTOL.I0002	0	0	MgTOL.F0082	AT3G27060	Ferritin/ribonucleotide reductase-like family protein
	MgTOL.N1662	AT1G06170	basic helix-loop-helix (bHLH) DNA-binding superfamily protein	MgTOL.L1533	0	0	MgTOL.F0082	AT3G27060	Ferritin/ribonucleotide reductase-like family protein
	MgTOL.L1533	0	0	MgTOL.N1662	AT1G06170	basic helix-loop-helix (bHLH) DNA-binding superfamily protein	MgTOL.F0082	AT3G27060	Ferritin/ribonucleotide reductase-like family protein
	MgTOL.L1533	0	0	MgTOL.I0002	0	0	MgTOL.F0082	AT3G27060	Ferritin/ribonucleotide reductase-like family protein
	MgTOL.L1533	0	0	MgTOL.D1176	0	0	MgTOL.F0082	AT3G27060	Ferritin/ribonucleotide reductase-like family protein
	MgTOL.L1533	0	0	MgTOL.G1285	AT1G52820	2-oxoglutarate (2OG) and Fe(II)-dependent oxygenase superfamily protein	MgTOL.F0082	AT3G27060	Ferritin/ribonucleotide reductase-like family protein
	MgTOL.A0228	0	0	MgTOL.D2109	AT1G08110	lactoylglutathione lyase family protein / glyoxalase I family protein	MgTOL.F0082	AT3G27060	Ferritin/ribonucleotide reductase-like family protein
	MgTOL.L1160	0	0	MgTOL.N2119	AT5G19260	Protein of unknown function (DUF3049)	MgTOL.F0163	0	0
	MgTOL.L1160	0	0	MgTOL.H1205	AT2G32280	Protein of unknown function (DUF1218)	MgTOL.F0163	0	0
	MgTOL.D1471	AT1G74110	cytochrome P450	MgTOL.A0833	0	0	MgTOL.F0163	0	0
	MgTOL.D1471	AT1G74110	cytochrome P450	MgTOL.H0995	0	0	MgTOL.F0163	0	0
	MgTOL.D1471	AT1G74110	cytochrome P450	MgTOL.N2119	AT5G19260	Protein of unknown function (DUF3049)	MgTOL.F0163	0	0
	MgTOL.D1471	AT1G74110	cytochrome P450	MgTOL.E1405	AT5G11540	D-arabinono-1	MgTOL.F0163	0	0
	MgTOL.D1471	AT1G74110	cytochrome P450	MgTOL.N2353	0	0	MgTOL.F0163	0	0
	MgTOL.H1205	AT2G32280	Protein of unknown function (DUF1218)	MgTOL.L1160	0	0	MgTOL.F0163	0	0
	MgTOL.H1205	AT2G32280	Protein of unknown function (DUF1218)	MgTOL.N2119	AT5G19260	Protein of unknown function (DUF3049)	MgTOL.F0163	0	0
	MgTOL.N2119	AT5G19260	Protein of unknown function (DUF3049)	MgTOL.H1205	AT2G32280	Protein of unknown function (DUF1218)	MgTOL.F0163	0	0
	MgTOL.N2119	AT5G19260	Protein of unknown function (DUF3049)	MgTOL.A0833	0	0	MgTOL.F0163	0	0
	MgTOL.N2119	AT5G19260	Protein of unknown function (DUF3049)	MgTOL.L1160	0	0	MgTOL.F0163	0	0
	MgTOL.N2119	AT5G19260	Protein of unknown function (DUF3049)	MgTOL.D1471	AT1G74110	cytochrome P450	MgTOL.F0163	0	0
	MgTOL.N2119	AT5G19260	Protein of unknown function (DUF3049)	MgTOL.H0995	0	0	MgTOL.F0163	0	0
	MgTOL.H0995	0	0	MgTOL.N2119	AT5G19260	Protein of unknown function (DUF3049)	MgTOL.F0163	0	0
	MgTOL.H0995	0	0	MgTOL.N2353	0	0	MgTOL.F0163	0	0
	MgTOL.H0995	0	0	MgTOL.A0833	0	0	MgTOL.F0163	0	0
	MgTOL.H0995	0	0	MgTOL.E1405	AT5G11540	D-arabinono-1	MgTOL.F0163	0	0
	MgTOL.H0995	0	0	MgTOL.D1471	AT1G74110	cytochrome P450	MgTOL.F0163	0	0
	MgTOL.H0995	0	0	MgTOL.M1130	0	0	MgTOL.F0163	0	0
	MgTOL.H0995	0	0	MgTOL.F1775	0	0	MgTOL.F0163	0	0
	MgTOL.A0833	0	0	MgTOL.M1130	0	0	MgTOL.F0163	0	0
	MgTOL.A0833	0	0	MgTOL.N2119	AT5G19260	Protein of unknown function (DUF3049)	MgTOL.F0163	0	0
	MgTOL.A0833	0	0	MgTOL.N2353	0	0	MgTOL.F0163	0	0
	MgTOL.A0833	0	0	MgTOL.H0995	0	0	MgTOL.F0163	0	0
	MgTOL.A0833	0	0	MgTOL.E1405	AT5G11540	D-arabinono-1	MgTOL.F0163	0	0
	MgTOL.A0833	0	0	MgTOL.D1471	AT1G74110	cytochrome P450	MgTOL.F0163	0	0
	MgTOL.E1405	AT5G11540	D-arabinono-1	MgTOL.D1471	AT1G74110	cytochrome P450	MgTOL.F0163	0	0
	MgTOL.E1405	AT5G11540	D-arabinono-1	MgTOL.M1130	0	0	MgTOL.F0163	0	0
	MgTOL.E1405	AT5G11540	D-arabinono-1	MgTOL.F1775	0	0	MgTOL.F0163	0	0
	MgTOL.E1405	AT5G11540	D-arabinono-1	MgTOL.N2353	0	0	MgTOL.F0163	0	0
	MgTOL.E1405	AT5G11540	D-arabinono-1	MgTOL.H0995	0	0	MgTOL.F0163	0	0
	MgTOL.E1405	AT5G11540	D-arabinono-1	MgTOL.A0833	0	0	MgTOL.F0163	0	0
	MgTOL.N2353	0	0	MgTOL.A0833	0	0	MgTOL.F0163	0	0
	MgTOL.N2353	0	0	MgTOL.D1471	AT1G74110	cytochrome P450	MgTOL.F0163	0	0
	MgTOL.N2353	0	0	MgTOL.M1130	0	0	MgTOL.F0163	0	0
	MgTOL.N2353	0	0	MgTOL.F1775	0	0	MgTOL.F0163	0	0
	MgTOL.N2353	0	0	MgTOL.E1405	AT5G11540	D-arabinono-1	MgTOL.F0163	0	0
	MgTOL.N2353	0	0	MgTOL.H0995	0	0	MgTOL.F0163	0	0
	MgTOL.M1130	0	0	MgTOL.H0995	0	0	MgTOL.F0163	0	0
	MgTOL.M1130	0	0	MgTOL.A0833	0	0	MgTOL.F0163	0	0
	MgTOL.M1130	0	0	MgTOL.E1405	AT5G11540	D-arabinono-1	MgTOL.F0163	0	0
	MgTOL.M1130	0	0	MgTOL.N2353	0	0	MgTOL.F0163	0	0
	MgTOL.M1130	0	0	MgTOL.F1775	0	0	MgTOL.F0163	0	0
	MgTOL.F1775	0	0	MgTOL.M1130	0	0	MgTOL.F0163	0	0
	MgTOL.F1775	0	0	MgTOL.H0995	0	0	MgTOL.F0163	0	0
	MgTOL.F1775	0	0	MgTOL.E1405	AT5G11540	D-arabinono-1	MgTOL.F0163	0	0
	MgTOL.F1775	0	0	MgTOL.N2353	0	0	MgTOL.F0163	0	0
	MgTOL.F1775	0	0	MgTOL.N2353	0	0	MgTOL.F0164	0	0
	MgTOL.F1775	0	0	MgTOL.H0995	0	0	MgTOL.F0164	0	0
	MgTOL.F1775	0	0	MgTOL.J1733	0	0	MgTOL.F0164	0	0
	MgTOL.L1160	0	0	MgTOL.N2119	AT5G19260	Protein of unknown function (DUF3049)	MgTOL.F0164	0	0
	MgTOL.D1471	AT1G74110	cytochrome P450	MgTOL.N2119	AT5G19260	Protein of unknown function (DUF3049)	MgTOL.F0164	0	0
	MgTOL.D1471	AT1G74110	cytochrome P450	MgTOL.N2353	0	0	MgTOL.F0164	0	0
	MgTOL.D1471	AT1G74110	cytochrome P450	MgTOL.H0995	0	0	MgTOL.F0164	0	0
	MgTOL.D1471	AT1G74110	cytochrome P450	MgTOL.A0833	0	0	MgTOL.F0164	0	0
	MgTOL.A0026	AT5G11130	Exostosin family protein	MgTOL.A0833	0	0	MgTOL.F0164	0	0
	MgTOL.A0026	AT5G11130	Exostosin family protein	MgTOL.D1892	0	0	MgTOL.F0164	0	0
	MgTOL.N2119	AT5G19260	Protein of unknown function (DUF3049)	MgTOL.D1471	AT1G74110	cytochrome P450	MgTOL.F0164	0	0
	MgTOL.N2119	AT5G19260	Protein of unknown function (DUF3049)	MgTOL.A0833	0	0	MgTOL.F0164	0	0
	MgTOL.N2119	AT5G19260	Protein of unknown function (DUF3049)	MgTOL.H0995	0	0	MgTOL.F0164	0	0
	MgTOL.N2119	AT5G19260	Protein of unknown function (DUF3049)	MgTOL.L1160	0	0	MgTOL.F0164	0	0
	MgTOL.H0995	0	0	MgTOL.F1775	0	0	MgTOL.F0164	0	0
	MgTOL.H0995	0	0	MgTOL.D1471	AT1G74110	cytochrome P450	MgTOL.F0164	0	0
	MgTOL.H0995	0	0	MgTOL.A0833	0	0	MgTOL.F0164	0	0
	MgTOL.H0995	0	0	MgTOL.N2119	AT5G19260	Protein of unknown function (DUF3049)	MgTOL.F0164	0	0
	MgTOL.H0995	0	0	MgTOL.J1733	0	0	MgTOL.F0164	0	0
	MgTOL.H0995	0	0	MgTOL.N2353	0	0	MgTOL.F0164	0	0
	MgTOL.A0833	0	0	MgTOL.D1892	0	0	MgTOL.F0164	0	0
	MgTOL.A0833	0	0	MgTOL.D1471	AT1G74110	cytochrome P450	MgTOL.F0164	0	0
	MgTOL.A0833	0	0	MgTOL.H0995	0	0	MgTOL.F0164	0	0
	MgTOL.A0833	0	0	MgTOL.N2119	AT5G19260	Protein of unknown function (DUF3049)	MgTOL.F0164	0	0
	MgTOL.A0833	0	0	MgTOL.J1733	0	0	MgTOL.F0164	0	0
	MgTOL.A0833	0	0	MgTOL.N2353	0	0	MgTOL.F0164	0	0
	MgTOL.A0833	0	0	MgTOL.A0026	AT5G11130	Exostosin family protein	MgTOL.F0164	0	0
	MgTOL.C1275	AT1G60986	SCR-like 4	MgTOL.D1892	0	0	MgTOL.F0164	0	0
	MgTOL.N2353	0	0	MgTOL.A0833	0	0	MgTOL.F0164	0	0
	MgTOL.N2353	0	0	MgTOL.D1471	AT1G74110	cytochrome P450	MgTOL.F0164	0	0
	MgTOL.N2353	0	0	MgTOL.H0995	0	0	MgTOL.F0164	0	0
	MgTOL.N2353	0	0	MgTOL.F1775	0	0	MgTOL.F0164	0	0
	MgTOL.J1733	0	0	MgTOL.F1775	0	0	MgTOL.F0164	0	0
	MgTOL.J1733	0	0	MgTOL.A0833	0	0	MgTOL.F0164	0	0
	MgTOL.J1733	0	0	MgTOL.D1892	0	0	MgTOL.F0164	0	0
	MgTOL.J1733	0	0	MgTOL.H0995	0	0	MgTOL.F0164	0	0
	MgTOL.D1892	0	0	MgTOL.J1733	0	0	MgTOL.F0164	0	0
	MgTOL.D1892	0	0	MgTOL.A0026	AT5G11130	Exostosin family protein	MgTOL.F0164	0	0
	MgTOL.D1892	0	0	MgTOL.A0833	0	0	MgTOL.F0164	0	0
	MgTOL.D1892	0	0	MgTOL.C1275	AT1G60986	SCR-like 4	MgTOL.F0164	0	0
	MgTOL.N1160	0	0	MgTOL.G1030	AT3G10460	Plant self-incompatibility protein S1 family	MgTOL.F0626	AT5G05340	Peroxidase superfamily protein
	MgTOL.N1160	0	0	MgTOL.E1539	AT4G32100	Beta-1	MgTOL.F0626	AT5G05340	Peroxidase superfamily protein
	MgTOL.G1030	AT3G10460	Plant self-incompatibility protein S1 family	MgTOL.E1539	AT4G32100	Beta-1	MgTOL.F0626	AT5G05340	Peroxidase superfamily protein
	MgTOL.G1030	AT3G10460	Plant self-incompatibility protein S1 family	MgTOL.N1160	0	0	MgTOL.F0626	AT5G05340	Peroxidase superfamily protein
	MgTOL.E1539	AT4G32100	Beta-1	MgTOL.N1160	0	0	MgTOL.F0626	AT5G05340	Peroxidase superfamily protein
	MgTOL.E1539	AT4G32100	Beta-1	MgTOL.G1030	AT3G10460	Plant self-incompatibility protein S1 family	MgTOL.F0626	AT5G05340	Peroxidase superfamily protein
	MgTOL.I0468	AT3G18180	Glycosyltransferase family 61 protein	MgTOL.F0935	AT3G54260	TRICHOME BIREFRINGENCE-LIKE 36	MgTOL.F0904	0	0
	MgTOL.F0935	AT3G54260	TRICHOME BIREFRINGENCE-LIKE 36	MgTOL.I0468	AT3G18180	Glycosyltransferase family 61 protein	MgTOL.F0904	0	0
	MgTOL.K0838	0	0	MgTOL.D0745	AT1G10610	basic helix-loop-helix (bHLH) DNA-binding superfamily protein	MgTOL.F0906	AT5G04820	ovate family protein 13
	MgTOL.K0838	0	0	MgTOL.H2355	0	0	MgTOL.F0906	AT5G04820	ovate family protein 13
	MgTOL.I0468	AT3G18180	Glycosyltransferase family 61 protein	MgTOL.F1331	0	0	MgTOL.F0906	AT5G04820	ovate family protein 13
	MgTOL.I0468	AT3G18180	Glycosyltransferase family 61 protein	MgTOL.F1317	0	0	MgTOL.F0906	AT5G04820	ovate family protein 13
	MgTOL.D1176	0	0	MgTOL.L1533	0	0	MgTOL.F0906	AT5G04820	ovate family protein 13
	MgTOL.D1176	0	0	MgTOL.I0002	0	0	MgTOL.F0906	AT5G04820	ovate family protein 13
	MgTOL.D1176	0	0	MgTOL.L0194	0	0	MgTOL.F0906	AT5G04820	ovate family protein 13
	MgTOL.N0336	AT4G13710	Pectin lyase-like superfamily protein	MgTOL.F1331	0	0	MgTOL.F0906	AT5G04820	ovate family protein 13
	MgTOL.N0336	AT4G13710	Pectin lyase-like superfamily protein	MgTOL.F1317	0	0	MgTOL.F0906	AT5G04820	ovate family protein 13
	MgTOL.N0336	AT4G13710	Pectin lyase-like superfamily protein	MgTOL.A0507	0	0	MgTOL.F0906	AT5G04820	ovate family protein 13
	MgTOL.F1331	0	0	MgTOL.A0507	0	0	MgTOL.F0906	AT5G04820	ovate family protein 13
	MgTOL.F1331	0	0	MgTOL.N0336	AT4G13710	Pectin lyase-like superfamily protein	MgTOL.F0906	AT5G04820	ovate family protein 13
	MgTOL.F1331	0	0	MgTOL.F1317	0	0	MgTOL.F0906	AT5G04820	ovate family protein 13
	MgTOL.F1331	0	0	MgTOL.I0468	AT3G18180	Glycosyltransferase family 61 protein	MgTOL.F0906	AT5G04820	ovate family protein 13
	MgTOL.F1331	0	0	MgTOL.D0745	AT1G10610	basic helix-loop-helix (bHLH) DNA-binding superfamily protein	MgTOL.F0906	AT5G04820	ovate family protein 13
	MgTOL.I0002	0	0	MgTOL.N1662	AT1G06170	basic helix-loop-helix (bHLH) DNA-binding superfamily protein	MgTOL.F0906	AT5G04820	ovate family protein 13
	MgTOL.I0002	0	0	MgTOL.F1317	0	0	MgTOL.F0906	AT5G04820	ovate family protein 13
	MgTOL.I0002	0	0	MgTOL.L0194	0	0	MgTOL.F0906	AT5G04820	ovate family protein 13
	MgTOL.I0002	0	0	MgTOL.H2355	0	0	MgTOL.F0906	AT5G04820	ovate family protein 13
	MgTOL.I0002	0	0	MgTOL.L1533	0	0	MgTOL.F0906	AT5G04820	ovate family protein 13
	MgTOL.I0002	0	0	MgTOL.D0745	AT1G10610	basic helix-loop-helix (bHLH) DNA-binding superfamily protein	MgTOL.F0906	AT5G04820	ovate family protein 13
	MgTOL.I0002	0	0	MgTOL.D1176	0	0	MgTOL.F0906	AT5G04820	ovate family protein 13
	MgTOL.D0745	AT1G10610	basic helix-loop-helix (bHLH) DNA-binding superfamily protein	MgTOL.F1331	0	0	MgTOL.F0906	AT5G04820	ovate family protein 13
	MgTOL.D0745	AT1G10610	basic helix-loop-helix (bHLH) DNA-binding superfamily protein	MgTOL.K0838	0	0	MgTOL.F0906	AT5G04820	ovate family protein 13
	MgTOL.D0745	AT1G10610	basic helix-loop-helix (bHLH) DNA-binding superfamily protein	MgTOL.I0002	0	0	MgTOL.F0906	AT5G04820	ovate family protein 13
	MgTOL.H2355	0	0	MgTOL.I0002	0	0	MgTOL.F0906	AT5G04820	ovate family protein 13
	MgTOL.H2355	0	0	MgTOL.K0838	0	0	MgTOL.F0906	AT5G04820	ovate family protein 13
	MgTOL.L0194	0	0	MgTOL.D1176	0	0	MgTOL.F0906	AT5G04820	ovate family protein 13
	MgTOL.L0194	0	0	MgTOL.I0002	0	0	MgTOL.F0906	AT5G04820	ovate family protein 13
	MgTOL.L0194	0	0	MgTOL.L1533	0	0	MgTOL.F0906	AT5G04820	ovate family protein 13
	MgTOL.A0507	0	0	MgTOL.F1331	0	0	MgTOL.F0906	AT5G04820	ovate family protein 13
	MgTOL.A0507	0	0	MgTOL.N0336	AT4G13710	Pectin lyase-like superfamily protein	MgTOL.F0906	AT5G04820	ovate family protein 13
	MgTOL.A0507	0	0	MgTOL.F1317	0	0	MgTOL.F0906	AT5G04820	ovate family protein 13
	MgTOL.N1662	AT1G06170	basic helix-loop-helix (bHLH) DNA-binding superfamily protein	MgTOL.L1533	0	0	MgTOL.F0906	AT5G04820	ovate family protein 13
	MgTOL.N1662	AT1G06170	basic helix-loop-helix (bHLH) DNA-binding superfamily protein	MgTOL.I0002	0	0	MgTOL.F0906	AT5G04820	ovate family protein 13
	MgTOL.L1533	0	0	MgTOL.I0002	0	0	MgTOL.F0906	AT5G04820	ovate family protein 13
	MgTOL.L1533	0	0	MgTOL.N1662	AT1G06170	basic helix-loop-helix (bHLH) DNA-binding superfamily protein	MgTOL.F0906	AT5G04820	ovate family protein 13
	MgTOL.L1533	0	0	MgTOL.D1176	0	0	MgTOL.F0906	AT5G04820	ovate family protein 13
	MgTOL.L1533	0	0	MgTOL.L0194	0	0	MgTOL.F0906	AT5G04820	ovate family protein 13
	MgTOL.F1317	0	0	MgTOL.A0507	0	0	MgTOL.F0906	AT5G04820	ovate family protein 13
	MgTOL.F1317	0	0	MgTOL.I0002	0	0	MgTOL.F0906	AT5G04820	ovate family protein 13
	MgTOL.F1317	0	0	MgTOL.F1331	0	0	MgTOL.F0906	AT5G04820	ovate family protein 13
	MgTOL.F1317	0	0	MgTOL.N0336	AT4G13710	Pectin lyase-like superfamily protein	MgTOL.F0906	AT5G04820	ovate family protein 13
	MgTOL.F1317	0	0	MgTOL.I0468	AT3G18180	Glycosyltransferase family 61 protein	MgTOL.F0906	AT5G04820	ovate family protein 13
	MgTOL.L0824	0	0	MgTOL.L0964	0	0	MgTOL.F0935	AT3G54260	TRICHOME BIREFRINGENCE-LIKE 36
	MgTOL.L0824	0	0	MgTOL.L0487	AT4G38840	SAUR-like auxin-responsive protein family	MgTOL.F0935	AT3G54260	TRICHOME BIREFRINGENCE-LIKE 36
	MgTOL.L0824	0	0	MgTOL.E1566	AT3G18260	Reticulon family protein	MgTOL.F0935	AT3G54260	TRICHOME BIREFRINGENCE-LIKE 36
	MgTOL.F1386	AT4G38840	SAUR-like auxin-responsive protein family	MgTOL.E1566	AT3G18260	Reticulon family protein	MgTOL.F0935	AT3G54260	TRICHOME BIREFRINGENCE-LIKE 36
	MgTOL.F1386	AT4G38840	SAUR-like auxin-responsive protein family	MgTOL.G0854	0	0	MgTOL.F0935	AT3G54260	TRICHOME BIREFRINGENCE-LIKE 36
	MgTOL.N0559	0	0	MgTOL.L0964	0	0	MgTOL.F0935	AT3G54260	TRICHOME BIREFRINGENCE-LIKE 36
	MgTOL.E1566	AT3G18260	Reticulon family protein	MgTOL.L0964	0	0	MgTOL.F0935	AT3G54260	TRICHOME BIREFRINGENCE-LIKE 36
	MgTOL.E1566	AT3G18260	Reticulon family protein	MgTOL.L0824	0	0	MgTOL.F0935	AT3G54260	TRICHOME BIREFRINGENCE-LIKE 36
	MgTOL.E1566	AT3G18260	Reticulon family protein	MgTOL.F1386	AT4G38840	SAUR-like auxin-responsive protein family	MgTOL.F0935	AT3G54260	TRICHOME BIREFRINGENCE-LIKE 36
	MgTOL.E1566	AT3G18260	Reticulon family protein	MgTOL.L0487	AT4G38840	SAUR-like auxin-responsive protein family	MgTOL.F0935	AT3G54260	TRICHOME BIREFRINGENCE-LIKE 36
	MgTOL.N3196	AT1G75720	Plant protein of unknown function (DUF827)	MgTOL.I0701	AT1G09360	Plant invertase/pectin methylesterase inhibitor superfamily protein	MgTOL.F0935	AT3G54260	TRICHOME BIREFRINGENCE-LIKE 36
	MgTOL.N3196	AT1G75720	Plant protein of unknown function (DUF827)	MgTOL.K0260	AT5G57800	Fatty acid hydroxylase superfamily	MgTOL.F0935	AT3G54260	TRICHOME BIREFRINGENCE-LIKE 36
	MgTOL.N3196	AT1G75720	Plant protein of unknown function (DUF827)	MgTOL.N0174	0	0	MgTOL.F0935	AT3G54260	TRICHOME BIREFRINGENCE-LIKE 36
	MgTOL.K0260	AT5G57800	Fatty acid hydroxylase superfamily	MgTOL.N0174	0	0	MgTOL.F0935	AT3G54260	TRICHOME BIREFRINGENCE-LIKE 36
	MgTOL.K0260	AT5G57800	Fatty acid hydroxylase superfamily	MgTOL.I0701	AT1G09360	Plant invertase/pectin methylesterase inhibitor superfamily protein	MgTOL.F0935	AT3G54260	TRICHOME BIREFRINGENCE-LIKE 36
	MgTOL.K0260	AT5G57800	Fatty acid hydroxylase superfamily	MgTOL.N3196	AT1G75720	Plant protein of unknown function (DUF827)	MgTOL.F0935	AT3G54260	TRICHOME BIREFRINGENCE-LIKE 36
	MgTOL.K0260	AT5G57800	Fatty acid hydroxylase superfamily	MgTOL.L1580	0	0	MgTOL.F0935	AT3G54260	TRICHOME BIREFRINGENCE-LIKE 36
	MgTOL.K0260	AT5G57800	Fatty acid hydroxylase superfamily	MgTOL.J1275	0	0	MgTOL.F0935	AT3G54260	TRICHOME BIREFRINGENCE-LIKE 36
	MgTOL.L0964	0	0	MgTOL.L0824	0	0	MgTOL.F0935	AT3G54260	TRICHOME BIREFRINGENCE-LIKE 36
	MgTOL.L0964	0	0	MgTOL.E1566	AT3G18260	Reticulon family protein	MgTOL.F0935	AT3G54260	TRICHOME BIREFRINGENCE-LIKE 36
	MgTOL.L0964	0	0	MgTOL.L0487	AT4G38840	SAUR-like auxin-responsive protein family	MgTOL.F0935	AT3G54260	TRICHOME BIREFRINGENCE-LIKE 36
	MgTOL.L0964	0	0	MgTOL.N0559	0	0	MgTOL.F0935	AT3G54260	TRICHOME BIREFRINGENCE-LIKE 36
	MgTOL.G0854	0	0	MgTOL.F1386	AT4G38840	SAUR-like auxin-responsive protein family	MgTOL.F0935	AT3G54260	TRICHOME BIREFRINGENCE-LIKE 36
	MgTOL.I0701	AT1G09360	Plant invertase/pectin methylesterase inhibitor superfamily protein	MgTOL.J1275	0	0	MgTOL.F0935	AT3G54260	TRICHOME BIREFRINGENCE-LIKE 36
	MgTOL.I0701	AT1G09360	Plant invertase/pectin methylesterase inhibitor superfamily protein	MgTOL.N0174	0	0	MgTOL.F0935	AT3G54260	TRICHOME BIREFRINGENCE-LIKE 36
	MgTOL.I0701	AT1G09360	Plant invertase/pectin methylesterase inhibitor superfamily protein	MgTOL.K0260	AT5G57800	Fatty acid hydroxylase superfamily	MgTOL.F0935	AT3G54260	TRICHOME BIREFRINGENCE-LIKE 36
	MgTOL.I0701	AT1G09360	Plant invertase/pectin methylesterase inhibitor superfamily protein	MgTOL.N3196	AT1G75720	Plant protein of unknown function (DUF827)	MgTOL.F0935	AT3G54260	TRICHOME BIREFRINGENCE-LIKE 36
	MgTOL.I0701	AT1G09360	Plant invertase/pectin methylesterase inhibitor superfamily protein	MgTOL.L1580	0	0	MgTOL.F0935	AT3G54260	TRICHOME BIREFRINGENCE-LIKE 36
	MgTOL.L0487	AT4G38840	SAUR-like auxin-responsive protein family	MgTOL.L0964	0	0	MgTOL.F0935	AT3G54260	TRICHOME BIREFRINGENCE-LIKE 36
	MgTOL.L0487	AT4G38840	SAUR-like auxin-responsive protein family	MgTOL.L0824	0	0	MgTOL.F0935	AT3G54260	TRICHOME BIREFRINGENCE-LIKE 36
	MgTOL.L0487	AT4G38840	SAUR-like auxin-responsive protein family	MgTOL.E1566	AT3G18260	Reticulon family protein	MgTOL.F0935	AT3G54260	TRICHOME BIREFRINGENCE-LIKE 36
	MgTOL.J1275	0	0	MgTOL.I0701	AT1G09360	Plant invertase/pectin methylesterase inhibitor superfamily protein	MgTOL.F0935	AT3G54260	TRICHOME BIREFRINGENCE-LIKE 36
	MgTOL.J1275	0	0	MgTOL.K0260	AT5G57800	Fatty acid hydroxylase superfamily	MgTOL.F0935	AT3G54260	TRICHOME BIREFRINGENCE-LIKE 36
	MgTOL.J1275	0	0	MgTOL.N0174	0	0	MgTOL.F0935	AT3G54260	TRICHOME BIREFRINGENCE-LIKE 36
	MgTOL.J1275	0	0	MgTOL.L1580	0	0	MgTOL.F0935	AT3G54260	TRICHOME BIREFRINGENCE-LIKE 36
	MgTOL.L1580	0	0	MgTOL.J1275	0	0	MgTOL.F0935	AT3G54260	TRICHOME BIREFRINGENCE-LIKE 36
	MgTOL.L1580	0	0	MgTOL.I0701	AT1G09360	Plant invertase/pectin methylesterase inhibitor superfamily protein	MgTOL.F0935	AT3G54260	TRICHOME BIREFRINGENCE-LIKE 36
	MgTOL.L1580	0	0	MgTOL.K0260	AT5G57800	Fatty acid hydroxylase superfamily	MgTOL.F0935	AT3G54260	TRICHOME BIREFRINGENCE-LIKE 36
	MgTOL.L1580	0	0	MgTOL.N0174	0	0	MgTOL.F0935	AT3G54260	TRICHOME BIREFRINGENCE-LIKE 36
	MgTOL.N0174	0	0	MgTOL.L1580	0	0	MgTOL.F0935	AT3G54260	TRICHOME BIREFRINGENCE-LIKE 36
	MgTOL.N0174	0	0	MgTOL.J1275	0	0	MgTOL.F0935	AT3G54260	TRICHOME BIREFRINGENCE-LIKE 36
	MgTOL.N0174	0	0	MgTOL.I0701	AT1G09360	Plant invertase/pectin methylesterase inhibitor superfamily protein	MgTOL.F0935	AT3G54260	TRICHOME BIREFRINGENCE-LIKE 36
	MgTOL.N0174	0	0	MgTOL.K0260	AT5G57800	Fatty acid hydroxylase superfamily	MgTOL.F0935	AT3G54260	TRICHOME BIREFRINGENCE-LIKE 36
	MgTOL.N0174	0	0	MgTOL.N3196	AT1G75720	Plant protein of unknown function (DUF827)	MgTOL.F0935	AT3G54260	TRICHOME BIREFRINGENCE-LIKE 36
	MgTOL.N1160	0	0	MgTOL.K0109	0	0	MgTOL.F1013	AT1G26797	Plant self-incompatibility protein S1 family
	MgTOL.N1160	0	0	MgTOL.F2059	0	0	MgTOL.F1013	AT1G26797	Plant self-incompatibility protein S1 family
	MgTOL.N1160	0	0	MgTOL.I0844	AT1G15360	Integrase-type DNA-binding superfamily protein	MgTOL.F1013	AT1G26797	Plant self-incompatibility protein S1 family
	MgTOL.I0844	AT1G15360	Integrase-type DNA-binding superfamily protein	MgTOL.K0109	0	0	MgTOL.F1013	AT1G26797	Plant self-incompatibility protein S1 family
	MgTOL.I0844	AT1G15360	Integrase-type DNA-binding superfamily protein	MgTOL.N1160	0	0	MgTOL.F1013	AT1G26797	Plant self-incompatibility protein S1 family
	MgTOL.K0109	0	0	MgTOL.N1160	0	0	MgTOL.F1013	AT1G26797	Plant self-incompatibility protein S1 family
	MgTOL.K0109	0	0	MgTOL.I0844	AT1G15360	Integrase-type DNA-binding superfamily protein	MgTOL.F1013	AT1G26797	Plant self-incompatibility protein S1 family
	MgTOL.K0109	0	0	MgTOL.F2059	0	0	MgTOL.F1013	AT1G26797	Plant self-incompatibility protein S1 family
	MgTOL.F2059	0	0	MgTOL.K0109	0	0	MgTOL.F1013	AT1G26797	Plant self-incompatibility protein S1 family
	MgTOL.F2059	0	0	MgTOL.N1160	0	0	MgTOL.F1013	AT1G26797	Plant self-incompatibility protein S1 family
	MgTOL.K0136	AT2G41200	(1 of 1) PTHR37216:SF1 - EXPRESSED PROTEIN	MgTOL.J0894	AT3G12470	Polynucleotidyl transferase	MgTOL.F1014	0	0
	MgTOL.L0459	0	0	MgTOL.J0907	0	0	MgTOL.F1014	0	0
	MgTOL.L0459	0	0	MgTOL.D0947	AT1G72610	germin-like protein 1	MgTOL.F1014	0	0
	MgTOL.H1564	AT4G05220	Late embryogenesis abundant (LEA) hydroxyproline-rich glycoprotein family	MgTOL.H0360	0	0	MgTOL.F1014	0	0
	MgTOL.H1564	AT4G05220	Late embryogenesis abundant (LEA) hydroxyproline-rich glycoprotein family	MgTOL.G0787	AT3G12470	Polynucleotidyl transferase	MgTOL.F1014	0	0
	MgTOL.H1564	AT4G05220	Late embryogenesis abundant (LEA) hydroxyproline-rich glycoprotein family	MgTOL.J0894	AT3G12470	Polynucleotidyl transferase	MgTOL.F1014	0	0
	MgTOL.J1490	AT4G30380	Barwin-related endoglucanase	MgTOL.J0907	0	0	MgTOL.F1014	0	0
	MgTOL.J1490	AT4G30380	Barwin-related endoglucanase	MgTOL.D0822	AT2G40610	expansin A8	MgTOL.F1014	0	0
	MgTOL.J1490	AT4G30380	Barwin-related endoglucanase	MgTOL.G1200	AT4G24974	Plant self-incompatibility protein S1 family	MgTOL.F1014	0	0
	MgTOL.J1490	AT4G30380	Barwin-related endoglucanase	MgTOL.N2369	0	0	MgTOL.F1014	0	0
	MgTOL.D0822	AT2G40610	expansin A8	MgTOL.J1490	AT4G30380	Barwin-related endoglucanase	MgTOL.F1014	0	0
	MgTOL.D0947	AT1G72610	germin-like protein 1	MgTOL.N2369	0	0	MgTOL.F1014	0	0
	MgTOL.D0947	AT1G72610	germin-like protein 1	MgTOL.L0459	0	0	MgTOL.F1014	0	0
	MgTOL.D0947	AT1G72610	germin-like protein 1	MgTOL.G1200	AT4G24974	Plant self-incompatibility protein S1 family	MgTOL.F1014	0	0
	MgTOL.D0947	AT1G72610	germin-like protein 1	MgTOL.G1195	AT4G24974	Plant self-incompatibility protein S1 family	MgTOL.F1014	0	0
	MgTOL.D0947	AT1G72610	germin-like protein 1	MgTOL.H0360	0	0	MgTOL.F1014	0	0
	MgTOL.H1860	0	0	MgTOL.G0787	AT3G12470	Polynucleotidyl transferase	MgTOL.F1014	0	0
	MgTOL.J0907	0	0	MgTOL.L0459	0	0	MgTOL.F1014	0	0
	MgTOL.J0907	0	0	MgTOL.G1200	AT4G24974	Plant self-incompatibility protein S1 family	MgTOL.F1014	0	0
	MgTOL.J0907	0	0	MgTOL.J1490	AT4G30380	Barwin-related endoglucanase	MgTOL.F1014	0	0
	MgTOL.G0787	AT3G12470	Polynucleotidyl transferase	MgTOL.H1860	0	0	MgTOL.F1014	0	0
	MgTOL.G0787	AT3G12470	Polynucleotidyl transferase	MgTOL.H1564	AT4G05220	Late embryogenesis abundant (LEA) hydroxyproline-rich glycoprotein family	MgTOL.F1014	0	0
	MgTOL.J0894	AT3G12470	Polynucleotidyl transferase	MgTOL.H0360	0	0	MgTOL.F1014	0	0
	MgTOL.J0894	AT3G12470	Polynucleotidyl transferase	MgTOL.K0136	AT2G41200	(1 of 1) PTHR37216:SF1 - EXPRESSED PROTEIN	MgTOL.F1014	0	0
	MgTOL.J0894	AT3G12470	Polynucleotidyl transferase	MgTOL.H1564	AT4G05220	Late embryogenesis abundant (LEA) hydroxyproline-rich glycoprotein family	MgTOL.F1014	0	0
	MgTOL.H0360	0	0	MgTOL.H1564	AT4G05220	Late embryogenesis abundant (LEA) hydroxyproline-rich glycoprotein family	MgTOL.F1014	0	0
	MgTOL.H0360	0	0	MgTOL.N2369	0	0	MgTOL.F1014	0	0
	MgTOL.H0360	0	0	MgTOL.J0894	AT3G12470	Polynucleotidyl transferase	MgTOL.F1014	0	0
	MgTOL.H0360	0	0	MgTOL.D0947	AT1G72610	germin-like protein 1	MgTOL.F1014	0	0
	MgTOL.H0360	0	0	MgTOL.G1200	AT4G24974	Plant self-incompatibility protein S1 family	MgTOL.F1014	0	0
	MgTOL.H0360	0	0	MgTOL.G1195	AT4G24974	Plant self-incompatibility protein S1 family	MgTOL.F1014	0	0
	MgTOL.G1200	AT4G24974	Plant self-incompatibility protein S1 family	MgTOL.G1195	AT4G24974	Plant self-incompatibility protein S1 family	MgTOL.F1014	0	0
	MgTOL.G1200	AT4G24974	Plant self-incompatibility protein S1 family	MgTOL.J0907	0	0	MgTOL.F1014	0	0
	MgTOL.G1200	AT4G24974	Plant self-incompatibility protein S1 family	MgTOL.N2369	0	0	MgTOL.F1014	0	0
	MgTOL.G1200	AT4G24974	Plant self-incompatibility protein S1 family	MgTOL.J1490	AT4G30380	Barwin-related endoglucanase	MgTOL.F1014	0	0
	MgTOL.G1200	AT4G24974	Plant self-incompatibility protein S1 family	MgTOL.D0947	AT1G72610	germin-like protein 1	MgTOL.F1014	0	0
	MgTOL.G1200	AT4G24974	Plant self-incompatibility protein S1 family	MgTOL.H0360	0	0	MgTOL.F1014	0	0
	MgTOL.G1200	AT4G24974	Plant self-incompatibility protein S1 family	MgTOL.D1091	0	0	MgTOL.F1014	0	0
	MgTOL.D1091	0	0	MgTOL.G1200	AT4G24974	Plant self-incompatibility protein S1 family	MgTOL.F1014	0	0
	MgTOL.N2369	0	0	MgTOL.G1200	AT4G24974	Plant self-incompatibility protein S1 family	MgTOL.F1014	0	0
	MgTOL.N2369	0	0	MgTOL.J1490	AT4G30380	Barwin-related endoglucanase	MgTOL.F1014	0	0
	MgTOL.N2369	0	0	MgTOL.G1195	AT4G24974	Plant self-incompatibility protein S1 family	MgTOL.F1014	0	0
	MgTOL.N2369	0	0	MgTOL.H0360	0	0	MgTOL.F1014	0	0
	MgTOL.N2369	0	0	MgTOL.D0947	AT1G72610	germin-like protein 1	MgTOL.F1014	0	0
	MgTOL.G1195	AT4G24974	Plant self-incompatibility protein S1 family	MgTOL.D0947	AT1G72610	germin-like protein 1	MgTOL.F1014	0	0
	MgTOL.G1195	AT4G24974	Plant self-incompatibility protein S1 family	MgTOL.G1200	AT4G24974	Plant self-incompatibility protein S1 family	MgTOL.F1014	0	0
	MgTOL.G1195	AT4G24974	Plant self-incompatibility protein S1 family	MgTOL.H0360	0	0	MgTOL.F1014	0	0
	MgTOL.G1195	AT4G24974	Plant self-incompatibility protein S1 family	MgTOL.N2369	0	0	MgTOL.F1014	0	0
	MgTOL.N0489	AT5G42710	0	MgTOL.L1227	AT1G24030	Protein kinase superfamily protein	MgTOL.F1028	AT1G26797	Plant self-incompatibility protein S1 family
	MgTOL.N0489	AT5G42710	0	MgTOL.K1330	AT5G14360	Ubiquitin-like superfamily protein	MgTOL.F1028	AT1G26797	Plant self-incompatibility protein S1 family
	MgTOL.N0489	AT5G42710	0	MgTOL.M1133	0	0	MgTOL.F1028	AT1G26797	Plant self-incompatibility protein S1 family
	MgTOL.M1133	0	0	MgTOL.N0489	AT5G42710	0	MgTOL.F1028	AT1G26797	Plant self-incompatibility protein S1 family
	MgTOL.M1133	0	0	MgTOL.L1227	AT1G24030	Protein kinase superfamily protein	MgTOL.F1028	AT1G26797	Plant self-incompatibility protein S1 family
	MgTOL.M1133	0	0	MgTOL.K1330	AT5G14360	Ubiquitin-like superfamily protein	MgTOL.F1028	AT1G26797	Plant self-incompatibility protein S1 family
	MgTOL.L1227	AT1G24030	Protein kinase superfamily protein	MgTOL.K1330	AT5G14360	Ubiquitin-like superfamily protein	MgTOL.F1028	AT1G26797	Plant self-incompatibility protein S1 family
	MgTOL.L1227	AT1G24030	Protein kinase superfamily protein	MgTOL.N0489	AT5G42710	0	MgTOL.F1028	AT1G26797	Plant self-incompatibility protein S1 family
	MgTOL.L1227	AT1G24030	Protein kinase superfamily protein	MgTOL.M1133	0	0	MgTOL.F1028	AT1G26797	Plant self-incompatibility protein S1 family
	MgTOL.K1330	AT5G14360	Ubiquitin-like superfamily protein	MgTOL.M1133	0	0	MgTOL.F1028	AT1G26797	Plant self-incompatibility protein S1 family
	MgTOL.K1330	AT5G14360	Ubiquitin-like superfamily protein	MgTOL.L1227	AT1G24030	Protein kinase superfamily protein	MgTOL.F1028	AT1G26797	Plant self-incompatibility protein S1 family
	MgTOL.K1330	AT5G14360	Ubiquitin-like superfamily protein	MgTOL.N0489	AT5G42710	0	MgTOL.F1028	AT1G26797	Plant self-incompatibility protein S1 family
	MgTOL.F1990	AT1G04645	Plant self-incompatibility protein S1 family	MgTOL.G0458	0	0	MgTOL.F1030	0	0
	MgTOL.G0458	0	0	MgTOL.F1990	AT1G04645	Plant self-incompatibility protein S1 family	MgTOL.F1030	0	0
	MgTOL.G1122	0	0	MgTOL.C0287	0	0	MgTOL.F1201	0	0
	MgTOL.C0287	0	0	MgTOL.G1122	0	0	MgTOL.F1201	0	0
	MgTOL.G1195	AT4G24974	Plant self-incompatibility protein S1 family	MgTOL.L1160	0	0	MgTOL.F1216	AT5G51810	gibberellin 20 oxidase 2
	MgTOL.G1195	AT4G24974	Plant self-incompatibility protein S1 family	MgTOL.H1205	AT2G32280	Protein of unknown function (DUF1218)	MgTOL.F1216	AT5G51810	gibberellin 20 oxidase 2
	MgTOL.H1205	AT2G32280	Protein of unknown function (DUF1218)	MgTOL.G1195	AT4G24974	Plant self-incompatibility protein S1 family	MgTOL.F1216	AT5G51810	gibberellin 20 oxidase 2
	MgTOL.H1205	AT2G32280	Protein of unknown function (DUF1218)	MgTOL.L1160	0	0	MgTOL.F1216	AT5G51810	gibberellin 20 oxidase 2
	MgTOL.H1205	AT2G32280	Protein of unknown function (DUF1218)	MgTOL.N2119	AT5G19260	Protein of unknown function (DUF3049)	MgTOL.F1216	AT5G51810	gibberellin 20 oxidase 2
	MgTOL.L1160	0	0	MgTOL.N2119	AT5G19260	Protein of unknown function (DUF3049)	MgTOL.F1216	AT5G51810	gibberellin 20 oxidase 2
	MgTOL.L1160	0	0	MgTOL.G1195	AT4G24974	Plant self-incompatibility protein S1 family	MgTOL.F1216	AT5G51810	gibberellin 20 oxidase 2
	MgTOL.L1160	0	0	MgTOL.H1205	AT2G32280	Protein of unknown function (DUF1218)	MgTOL.F1216	AT5G51810	gibberellin 20 oxidase 2
	MgTOL.N2119	AT5G19260	Protein of unknown function (DUF3049)	MgTOL.H1205	AT2G32280	Protein of unknown function (DUF1218)	MgTOL.F1216	AT5G51810	gibberellin 20 oxidase 2
	MgTOL.N2119	AT5G19260	Protein of unknown function (DUF3049)	MgTOL.L1160	0	0	MgTOL.F1216	AT5G51810	gibberellin 20 oxidase 2
	MgTOL.O0879	AT2G44570	glycosyl hydrolase 9B12	MgTOL.N2049	0	0	MgTOL.F1317	0	0
	MgTOL.O0879	AT2G44570	glycosyl hydrolase 9B12	MgTOL.H2355	0	0	MgTOL.F1317	0	0
	MgTOL.N2049	0	0	MgTOL.O0879	AT2G44570	glycosyl hydrolase 9B12	MgTOL.F1317	0	0
	MgTOL.N2049	0	0	MgTOL.I0701	AT1G09360	Plant invertase/pectin methylesterase inhibitor superfamily protein	MgTOL.F1317	0	0
	MgTOL.N2049	0	0	MgTOL.K0260	AT5G57800	Fatty acid hydroxylase superfamily	MgTOL.F1317	0	0
	MgTOL.N2049	0	0	MgTOL.J1275	0	0	MgTOL.F1317	0	0
	MgTOL.H2355	0	0	MgTOL.O0879	AT2G44570	glycosyl hydrolase 9B12	MgTOL.F1317	0	0
	MgTOL.K0260	AT5G57800	Fatty acid hydroxylase superfamily	MgTOL.J1275	0	0	MgTOL.F1317	0	0
	MgTOL.K0260	AT5G57800	Fatty acid hydroxylase superfamily	MgTOL.N2049	0	0	MgTOL.F1317	0	0
	MgTOL.K0260	AT5G57800	Fatty acid hydroxylase superfamily	MgTOL.I0701	AT1G09360	Plant invertase/pectin methylesterase inhibitor superfamily protein	MgTOL.F1317	0	0
	MgTOL.I0701	AT1G09360	Plant invertase/pectin methylesterase inhibitor superfamily protein	MgTOL.K0260	AT5G57800	Fatty acid hydroxylase superfamily	MgTOL.F1317	0	0
	MgTOL.I0701	AT1G09360	Plant invertase/pectin methylesterase inhibitor superfamily protein	MgTOL.J1275	0	0	MgTOL.F1317	0	0
	MgTOL.I0701	AT1G09360	Plant invertase/pectin methylesterase inhibitor superfamily protein	MgTOL.N2049	0	0	MgTOL.F1317	0	0
	MgTOL.J1275	0	0	MgTOL.N2049	0	0	MgTOL.F1317	0	0
	MgTOL.J1275	0	0	MgTOL.K0260	AT5G57800	Fatty acid hydroxylase superfamily	MgTOL.F1317	0	0
	MgTOL.J1275	0	0	MgTOL.I0701	AT1G09360	Plant invertase/pectin methylesterase inhibitor superfamily protein	MgTOL.F1317	0	0
	MgTOL.N0174	0	0	MgTOL.L1580	0	0	MgTOL.F1331	0	0
	MgTOL.N0174	0	0	MgTOL.I0701	AT1G09360	Plant invertase/pectin methylesterase inhibitor superfamily protein	MgTOL.F1331	0	0
	MgTOL.N0174	0	0	MgTOL.K0260	AT5G57800	Fatty acid hydroxylase superfamily	MgTOL.F1331	0	0
	MgTOL.N0174	0	0	MgTOL.J1275	0	0	MgTOL.F1331	0	0
	MgTOL.A1182	0	0	MgTOL.K1196	AT3G29370	0	MgTOL.F1331	0	0
	MgTOL.N2049	0	0	MgTOL.L1580	0	0	MgTOL.F1331	0	0
	MgTOL.N2049	0	0	MgTOL.J1275	0	0	MgTOL.F1331	0	0
	MgTOL.N2049	0	0	MgTOL.I0701	AT1G09360	Plant invertase/pectin methylesterase inhibitor superfamily protein	MgTOL.F1331	0	0
	MgTOL.N2049	0	0	MgTOL.K0260	AT5G57800	Fatty acid hydroxylase superfamily	MgTOL.F1331	0	0
	MgTOL.I0002	0	0	MgTOL.H2355	0	0	MgTOL.F1331	0	0
	MgTOL.H2355	0	0	MgTOL.K0838	0	0	MgTOL.F1331	0	0
	MgTOL.H2355	0	0	MgTOL.I0002	0	0	MgTOL.F1331	0	0
	MgTOL.K0260	AT5G57800	Fatty acid hydroxylase superfamily	MgTOL.N0174	0	0	MgTOL.F1331	0	0
	MgTOL.K0260	AT5G57800	Fatty acid hydroxylase superfamily	MgTOL.L1580	0	0	MgTOL.F1331	0	0
	MgTOL.K0260	AT5G57800	Fatty acid hydroxylase superfamily	MgTOL.N2049	0	0	MgTOL.F1331	0	0
	MgTOL.K0260	AT5G57800	Fatty acid hydroxylase superfamily	MgTOL.J1275	0	0	MgTOL.F1331	0	0
	MgTOL.K0260	AT5G57800	Fatty acid hydroxylase superfamily	MgTOL.I0701	AT1G09360	Plant invertase/pectin methylesterase inhibitor superfamily protein	MgTOL.F1331	0	0
	MgTOL.I0701	AT1G09360	Plant invertase/pectin methylesterase inhibitor superfamily protein	MgTOL.K0260	AT5G57800	Fatty acid hydroxylase superfamily	MgTOL.F1331	0	0
	MgTOL.I0701	AT1G09360	Plant invertase/pectin methylesterase inhibitor superfamily protein	MgTOL.N0174	0	0	MgTOL.F1331	0	0
	MgTOL.I0701	AT1G09360	Plant invertase/pectin methylesterase inhibitor superfamily protein	MgTOL.L1580	0	0	MgTOL.F1331	0	0
	MgTOL.I0701	AT1G09360	Plant invertase/pectin methylesterase inhibitor superfamily protein	MgTOL.N2049	0	0	MgTOL.F1331	0	0
	MgTOL.I0701	AT1G09360	Plant invertase/pectin methylesterase inhibitor superfamily protein	MgTOL.J1275	0	0	MgTOL.F1331	0	0
	MgTOL.J1275	0	0	MgTOL.I0701	AT1G09360	Plant invertase/pectin methylesterase inhibitor superfamily protein	MgTOL.F1331	0	0
	MgTOL.J1275	0	0	MgTOL.K0260	AT5G57800	Fatty acid hydroxylase superfamily	MgTOL.F1331	0	0
	MgTOL.J1275	0	0	MgTOL.N0174	0	0	MgTOL.F1331	0	0
	MgTOL.J1275	0	0	MgTOL.L1580	0	0	MgTOL.F1331	0	0
	MgTOL.J1275	0	0	MgTOL.N2049	0	0	MgTOL.F1331	0	0
	MgTOL.J1275	0	0	MgTOL.K1196	AT3G29370	0	MgTOL.F1331	0	0
	MgTOL.K1196	AT3G29370	0	MgTOL.J1275	0	0	MgTOL.F1331	0	0
	MgTOL.K1196	AT3G29370	0	MgTOL.A1182	0	0	MgTOL.F1331	0	0
	MgTOL.D2354	AT5G48740	Leucine-rich repeat protein kinase family protein	MgTOL.E0741	AT5G08350	GRAM domain-containing protein / ABA-responsive protein-related	MgTOL.F1331	0	0
	MgTOL.E0741	AT5G08350	GRAM domain-containing protein / ABA-responsive protein-related	MgTOL.D2354	AT5G48740	Leucine-rich repeat protein kinase family protein	MgTOL.F1331	0	0
	MgTOL.L1580	0	0	MgTOL.N0174	0	0	MgTOL.F1331	0	0
	MgTOL.L1580	0	0	MgTOL.N2049	0	0	MgTOL.F1331	0	0
	MgTOL.L1580	0	0	MgTOL.K0260	AT5G57800	Fatty acid hydroxylase superfamily	MgTOL.F1331	0	0
	MgTOL.L1580	0	0	MgTOL.J1275	0	0	MgTOL.F1331	0	0
	MgTOL.L1580	0	0	MgTOL.I0701	AT1G09360	Plant invertase/pectin methylesterase inhibitor superfamily protein	MgTOL.F1331	0	0
	MgTOL.K0838	0	0	MgTOL.H2355	0	0	MgTOL.F1331	0	0
	MgTOL.L0824	0	0	MgTOL.L0964	0	0	MgTOL.F1386	AT4G38840	SAUR-like auxin-responsive protein family
	MgTOL.L0824	0	0	MgTOL.L0487	AT4G38840	SAUR-like auxin-responsive protein family	MgTOL.F1386	AT4G38840	SAUR-like auxin-responsive protein family
	MgTOL.L0487	AT4G38840	SAUR-like auxin-responsive protein family	MgTOL.L0964	0	0	MgTOL.F1386	AT4G38840	SAUR-like auxin-responsive protein family
	MgTOL.L0487	AT4G38840	SAUR-like auxin-responsive protein family	MgTOL.L0824	0	0	MgTOL.F1386	AT4G38840	SAUR-like auxin-responsive protein family
	MgTOL.L0964	0	0	MgTOL.L0824	0	0	MgTOL.F1386	AT4G38840	SAUR-like auxin-responsive protein family
	MgTOL.L0964	0	0	MgTOL.L0487	AT4G38840	SAUR-like auxin-responsive protein family	MgTOL.F1386	AT4G38840	SAUR-like auxin-responsive protein family
	MgTOL.L0964	0	0	MgTOL.M2051	0	0	MgTOL.F1386	AT4G38840	SAUR-like auxin-responsive protein family
	MgTOL.M2051	0	0	MgTOL.L0964	0	0	MgTOL.F1386	AT4G38840	SAUR-like auxin-responsive protein family
	MgTOL.I1052	0	0	MgTOL.G0976	AT3G58590	Pentatricopeptide repeat (PPR) superfamily protein	MgTOL.N2894	0	0
	MgTOL.G0976	AT3G58590	Pentatricopeptide repeat (PPR) superfamily protein	MgTOL.I1052	0	0	MgTOL.N2894	0	0
	MgTOL.G0976	AT3G58590	Pentatricopeptide repeat (PPR) superfamily protein	MgTOL.H1249	0	0	MgTOL.N2893	0	0
	MgTOL.H1249	0	0	MgTOL.G0976	AT3G58590	Pentatricopeptide repeat (PPR) superfamily protein	MgTOL.N2893	0	0
	MgTOL.D1892	0	0	MgTOL.J1733	0	0	MgTOL.F1634	0	0
	MgTOL.D1892	0	0	MgTOL.A0026	AT5G11130	Exostosin family protein	MgTOL.F1634	0	0
	MgTOL.D1892	0	0	MgTOL.A0833	0	0	MgTOL.F1634	0	0
	MgTOL.J1733	0	0	MgTOL.A0833	0	0	MgTOL.F1634	0	0
	MgTOL.J1733	0	0	MgTOL.D1892	0	0	MgTOL.F1634	0	0
	MgTOL.J1733	0	0	MgTOL.M1130	0	0	MgTOL.F1634	0	0
	MgTOL.J1733	0	0	MgTOL.H0995	0	0	MgTOL.F1634	0	0
	MgTOL.A0026	AT5G11130	Exostosin family protein	MgTOL.D1892	0	0	MgTOL.F1634	0	0
	MgTOL.A0026	AT5G11130	Exostosin family protein	MgTOL.A0833	0	0	MgTOL.F1634	0	0
	MgTOL.H0995	0	0	MgTOL.A0833	0	0	MgTOL.F1634	0	0
	MgTOL.H0995	0	0	MgTOL.M1130	0	0	MgTOL.F1634	0	0
	MgTOL.H0995	0	0	MgTOL.J1733	0	0	MgTOL.F1634	0	0
	MgTOL.H0995	0	0	MgTOL.N2353	0	0	MgTOL.F1634	0	0
	MgTOL.A0833	0	0	MgTOL.N2353	0	0	MgTOL.F1634	0	0
	MgTOL.A0833	0	0	MgTOL.H0995	0	0	MgTOL.F1634	0	0
	MgTOL.A0833	0	0	MgTOL.M1130	0	0	MgTOL.F1634	0	0
	MgTOL.A0833	0	0	MgTOL.J1733	0	0	MgTOL.F1634	0	0
	MgTOL.A0833	0	0	MgTOL.A0026	AT5G11130	Exostosin family protein	MgTOL.F1634	0	0
	MgTOL.A0833	0	0	MgTOL.D1892	0	0	MgTOL.F1634	0	0
	MgTOL.M1130	0	0	MgTOL.J1733	0	0	MgTOL.F1634	0	0
	MgTOL.M1130	0	0	MgTOL.N2353	0	0	MgTOL.F1634	0	0
	MgTOL.M1130	0	0	MgTOL.H0995	0	0	MgTOL.F1634	0	0
	MgTOL.M1130	0	0	MgTOL.A0833	0	0	MgTOL.F1634	0	0
	MgTOL.N2353	0	0	MgTOL.A0833	0	0	MgTOL.F1634	0	0
	MgTOL.N2353	0	0	MgTOL.H0995	0	0	MgTOL.F1634	0	0
	MgTOL.N2353	0	0	MgTOL.M1130	0	0	MgTOL.F1634	0	0
	MgTOL.K1330	AT5G14360	Ubiquitin-like superfamily protein	MgTOL.N0489	AT5G42710	0	MgTOL.F1726	0	0
	MgTOL.K1330	AT5G14360	Ubiquitin-like superfamily protein	MgTOL.L1227	AT1G24030	Protein kinase superfamily protein	MgTOL.F1726	0	0
	MgTOL.K1330	AT5G14360	Ubiquitin-like superfamily protein	MgTOL.M1133	0	0	MgTOL.F1726	0	0
	MgTOL.L1227	AT1G24030	Protein kinase superfamily protein	MgTOL.M1133	0	0	MgTOL.F1726	0	0
	MgTOL.L1227	AT1G24030	Protein kinase superfamily protein	MgTOL.N0489	AT5G42710	0	MgTOL.F1726	0	0
	MgTOL.L1227	AT1G24030	Protein kinase superfamily protein	MgTOL.K1330	AT5G14360	Ubiquitin-like superfamily protein	MgTOL.F1726	0	0
	MgTOL.N0489	AT5G42710	0	MgTOL.K1330	AT5G14360	Ubiquitin-like superfamily protein	MgTOL.F1726	0	0
	MgTOL.N0489	AT5G42710	0	MgTOL.M1133	0	0	MgTOL.F1726	0	0
	MgTOL.N0489	AT5G42710	0	MgTOL.L1227	AT1G24030	Protein kinase superfamily protein	MgTOL.F1726	0	0
	MgTOL.M1133	0	0	MgTOL.L1227	AT1G24030	Protein kinase superfamily protein	MgTOL.F1726	0	0
	MgTOL.M1133	0	0	MgTOL.K1330	AT5G14360	Ubiquitin-like superfamily protein	MgTOL.F1726	0	0
	MgTOL.M1133	0	0	MgTOL.N0489	AT5G42710	0	MgTOL.F1726	0	0
	MgTOL.L1160	0	0	MgTOL.H1205	AT2G32280	Protein of unknown function (DUF1218)	MgTOL.F1775	0	0
	MgTOL.A0026	AT5G11130	Exostosin family protein	MgTOL.A0833	0	0	MgTOL.F1775	0	0
	MgTOL.A0833	0	0	MgTOL.A0026	AT5G11130	Exostosin family protein	MgTOL.F1775	0	0
	MgTOL.H0382	0	0	MgTOL.H1205	AT2G32280	Protein of unknown function (DUF1218)	MgTOL.F1775	0	0
	MgTOL.H1205	AT2G32280	Protein of unknown function (DUF1218)	MgTOL.L1160	0	0	MgTOL.F1775	0	0
	MgTOL.H1205	AT2G32280	Protein of unknown function (DUF1218)	MgTOL.H0382	0	0	MgTOL.F1775	0	0
	MgTOL.H1205	AT2G32280	Protein of unknown function (DUF1218)	MgTOL.N2119	AT5G19260	Protein of unknown function (DUF3049)	MgTOL.F1780	0	0
	MgTOL.H1205	AT2G32280	Protein of unknown function (DUF1218)	MgTOL.L1160	0	0	MgTOL.F1780	0	0
	MgTOL.E1566	AT3G18260	Reticulon family protein	MgTOL.L0487	AT4G38840	SAUR-like auxin-responsive protein family	MgTOL.F1780	0	0
	MgTOL.E1566	AT3G18260	Reticulon family protein	MgTOL.L0964	0	0	MgTOL.F1780	0	0
	MgTOL.E1566	AT3G18260	Reticulon family protein	MgTOL.L0824	0	0	MgTOL.F1780	0	0
	MgTOL.L1160	0	0	MgTOL.N2119	AT5G19260	Protein of unknown function (DUF3049)	MgTOL.F1780	0	0
	MgTOL.L1160	0	0	MgTOL.H1205	AT2G32280	Protein of unknown function (DUF1218)	MgTOL.F1780	0	0
	MgTOL.N2119	AT5G19260	Protein of unknown function (DUF3049)	MgTOL.H1205	AT2G32280	Protein of unknown function (DUF1218)	MgTOL.F1780	0	0
	MgTOL.N2119	AT5G19260	Protein of unknown function (DUF3049)	MgTOL.L1160	0	0	MgTOL.F1780	0	0
	MgTOL.L0964	0	0	MgTOL.L0824	0	0	MgTOL.F1780	0	0
	MgTOL.L0964	0	0	MgTOL.E1566	AT3G18260	Reticulon family protein	MgTOL.F1780	0	0
	MgTOL.L0964	0	0	MgTOL.L0487	AT4G38840	SAUR-like auxin-responsive protein family	MgTOL.F1780	0	0
	MgTOL.G0868	0	0	MgTOL.K0242	AT4G30320	CAP (Cysteine-rich secretory proteins	MgTOL.F1780	0	0
	MgTOL.K0242	AT4G30320	CAP (Cysteine-rich secretory proteins	MgTOL.G0868	0	0	MgTOL.F1780	0	0
	MgTOL.N0174	0	0	MgTOL.M0403	AT1G05260	Peroxidase superfamily protein	MgTOL.F1780	0	0
	MgTOL.N0174	0	0	MgTOL.I0701	AT1G09360	Plant invertase/pectin methylesterase inhibitor superfamily protein	MgTOL.F1780	0	0
	MgTOL.L0824	0	0	MgTOL.L0964	0	0	MgTOL.F1780	0	0
	MgTOL.L0824	0	0	MgTOL.E1566	AT3G18260	Reticulon family protein	MgTOL.F1780	0	0
	MgTOL.L0824	0	0	MgTOL.L0487	AT4G38840	SAUR-like auxin-responsive protein family	MgTOL.F1780	0	0
	MgTOL.N2049	0	0	MgTOL.I0701	AT1G09360	Plant invertase/pectin methylesterase inhibitor superfamily protein	MgTOL.F1780	0	0
	MgTOL.I0701	AT1G09360	Plant invertase/pectin methylesterase inhibitor superfamily protein	MgTOL.N2049	0	0	MgTOL.F1780	0	0
	MgTOL.I0701	AT1G09360	Plant invertase/pectin methylesterase inhibitor superfamily protein	MgTOL.N0174	0	0	MgTOL.F1780	0	0
	MgTOL.I0701	AT1G09360	Plant invertase/pectin methylesterase inhibitor superfamily protein	MgTOL.M0403	AT1G05260	Peroxidase superfamily protein	MgTOL.F1780	0	0
	MgTOL.L0487	AT4G38840	SAUR-like auxin-responsive protein family	MgTOL.E1566	AT3G18260	Reticulon family protein	MgTOL.F1780	0	0
	MgTOL.L0487	AT4G38840	SAUR-like auxin-responsive protein family	MgTOL.L0824	0	0	MgTOL.F1780	0	0
	MgTOL.L0487	AT4G38840	SAUR-like auxin-responsive protein family	MgTOL.L0964	0	0	MgTOL.F1780	0	0
	MgTOL.M0403	AT1G05260	Peroxidase superfamily protein	MgTOL.I0701	AT1G09360	Plant invertase/pectin methylesterase inhibitor superfamily protein	MgTOL.F1780	0	0
	MgTOL.M0403	AT1G05260	Peroxidase superfamily protein	MgTOL.N0174	0	0	MgTOL.F1780	0	0
	MgTOL.J1483	AT5G57770	Plant protein of unknown function (DUF828) with plant pleckstrin homology-like region	MgTOL.A0986	0	0	MgTOL.F1895	AT1G65620	Lateral organ boundaries (LOB) domain family protein
	MgTOL.J1483	AT5G57770	Plant protein of unknown function (DUF828) with plant pleckstrin homology-like region	MgTOL.A0985	0	0	MgTOL.F1895	AT1G65620	Lateral organ boundaries (LOB) domain family protein
	MgTOL.J1483	AT5G57770	Plant protein of unknown function (DUF828) with plant pleckstrin homology-like region	MgTOL.F0904	0	0	MgTOL.F1895	AT1G65620	Lateral organ boundaries (LOB) domain family protein
	MgTOL.F0904	0	0	MgTOL.J1483	AT5G57770	Plant protein of unknown function (DUF828) with plant pleckstrin homology-like region	MgTOL.F1895	AT1G65620	Lateral organ boundaries (LOB) domain family protein
	MgTOL.A0985	0	0	MgTOL.J1483	AT5G57770	Plant protein of unknown function (DUF828) with plant pleckstrin homology-like region	MgTOL.F1895	AT1G65620	Lateral organ boundaries (LOB) domain family protein
	MgTOL.A0985	0	0	MgTOL.A0986	0	0	MgTOL.F1895	AT1G65620	Lateral organ boundaries (LOB) domain family protein
	MgTOL.A0986	0	0	MgTOL.A0985	0	0	MgTOL.F1895	AT1G65620	Lateral organ boundaries (LOB) domain family protein
	MgTOL.A0986	0	0	MgTOL.J1483	AT5G57770	Plant protein of unknown function (DUF828) with plant pleckstrin homology-like region	MgTOL.F1895	AT1G65620	Lateral organ boundaries (LOB) domain family protein
	MgTOL.M0403	AT1G05260	Peroxidase superfamily protein	MgTOL.J1733	0	0	MgTOL.F1985	AT1G04645	Plant self-incompatibility protein S1 family
	MgTOL.M0403	AT1G05260	Peroxidase superfamily protein	MgTOL.E1405	AT5G11540	D-arabinono-1	MgTOL.F1985	AT1G04645	Plant self-incompatibility protein S1 family
	MgTOL.M0403	AT1G05260	Peroxidase superfamily protein	MgTOL.A0833	0	0	MgTOL.F1985	AT1G04645	Plant self-incompatibility protein S1 family
	MgTOL.J1733	0	0	MgTOL.A0833	0	0	MgTOL.F1985	AT1G04645	Plant self-incompatibility protein S1 family
	MgTOL.J1733	0	0	MgTOL.M0403	AT1G05260	Peroxidase superfamily protein	MgTOL.F1985	AT1G04645	Plant self-incompatibility protein S1 family
	MgTOL.J1733	0	0	MgTOL.E1405	AT5G11540	D-arabinono-1	MgTOL.F1985	AT1G04645	Plant self-incompatibility protein S1 family
	MgTOL.J1733	0	0	MgTOL.D1892	0	0	MgTOL.F1985	AT1G04645	Plant self-incompatibility protein S1 family
	MgTOL.J1733	0	0	MgTOL.H0995	0	0	MgTOL.F1985	AT1G04645	Plant self-incompatibility protein S1 family
	MgTOL.J1733	0	0	MgTOL.M1130	0	0	MgTOL.F1985	AT1G04645	Plant self-incompatibility protein S1 family
	MgTOL.D1892	0	0	MgTOL.A0833	0	0	MgTOL.F1985	AT1G04645	Plant self-incompatibility protein S1 family
	MgTOL.D1892	0	0	MgTOL.J1733	0	0	MgTOL.F1985	AT1G04645	Plant self-incompatibility protein S1 family
	MgTOL.D1892	0	0	MgTOL.E1405	AT5G11540	D-arabinono-1	MgTOL.F1985	AT1G04645	Plant self-incompatibility protein S1 family
	MgTOL.G0217	0	0	MgTOL.K0109	0	0	MgTOL.F1985	AT1G04645	Plant self-incompatibility protein S1 family
	MgTOL.E1539	AT4G32100	Beta-1	MgTOL.K0109	0	0	MgTOL.F1985	AT1G04645	Plant self-incompatibility protein S1 family
	MgTOL.E1539	AT4G32100	Beta-1	MgTOL.N1160	0	0	MgTOL.F1985	AT1G04645	Plant self-incompatibility protein S1 family
	MgTOL.E1539	AT4G32100	Beta-1	MgTOL.G1030	AT3G10460	Plant self-incompatibility protein S1 family	MgTOL.F1985	AT1G04645	Plant self-incompatibility protein S1 family
	MgTOL.E1539	AT4G32100	Beta-1	MgTOL.H2415	AT4G29035	Plant self-incompatibility protein S1 family	MgTOL.F1985	AT1G04645	Plant self-incompatibility protein S1 family
	MgTOL.N1160	0	0	MgTOL.K0109	0	0	MgTOL.F1985	AT1G04645	Plant self-incompatibility protein S1 family
	MgTOL.N1160	0	0	MgTOL.E1539	AT4G32100	Beta-1	MgTOL.F1985	AT1G04645	Plant self-incompatibility protein S1 family
	MgTOL.N1160	0	0	MgTOL.G1030	AT3G10460	Plant self-incompatibility protein S1 family	MgTOL.F1985	AT1G04645	Plant self-incompatibility protein S1 family
	MgTOL.H2415	AT4G29035	Plant self-incompatibility protein S1 family	MgTOL.G1030	AT3G10460	Plant self-incompatibility protein S1 family	MgTOL.F1985	AT1G04645	Plant self-incompatibility protein S1 family
	MgTOL.H2415	AT4G29035	Plant self-incompatibility protein S1 family	MgTOL.K0109	0	0	MgTOL.F1985	AT1G04645	Plant self-incompatibility protein S1 family
	MgTOL.H2415	AT4G29035	Plant self-incompatibility protein S1 family	MgTOL.E1539	AT4G32100	Beta-1	MgTOL.F1985	AT1G04645	Plant self-incompatibility protein S1 family
	MgTOL.H0995	0	0	MgTOL.M1130	0	0	MgTOL.F1985	AT1G04645	Plant self-incompatibility protein S1 family
	MgTOL.H0995	0	0	MgTOL.J1733	0	0	MgTOL.F1985	AT1G04645	Plant self-incompatibility protein S1 family
	MgTOL.H0995	0	0	MgTOL.A0833	0	0	MgTOL.F1985	AT1G04645	Plant self-incompatibility protein S1 family
	MgTOL.H0995	0	0	MgTOL.E1405	AT5G11540	D-arabinono-1	MgTOL.F1985	AT1G04645	Plant self-incompatibility protein S1 family
	MgTOL.M1130	0	0	MgTOL.E1405	AT5G11540	D-arabinono-1	MgTOL.F1985	AT1G04645	Plant self-incompatibility protein S1 family
	MgTOL.M1130	0	0	MgTOL.A0833	0	0	MgTOL.F1985	AT1G04645	Plant self-incompatibility protein S1 family
	MgTOL.M1130	0	0	MgTOL.H0995	0	0	MgTOL.F1985	AT1G04645	Plant self-incompatibility protein S1 family
	MgTOL.M1130	0	0	MgTOL.J1733	0	0	MgTOL.F1985	AT1G04645	Plant self-incompatibility protein S1 family
	MgTOL.G1030	AT3G10460	Plant self-incompatibility protein S1 family	MgTOL.E1539	AT4G32100	Beta-1	MgTOL.F1985	AT1G04645	Plant self-incompatibility protein S1 family
	MgTOL.G1030	AT3G10460	Plant self-incompatibility protein S1 family	MgTOL.K0109	0	0	MgTOL.F1985	AT1G04645	Plant self-incompatibility protein S1 family
	MgTOL.G1030	AT3G10460	Plant self-incompatibility protein S1 family	MgTOL.N1160	0	0	MgTOL.F1985	AT1G04645	Plant self-incompatibility protein S1 family
	MgTOL.G1030	AT3G10460	Plant self-incompatibility protein S1 family	MgTOL.H2415	AT4G29035	Plant self-incompatibility protein S1 family	MgTOL.F1985	AT1G04645	Plant self-incompatibility protein S1 family
	MgTOL.K0109	0	0	MgTOL.H2415	AT4G29035	Plant self-incompatibility protein S1 family	MgTOL.F1985	AT1G04645	Plant self-incompatibility protein S1 family
	MgTOL.K0109	0	0	MgTOL.E1539	AT4G32100	Beta-1	MgTOL.F1985	AT1G04645	Plant self-incompatibility protein S1 family
	MgTOL.K0109	0	0	MgTOL.G1030	AT3G10460	Plant self-incompatibility protein S1 family	MgTOL.F1985	AT1G04645	Plant self-incompatibility protein S1 family
	MgTOL.K0109	0	0	MgTOL.N1160	0	0	MgTOL.F1985	AT1G04645	Plant self-incompatibility protein S1 family
	MgTOL.K0109	0	0	MgTOL.G0217	0	0	MgTOL.F1985	AT1G04645	Plant self-incompatibility protein S1 family
	MgTOL.A0833	0	0	MgTOL.M0403	AT1G05260	Peroxidase superfamily protein	MgTOL.F1985	AT1G04645	Plant self-incompatibility protein S1 family
	MgTOL.A0833	0	0	MgTOL.H0995	0	0	MgTOL.F1985	AT1G04645	Plant self-incompatibility protein S1 family
	MgTOL.A0833	0	0	MgTOL.J1733	0	0	MgTOL.F1985	AT1G04645	Plant self-incompatibility protein S1 family
	MgTOL.A0833	0	0	MgTOL.D1892	0	0	MgTOL.F1985	AT1G04645	Plant self-incompatibility protein S1 family
	MgTOL.A0833	0	0	MgTOL.M1130	0	0	MgTOL.F1985	AT1G04645	Plant self-incompatibility protein S1 family
	MgTOL.A0833	0	0	MgTOL.E1405	AT5G11540	D-arabinono-1	MgTOL.F1985	AT1G04645	Plant self-incompatibility protein S1 family
	MgTOL.E1405	AT5G11540	D-arabinono-1	MgTOL.M0403	AT1G05260	Peroxidase superfamily protein	MgTOL.F1985	AT1G04645	Plant self-incompatibility protein S1 family
	MgTOL.E1405	AT5G11540	D-arabinono-1	MgTOL.H0995	0	0	MgTOL.F1985	AT1G04645	Plant self-incompatibility protein S1 family
	MgTOL.E1405	AT5G11540	D-arabinono-1	MgTOL.J1733	0	0	MgTOL.F1985	AT1G04645	Plant self-incompatibility protein S1 family
	MgTOL.E1405	AT5G11540	D-arabinono-1	MgTOL.D1892	0	0	MgTOL.F1985	AT1G04645	Plant self-incompatibility protein S1 family
	MgTOL.E1405	AT5G11540	D-arabinono-1	MgTOL.M1130	0	0	MgTOL.F1985	AT1G04645	Plant self-incompatibility protein S1 family
	MgTOL.E1405	AT5G11540	D-arabinono-1	MgTOL.A0833	0	0	MgTOL.F1985	AT1G04645	Plant self-incompatibility protein S1 family
	MgTOL.K0838	0	0	MgTOL.O0879	AT2G44570	glycosyl hydrolase 9B12	MgTOL.N2855	AT1G58340	MATE efflux family protein
	MgTOL.K0838	0	0	MgTOL.D0745	AT1G10610	basic helix-loop-helix (bHLH) DNA-binding superfamily protein	MgTOL.N2855	AT1G58340	MATE efflux family protein
	MgTOL.K0838	0	0	MgTOL.H2355	0	0	MgTOL.N2855	AT1G58340	MATE efflux family protein
	MgTOL.M0403	AT1G05260	Peroxidase superfamily protein	MgTOL.J1275	0	0	MgTOL.N2855	AT1G58340	MATE efflux family protein
	MgTOL.M0403	AT1G05260	Peroxidase superfamily protein	MgTOL.I0701	AT1G09360	Plant invertase/pectin methylesterase inhibitor superfamily protein	MgTOL.N2855	AT1G58340	MATE efflux family protein
	MgTOL.M0403	AT1G05260	Peroxidase superfamily protein	MgTOL.N0174	0	0	MgTOL.N2855	AT1G58340	MATE efflux family protein
	MgTOL.M0403	AT1G05260	Peroxidase superfamily protein	MgTOL.J1733	0	0	MgTOL.N2855	AT1G58340	MATE efflux family protein
	MgTOL.J1733	0	0	MgTOL.M0403	AT1G05260	Peroxidase superfamily protein	MgTOL.N2855	AT1G58340	MATE efflux family protein
	MgTOL.J1733	0	0	MgTOL.H0995	0	0	MgTOL.N2855	AT1G58340	MATE efflux family protein
	MgTOL.O0879	AT2G44570	glycosyl hydrolase 9B12	MgTOL.K0838	0	0	MgTOL.N2855	AT1G58340	MATE efflux family protein
	MgTOL.O0879	AT2G44570	glycosyl hydrolase 9B12	MgTOL.H2355	0	0	MgTOL.N2855	AT1G58340	MATE efflux family protein
	MgTOL.O0879	AT2G44570	glycosyl hydrolase 9B12	MgTOL.N2049	0	0	MgTOL.N2855	AT1G58340	MATE efflux family protein
	MgTOL.N0174	0	0	MgTOL.M0403	AT1G05260	Peroxidase superfamily protein	MgTOL.N2855	AT1G58340	MATE efflux family protein
	MgTOL.N0174	0	0	MgTOL.J1275	0	0	MgTOL.N2855	AT1G58340	MATE efflux family protein
	MgTOL.N0174	0	0	MgTOL.K0260	AT5G57800	Fatty acid hydroxylase superfamily	MgTOL.N2855	AT1G58340	MATE efflux family protein
	MgTOL.N0174	0	0	MgTOL.I0701	AT1G09360	Plant invertase/pectin methylesterase inhibitor superfamily protein	MgTOL.N2855	AT1G58340	MATE efflux family protein
	MgTOL.N0174	0	0	MgTOL.N3196	AT1G75720	Plant protein of unknown function (DUF827)	MgTOL.N2855	AT1G58340	MATE efflux family protein
	MgTOL.N2049	0	0	MgTOL.O0879	AT2G44570	glycosyl hydrolase 9B12	MgTOL.N2855	AT1G58340	MATE efflux family protein
	MgTOL.N2049	0	0	MgTOL.I0701	AT1G09360	Plant invertase/pectin methylesterase inhibitor superfamily protein	MgTOL.N2855	AT1G58340	MATE efflux family protein
	MgTOL.N2049	0	0	MgTOL.J1275	0	0	MgTOL.N2855	AT1G58340	MATE efflux family protein
	MgTOL.N2049	0	0	MgTOL.K0260	AT5G57800	Fatty acid hydroxylase superfamily	MgTOL.N2855	AT1G58340	MATE efflux family protein
	MgTOL.F0954	0	0	MgTOL.M2051	0	0	MgTOL.N2855	AT1G58340	MATE efflux family protein
	MgTOL.F0954	0	0	MgTOL.A0507	0	0	MgTOL.N2855	AT1G58340	MATE efflux family protein
	MgTOL.F0954	0	0	MgTOL.F1331	0	0	MgTOL.N2855	AT1G58340	MATE efflux family protein
	MgTOL.I0701	AT1G09360	Plant invertase/pectin methylesterase inhibitor superfamily protein	MgTOL.K0260	AT5G57800	Fatty acid hydroxylase superfamily	MgTOL.N2855	AT1G58340	MATE efflux family protein
	MgTOL.I0701	AT1G09360	Plant invertase/pectin methylesterase inhibitor superfamily protein	MgTOL.N2049	0	0	MgTOL.N2855	AT1G58340	MATE efflux family protein
	MgTOL.I0701	AT1G09360	Plant invertase/pectin methylesterase inhibitor superfamily protein	MgTOL.J1275	0	0	MgTOL.N2855	AT1G58340	MATE efflux family protein
	MgTOL.I0701	AT1G09360	Plant invertase/pectin methylesterase inhibitor superfamily protein	MgTOL.N0174	0	0	MgTOL.N2855	AT1G58340	MATE efflux family protein
	MgTOL.I0701	AT1G09360	Plant invertase/pectin methylesterase inhibitor superfamily protein	MgTOL.M0403	AT1G05260	Peroxidase superfamily protein	MgTOL.N2855	AT1G58340	MATE efflux family protein
	MgTOL.I0701	AT1G09360	Plant invertase/pectin methylesterase inhibitor superfamily protein	MgTOL.N3196	AT1G75720	Plant protein of unknown function (DUF827)	MgTOL.N2855	AT1G58340	MATE efflux family protein
	MgTOL.J1275	0	0	MgTOL.M0403	AT1G05260	Peroxidase superfamily protein	MgTOL.N2855	AT1G58340	MATE efflux family protein
	MgTOL.J1275	0	0	MgTOL.K0260	AT5G57800	Fatty acid hydroxylase superfamily	MgTOL.N2855	AT1G58340	MATE efflux family protein
	MgTOL.J1275	0	0	MgTOL.N2049	0	0	MgTOL.N2855	AT1G58340	MATE efflux family protein
	MgTOL.J1275	0	0	MgTOL.I0701	AT1G09360	Plant invertase/pectin methylesterase inhibitor superfamily protein	MgTOL.N2855	AT1G58340	MATE efflux family protein
	MgTOL.J1275	0	0	MgTOL.N0174	0	0	MgTOL.N2855	AT1G58340	MATE efflux family protein
	MgTOL.N3196	AT1G75720	Plant protein of unknown function (DUF827)	MgTOL.N0174	0	0	MgTOL.N2855	AT1G58340	MATE efflux family protein
	MgTOL.N3196	AT1G75720	Plant protein of unknown function (DUF827)	MgTOL.I0701	AT1G09360	Plant invertase/pectin methylesterase inhibitor superfamily protein	MgTOL.N2855	AT1G58340	MATE efflux family protein
	MgTOL.N3196	AT1G75720	Plant protein of unknown function (DUF827)	MgTOL.K0260	AT5G57800	Fatty acid hydroxylase superfamily	MgTOL.N2855	AT1G58340	MATE efflux family protein
	MgTOL.K0260	AT5G57800	Fatty acid hydroxylase superfamily	MgTOL.N3196	AT1G75720	Plant protein of unknown function (DUF827)	MgTOL.N2855	AT1G58340	MATE efflux family protein
	MgTOL.K0260	AT5G57800	Fatty acid hydroxylase superfamily	MgTOL.N0174	0	0	MgTOL.N2855	AT1G58340	MATE efflux family protein
	MgTOL.K0260	AT5G57800	Fatty acid hydroxylase superfamily	MgTOL.I0701	AT1G09360	Plant invertase/pectin methylesterase inhibitor superfamily protein	MgTOL.N2855	AT1G58340	MATE efflux family protein
	MgTOL.K0260	AT5G57800	Fatty acid hydroxylase superfamily	MgTOL.J1275	0	0	MgTOL.N2855	AT1G58340	MATE efflux family protein
	MgTOL.K0260	AT5G57800	Fatty acid hydroxylase superfamily	MgTOL.N2049	0	0	MgTOL.N2855	AT1G58340	MATE efflux family protein
	MgTOL.F1331	0	0	MgTOL.A0507	0	0	MgTOL.N2855	AT1G58340	MATE efflux family protein
	MgTOL.F1331	0	0	MgTOL.F0954	0	0	MgTOL.N2855	AT1G58340	MATE efflux family protein
	MgTOL.F1331	0	0	MgTOL.D0745	AT1G10610	basic helix-loop-helix (bHLH) DNA-binding superfamily protein	MgTOL.N2855	AT1G58340	MATE efflux family protein
	MgTOL.A0507	0	0	MgTOL.F0954	0	0	MgTOL.N2855	AT1G58340	MATE efflux family protein
	MgTOL.A0507	0	0	MgTOL.F1331	0	0	MgTOL.N2855	AT1G58340	MATE efflux family protein
	MgTOL.I0002	0	0	MgTOL.D0745	AT1G10610	basic helix-loop-helix (bHLH) DNA-binding superfamily protein	MgTOL.N2855	AT1G58340	MATE efflux family protein
	MgTOL.I0002	0	0	MgTOL.G0064	0	0	MgTOL.N2855	AT1G58340	MATE efflux family protein
	MgTOL.I0002	0	0	MgTOL.H2355	0	0	MgTOL.N2855	AT1G58340	MATE efflux family protein
	MgTOL.H0995	0	0	MgTOL.J1733	0	0	MgTOL.N2855	AT1G58340	MATE efflux family protein
	MgTOL.G0064	0	0	MgTOL.I0002	0	0	MgTOL.N2855	AT1G58340	MATE efflux family protein
	MgTOL.M2051	0	0	MgTOL.F0954	0	0	MgTOL.N2855	AT1G58340	MATE efflux family protein
	MgTOL.D0745	AT1G10610	basic helix-loop-helix (bHLH) DNA-binding superfamily protein	MgTOL.F1331	0	0	MgTOL.N2855	AT1G58340	MATE efflux family protein
	MgTOL.D0745	AT1G10610	basic helix-loop-helix (bHLH) DNA-binding superfamily protein	MgTOL.I0002	0	0	MgTOL.N2855	AT1G58340	MATE efflux family protein
	MgTOL.D0745	AT1G10610	basic helix-loop-helix (bHLH) DNA-binding superfamily protein	MgTOL.K0838	0	0	MgTOL.N2855	AT1G58340	MATE efflux family protein
	MgTOL.H2355	0	0	MgTOL.K0838	0	0	MgTOL.N2855	AT1G58340	MATE efflux family protein
	MgTOL.H2355	0	0	MgTOL.O0879	AT2G44570	glycosyl hydrolase 9B12	MgTOL.N2855	AT1G58340	MATE efflux family protein
	MgTOL.H2355	0	0	MgTOL.I0002	0	0	MgTOL.N2855	AT1G58340	MATE efflux family protein
	MgTOL.C0811	AT5G42180	Peroxidase superfamily protein	MgTOL.O0333	0	0	MgTOL.F1994	AT1G04645	Plant self-incompatibility protein S1 family
	MgTOL.O0333	0	0	MgTOL.C0811	AT5G42180	Peroxidase superfamily protein	MgTOL.F1994	AT1G04645	Plant self-incompatibility protein S1 family
	MgTOL.I1190	AT1G54070	Dormancy/auxin associated family protein	MgTOL.F2132	AT1G55560	SKU5 similar 14	MgTOL.F2121	0	0
	MgTOL.I1190	AT1G54070	Dormancy/auxin associated family protein	MgTOL.B0736	0	0	MgTOL.F2121	0	0
	MgTOL.F2132	AT1G55560	SKU5 similar 14	MgTOL.B0736	0	0	MgTOL.F2121	0	0
	MgTOL.F2132	AT1G55560	SKU5 similar 14	MgTOL.I1190	AT1G54070	Dormancy/auxin associated family protein	MgTOL.F2121	0	0
	MgTOL.B0736	0	0	MgTOL.I1190	AT1G54070	Dormancy/auxin associated family protein	MgTOL.F2121	0	0
	MgTOL.B0736	0	0	MgTOL.F2132	AT1G55560	SKU5 similar 14	MgTOL.F2121	0	0
	MgTOL.M1133	0	0	MgTOL.L1227	AT1G24030	Protein kinase superfamily protein	MgTOL.F2175	AT5G16490	ROP-interactive CRIB motif-containing protein 4
	MgTOL.M1133	0	0	MgTOL.K1330	AT5G14360	Ubiquitin-like superfamily protein	MgTOL.F2175	AT5G16490	ROP-interactive CRIB motif-containing protein 4
	MgTOL.M1133	0	0	MgTOL.N0853	AT1G09610	Protein of unknown function (DUF579)	MgTOL.F2175	AT5G16490	ROP-interactive CRIB motif-containing protein 4
	MgTOL.M1133	0	0	MgTOL.J0084	AT3G51680	NAD(P)-binding Rossmann-fold superfamily protein	MgTOL.F2175	AT5G16490	ROP-interactive CRIB motif-containing protein 4
	MgTOL.K1330	AT5G14360	Ubiquitin-like superfamily protein	MgTOL.M1133	0	0	MgTOL.F2175	AT5G16490	ROP-interactive CRIB motif-containing protein 4
	MgTOL.K1330	AT5G14360	Ubiquitin-like superfamily protein	MgTOL.L1227	AT1G24030	Protein kinase superfamily protein	MgTOL.F2175	AT5G16490	ROP-interactive CRIB motif-containing protein 4
	MgTOL.L1227	AT1G24030	Protein kinase superfamily protein	MgTOL.K1330	AT5G14360	Ubiquitin-like superfamily protein	MgTOL.F2175	AT5G16490	ROP-interactive CRIB motif-containing protein 4
	MgTOL.L1227	AT1G24030	Protein kinase superfamily protein	MgTOL.M1133	0	0	MgTOL.F2175	AT5G16490	ROP-interactive CRIB motif-containing protein 4
	MgTOL.L1227	AT1G24030	Protein kinase superfamily protein	MgTOL.N0853	AT1G09610	Protein of unknown function (DUF579)	MgTOL.F2175	AT5G16490	ROP-interactive CRIB motif-containing protein 4
	MgTOL.J0084	AT3G51680	NAD(P)-binding Rossmann-fold superfamily protein	MgTOL.M1133	0	0	MgTOL.F2175	AT5G16490	ROP-interactive CRIB motif-containing protein 4
	MgTOL.N0853	AT1G09610	Protein of unknown function (DUF579)	MgTOL.M1133	0	0	MgTOL.F2175	AT5G16490	ROP-interactive CRIB motif-containing protein 4
	MgTOL.N0853	AT1G09610	Protein of unknown function (DUF579)	MgTOL.L1227	AT1G24030	Protein kinase superfamily protein	MgTOL.F2175	AT5G16490	ROP-interactive CRIB motif-containing protein 4
	MgTOL.D0524	AT3G07070	Protein kinase superfamily protein	MgTOL.L0207	0	0	MgTOL.G0012	AT2G35740	nositol transporter 3
	MgTOL.L0207	0	0	MgTOL.D0524	AT3G07070	Protein kinase superfamily protein	MgTOL.G0012	AT2G35740	nositol transporter 3
	MgTOL.I1190	AT1G54070	Dormancy/auxin associated family protein	MgTOL.B0736	0	0	MgTOL.G0050	AT3G17060	Pectin lyase-like superfamily protein
	MgTOL.I1190	AT1G54070	Dormancy/auxin associated family protein	MgTOL.F2132	AT1G55560	SKU5 similar 14	MgTOL.G0050	AT3G17060	Pectin lyase-like superfamily protein
	MgTOL.B0736	0	0	MgTOL.F2132	AT1G55560	SKU5 similar 14	MgTOL.G0050	AT3G17060	Pectin lyase-like superfamily protein
	MgTOL.B0736	0	0	MgTOL.I1190	AT1G54070	Dormancy/auxin associated family protein	MgTOL.G0050	AT3G17060	Pectin lyase-like superfamily protein
	MgTOL.F2132	AT1G55560	SKU5 similar 14	MgTOL.I1190	AT1G54070	Dormancy/auxin associated family protein	MgTOL.G0050	AT3G17060	Pectin lyase-like superfamily protein
	MgTOL.F2132	AT1G55560	SKU5 similar 14	MgTOL.B0736	0	0	MgTOL.G0050	AT3G17060	Pectin lyase-like superfamily protein
	MgTOL.H2355	0	0	MgTOL.F0160	0	0	MgTOL.G0064	0	0
	MgTOL.H2355	0	0	MgTOL.O0879	AT2G44570	glycosyl hydrolase 9B12	MgTOL.G0064	0	0
	MgTOL.D1011	0	0	MgTOL.F0160	0	0	MgTOL.G0064	0	0
	MgTOL.O0879	AT2G44570	glycosyl hydrolase 9B12	MgTOL.H2355	0	0	MgTOL.G0064	0	0
	MgTOL.F0160	0	0	MgTOL.H2355	0	0	MgTOL.G0064	0	0
	MgTOL.F0160	0	0	MgTOL.D1011	0	0	MgTOL.G0064	0	0
	MgTOL.D0524	AT3G07070	Protein kinase superfamily protein	MgTOL.L0207	0	0	MgTOL.G0112	AT4G18180	Pectin lyase-like superfamily protein
	MgTOL.L0207	0	0	MgTOL.D0524	AT3G07070	Protein kinase superfamily protein	MgTOL.G0112	AT4G18180	Pectin lyase-like superfamily protein
	MgTOL.B0625	0	0	MgTOL.H0877	AT5G08770	0	MgTOL.G0122	AT5G49130	MATE efflux family protein
	MgTOL.H0877	AT5G08770	0	MgTOL.B0625	0	0	MgTOL.G0122	AT5G49130	MATE efflux family protein
	MgTOL.G1030	AT3G10460	Plant self-incompatibility protein S1 family	MgTOL.H2415	AT4G29035	Plant self-incompatibility protein S1 family	MgTOL.G0217	0	0
	MgTOL.G1030	AT3G10460	Plant self-incompatibility protein S1 family	MgTOL.E1539	AT4G32100	Beta-1	MgTOL.G0217	0	0
	MgTOL.H2415	AT4G29035	Plant self-incompatibility protein S1 family	MgTOL.G1030	AT3G10460	Plant self-incompatibility protein S1 family	MgTOL.G0217	0	0
	MgTOL.H2415	AT4G29035	Plant self-incompatibility protein S1 family	MgTOL.E1539	AT4G32100	Beta-1	MgTOL.G0217	0	0
	MgTOL.E1539	AT4G32100	Beta-1	MgTOL.H2415	AT4G29035	Plant self-incompatibility protein S1 family	MgTOL.G0217	0	0
	MgTOL.E1539	AT4G32100	Beta-1	MgTOL.G1030	AT3G10460	Plant self-incompatibility protein S1 family	MgTOL.G0217	0	0
	MgTOL.K0136	AT2G41200	(1 of 1) PTHR37216:SF1 - EXPRESSED PROTEIN	MgTOL.J0894	AT3G12470	Polynucleotidyl transferase	MgTOL.G0252	AT5G18970	AWPM-19-like family protein
	MgTOL.J0894	AT3G12470	Polynucleotidyl transferase	MgTOL.K0136	AT2G41200	(1 of 1) PTHR37216:SF1 - EXPRESSED PROTEIN	MgTOL.G0252	AT5G18970	AWPM-19-like family protein
	MgTOL.J0894	AT3G12470	Polynucleotidyl transferase	MgTOL.H0360	0	0	MgTOL.G0252	AT5G18970	AWPM-19-like family protein
	MgTOL.J0894	AT3G12470	Polynucleotidyl transferase	MgTOL.H1365	AT1G30080	Glycosyl hydrolase superfamily protein	MgTOL.G0252	AT5G18970	AWPM-19-like family protein
	MgTOL.H0360	0	0	MgTOL.H1365	AT1G30080	Glycosyl hydrolase superfamily protein	MgTOL.G0252	AT5G18970	AWPM-19-like family protein
	MgTOL.H0360	0	0	MgTOL.D0947	AT1G72610	germin-like protein 1	MgTOL.G0252	AT5G18970	AWPM-19-like family protein
	MgTOL.H0360	0	0	MgTOL.J0894	AT3G12470	Polynucleotidyl transferase	MgTOL.G0252	AT5G18970	AWPM-19-like family protein
	MgTOL.H0360	0	0	MgTOL.G1200	AT4G24974	Plant self-incompatibility protein S1 family	MgTOL.G0252	AT5G18970	AWPM-19-like family protein
	MgTOL.H0360	0	0	MgTOL.G1195	AT4G24974	Plant self-incompatibility protein S1 family	MgTOL.G0252	AT5G18970	AWPM-19-like family protein
	MgTOL.G1200	AT4G24974	Plant self-incompatibility protein S1 family	MgTOL.H0360	0	0	MgTOL.G0252	AT5G18970	AWPM-19-like family protein
	MgTOL.G1200	AT4G24974	Plant self-incompatibility protein S1 family	MgTOL.D0947	AT1G72610	germin-like protein 1	MgTOL.G0252	AT5G18970	AWPM-19-like family protein
	MgTOL.G1200	AT4G24974	Plant self-incompatibility protein S1 family	MgTOL.G1195	AT4G24974	Plant self-incompatibility protein S1 family	MgTOL.G0252	AT5G18970	AWPM-19-like family protein
	MgTOL.D0947	AT1G72610	germin-like protein 1	MgTOL.G1200	AT4G24974	Plant self-incompatibility protein S1 family	MgTOL.G0252	AT5G18970	AWPM-19-like family protein
	MgTOL.D0947	AT1G72610	germin-like protein 1	MgTOL.H0360	0	0	MgTOL.G0252	AT5G18970	AWPM-19-like family protein
	MgTOL.D0947	AT1G72610	germin-like protein 1	MgTOL.G1195	AT4G24974	Plant self-incompatibility protein S1 family	MgTOL.G0252	AT5G18970	AWPM-19-like family protein
	MgTOL.G1195	AT4G24974	Plant self-incompatibility protein S1 family	MgTOL.D0947	AT1G72610	germin-like protein 1	MgTOL.G0252	AT5G18970	AWPM-19-like family protein
	MgTOL.G1195	AT4G24974	Plant self-incompatibility protein S1 family	MgTOL.G1200	AT4G24974	Plant self-incompatibility protein S1 family	MgTOL.G0252	AT5G18970	AWPM-19-like family protein
	MgTOL.G1195	AT4G24974	Plant self-incompatibility protein S1 family	MgTOL.H0360	0	0	MgTOL.G0252	AT5G18970	AWPM-19-like family protein
	MgTOL.H1365	AT1G30080	Glycosyl hydrolase superfamily protein	MgTOL.J0894	AT3G12470	Polynucleotidyl transferase	MgTOL.G0252	AT5G18970	AWPM-19-like family protein
	MgTOL.H1365	AT1G30080	Glycosyl hydrolase superfamily protein	MgTOL.H0360	0	0	MgTOL.G0252	AT5G18970	AWPM-19-like family protein
	MgTOL.L0032	0	0	MgTOL.B0199	AT2G16430	purple acid phosphatase 10	MgTOL.N2817	AT5G25420	Xanthine/uracil/vitamin C permease
	MgTOL.B0199	AT2G16430	purple acid phosphatase 10	MgTOL.L0032	0	0	MgTOL.N2817	AT5G25420	Xanthine/uracil/vitamin C permease
	MgTOL.A0228	0	0	MgTOL.D2109	AT1G08110	lactoylglutathione lyase family protein / glyoxalase I family protein	MgTOL.G0645	AT5G13930	Chalcone and stilbene synthase family protein
	MgTOL.D2109	AT1G08110	lactoylglutathione lyase family protein / glyoxalase I family protein	MgTOL.A0228	0	0	MgTOL.G0645	AT5G13930	Chalcone and stilbene synthase family protein
	MgTOL.D2109	AT1G08110	lactoylglutathione lyase family protein / glyoxalase I family protein	MgTOL.A0228	0	0	MgTOL.G0647	AT5G13930	Chalcone and stilbene synthase family protein
	MgTOL.A0228	0	0	MgTOL.D2109	AT1G08110	lactoylglutathione lyase family protein / glyoxalase I family protein	MgTOL.G0647	AT5G13930	Chalcone and stilbene synthase family protein
	MgTOL.F0391	0	0	MgTOL.J0426	AT2G39200	Seven transmembrane MLO family protein	MgTOL.G0649	0	0
	MgTOL.J0426	AT2G39200	Seven transmembrane MLO family protein	MgTOL.F0391	0	0	MgTOL.G0649	0	0
	MgTOL.I0074	0	0	MgTOL.H1896	0	0	MgTOL.G0687	0	0
	MgTOL.H1896	0	0	MgTOL.I0074	0	0	MgTOL.G0687	0	0
	MgTOL.A0228	0	0	MgTOL.D2109	AT1G08110	lactoylglutathione lyase family protein / glyoxalase I family protein	MgTOL.G0715	AT4G13600	Carbohydrate-binding X8 domain superfamily protein
	MgTOL.D2109	AT1G08110	lactoylglutathione lyase family protein / glyoxalase I family protein	MgTOL.A0228	0	0	MgTOL.G0715	AT4G13600	Carbohydrate-binding X8 domain superfamily protein
	MgTOL.G0787	AT3G12470	Polynucleotidyl transferase	MgTOL.H1564	AT4G05220	Late embryogenesis abundant (LEA) hydroxyproline-rich glycoprotein family	MgTOL.G0755	0	0
	MgTOL.G0787	AT3G12470	Polynucleotidyl transferase	MgTOL.H1860	0	0	MgTOL.G0755	0	0
	MgTOL.H1564	AT4G05220	Late embryogenesis abundant (LEA) hydroxyproline-rich glycoprotein family	MgTOL.G0787	AT3G12470	Polynucleotidyl transferase	MgTOL.G0755	0	0
	MgTOL.H1860	0	0	MgTOL.G0787	AT3G12470	Polynucleotidyl transferase	MgTOL.G0755	0	0
	MgTOL.D2109	AT1G08110	lactoylglutathione lyase family protein / glyoxalase I family protein	MgTOL.A0228	0	0	MgTOL.G0868	0	0
	MgTOL.A0228	0	0	MgTOL.D2109	AT1G08110	lactoylglutathione lyase family protein / glyoxalase I family protein	MgTOL.G0868	0	0
	MgTOL.E0523	AT1G66140	zinc finger protein 4	MgTOL.N0168	AT5G26330	Cupredoxin superfamily protein	MgTOL.N2638	AT2G28490	RmlC-like cupins superfamily protein
	MgTOL.N0168	AT5G26330	Cupredoxin superfamily protein	MgTOL.E0523	AT1G66140	zinc finger protein 4	MgTOL.N2638	AT2G28490	RmlC-like cupins superfamily protein
	MgTOL.J1493	0	0	MgTOL.C0847	0	0	MgTOL.G0921	AT2G44010	(1 of 2) PTHR35485:SF1 - EXPRESSED PROTEIN
	MgTOL.C0847	0	0	MgTOL.J1493	0	0	MgTOL.G0921	AT2G44010	(1 of 2) PTHR35485:SF1 - EXPRESSED PROTEIN
	MgTOL.N1756	0	0	MgTOL.F1235	AT1G62700	Arabidopsis NAC domain containing protein 26	MgTOL.G1030	AT3G10460	Plant self-incompatibility protein S1 family
	MgTOL.F1235	AT1G62700	Arabidopsis NAC domain containing protein 26	MgTOL.N1756	0	0	MgTOL.G1030	AT3G10460	Plant self-incompatibility protein S1 family
	MgTOL.H1815	0	0	MgTOL.I0760	0	0	MgTOL.G1098	0	0
	MgTOL.I0760	0	0	MgTOL.H1815	0	0	MgTOL.G1098	0	0
	MgTOL.J0894	AT3G12470	Polynucleotidyl transferase	MgTOL.E1302	AT5G45320	(1 of 50) PF03168 - Late embryogenesis abundant protein	MgTOL.G1195	AT4G24974	Plant self-incompatibility protein S1 family
	MgTOL.E1302	AT5G45320	(1 of 50) PF03168 - Late embryogenesis abundant protein	MgTOL.J0894	AT3G12470	Polynucleotidyl transferase	MgTOL.G1195	AT4G24974	Plant self-incompatibility protein S1 family
	MgTOL.H1365	AT1G30080	Glycosyl hydrolase superfamily protein	MgTOL.F0291	0	0	MgTOL.G1200	AT4G24974	Plant self-incompatibility protein S1 family
	MgTOL.H1365	AT1G30080	Glycosyl hydrolase superfamily protein	MgTOL.J0894	AT3G12470	Polynucleotidyl transferase	MgTOL.G1200	AT4G24974	Plant self-incompatibility protein S1 family
	MgTOL.H1365	AT1G30080	Glycosyl hydrolase superfamily protein	MgTOL.E1302	AT5G45320	(1 of 50) PF03168 - Late embryogenesis abundant protein	MgTOL.G1200	AT4G24974	Plant self-incompatibility protein S1 family
	MgTOL.J0894	AT3G12470	Polynucleotidyl transferase	MgTOL.E1302	AT5G45320	(1 of 50) PF03168 - Late embryogenesis abundant protein	MgTOL.G1200	AT4G24974	Plant self-incompatibility protein S1 family
	MgTOL.J0894	AT3G12470	Polynucleotidyl transferase	MgTOL.H1365	AT1G30080	Glycosyl hydrolase superfamily protein	MgTOL.G1200	AT4G24974	Plant self-incompatibility protein S1 family
	MgTOL.E1302	AT5G45320	(1 of 50) PF03168 - Late embryogenesis abundant protein	MgTOL.J0894	AT3G12470	Polynucleotidyl transferase	MgTOL.G1200	AT4G24974	Plant self-incompatibility protein S1 family
	MgTOL.E1302	AT5G45320	(1 of 50) PF03168 - Late embryogenesis abundant protein	MgTOL.F0291	0	0	MgTOL.G1200	AT4G24974	Plant self-incompatibility protein S1 family
	MgTOL.E1302	AT5G45320	(1 of 50) PF03168 - Late embryogenesis abundant protein	MgTOL.H1365	AT1G30080	Glycosyl hydrolase superfamily protein	MgTOL.G1200	AT4G24974	Plant self-incompatibility protein S1 family
	MgTOL.F0291	0	0	MgTOL.H1365	AT1G30080	Glycosyl hydrolase superfamily protein	MgTOL.G1200	AT4G24974	Plant self-incompatibility protein S1 family
	MgTOL.F0291	0	0	MgTOL.E1302	AT5G45320	(1 of 50) PF03168 - Late embryogenesis abundant protein	MgTOL.G1200	AT4G24974	Plant self-incompatibility protein S1 family
	MgTOL.F0954	0	0	MgTOL.A0507	0	0	MgTOL.G1285	AT1G52820	2-oxoglutarate (2OG) and Fe(II)-dependent oxygenase superfamily protein
	MgTOL.A0507	0	0	MgTOL.F0954	0	0	MgTOL.G1285	AT1G52820	2-oxoglutarate (2OG) and Fe(II)-dependent oxygenase superfamily protein
	MgTOL.L1160	0	0	MgTOL.H2416	AT4G29035	Plant self-incompatibility protein S1 family	MgTOL.H0360	0	0
	MgTOL.H2416	AT4G29035	Plant self-incompatibility protein S1 family	MgTOL.L1160	0	0	MgTOL.H0360	0	0
	MgTOL.D0994	AT1G51770	Core-2/I-branching beta-1	MgTOL.H1365	AT1G30080	Glycosyl hydrolase superfamily protein	MgTOL.H0382	0	0
	MgTOL.E1302	AT5G45320	(1 of 50) PF03168 - Late embryogenesis abundant protein	MgTOL.H1365	AT1G30080	Glycosyl hydrolase superfamily protein	MgTOL.H0382	0	0
	MgTOL.H1365	AT1G30080	Glycosyl hydrolase superfamily protein	MgTOL.D0994	AT1G51770	Core-2/I-branching beta-1	MgTOL.H0382	0	0
	MgTOL.H1365	AT1G30080	Glycosyl hydrolase superfamily protein	MgTOL.E1302	AT5G45320	(1 of 50) PF03168 - Late embryogenesis abundant protein	MgTOL.H0382	0	0
	MgTOL.F1775	0	0	MgTOL.J1733	0	0	MgTOL.H0513	0	0
	MgTOL.F1775	0	0	MgTOL.D1044	0	0	MgTOL.H0513	0	0
	MgTOL.F1775	0	0	MgTOL.M1130	0	0	MgTOL.H0513	0	0
	MgTOL.H1205	AT2G32280	Protein of unknown function (DUF1218)	MgTOL.N2119	AT5G19260	Protein of unknown function (DUF3049)	MgTOL.H0513	0	0
	MgTOL.D1892	0	0	MgTOL.J1733	0	0	MgTOL.H0513	0	0
	MgTOL.G1030	AT3G10460	Plant self-incompatibility protein S1 family	MgTOL.I0844	AT1G15360	Integrase-type DNA-binding superfamily protein	MgTOL.H0513	0	0
	MgTOL.G1030	AT3G10460	Plant self-incompatibility protein S1 family	MgTOL.I1038	AT1G51920	(1 of 5) PTHR36328:SF1 - CRYPTDIN PROTEIN-LIKE PROTEIN	MgTOL.H0513	0	0
	MgTOL.G1030	AT3G10460	Plant self-incompatibility protein S1 family	MgTOL.F2059	0	0	MgTOL.H0513	0	0
	MgTOL.G1030	AT3G10460	Plant self-incompatibility protein S1 family	MgTOL.E1539	AT4G32100	Beta-1	MgTOL.H0513	0	0
	MgTOL.G1030	AT3G10460	Plant self-incompatibility protein S1 family	MgTOL.H2415	AT4G29035	Plant self-incompatibility protein S1 family	MgTOL.H0513	0	0
	MgTOL.G1030	AT3G10460	Plant self-incompatibility protein S1 family	MgTOL.K0109	0	0	MgTOL.H0513	0	0
	MgTOL.I0844	AT1G15360	Integrase-type DNA-binding superfamily protein	MgTOL.K0109	0	0	MgTOL.H0513	0	0
	MgTOL.I0844	AT1G15360	Integrase-type DNA-binding superfamily protein	MgTOL.G1030	AT3G10460	Plant self-incompatibility protein S1 family	MgTOL.H0513	0	0
	MgTOL.I0844	AT1G15360	Integrase-type DNA-binding superfamily protein	MgTOL.G0217	0	0	MgTOL.H0513	0	0
	MgTOL.I0844	AT1G15360	Integrase-type DNA-binding superfamily protein	MgTOL.E1539	AT4G32100	Beta-1	MgTOL.H0513	0	0
	MgTOL.H2415	AT4G29035	Plant self-incompatibility protein S1 family	MgTOL.E1539	AT4G32100	Beta-1	MgTOL.H0513	0	0
	MgTOL.H2415	AT4G29035	Plant self-incompatibility protein S1 family	MgTOL.K0109	0	0	MgTOL.H0513	0	0
	MgTOL.H2415	AT4G29035	Plant self-incompatibility protein S1 family	MgTOL.G1030	AT3G10460	Plant self-incompatibility protein S1 family	MgTOL.H0513	0	0
	MgTOL.H2415	AT4G29035	Plant self-incompatibility protein S1 family	MgTOL.F2059	0	0	MgTOL.H0513	0	0
	MgTOL.D1471	AT1G74110	cytochrome P450	MgTOL.N2119	AT5G19260	Protein of unknown function (DUF3049)	MgTOL.H0513	0	0
	MgTOL.G0217	0	0	MgTOL.I0844	AT1G15360	Integrase-type DNA-binding superfamily protein	MgTOL.H0513	0	0
	MgTOL.G0217	0	0	MgTOL.K0109	0	0	MgTOL.H0513	0	0
	MgTOL.G0217	0	0	MgTOL.F2059	0	0	MgTOL.H0513	0	0
	MgTOL.F1235	AT1G62700	Arabidopsis NAC domain containing protein 26	MgTOL.I1038	AT1G51920	(1 of 5) PTHR36328:SF1 - CRYPTDIN PROTEIN-LIKE PROTEIN	MgTOL.H0513	0	0
	MgTOL.D1044	0	0	MgTOL.J1733	0	0	MgTOL.H0513	0	0
	MgTOL.D1044	0	0	MgTOL.F1775	0	0	MgTOL.H0513	0	0
	MgTOL.M0403	AT1G05260	Peroxidase superfamily protein	MgTOL.J1733	0	0	MgTOL.H0513	0	0
	MgTOL.E1539	AT4G32100	Beta-1	MgTOL.F2059	0	0	MgTOL.H0513	0	0
	MgTOL.E1539	AT4G32100	Beta-1	MgTOL.K0109	0	0	MgTOL.H0513	0	0
	MgTOL.E1539	AT4G32100	Beta-1	MgTOL.G1030	AT3G10460	Plant self-incompatibility protein S1 family	MgTOL.H0513	0	0
	MgTOL.E1539	AT4G32100	Beta-1	MgTOL.H2415	AT4G29035	Plant self-incompatibility protein S1 family	MgTOL.H0513	0	0
	MgTOL.E1539	AT4G32100	Beta-1	MgTOL.I0844	AT1G15360	Integrase-type DNA-binding superfamily protein	MgTOL.H0513	0	0
	MgTOL.J1733	0	0	MgTOL.F1775	0	0	MgTOL.H0513	0	0
	MgTOL.J1733	0	0	MgTOL.D1892	0	0	MgTOL.H0513	0	0
	MgTOL.J1733	0	0	MgTOL.D1044	0	0	MgTOL.H0513	0	0
	MgTOL.J1733	0	0	MgTOL.M1130	0	0	MgTOL.H0513	0	0
	MgTOL.J1733	0	0	MgTOL.M0403	AT1G05260	Peroxidase superfamily protein	MgTOL.H0513	0	0
	MgTOL.F2059	0	0	MgTOL.E1539	AT4G32100	Beta-1	MgTOL.H0513	0	0
	MgTOL.F2059	0	0	MgTOL.K0109	0	0	MgTOL.H0513	0	0
	MgTOL.F2059	0	0	MgTOL.G1030	AT3G10460	Plant self-incompatibility protein S1 family	MgTOL.H0513	0	0
	MgTOL.F2059	0	0	MgTOL.H2415	AT4G29035	Plant self-incompatibility protein S1 family	MgTOL.H0513	0	0
	MgTOL.F2059	0	0	MgTOL.G0217	0	0	MgTOL.H0513	0	0
	MgTOL.I1038	AT1G51920	(1 of 5) PTHR36328:SF1 - CRYPTDIN PROTEIN-LIKE PROTEIN	MgTOL.F1235	AT1G62700	Arabidopsis NAC domain containing protein 26	MgTOL.H0513	0	0
	MgTOL.I1038	AT1G51920	(1 of 5) PTHR36328:SF1 - CRYPTDIN PROTEIN-LIKE PROTEIN	MgTOL.K0109	0	0	MgTOL.H0513	0	0
	MgTOL.I1038	AT1G51920	(1 of 5) PTHR36328:SF1 - CRYPTDIN PROTEIN-LIKE PROTEIN	MgTOL.G1030	AT3G10460	Plant self-incompatibility protein S1 family	MgTOL.H0513	0	0
	MgTOL.N2119	AT5G19260	Protein of unknown function (DUF3049)	MgTOL.D1471	AT1G74110	cytochrome P450	MgTOL.H0513	0	0
	MgTOL.N2119	AT5G19260	Protein of unknown function (DUF3049)	MgTOL.H1205	AT2G32280	Protein of unknown function (DUF1218)	MgTOL.H0513	0	0
	MgTOL.K0109	0	0	MgTOL.I1038	AT1G51920	(1 of 5) PTHR36328:SF1 - CRYPTDIN PROTEIN-LIKE PROTEIN	MgTOL.H0513	0	0
	MgTOL.K0109	0	0	MgTOL.G1030	AT3G10460	Plant self-incompatibility protein S1 family	MgTOL.H0513	0	0
	MgTOL.K0109	0	0	MgTOL.I0844	AT1G15360	Integrase-type DNA-binding superfamily protein	MgTOL.H0513	0	0
	MgTOL.K0109	0	0	MgTOL.G0217	0	0	MgTOL.H0513	0	0
	MgTOL.K0109	0	0	MgTOL.F2059	0	0	MgTOL.H0513	0	0
	MgTOL.K0109	0	0	MgTOL.H2415	AT4G29035	Plant self-incompatibility protein S1 family	MgTOL.H0513	0	0
	MgTOL.K0109	0	0	MgTOL.E1539	AT4G32100	Beta-1	MgTOL.H0513	0	0
	MgTOL.M1130	0	0	MgTOL.F1775	0	0	MgTOL.H0513	0	0
	MgTOL.M1130	0	0	MgTOL.J1733	0	0	MgTOL.H0513	0	0
	MgTOL.H1365	AT1G30080	Glycosyl hydrolase superfamily protein	MgTOL.E1302	AT5G45320	(1 of 50) PF03168 - Late embryogenesis abundant protein	MgTOL.N2550	AT5G22870	Late embryogenesis abundant (LEA) hydroxyproline-rich glycoprotein family
	MgTOL.H1365	AT1G30080	Glycosyl hydrolase superfamily protein	MgTOL.H1564	AT4G05220	Late embryogenesis abundant (LEA) hydroxyproline-rich glycoprotein family	MgTOL.N2550	AT5G22870	Late embryogenesis abundant (LEA) hydroxyproline-rich glycoprotein family
	MgTOL.H1365	AT1G30080	Glycosyl hydrolase superfamily protein	MgTOL.C0460	0	0	MgTOL.N2550	AT5G22870	Late embryogenesis abundant (LEA) hydroxyproline-rich glycoprotein family
	MgTOL.H1365	AT1G30080	Glycosyl hydrolase superfamily protein	MgTOL.H0360	0	0	MgTOL.N2550	AT5G22870	Late embryogenesis abundant (LEA) hydroxyproline-rich glycoprotein family
	MgTOL.C0460	0	0	MgTOL.H0360	0	0	MgTOL.N2550	AT5G22870	Late embryogenesis abundant (LEA) hydroxyproline-rich glycoprotein family
	MgTOL.C0460	0	0	MgTOL.E1302	AT5G45320	(1 of 50) PF03168 - Late embryogenesis abundant protein	MgTOL.N2550	AT5G22870	Late embryogenesis abundant (LEA) hydroxyproline-rich glycoprotein family
	MgTOL.C0460	0	0	MgTOL.H1564	AT4G05220	Late embryogenesis abundant (LEA) hydroxyproline-rich glycoprotein family	MgTOL.N2550	AT5G22870	Late embryogenesis abundant (LEA) hydroxyproline-rich glycoprotein family
	MgTOL.C0460	0	0	MgTOL.H1365	AT1G30080	Glycosyl hydrolase superfamily protein	MgTOL.N2550	AT5G22870	Late embryogenesis abundant (LEA) hydroxyproline-rich glycoprotein family
	MgTOL.H1564	AT4G05220	Late embryogenesis abundant (LEA) hydroxyproline-rich glycoprotein family	MgTOL.H0360	0	0	MgTOL.N2550	AT5G22870	Late embryogenesis abundant (LEA) hydroxyproline-rich glycoprotein family
	MgTOL.H1564	AT4G05220	Late embryogenesis abundant (LEA) hydroxyproline-rich glycoprotein family	MgTOL.E1302	AT5G45320	(1 of 50) PF03168 - Late embryogenesis abundant protein	MgTOL.N2550	AT5G22870	Late embryogenesis abundant (LEA) hydroxyproline-rich glycoprotein family
	MgTOL.H1564	AT4G05220	Late embryogenesis abundant (LEA) hydroxyproline-rich glycoprotein family	MgTOL.C0460	0	0	MgTOL.N2550	AT5G22870	Late embryogenesis abundant (LEA) hydroxyproline-rich glycoprotein family
	MgTOL.H1564	AT4G05220	Late embryogenesis abundant (LEA) hydroxyproline-rich glycoprotein family	MgTOL.H1365	AT1G30080	Glycosyl hydrolase superfamily protein	MgTOL.N2550	AT5G22870	Late embryogenesis abundant (LEA) hydroxyproline-rich glycoprotein family
	MgTOL.D0947	AT1G72610	germin-like protein 1	MgTOL.H0360	0	0	MgTOL.N2550	AT5G22870	Late embryogenesis abundant (LEA) hydroxyproline-rich glycoprotein family
	MgTOL.H0360	0	0	MgTOL.D0947	AT1G72610	germin-like protein 1	MgTOL.N2550	AT5G22870	Late embryogenesis abundant (LEA) hydroxyproline-rich glycoprotein family
	MgTOL.H0360	0	0	MgTOL.H1365	AT1G30080	Glycosyl hydrolase superfamily protein	MgTOL.N2550	AT5G22870	Late embryogenesis abundant (LEA) hydroxyproline-rich glycoprotein family
	MgTOL.H0360	0	0	MgTOL.C0460	0	0	MgTOL.N2550	AT5G22870	Late embryogenesis abundant (LEA) hydroxyproline-rich glycoprotein family
	MgTOL.H0360	0	0	MgTOL.H1564	AT4G05220	Late embryogenesis abundant (LEA) hydroxyproline-rich glycoprotein family	MgTOL.N2550	AT5G22870	Late embryogenesis abundant (LEA) hydroxyproline-rich glycoprotein family
	MgTOL.H0360	0	0	MgTOL.E1302	AT5G45320	(1 of 50) PF03168 - Late embryogenesis abundant protein	MgTOL.N2550	AT5G22870	Late embryogenesis abundant (LEA) hydroxyproline-rich glycoprotein family
	MgTOL.E1302	AT5G45320	(1 of 50) PF03168 - Late embryogenesis abundant protein	MgTOL.H1564	AT4G05220	Late embryogenesis abundant (LEA) hydroxyproline-rich glycoprotein family	MgTOL.N2550	AT5G22870	Late embryogenesis abundant (LEA) hydroxyproline-rich glycoprotein family
	MgTOL.E1302	AT5G45320	(1 of 50) PF03168 - Late embryogenesis abundant protein	MgTOL.H1365	AT1G30080	Glycosyl hydrolase superfamily protein	MgTOL.N2550	AT5G22870	Late embryogenesis abundant (LEA) hydroxyproline-rich glycoprotein family
	MgTOL.E1302	AT5G45320	(1 of 50) PF03168 - Late embryogenesis abundant protein	MgTOL.C0460	0	0	MgTOL.N2550	AT5G22870	Late embryogenesis abundant (LEA) hydroxyproline-rich glycoprotein family
	MgTOL.E1302	AT5G45320	(1 of 50) PF03168 - Late embryogenesis abundant protein	MgTOL.H0360	0	0	MgTOL.N2550	AT5G22870	Late embryogenesis abundant (LEA) hydroxyproline-rich glycoprotein family
	MgTOL.L1160	0	0	MgTOL.H1860	0	0	MgTOL.H0957	AT5G15230	GAST1 protein homolog 4
	MgTOL.L1160	0	0	MgTOL.H1205	AT2G32280	Protein of unknown function (DUF1218)	MgTOL.H0957	AT5G15230	GAST1 protein homolog 4
	MgTOL.L1160	0	0	MgTOL.N2119	AT5G19260	Protein of unknown function (DUF3049)	MgTOL.H0957	AT5G15230	GAST1 protein homolog 4
	MgTOL.H1860	0	0	MgTOL.B0710	0	0	MgTOL.H0957	AT5G15230	GAST1 protein homolog 4
	MgTOL.H1860	0	0	MgTOL.L1160	0	0	MgTOL.H0957	AT5G15230	GAST1 protein homolog 4
	MgTOL.H1860	0	0	MgTOL.H1205	AT2G32280	Protein of unknown function (DUF1218)	MgTOL.H0957	AT5G15230	GAST1 protein homolog 4
	MgTOL.H1860	0	0	MgTOL.J0552	0	0	MgTOL.H0957	AT5G15230	GAST1 protein homolog 4
	MgTOL.H1860	0	0	MgTOL.H1681	AT2G31957	low-molecular-weight cysteine-rich 75	MgTOL.H0957	AT5G15230	GAST1 protein homolog 4
	MgTOL.H1860	0	0	MgTOL.L0262	AT2G18550	homeobox protein 21	MgTOL.H0957	AT5G15230	GAST1 protein homolog 4
	MgTOL.J0524	0	0	MgTOL.L0262	AT2G18550	homeobox protein 21	MgTOL.H0957	AT5G15230	GAST1 protein homolog 4
	MgTOL.J0524	0	0	MgTOL.J0552	0	0	MgTOL.H0957	AT5G15230	GAST1 protein homolog 4
	MgTOL.N2119	AT5G19260	Protein of unknown function (DUF3049)	MgTOL.L1160	0	0	MgTOL.H0957	AT5G15230	GAST1 protein homolog 4
	MgTOL.N2119	AT5G19260	Protein of unknown function (DUF3049)	MgTOL.H1205	AT2G32280	Protein of unknown function (DUF1218)	MgTOL.H0957	AT5G15230	GAST1 protein homolog 4
	MgTOL.H1205	AT2G32280	Protein of unknown function (DUF1218)	MgTOL.N2119	AT5G19260	Protein of unknown function (DUF3049)	MgTOL.H0957	AT5G15230	GAST1 protein homolog 4
	MgTOL.H1205	AT2G32280	Protein of unknown function (DUF1218)	MgTOL.L1160	0	0	MgTOL.H0957	AT5G15230	GAST1 protein homolog 4
	MgTOL.H1205	AT2G32280	Protein of unknown function (DUF1218)	MgTOL.H1860	0	0	MgTOL.H0957	AT5G15230	GAST1 protein homolog 4
	MgTOL.H1205	AT2G32280	Protein of unknown function (DUF1218)	MgTOL.H1681	AT2G31957	low-molecular-weight cysteine-rich 75	MgTOL.H0957	AT5G15230	GAST1 protein homolog 4
	MgTOL.J0552	0	0	MgTOL.L0262	AT2G18550	homeobox protein 21	MgTOL.H0957	AT5G15230	GAST1 protein homolog 4
	MgTOL.J0552	0	0	MgTOL.J0524	0	0	MgTOL.H0957	AT5G15230	GAST1 protein homolog 4
	MgTOL.J0552	0	0	MgTOL.H1860	0	0	MgTOL.H0957	AT5G15230	GAST1 protein homolog 4
	MgTOL.H1453	0	0	MgTOL.B0710	0	0	MgTOL.H0957	AT5G15230	GAST1 protein homolog 4
	MgTOL.L0262	AT2G18550	homeobox protein 21	MgTOL.B0710	0	0	MgTOL.H0957	AT5G15230	GAST1 protein homolog 4
	MgTOL.L0262	AT2G18550	homeobox protein 21	MgTOL.H1860	0	0	MgTOL.H0957	AT5G15230	GAST1 protein homolog 4
	MgTOL.L0262	AT2G18550	homeobox protein 21	MgTOL.J0524	0	0	MgTOL.H0957	AT5G15230	GAST1 protein homolog 4
	MgTOL.L0262	AT2G18550	homeobox protein 21	MgTOL.J0552	0	0	MgTOL.H0957	AT5G15230	GAST1 protein homolog 4
	MgTOL.B0710	0	0	MgTOL.H1453	0	0	MgTOL.H0957	AT5G15230	GAST1 protein homolog 4
	MgTOL.B0710	0	0	MgTOL.L0262	AT2G18550	homeobox protein 21	MgTOL.H0957	AT5G15230	GAST1 protein homolog 4
	MgTOL.B0710	0	0	MgTOL.H1860	0	0	MgTOL.H0957	AT5G15230	GAST1 protein homolog 4
	MgTOL.H1681	AT2G31957	low-molecular-weight cysteine-rich 75	MgTOL.H1860	0	0	MgTOL.H0957	AT5G15230	GAST1 protein homolog 4
	MgTOL.H1681	AT2G31957	low-molecular-weight cysteine-rich 75	MgTOL.H1205	AT2G32280	Protein of unknown function (DUF1218)	MgTOL.H0957	AT5G15230	GAST1 protein homolog 4
	MgTOL.E0741	AT5G08350	GRAM domain-containing protein / ABA-responsive protein-related	MgTOL.I0468	AT3G18180	Glycosyltransferase family 61 protein	MgTOL.H0960	AT5G15240	Transmembrane amino acid transporter family protein
	MgTOL.E0741	AT5G08350	GRAM domain-containing protein / ABA-responsive protein-related	MgTOL.E0740	AT5G08350	GRAM domain-containing protein / ABA-responsive protein-related	MgTOL.H0960	AT5G15240	Transmembrane amino acid transporter family protein
	MgTOL.E0741	AT5G08350	GRAM domain-containing protein / ABA-responsive protein-related	MgTOL.N0336	AT4G13710	Pectin lyase-like superfamily protein	MgTOL.H0960	AT5G15240	Transmembrane amino acid transporter family protein
	MgTOL.F1331	0	0	MgTOL.N0336	AT4G13710	Pectin lyase-like superfamily protein	MgTOL.H0960	AT5G15240	Transmembrane amino acid transporter family protein
	MgTOL.F1331	0	0	MgTOL.I0468	AT3G18180	Glycosyltransferase family 61 protein	MgTOL.H0960	AT5G15240	Transmembrane amino acid transporter family protein
	MgTOL.F1331	0	0	MgTOL.F1317	0	0	MgTOL.H0960	AT5G15240	Transmembrane amino acid transporter family protein
	MgTOL.F1331	0	0	MgTOL.F0954	0	0	MgTOL.H0960	AT5G15240	Transmembrane amino acid transporter family protein
	MgTOL.F1331	0	0	MgTOL.F0935	AT3G54260	TRICHOME BIREFRINGENCE-LIKE 36	MgTOL.H0960	AT5G15240	Transmembrane amino acid transporter family protein
	MgTOL.F1331	0	0	MgTOL.A0507	0	0	MgTOL.H0960	AT5G15240	Transmembrane amino acid transporter family protein
	MgTOL.F0954	0	0	MgTOL.A0507	0	0	MgTOL.H0960	AT5G15240	Transmembrane amino acid transporter family protein
	MgTOL.F0954	0	0	MgTOL.M2051	0	0	MgTOL.H0960	AT5G15240	Transmembrane amino acid transporter family protein
	MgTOL.F0954	0	0	MgTOL.I0468	AT3G18180	Glycosyltransferase family 61 protein	MgTOL.H0960	AT5G15240	Transmembrane amino acid transporter family protein
	MgTOL.F0954	0	0	MgTOL.F1317	0	0	MgTOL.H0960	AT5G15240	Transmembrane amino acid transporter family protein
	MgTOL.F0954	0	0	MgTOL.F1331	0	0	MgTOL.H0960	AT5G15240	Transmembrane amino acid transporter family protein
	MgTOL.F0954	0	0	MgTOL.F0935	AT3G54260	TRICHOME BIREFRINGENCE-LIKE 36	MgTOL.H0960	AT5G15240	Transmembrane amino acid transporter family protein
	MgTOL.N0336	AT4G13710	Pectin lyase-like superfamily protein	MgTOL.E0740	AT5G08350	GRAM domain-containing protein / ABA-responsive protein-related	MgTOL.H0960	AT5G15240	Transmembrane amino acid transporter family protein
	MgTOL.N0336	AT4G13710	Pectin lyase-like superfamily protein	MgTOL.A0507	0	0	MgTOL.H0960	AT5G15240	Transmembrane amino acid transporter family protein
	MgTOL.N0336	AT4G13710	Pectin lyase-like superfamily protein	MgTOL.M2051	0	0	MgTOL.H0960	AT5G15240	Transmembrane amino acid transporter family protein
	MgTOL.N0336	AT4G13710	Pectin lyase-like superfamily protein	MgTOL.E0741	AT5G08350	GRAM domain-containing protein / ABA-responsive protein-related	MgTOL.H0960	AT5G15240	Transmembrane amino acid transporter family protein
	MgTOL.N0336	AT4G13710	Pectin lyase-like superfamily protein	MgTOL.F1317	0	0	MgTOL.H0960	AT5G15240	Transmembrane amino acid transporter family protein
	MgTOL.N0336	AT4G13710	Pectin lyase-like superfamily protein	MgTOL.F1331	0	0	MgTOL.H0960	AT5G15240	Transmembrane amino acid transporter family protein
	MgTOL.I0468	AT3G18180	Glycosyltransferase family 61 protein	MgTOL.F1331	0	0	MgTOL.H0960	AT5G15240	Transmembrane amino acid transporter family protein
	MgTOL.I0468	AT3G18180	Glycosyltransferase family 61 protein	MgTOL.F0954	0	0	MgTOL.H0960	AT5G15240	Transmembrane amino acid transporter family protein
	MgTOL.I0468	AT3G18180	Glycosyltransferase family 61 protein	MgTOL.F0935	AT3G54260	TRICHOME BIREFRINGENCE-LIKE 36	MgTOL.H0960	AT5G15240	Transmembrane amino acid transporter family protein
	MgTOL.I0468	AT3G18180	Glycosyltransferase family 61 protein	MgTOL.M2051	0	0	MgTOL.H0960	AT5G15240	Transmembrane amino acid transporter family protein
	MgTOL.I0468	AT3G18180	Glycosyltransferase family 61 protein	MgTOL.E0741	AT5G08350	GRAM domain-containing protein / ABA-responsive protein-related	MgTOL.H0960	AT5G15240	Transmembrane amino acid transporter family protein
	MgTOL.I0468	AT3G18180	Glycosyltransferase family 61 protein	MgTOL.F1317	0	0	MgTOL.H0960	AT5G15240	Transmembrane amino acid transporter family protein
	MgTOL.E0740	AT5G08350	GRAM domain-containing protein / ABA-responsive protein-related	MgTOL.E0741	AT5G08350	GRAM domain-containing protein / ABA-responsive protein-related	MgTOL.H0960	AT5G15240	Transmembrane amino acid transporter family protein
	MgTOL.E0740	AT5G08350	GRAM domain-containing protein / ABA-responsive protein-related	MgTOL.N0336	AT4G13710	Pectin lyase-like superfamily protein	MgTOL.H0960	AT5G15240	Transmembrane amino acid transporter family protein
	MgTOL.A0507	0	0	MgTOL.N0336	AT4G13710	Pectin lyase-like superfamily protein	MgTOL.H0960	AT5G15240	Transmembrane amino acid transporter family protein
	MgTOL.A0507	0	0	MgTOL.F1317	0	0	MgTOL.H0960	AT5G15240	Transmembrane amino acid transporter family protein
	MgTOL.A0507	0	0	MgTOL.F0954	0	0	MgTOL.H0960	AT5G15240	Transmembrane amino acid transporter family protein
	MgTOL.A0507	0	0	MgTOL.F0935	AT3G54260	TRICHOME BIREFRINGENCE-LIKE 36	MgTOL.H0960	AT5G15240	Transmembrane amino acid transporter family protein
	MgTOL.A0507	0	0	MgTOL.F1331	0	0	MgTOL.H0960	AT5G15240	Transmembrane amino acid transporter family protein
	MgTOL.F1317	0	0	MgTOL.F1331	0	0	MgTOL.H0960	AT5G15240	Transmembrane amino acid transporter family protein
	MgTOL.F1317	0	0	MgTOL.N0336	AT4G13710	Pectin lyase-like superfamily protein	MgTOL.H0960	AT5G15240	Transmembrane amino acid transporter family protein
	MgTOL.F1317	0	0	MgTOL.A0507	0	0	MgTOL.H0960	AT5G15240	Transmembrane amino acid transporter family protein
	MgTOL.F1317	0	0	MgTOL.F0954	0	0	MgTOL.H0960	AT5G15240	Transmembrane amino acid transporter family protein
	MgTOL.F1317	0	0	MgTOL.F0935	AT3G54260	TRICHOME BIREFRINGENCE-LIKE 36	MgTOL.H0960	AT5G15240	Transmembrane amino acid transporter family protein
	MgTOL.F1317	0	0	MgTOL.M2051	0	0	MgTOL.H0960	AT5G15240	Transmembrane amino acid transporter family protein
	MgTOL.F1317	0	0	MgTOL.I0468	AT3G18180	Glycosyltransferase family 61 protein	MgTOL.H0960	AT5G15240	Transmembrane amino acid transporter family protein
	MgTOL.M2051	0	0	MgTOL.I0468	AT3G18180	Glycosyltransferase family 61 protein	MgTOL.H0960	AT5G15240	Transmembrane amino acid transporter family protein
	MgTOL.M2051	0	0	MgTOL.F1317	0	0	MgTOL.H0960	AT5G15240	Transmembrane amino acid transporter family protein
	MgTOL.M2051	0	0	MgTOL.N0336	AT4G13710	Pectin lyase-like superfamily protein	MgTOL.H0960	AT5G15240	Transmembrane amino acid transporter family protein
	MgTOL.M2051	0	0	MgTOL.F0935	AT3G54260	TRICHOME BIREFRINGENCE-LIKE 36	MgTOL.H0960	AT5G15240	Transmembrane amino acid transporter family protein
	MgTOL.M2051	0	0	MgTOL.F0954	0	0	MgTOL.H0960	AT5G15240	Transmembrane amino acid transporter family protein
	MgTOL.F0935	AT3G54260	TRICHOME BIREFRINGENCE-LIKE 36	MgTOL.F0954	0	0	MgTOL.H0960	AT5G15240	Transmembrane amino acid transporter family protein
	MgTOL.F0935	AT3G54260	TRICHOME BIREFRINGENCE-LIKE 36	MgTOL.I0468	AT3G18180	Glycosyltransferase family 61 protein	MgTOL.H0960	AT5G15240	Transmembrane amino acid transporter family protein
	MgTOL.F0935	AT3G54260	TRICHOME BIREFRINGENCE-LIKE 36	MgTOL.F1317	0	0	MgTOL.H0960	AT5G15240	Transmembrane amino acid transporter family protein
	MgTOL.F0935	AT3G54260	TRICHOME BIREFRINGENCE-LIKE 36	MgTOL.F1331	0	0	MgTOL.H0960	AT5G15240	Transmembrane amino acid transporter family protein
	MgTOL.F0935	AT3G54260	TRICHOME BIREFRINGENCE-LIKE 36	MgTOL.M2051	0	0	MgTOL.H0960	AT5G15240	Transmembrane amino acid transporter family protein
	MgTOL.F0935	AT3G54260	TRICHOME BIREFRINGENCE-LIKE 36	MgTOL.A0507	0	0	MgTOL.H0960	AT5G15240	Transmembrane amino acid transporter family protein
	MgTOL.L1160	0	0	MgTOL.H1205	AT2G32280	Protein of unknown function (DUF1218)	MgTOL.H0995	0	0
	MgTOL.L1160	0	0	MgTOL.G1195	AT4G24974	Plant self-incompatibility protein S1 family	MgTOL.H0995	0	0
	MgTOL.G1195	AT4G24974	Plant self-incompatibility protein S1 family	MgTOL.L1160	0	0	MgTOL.H0995	0	0
	MgTOL.G1195	AT4G24974	Plant self-incompatibility protein S1 family	MgTOL.H1205	AT2G32280	Protein of unknown function (DUF1218)	MgTOL.H0995	0	0
	MgTOL.H1205	AT2G32280	Protein of unknown function (DUF1218)	MgTOL.L1160	0	0	MgTOL.H0995	0	0
	MgTOL.H1205	AT2G32280	Protein of unknown function (DUF1218)	MgTOL.G1195	AT4G24974	Plant self-incompatibility protein S1 family	MgTOL.H0995	0	0
	MgTOL.F1235	AT1G62700	Arabidopsis NAC domain containing protein 26	MgTOL.I1038	AT1G51920	(1 of 5) PTHR36328:SF1 - CRYPTDIN PROTEIN-LIKE PROTEIN	MgTOL.H0995	0	0
	MgTOL.I1038	AT1G51920	(1 of 5) PTHR36328:SF1 - CRYPTDIN PROTEIN-LIKE PROTEIN	MgTOL.F1235	AT1G62700	Arabidopsis NAC domain containing protein 26	MgTOL.H0995	0	0
	MgTOL.B0475	AT2G14620	xyloglucan endotransglucosylase/hydrolase 10	MgTOL.C0922	AT1G76952	inflorescence deficient in abscission (IDA)-like 5	MgTOL.N2523	0	0
	MgTOL.C0922	AT1G76952	inflorescence deficient in abscission (IDA)-like 5	MgTOL.B0475	AT2G14620	xyloglucan endotransglucosylase/hydrolase 10	MgTOL.N2523	0	0
	MgTOL.F0935	AT3G54260	TRICHOME BIREFRINGENCE-LIKE 36	MgTOL.A0507	0	0	MgTOL.H1216	AT3G21710	(1 of 2) PTHR33974:SF2 - GENOMIC DNA
	MgTOL.F0935	AT3G54260	TRICHOME BIREFRINGENCE-LIKE 36	MgTOL.I0468	AT3G18180	Glycosyltransferase family 61 protein	MgTOL.H1216	AT3G21710	(1 of 2) PTHR33974:SF2 - GENOMIC DNA
	MgTOL.F0935	AT3G54260	TRICHOME BIREFRINGENCE-LIKE 36	MgTOL.M2051	0	0	MgTOL.H1216	AT3G21710	(1 of 2) PTHR33974:SF2 - GENOMIC DNA
	MgTOL.F0935	AT3G54260	TRICHOME BIREFRINGENCE-LIKE 36	MgTOL.F1331	0	0	MgTOL.H1216	AT3G21710	(1 of 2) PTHR33974:SF2 - GENOMIC DNA
	MgTOL.F1331	0	0	MgTOL.F0935	AT3G54260	TRICHOME BIREFRINGENCE-LIKE 36	MgTOL.H1216	AT3G21710	(1 of 2) PTHR33974:SF2 - GENOMIC DNA
	MgTOL.F1331	0	0	MgTOL.A0507	0	0	MgTOL.H1216	AT3G21710	(1 of 2) PTHR33974:SF2 - GENOMIC DNA
	MgTOL.F1331	0	0	MgTOL.I0468	AT3G18180	Glycosyltransferase family 61 protein	MgTOL.H1216	AT3G21710	(1 of 2) PTHR33974:SF2 - GENOMIC DNA
	MgTOL.F1331	0	0	MgTOL.N0336	AT4G13710	Pectin lyase-like superfamily protein	MgTOL.H1216	AT3G21710	(1 of 2) PTHR33974:SF2 - GENOMIC DNA
	MgTOL.M2051	0	0	MgTOL.N0336	AT4G13710	Pectin lyase-like superfamily protein	MgTOL.H1216	AT3G21710	(1 of 2) PTHR33974:SF2 - GENOMIC DNA
	MgTOL.M2051	0	0	MgTOL.F0935	AT3G54260	TRICHOME BIREFRINGENCE-LIKE 36	MgTOL.H1216	AT3G21710	(1 of 2) PTHR33974:SF2 - GENOMIC DNA
	MgTOL.M2051	0	0	MgTOL.I0468	AT3G18180	Glycosyltransferase family 61 protein	MgTOL.H1216	AT3G21710	(1 of 2) PTHR33974:SF2 - GENOMIC DNA
	MgTOL.N0336	AT4G13710	Pectin lyase-like superfamily protein	MgTOL.M2051	0	0	MgTOL.H1216	AT3G21710	(1 of 2) PTHR33974:SF2 - GENOMIC DNA
	MgTOL.N0336	AT4G13710	Pectin lyase-like superfamily protein	MgTOL.A0507	0	0	MgTOL.H1216	AT3G21710	(1 of 2) PTHR33974:SF2 - GENOMIC DNA
	MgTOL.N0336	AT4G13710	Pectin lyase-like superfamily protein	MgTOL.F1331	0	0	MgTOL.H1216	AT3G21710	(1 of 2) PTHR33974:SF2 - GENOMIC DNA
	MgTOL.I0468	AT3G18180	Glycosyltransferase family 61 protein	MgTOL.F1331	0	0	MgTOL.H1216	AT3G21710	(1 of 2) PTHR33974:SF2 - GENOMIC DNA
	MgTOL.I0468	AT3G18180	Glycosyltransferase family 61 protein	MgTOL.M2051	0	0	MgTOL.H1216	AT3G21710	(1 of 2) PTHR33974:SF2 - GENOMIC DNA
	MgTOL.I0468	AT3G18180	Glycosyltransferase family 61 protein	MgTOL.F0935	AT3G54260	TRICHOME BIREFRINGENCE-LIKE 36	MgTOL.H1216	AT3G21710	(1 of 2) PTHR33974:SF2 - GENOMIC DNA
	MgTOL.A0507	0	0	MgTOL.F1331	0	0	MgTOL.H1216	AT3G21710	(1 of 2) PTHR33974:SF2 - GENOMIC DNA
	MgTOL.A0507	0	0	MgTOL.N0336	AT4G13710	Pectin lyase-like superfamily protein	MgTOL.H1216	AT3G21710	(1 of 2) PTHR33974:SF2 - GENOMIC DNA
	MgTOL.A0507	0	0	MgTOL.F0935	AT3G54260	TRICHOME BIREFRINGENCE-LIKE 36	MgTOL.H1216	AT3G21710	(1 of 2) PTHR33974:SF2 - GENOMIC DNA
	MgTOL.N2949	AT4G08570	Heavy metal transport/detoxification superfamily protein	MgTOL.I0892	0	0	MgTOL.H1310	AT1G30760	FAD-binding Berberine family protein
	MgTOL.I0892	0	0	MgTOL.N2949	AT4G08570	Heavy metal transport/detoxification superfamily protein	MgTOL.H1310	AT1G30760	FAD-binding Berberine family protein
	MgTOL.D0486	AT2G20362	0	MgTOL.G0077	AT5G55690	MADS-box transcription factor family protein	MgTOL.H1453	0	0
	MgTOL.M0220	AT2G30900	TRICHOME BIREFRINGENCE-LIKE 43	MgTOL.D1041	0	0	MgTOL.H1453	0	0
	MgTOL.D1041	0	0	MgTOL.F0943	0	0	MgTOL.H1453	0	0
	MgTOL.D1041	0	0	MgTOL.M0220	AT2G30900	TRICHOME BIREFRINGENCE-LIKE 43	MgTOL.H1453	0	0
	MgTOL.F0291	0	0	MgTOL.N2550	AT5G22870	Late embryogenesis abundant (LEA) hydroxyproline-rich glycoprotein family	MgTOL.H1453	0	0
	MgTOL.N2550	AT5G22870	Late embryogenesis abundant (LEA) hydroxyproline-rich glycoprotein family	MgTOL.F0291	0	0	MgTOL.H1453	0	0
	MgTOL.F0943	0	0	MgTOL.D1041	0	0	MgTOL.H1453	0	0
	MgTOL.G0077	AT5G55690	MADS-box transcription factor family protein	MgTOL.D0486	AT2G20362	0	MgTOL.H1453	0	0
	MgTOL.F0784	AT3G53980	Bifunctional inhibitor/lipid-transfer protein/seed storage 2S albumin superfamily protein	MgTOL.H0904	0	0	MgTOL.H1470	AT4G28500	NAC domain containing protein 73
	MgTOL.A0228	0	0	MgTOL.D2109	AT1G08110	lactoylglutathione lyase family protein / glyoxalase I family protein	MgTOL.H1470	AT4G28500	NAC domain containing protein 73
	MgTOL.D2109	AT1G08110	lactoylglutathione lyase family protein / glyoxalase I family protein	MgTOL.A0228	0	0	MgTOL.H1470	AT4G28500	NAC domain containing protein 73
	MgTOL.H0904	0	0	MgTOL.F0784	AT3G53980	Bifunctional inhibitor/lipid-transfer protein/seed storage 2S albumin superfamily protein	MgTOL.H1470	AT4G28500	NAC domain containing protein 73
	MgTOL.E1399	AT4G13260	Flavin-binding monooxygenase family protein	MgTOL.D0322	0	0	MgTOL.H1563	0	0
	MgTOL.E1399	AT4G13260	Flavin-binding monooxygenase family protein	MgTOL.B1120	AT4G14272	Defensin-like (DEFL) family protein	MgTOL.H1563	0	0
	MgTOL.E1399	AT4G13260	Flavin-binding monooxygenase family protein	MgTOL.F1860	AT1G49290	(1 of 2) PTHR33527:SF4 - F13F21.27 PROTEIN-RELATED	MgTOL.H1563	0	0
	MgTOL.D0322	0	0	MgTOL.F1860	AT1G49290	(1 of 2) PTHR33527:SF4 - F13F21.27 PROTEIN-RELATED	MgTOL.H1563	0	0
	MgTOL.D0322	0	0	MgTOL.E1399	AT4G13260	Flavin-binding monooxygenase family protein	MgTOL.H1563	0	0
	MgTOL.B1120	AT4G14272	Defensin-like (DEFL) family protein	MgTOL.E1399	AT4G13260	Flavin-binding monooxygenase family protein	MgTOL.H1563	0	0
	MgTOL.F1860	AT1G49290	(1 of 2) PTHR33527:SF4 - F13F21.27 PROTEIN-RELATED	MgTOL.E1399	AT4G13260	Flavin-binding monooxygenase family protein	MgTOL.H1563	0	0
	MgTOL.F1860	AT1G49290	(1 of 2) PTHR33527:SF4 - F13F21.27 PROTEIN-RELATED	MgTOL.D0322	0	0	MgTOL.H1563	0	0
	MgTOL.D1523	AT1G71290	F-box associated ubiquitination effector family protein	MgTOL.F1137	AT4G23570	phosphatase-related	MgTOL.H1567	AT4G21200	gibberellin 2-oxidase 8
	MgTOL.F1137	AT4G23570	phosphatase-related	MgTOL.D1523	AT1G71290	F-box associated ubiquitination effector family protein	MgTOL.H1567	AT4G21200	gibberellin 2-oxidase 8
	MgTOL.B0663	0	0	MgTOL.H0826	AT3G04180	RmlC-like cupins superfamily protein	MgTOL.H1627	0	0
	MgTOL.H0826	AT3G04180	RmlC-like cupins superfamily protein	MgTOL.B0663	0	0	MgTOL.H1627	0	0
	MgTOL.H1365	AT1G30080	Glycosyl hydrolase superfamily protein	MgTOL.H1564	AT4G05220	Late embryogenesis abundant (LEA) hydroxyproline-rich glycoprotein family	MgTOL.H1681	AT2G31957	low-molecular-weight cysteine-rich 75
	MgTOL.H1365	AT1G30080	Glycosyl hydrolase superfamily protein	MgTOL.F0291	0	0	MgTOL.H1681	AT2G31957	low-molecular-weight cysteine-rich 75
	MgTOL.H1365	AT1G30080	Glycosyl hydrolase superfamily protein	MgTOL.E1302	AT5G45320	(1 of 50) PF03168 - Late embryogenesis abundant protein	MgTOL.H1681	AT2G31957	low-molecular-weight cysteine-rich 75
	MgTOL.H1365	AT1G30080	Glycosyl hydrolase superfamily protein	MgTOL.H0360	0	0	MgTOL.H1681	AT2G31957	low-molecular-weight cysteine-rich 75
	MgTOL.H1365	AT1G30080	Glycosyl hydrolase superfamily protein	MgTOL.C0460	0	0	MgTOL.H1681	AT2G31957	low-molecular-weight cysteine-rich 75
	MgTOL.E1302	AT5G45320	(1 of 50) PF03168 - Late embryogenesis abundant protein	MgTOL.H1365	AT1G30080	Glycosyl hydrolase superfamily protein	MgTOL.H1681	AT2G31957	low-molecular-weight cysteine-rich 75
	MgTOL.E1302	AT5G45320	(1 of 50) PF03168 - Late embryogenesis abundant protein	MgTOL.C0460	0	0	MgTOL.H1681	AT2G31957	low-molecular-weight cysteine-rich 75
	MgTOL.E1302	AT5G45320	(1 of 50) PF03168 - Late embryogenesis abundant protein	MgTOL.F0291	0	0	MgTOL.H1681	AT2G31957	low-molecular-weight cysteine-rich 75
	MgTOL.E1302	AT5G45320	(1 of 50) PF03168 - Late embryogenesis abundant protein	MgTOL.H1564	AT4G05220	Late embryogenesis abundant (LEA) hydroxyproline-rich glycoprotein family	MgTOL.H1681	AT2G31957	low-molecular-weight cysteine-rich 75
	MgTOL.E1302	AT5G45320	(1 of 50) PF03168 - Late embryogenesis abundant protein	MgTOL.H0360	0	0	MgTOL.H1681	AT2G31957	low-molecular-weight cysteine-rich 75
	MgTOL.G1195	AT4G24974	Plant self-incompatibility protein S1 family	MgTOL.H0360	0	0	MgTOL.H1681	AT2G31957	low-molecular-weight cysteine-rich 75
	MgTOL.G1195	AT4G24974	Plant self-incompatibility protein S1 family	MgTOL.N2369	0	0	MgTOL.H1681	AT2G31957	low-molecular-weight cysteine-rich 75
	MgTOL.H0360	0	0	MgTOL.G1195	AT4G24974	Plant self-incompatibility protein S1 family	MgTOL.H1681	AT2G31957	low-molecular-weight cysteine-rich 75
	MgTOL.H0360	0	0	MgTOL.N2369	0	0	MgTOL.H1681	AT2G31957	low-molecular-weight cysteine-rich 75
	MgTOL.H0360	0	0	MgTOL.E1302	AT5G45320	(1 of 50) PF03168 - Late embryogenesis abundant protein	MgTOL.H1681	AT2G31957	low-molecular-weight cysteine-rich 75
	MgTOL.H0360	0	0	MgTOL.H1365	AT1G30080	Glycosyl hydrolase superfamily protein	MgTOL.H1681	AT2G31957	low-molecular-weight cysteine-rich 75
	MgTOL.H0360	0	0	MgTOL.C0460	0	0	MgTOL.H1681	AT2G31957	low-molecular-weight cysteine-rich 75
	MgTOL.H0360	0	0	MgTOL.F0291	0	0	MgTOL.H1681	AT2G31957	low-molecular-weight cysteine-rich 75
	MgTOL.H0360	0	0	MgTOL.H1564	AT4G05220	Late embryogenesis abundant (LEA) hydroxyproline-rich glycoprotein family	MgTOL.H1681	AT2G31957	low-molecular-weight cysteine-rich 75
	MgTOL.G0787	AT3G12470	Polynucleotidyl transferase	MgTOL.H1564	AT4G05220	Late embryogenesis abundant (LEA) hydroxyproline-rich glycoprotein family	MgTOL.H1681	AT2G31957	low-molecular-weight cysteine-rich 75
	MgTOL.N2369	0	0	MgTOL.G1195	AT4G24974	Plant self-incompatibility protein S1 family	MgTOL.H1681	AT2G31957	low-molecular-weight cysteine-rich 75
	MgTOL.N2369	0	0	MgTOL.H0360	0	0	MgTOL.H1681	AT2G31957	low-molecular-weight cysteine-rich 75
	MgTOL.C0460	0	0	MgTOL.H1564	AT4G05220	Late embryogenesis abundant (LEA) hydroxyproline-rich glycoprotein family	MgTOL.H1681	AT2G31957	low-molecular-weight cysteine-rich 75
	MgTOL.C0460	0	0	MgTOL.E1302	AT5G45320	(1 of 50) PF03168 - Late embryogenesis abundant protein	MgTOL.H1681	AT2G31957	low-molecular-weight cysteine-rich 75
	MgTOL.C0460	0	0	MgTOL.F0291	0	0	MgTOL.H1681	AT2G31957	low-molecular-weight cysteine-rich 75
	MgTOL.C0460	0	0	MgTOL.H1365	AT1G30080	Glycosyl hydrolase superfamily protein	MgTOL.H1681	AT2G31957	low-molecular-weight cysteine-rich 75
	MgTOL.C0460	0	0	MgTOL.H0360	0	0	MgTOL.H1681	AT2G31957	low-molecular-weight cysteine-rich 75
	MgTOL.H1564	AT4G05220	Late embryogenesis abundant (LEA) hydroxyproline-rich glycoprotein family	MgTOL.H0360	0	0	MgTOL.H1681	AT2G31957	low-molecular-weight cysteine-rich 75
	MgTOL.H1564	AT4G05220	Late embryogenesis abundant (LEA) hydroxyproline-rich glycoprotein family	MgTOL.C0460	0	0	MgTOL.H1681	AT2G31957	low-molecular-weight cysteine-rich 75
	MgTOL.H1564	AT4G05220	Late embryogenesis abundant (LEA) hydroxyproline-rich glycoprotein family	MgTOL.E1302	AT5G45320	(1 of 50) PF03168 - Late embryogenesis abundant protein	MgTOL.H1681	AT2G31957	low-molecular-weight cysteine-rich 75
	MgTOL.H1564	AT4G05220	Late embryogenesis abundant (LEA) hydroxyproline-rich glycoprotein family	MgTOL.F0291	0	0	MgTOL.H1681	AT2G31957	low-molecular-weight cysteine-rich 75
	MgTOL.H1564	AT4G05220	Late embryogenesis abundant (LEA) hydroxyproline-rich glycoprotein family	MgTOL.H1365	AT1G30080	Glycosyl hydrolase superfamily protein	MgTOL.H1681	AT2G31957	low-molecular-weight cysteine-rich 75
	MgTOL.H1564	AT4G05220	Late embryogenesis abundant (LEA) hydroxyproline-rich glycoprotein family	MgTOL.G0787	AT3G12470	Polynucleotidyl transferase	MgTOL.H1681	AT2G31957	low-molecular-weight cysteine-rich 75
	MgTOL.F0291	0	0	MgTOL.H1365	AT1G30080	Glycosyl hydrolase superfamily protein	MgTOL.H1681	AT2G31957	low-molecular-weight cysteine-rich 75
	MgTOL.F0291	0	0	MgTOL.H0360	0	0	MgTOL.H1681	AT2G31957	low-molecular-weight cysteine-rich 75
	MgTOL.F0291	0	0	MgTOL.C0460	0	0	MgTOL.H1681	AT2G31957	low-molecular-weight cysteine-rich 75
	MgTOL.F0291	0	0	MgTOL.E1302	AT5G45320	(1 of 50) PF03168 - Late embryogenesis abundant protein	MgTOL.H1681	AT2G31957	low-molecular-weight cysteine-rich 75
	MgTOL.F0291	0	0	MgTOL.H1564	AT4G05220	Late embryogenesis abundant (LEA) hydroxyproline-rich glycoprotein family	MgTOL.H1681	AT2G31957	low-molecular-weight cysteine-rich 75
	MgTOL.E1480	0	0	MgTOL.J1409	0	0	MgTOL.H1806	AT5G55460	Bifunctional inhibitor/lipid-transfer protein/seed storage 2S albumin superfamily protein
	MgTOL.J1409	0	0	MgTOL.E1480	0	0	MgTOL.H1806	AT5G55460	Bifunctional inhibitor/lipid-transfer protein/seed storage 2S albumin superfamily protein
	MgTOL.N2119	AT5G19260	Protein of unknown function (DUF3049)	MgTOL.D1471	AT1G74110	cytochrome P450	MgTOL.H1860	0	0
	MgTOL.D1471	AT1G74110	cytochrome P450	MgTOL.N2119	AT5G19260	Protein of unknown function (DUF3049)	MgTOL.H1860	0	0
	MgTOL.M1567	AT2G31957	low-molecular-weight cysteine-rich 75	MgTOL.L1160	0	0	MgTOL.N2369	0	0
	MgTOL.L1160	0	0	MgTOL.M1567	AT2G31957	low-molecular-weight cysteine-rich 75	MgTOL.N2369	0	0
	MgTOL.L1160	0	0	MgTOL.H2416	AT4G29035	Plant self-incompatibility protein S1 family	MgTOL.N2369	0	0
	MgTOL.L1160	0	0	MgTOL.N2119	AT5G19260	Protein of unknown function (DUF3049)	MgTOL.N2369	0	0
	MgTOL.H2416	AT4G29035	Plant self-incompatibility protein S1 family	MgTOL.L1160	0	0	MgTOL.N2369	0	0
	MgTOL.N2119	AT5G19260	Protein of unknown function (DUF3049)	MgTOL.L1160	0	0	MgTOL.N2369	0	0
	MgTOL.K1241	0	0	MgTOL.C1275	AT1G60986	SCR-like 4	MgTOL.N2369	0	0
	MgTOL.C1275	AT1G60986	SCR-like 4	MgTOL.K1241	0	0	MgTOL.N2369	0	0
	MgTOL.K1396	AT5G18525	protein serine/threonine kinases;protein tyrosine kinases;ATP binding;protein kinases	MgTOL.C0218	0	0	MgTOL.H2140	0	0
	MgTOL.C0218	0	0	MgTOL.K1396	AT5G18525	protein serine/threonine kinases;protein tyrosine kinases;ATP binding;protein kinases	MgTOL.H2140	0	0
	MgTOL.N0489	AT5G42710	0	MgTOL.L1227	AT1G24030	Protein kinase superfamily protein	MgTOL.H2182	0	0
	MgTOL.N0489	AT5G42710	0	MgTOL.M1133	0	0	MgTOL.H2182	0	0
	MgTOL.N0489	AT5G42710	0	MgTOL.K1330	AT5G14360	Ubiquitin-like superfamily protein	MgTOL.H2182	0	0
	MgTOL.K1330	AT5G14360	Ubiquitin-like superfamily protein	MgTOL.N0489	AT5G42710	0	MgTOL.H2182	0	0
	MgTOL.K1330	AT5G14360	Ubiquitin-like superfamily protein	MgTOL.L1227	AT1G24030	Protein kinase superfamily protein	MgTOL.H2182	0	0
	MgTOL.K1330	AT5G14360	Ubiquitin-like superfamily protein	MgTOL.M1133	0	0	MgTOL.H2182	0	0
	MgTOL.L1227	AT1G24030	Protein kinase superfamily protein	MgTOL.M1133	0	0	MgTOL.H2182	0	0
	MgTOL.L1227	AT1G24030	Protein kinase superfamily protein	MgTOL.N0489	AT5G42710	0	MgTOL.H2182	0	0
	MgTOL.L1227	AT1G24030	Protein kinase superfamily protein	MgTOL.K1330	AT5G14360	Ubiquitin-like superfamily protein	MgTOL.H2182	0	0
	MgTOL.M1133	0	0	MgTOL.K1330	AT5G14360	Ubiquitin-like superfamily protein	MgTOL.H2182	0	0
	MgTOL.M1133	0	0	MgTOL.L1227	AT1G24030	Protein kinase superfamily protein	MgTOL.H2182	0	0
	MgTOL.M1133	0	0	MgTOL.N0489	AT5G42710	0	MgTOL.H2182	0	0
	MgTOL.J1576	AT1G10455	0	MgTOL.O0879	AT2G44570	glycosyl hydrolase 9B12	MgTOL.H2335	0	0
	MgTOL.J1576	AT1G10455	0	MgTOL.K0838	0	0	MgTOL.H2335	0	0
	MgTOL.O0879	AT2G44570	glycosyl hydrolase 9B12	MgTOL.K0838	0	0	MgTOL.H2335	0	0
	MgTOL.O0879	AT2G44570	glycosyl hydrolase 9B12	MgTOL.J1576	AT1G10455	0	MgTOL.H2335	0	0
	MgTOL.O0879	AT2G44570	glycosyl hydrolase 9B12	MgTOL.H2355	0	0	MgTOL.H2335	0	0
	MgTOL.H2355	0	0	MgTOL.O0879	AT2G44570	glycosyl hydrolase 9B12	MgTOL.H2335	0	0
	MgTOL.H2355	0	0	MgTOL.K0838	0	0	MgTOL.H2335	0	0
	MgTOL.K0838	0	0	MgTOL.H2355	0	0	MgTOL.H2335	0	0
	MgTOL.K0838	0	0	MgTOL.O0879	AT2G44570	glycosyl hydrolase 9B12	MgTOL.H2335	0	0
	MgTOL.K0838	0	0	MgTOL.J1576	AT1G10455	0	MgTOL.H2335	0	0
	MgTOL.C0218	0	0	MgTOL.K1396	AT5G18525	protein serine/threonine kinases;protein tyrosine kinases;ATP binding;protein kinases	MgTOL.H2355	0	0
	MgTOL.K1396	AT5G18525	protein serine/threonine kinases;protein tyrosine kinases;ATP binding;protein kinases	MgTOL.C0218	0	0	MgTOL.H2355	0	0
	MgTOL.N1662	AT1G06170	basic helix-loop-helix (bHLH) DNA-binding superfamily protein	MgTOL.L1533	0	0	MgTOL.H2355	0	0
	MgTOL.D1176	0	0	MgTOL.L1533	0	0	MgTOL.H2355	0	0
	MgTOL.D1176	0	0	MgTOL.L0194	0	0	MgTOL.H2355	0	0
	MgTOL.L0194	0	0	MgTOL.D1176	0	0	MgTOL.H2355	0	0
	MgTOL.L0194	0	0	MgTOL.L1533	0	0	MgTOL.H2355	0	0
	MgTOL.L1533	0	0	MgTOL.D1176	0	0	MgTOL.H2355	0	0
	MgTOL.L1533	0	0	MgTOL.L0194	0	0	MgTOL.H2355	0	0
	MgTOL.L1533	0	0	MgTOL.N1662	AT1G06170	basic helix-loop-helix (bHLH) DNA-binding superfamily protein	MgTOL.H2355	0	0
	MgTOL.H1651	0	0	MgTOL.G0931	0	0	MgTOL.H2377	AT2G22540	K-box region and MADS-box transcription factor family protein
	MgTOL.G0931	0	0	MgTOL.H1651	0	0	MgTOL.H2377	AT2G22540	K-box region and MADS-box transcription factor family protein
	MgTOL.F1775	0	0	MgTOL.N2353	0	0	MgTOL.H2416	AT4G29035	Plant self-incompatibility protein S1 family
	MgTOL.F1775	0	0	MgTOL.E1405	AT5G11540	D-arabinono-1	MgTOL.H2416	AT4G29035	Plant self-incompatibility protein S1 family
	MgTOL.F1775	0	0	MgTOL.D1044	0	0	MgTOL.H2416	AT4G29035	Plant self-incompatibility protein S1 family
	MgTOL.F1775	0	0	MgTOL.G1195	AT4G24974	Plant self-incompatibility protein S1 family	MgTOL.H2416	AT4G29035	Plant self-incompatibility protein S1 family
	MgTOL.F1775	0	0	MgTOL.J1733	0	0	MgTOL.H2416	AT4G29035	Plant self-incompatibility protein S1 family
	MgTOL.E1405	AT5G11540	D-arabinono-1	MgTOL.J1733	0	0	MgTOL.H2416	AT4G29035	Plant self-incompatibility protein S1 family
	MgTOL.E1405	AT5G11540	D-arabinono-1	MgTOL.N2353	0	0	MgTOL.H2416	AT4G29035	Plant self-incompatibility protein S1 family
	MgTOL.E1405	AT5G11540	D-arabinono-1	MgTOL.F1775	0	0	MgTOL.H2416	AT4G29035	Plant self-incompatibility protein S1 family
	MgTOL.E1405	AT5G11540	D-arabinono-1	MgTOL.H0513	0	0	MgTOL.H2416	AT4G29035	Plant self-incompatibility protein S1 family
	MgTOL.E1405	AT5G11540	D-arabinono-1	MgTOL.D1892	0	0	MgTOL.H2416	AT4G29035	Plant self-incompatibility protein S1 family
	MgTOL.E1405	AT5G11540	D-arabinono-1	MgTOL.D1471	AT1G74110	cytochrome P450	MgTOL.H2416	AT4G29035	Plant self-incompatibility protein S1 family
	MgTOL.E1405	AT5G11540	D-arabinono-1	MgTOL.A0026	AT5G11130	Exostosin family protein	MgTOL.H2416	AT4G29035	Plant self-incompatibility protein S1 family
	MgTOL.E1405	AT5G11540	D-arabinono-1	MgTOL.A0833	0	0	MgTOL.H2416	AT4G29035	Plant self-incompatibility protein S1 family
	MgTOL.E1405	AT5G11540	D-arabinono-1	MgTOL.M0403	AT1G05260	Peroxidase superfamily protein	MgTOL.H2416	AT4G29035	Plant self-incompatibility protein S1 family
	MgTOL.H0513	0	0	MgTOL.E1405	AT5G11540	D-arabinono-1	MgTOL.H2416	AT4G29035	Plant self-incompatibility protein S1 family
	MgTOL.H0513	0	0	MgTOL.N2353	0	0	MgTOL.H2416	AT4G29035	Plant self-incompatibility protein S1 family
	MgTOL.A0833	0	0	MgTOL.N2353	0	0	MgTOL.H2416	AT4G29035	Plant self-incompatibility protein S1 family
	MgTOL.A0833	0	0	MgTOL.E1405	AT5G11540	D-arabinono-1	MgTOL.H2416	AT4G29035	Plant self-incompatibility protein S1 family
	MgTOL.A0833	0	0	MgTOL.M0403	AT1G05260	Peroxidase superfamily protein	MgTOL.H2416	AT4G29035	Plant self-incompatibility protein S1 family
	MgTOL.A0833	0	0	MgTOL.A0026	AT5G11130	Exostosin family protein	MgTOL.H2416	AT4G29035	Plant self-incompatibility protein S1 family
	MgTOL.A0833	0	0	MgTOL.J1733	0	0	MgTOL.H2416	AT4G29035	Plant self-incompatibility protein S1 family
	MgTOL.A0833	0	0	MgTOL.D1892	0	0	MgTOL.H2416	AT4G29035	Plant self-incompatibility protein S1 family
	MgTOL.A0833	0	0	MgTOL.D1471	AT1G74110	cytochrome P450	MgTOL.H2416	AT4G29035	Plant self-incompatibility protein S1 family
	MgTOL.A0833	0	0	MgTOL.N2119	AT5G19260	Protein of unknown function (DUF3049)	MgTOL.H2416	AT4G29035	Plant self-incompatibility protein S1 family
	MgTOL.D1471	AT1G74110	cytochrome P450	MgTOL.N2119	AT5G19260	Protein of unknown function (DUF3049)	MgTOL.H2416	AT4G29035	Plant self-incompatibility protein S1 family
	MgTOL.D1471	AT1G74110	cytochrome P450	MgTOL.N2353	0	0	MgTOL.H2416	AT4G29035	Plant self-incompatibility protein S1 family
	MgTOL.D1471	AT1G74110	cytochrome P450	MgTOL.E1405	AT5G11540	D-arabinono-1	MgTOL.H2416	AT4G29035	Plant self-incompatibility protein S1 family
	MgTOL.D1471	AT1G74110	cytochrome P450	MgTOL.A0833	0	0	MgTOL.H2416	AT4G29035	Plant self-incompatibility protein S1 family
	MgTOL.G1195	AT4G24974	Plant self-incompatibility protein S1 family	MgTOL.F1775	0	0	MgTOL.H2416	AT4G29035	Plant self-incompatibility protein S1 family
	MgTOL.D1892	0	0	MgTOL.J1733	0	0	MgTOL.H2416	AT4G29035	Plant self-incompatibility protein S1 family
	MgTOL.D1892	0	0	MgTOL.A0833	0	0	MgTOL.H2416	AT4G29035	Plant self-incompatibility protein S1 family
	MgTOL.D1892	0	0	MgTOL.E1405	AT5G11540	D-arabinono-1	MgTOL.H2416	AT4G29035	Plant self-incompatibility protein S1 family
	MgTOL.D1892	0	0	MgTOL.A0026	AT5G11130	Exostosin family protein	MgTOL.H2416	AT4G29035	Plant self-incompatibility protein S1 family
	MgTOL.A0026	AT5G11130	Exostosin family protein	MgTOL.D1892	0	0	MgTOL.H2416	AT4G29035	Plant self-incompatibility protein S1 family
	MgTOL.A0026	AT5G11130	Exostosin family protein	MgTOL.E1405	AT5G11540	D-arabinono-1	MgTOL.H2416	AT4G29035	Plant self-incompatibility protein S1 family
	MgTOL.A0026	AT5G11130	Exostosin family protein	MgTOL.A0833	0	0	MgTOL.H2416	AT4G29035	Plant self-incompatibility protein S1 family
	MgTOL.J1733	0	0	MgTOL.A0833	0	0	MgTOL.H2416	AT4G29035	Plant self-incompatibility protein S1 family
	MgTOL.J1733	0	0	MgTOL.D1892	0	0	MgTOL.H2416	AT4G29035	Plant self-incompatibility protein S1 family
	MgTOL.J1733	0	0	MgTOL.E1405	AT5G11540	D-arabinono-1	MgTOL.H2416	AT4G29035	Plant self-incompatibility protein S1 family
	MgTOL.J1733	0	0	MgTOL.D1044	0	0	MgTOL.H2416	AT4G29035	Plant self-incompatibility protein S1 family
	MgTOL.J1733	0	0	MgTOL.F1775	0	0	MgTOL.H2416	AT4G29035	Plant self-incompatibility protein S1 family
	MgTOL.J1733	0	0	MgTOL.M0403	AT1G05260	Peroxidase superfamily protein	MgTOL.H2416	AT4G29035	Plant self-incompatibility protein S1 family
	MgTOL.N2353	0	0	MgTOL.H0513	0	0	MgTOL.H2416	AT4G29035	Plant self-incompatibility protein S1 family
	MgTOL.N2353	0	0	MgTOL.A0833	0	0	MgTOL.H2416	AT4G29035	Plant self-incompatibility protein S1 family
	MgTOL.N2353	0	0	MgTOL.F1775	0	0	MgTOL.H2416	AT4G29035	Plant self-incompatibility protein S1 family
	MgTOL.N2353	0	0	MgTOL.E1405	AT5G11540	D-arabinono-1	MgTOL.H2416	AT4G29035	Plant self-incompatibility protein S1 family
	MgTOL.N2353	0	0	MgTOL.D1471	AT1G74110	cytochrome P450	MgTOL.H2416	AT4G29035	Plant self-incompatibility protein S1 family
	MgTOL.N2119	AT5G19260	Protein of unknown function (DUF3049)	MgTOL.D1471	AT1G74110	cytochrome P450	MgTOL.H2416	AT4G29035	Plant self-incompatibility protein S1 family
	MgTOL.N2119	AT5G19260	Protein of unknown function (DUF3049)	MgTOL.A0833	0	0	MgTOL.H2416	AT4G29035	Plant self-incompatibility protein S1 family
	MgTOL.D1044	0	0	MgTOL.F1775	0	0	MgTOL.H2416	AT4G29035	Plant self-incompatibility protein S1 family
	MgTOL.D1044	0	0	MgTOL.J1733	0	0	MgTOL.H2416	AT4G29035	Plant self-incompatibility protein S1 family
	MgTOL.M0403	AT1G05260	Peroxidase superfamily protein	MgTOL.J1733	0	0	MgTOL.H2416	AT4G29035	Plant self-incompatibility protein S1 family
	MgTOL.M0403	AT1G05260	Peroxidase superfamily protein	MgTOL.E1405	AT5G11540	D-arabinono-1	MgTOL.H2416	AT4G29035	Plant self-incompatibility protein S1 family
	MgTOL.M0403	AT1G05260	Peroxidase superfamily protein	MgTOL.A0833	0	0	MgTOL.H2416	AT4G29035	Plant self-incompatibility protein S1 family
	MgTOL.F2019	0	0	MgTOL.F2159	0	0	MgTOL.H2444	AT5G10250	Phototropic-responsive NPH3 family protein
	MgTOL.F2159	0	0	MgTOL.F2019	0	0	MgTOL.H2444	AT5G10250	Phototropic-responsive NPH3 family protein
	MgTOL.F2059	0	0	MgTOL.H2415	AT4G29035	Plant self-incompatibility protein S1 family	MgTOL.N2353	0	0
	MgTOL.F2059	0	0	MgTOL.N1160	0	0	MgTOL.N2353	0	0
	MgTOL.N1160	0	0	MgTOL.F2059	0	0	MgTOL.N2353	0	0
	MgTOL.L1160	0	0	MgTOL.N2119	AT5G19260	Protein of unknown function (DUF3049)	MgTOL.N2353	0	0
	MgTOL.H2415	AT4G29035	Plant self-incompatibility protein S1 family	MgTOL.F2059	0	0	MgTOL.N2353	0	0
	MgTOL.N2119	AT5G19260	Protein of unknown function (DUF3049)	MgTOL.L1160	0	0	MgTOL.N2353	0	0
	MgTOL.L0032	0	0	MgTOL.B0199	AT2G16430	purple acid phosphatase 10	MgTOL.N2299	0	0
	MgTOL.B0199	AT2G16430	purple acid phosphatase 10	MgTOL.L0032	0	0	MgTOL.N2299	0	0
	MgTOL.O0333	0	0	MgTOL.C0811	AT5G42180	Peroxidase superfamily protein	MgTOL.I0380	AT5G61280	Remorin family protein
	MgTOL.C0811	AT5G42180	Peroxidase superfamily protein	MgTOL.O0333	0	0	MgTOL.I0380	AT5G61280	Remorin family protein
	MgTOL.I0002	0	0	MgTOL.L0194	0	0	MgTOL.I0468	AT3G18180	Glycosyltransferase family 61 protein
	MgTOL.I0002	0	0	MgTOL.D1176	0	0	MgTOL.I0468	AT3G18180	Glycosyltransferase family 61 protein
	MgTOL.I0002	0	0	MgTOL.L1533	0	0	MgTOL.I0468	AT3G18180	Glycosyltransferase family 61 protein
	MgTOL.L1533	0	0	MgTOL.D1176	0	0	MgTOL.I0468	AT3G18180	Glycosyltransferase family 61 protein
	MgTOL.L1533	0	0	MgTOL.L0194	0	0	MgTOL.I0468	AT3G18180	Glycosyltransferase family 61 protein
	MgTOL.L1533	0	0	MgTOL.I0002	0	0	MgTOL.I0468	AT3G18180	Glycosyltransferase family 61 protein
	MgTOL.L0194	0	0	MgTOL.I0002	0	0	MgTOL.I0468	AT3G18180	Glycosyltransferase family 61 protein
	MgTOL.L0194	0	0	MgTOL.D1176	0	0	MgTOL.I0468	AT3G18180	Glycosyltransferase family 61 protein
	MgTOL.L0194	0	0	MgTOL.L1533	0	0	MgTOL.I0468	AT3G18180	Glycosyltransferase family 61 protein
	MgTOL.D1176	0	0	MgTOL.L1533	0	0	MgTOL.I0468	AT3G18180	Glycosyltransferase family 61 protein
	MgTOL.D1176	0	0	MgTOL.I0002	0	0	MgTOL.I0468	AT3G18180	Glycosyltransferase family 61 protein
	MgTOL.D1176	0	0	MgTOL.L0194	0	0	MgTOL.I0468	AT3G18180	Glycosyltransferase family 61 protein
	MgTOL.E0740	AT5G08350	GRAM domain-containing protein / ABA-responsive protein-related	MgTOL.E0741	AT5G08350	GRAM domain-containing protein / ABA-responsive protein-related	MgTOL.I0639	0	0
	MgTOL.E0741	AT5G08350	GRAM domain-containing protein / ABA-responsive protein-related	MgTOL.E0740	AT5G08350	GRAM domain-containing protein / ABA-responsive protein-related	MgTOL.I0639	0	0
	MgTOL.E0741	AT5G08350	GRAM domain-containing protein / ABA-responsive protein-related	MgTOL.D2354	AT5G48740	Leucine-rich repeat protein kinase family protein	MgTOL.I0639	0	0
	MgTOL.D2354	AT5G48740	Leucine-rich repeat protein kinase family protein	MgTOL.E0741	AT5G08350	GRAM domain-containing protein / ABA-responsive protein-related	MgTOL.I0639	0	0
	MgTOL.N2119	AT5G19260	Protein of unknown function (DUF3049)	MgTOL.H1205	AT2G32280	Protein of unknown function (DUF1218)	MgTOL.I0701	AT1G09360	Plant invertase/pectin methylesterase inhibitor superfamily protein
	MgTOL.N2119	AT5G19260	Protein of unknown function (DUF3049)	MgTOL.H0995	0	0	MgTOL.I0701	AT1G09360	Plant invertase/pectin methylesterase inhibitor superfamily protein
	MgTOL.F1775	0	0	MgTOL.H0995	0	0	MgTOL.I0701	AT1G09360	Plant invertase/pectin methylesterase inhibitor superfamily protein
	MgTOL.F1775	0	0	MgTOL.J1733	0	0	MgTOL.I0701	AT1G09360	Plant invertase/pectin methylesterase inhibitor superfamily protein
	MgTOL.F1775	0	0	MgTOL.E1405	AT5G11540	D-arabinono-1	MgTOL.I0701	AT1G09360	Plant invertase/pectin methylesterase inhibitor superfamily protein
	MgTOL.F1775	0	0	MgTOL.M1130	0	0	MgTOL.I0701	AT1G09360	Plant invertase/pectin methylesterase inhibitor superfamily protein
	MgTOL.A0026	AT5G11130	Exostosin family protein	MgTOL.D1892	0	0	MgTOL.I0701	AT1G09360	Plant invertase/pectin methylesterase inhibitor superfamily protein
	MgTOL.A0026	AT5G11130	Exostosin family protein	MgTOL.E1405	AT5G11540	D-arabinono-1	MgTOL.I0701	AT1G09360	Plant invertase/pectin methylesterase inhibitor superfamily protein
	MgTOL.J1733	0	0	MgTOL.E1405	AT5G11540	D-arabinono-1	MgTOL.I0701	AT1G09360	Plant invertase/pectin methylesterase inhibitor superfamily protein
	MgTOL.J1733	0	0	MgTOL.D1892	0	0	MgTOL.I0701	AT1G09360	Plant invertase/pectin methylesterase inhibitor superfamily protein
	MgTOL.J1733	0	0	MgTOL.O0880	AT2G44570	glycosyl hydrolase 9B12	MgTOL.I0701	AT1G09360	Plant invertase/pectin methylesterase inhibitor superfamily protein
	MgTOL.J1733	0	0	MgTOL.M1130	0	0	MgTOL.I0701	AT1G09360	Plant invertase/pectin methylesterase inhibitor superfamily protein
	MgTOL.J1733	0	0	MgTOL.H0995	0	0	MgTOL.I0701	AT1G09360	Plant invertase/pectin methylesterase inhibitor superfamily protein
	MgTOL.J1733	0	0	MgTOL.F1775	0	0	MgTOL.I0701	AT1G09360	Plant invertase/pectin methylesterase inhibitor superfamily protein
	MgTOL.H0995	0	0	MgTOL.M1130	0	0	MgTOL.I0701	AT1G09360	Plant invertase/pectin methylesterase inhibitor superfamily protein
	MgTOL.H0995	0	0	MgTOL.E1405	AT5G11540	D-arabinono-1	MgTOL.I0701	AT1G09360	Plant invertase/pectin methylesterase inhibitor superfamily protein
	MgTOL.H0995	0	0	MgTOL.N2119	AT5G19260	Protein of unknown function (DUF3049)	MgTOL.I0701	AT1G09360	Plant invertase/pectin methylesterase inhibitor superfamily protein
	MgTOL.H0995	0	0	MgTOL.F1775	0	0	MgTOL.I0701	AT1G09360	Plant invertase/pectin methylesterase inhibitor superfamily protein
	MgTOL.H0995	0	0	MgTOL.J1733	0	0	MgTOL.I0701	AT1G09360	Plant invertase/pectin methylesterase inhibitor superfamily protein
	MgTOL.E1405	AT5G11540	D-arabinono-1	MgTOL.J1733	0	0	MgTOL.I0701	AT1G09360	Plant invertase/pectin methylesterase inhibitor superfamily protein
	MgTOL.E1405	AT5G11540	D-arabinono-1	MgTOL.M1130	0	0	MgTOL.I0701	AT1G09360	Plant invertase/pectin methylesterase inhibitor superfamily protein
	MgTOL.E1405	AT5G11540	D-arabinono-1	MgTOL.H0995	0	0	MgTOL.I0701	AT1G09360	Plant invertase/pectin methylesterase inhibitor superfamily protein
	MgTOL.E1405	AT5G11540	D-arabinono-1	MgTOL.D1892	0	0	MgTOL.I0701	AT1G09360	Plant invertase/pectin methylesterase inhibitor superfamily protein
	MgTOL.E1405	AT5G11540	D-arabinono-1	MgTOL.F1775	0	0	MgTOL.I0701	AT1G09360	Plant invertase/pectin methylesterase inhibitor superfamily protein
	MgTOL.E1405	AT5G11540	D-arabinono-1	MgTOL.O0880	AT2G44570	glycosyl hydrolase 9B12	MgTOL.I0701	AT1G09360	Plant invertase/pectin methylesterase inhibitor superfamily protein
	MgTOL.E1405	AT5G11540	D-arabinono-1	MgTOL.A0026	AT5G11130	Exostosin family protein	MgTOL.I0701	AT1G09360	Plant invertase/pectin methylesterase inhibitor superfamily protein
	MgTOL.M1130	0	0	MgTOL.O0880	AT2G44570	glycosyl hydrolase 9B12	MgTOL.I0701	AT1G09360	Plant invertase/pectin methylesterase inhibitor superfamily protein
	MgTOL.M1130	0	0	MgTOL.J1733	0	0	MgTOL.I0701	AT1G09360	Plant invertase/pectin methylesterase inhibitor superfamily protein
	MgTOL.M1130	0	0	MgTOL.E1405	AT5G11540	D-arabinono-1	MgTOL.I0701	AT1G09360	Plant invertase/pectin methylesterase inhibitor superfamily protein
	MgTOL.M1130	0	0	MgTOL.H0995	0	0	MgTOL.I0701	AT1G09360	Plant invertase/pectin methylesterase inhibitor superfamily protein
	MgTOL.M1130	0	0	MgTOL.F1775	0	0	MgTOL.I0701	AT1G09360	Plant invertase/pectin methylesterase inhibitor superfamily protein
	MgTOL.D1892	0	0	MgTOL.A0026	AT5G11130	Exostosin family protein	MgTOL.I0701	AT1G09360	Plant invertase/pectin methylesterase inhibitor superfamily protein
	MgTOL.D1892	0	0	MgTOL.E1405	AT5G11540	D-arabinono-1	MgTOL.I0701	AT1G09360	Plant invertase/pectin methylesterase inhibitor superfamily protein
	MgTOL.D1892	0	0	MgTOL.J1733	0	0	MgTOL.I0701	AT1G09360	Plant invertase/pectin methylesterase inhibitor superfamily protein
	MgTOL.H1205	AT2G32280	Protein of unknown function (DUF1218)	MgTOL.N2119	AT5G19260	Protein of unknown function (DUF3049)	MgTOL.I0701	AT1G09360	Plant invertase/pectin methylesterase inhibitor superfamily protein
	MgTOL.O0880	AT2G44570	glycosyl hydrolase 9B12	MgTOL.M1130	0	0	MgTOL.I0701	AT1G09360	Plant invertase/pectin methylesterase inhibitor superfamily protein
	MgTOL.O0880	AT2G44570	glycosyl hydrolase 9B12	MgTOL.E1405	AT5G11540	D-arabinono-1	MgTOL.I0701	AT1G09360	Plant invertase/pectin methylesterase inhibitor superfamily protein
	MgTOL.O0880	AT2G44570	glycosyl hydrolase 9B12	MgTOL.J1733	0	0	MgTOL.I0701	AT1G09360	Plant invertase/pectin methylesterase inhibitor superfamily protein
	MgTOL.M0220	AT2G30900	TRICHOME BIREFRINGENCE-LIKE 43	MgTOL.F2059	0	0	MgTOL.I0844	AT1G15360	Integrase-type DNA-binding superfamily protein
	MgTOL.H2415	AT4G29035	Plant self-incompatibility protein S1 family	MgTOL.F2059	0	0	MgTOL.I0844	AT1G15360	Integrase-type DNA-binding superfamily protein
	MgTOL.F2059	0	0	MgTOL.M0220	AT2G30900	TRICHOME BIREFRINGENCE-LIKE 43	MgTOL.I0844	AT1G15360	Integrase-type DNA-binding superfamily protein
	MgTOL.F2059	0	0	MgTOL.H2415	AT4G29035	Plant self-incompatibility protein S1 family	MgTOL.I0844	AT1G15360	Integrase-type DNA-binding superfamily protein
	MgTOL.F2059	0	0	MgTOL.N1160	0	0	MgTOL.I0852	AT3G15720	Pectin lyase-like superfamily protein
	MgTOL.F2059	0	0	MgTOL.G0217	0	0	MgTOL.I0852	AT3G15720	Pectin lyase-like superfamily protein
	MgTOL.F2059	0	0	MgTOL.K0109	0	0	MgTOL.I0852	AT3G15720	Pectin lyase-like superfamily protein
	MgTOL.F2059	0	0	MgTOL.G1030	AT3G10460	Plant self-incompatibility protein S1 family	MgTOL.I0852	AT3G15720	Pectin lyase-like superfamily protein
	MgTOL.F2059	0	0	MgTOL.F1985	AT1G04645	Plant self-incompatibility protein S1 family	MgTOL.I0852	AT3G15720	Pectin lyase-like superfamily protein
	MgTOL.G0217	0	0	MgTOL.I0844	AT1G15360	Integrase-type DNA-binding superfamily protein	MgTOL.I0852	AT3G15720	Pectin lyase-like superfamily protein
	MgTOL.G0217	0	0	MgTOL.K0109	0	0	MgTOL.I0852	AT3G15720	Pectin lyase-like superfamily protein
	MgTOL.G0217	0	0	MgTOL.F2059	0	0	MgTOL.I0852	AT3G15720	Pectin lyase-like superfamily protein
	MgTOL.F1985	AT1G04645	Plant self-incompatibility protein S1 family	MgTOL.F2059	0	0	MgTOL.I0852	AT3G15720	Pectin lyase-like superfamily protein
	MgTOL.F1985	AT1G04645	Plant self-incompatibility protein S1 family	MgTOL.I0844	AT1G15360	Integrase-type DNA-binding superfamily protein	MgTOL.I0852	AT3G15720	Pectin lyase-like superfamily protein
	MgTOL.G1030	AT3G10460	Plant self-incompatibility protein S1 family	MgTOL.I0844	AT1G15360	Integrase-type DNA-binding superfamily protein	MgTOL.I0852	AT3G15720	Pectin lyase-like superfamily protein
	MgTOL.G1030	AT3G10460	Plant self-incompatibility protein S1 family	MgTOL.F2059	0	0	MgTOL.I0852	AT3G15720	Pectin lyase-like superfamily protein
	MgTOL.G1030	AT3G10460	Plant self-incompatibility protein S1 family	MgTOL.K0109	0	0	MgTOL.I0852	AT3G15720	Pectin lyase-like superfamily protein
	MgTOL.G1030	AT3G10460	Plant self-incompatibility protein S1 family	MgTOL.N1160	0	0	MgTOL.I0852	AT3G15720	Pectin lyase-like superfamily protein
	MgTOL.I0844	AT1G15360	Integrase-type DNA-binding superfamily protein	MgTOL.N1160	0	0	MgTOL.I0852	AT3G15720	Pectin lyase-like superfamily protein
	MgTOL.I0844	AT1G15360	Integrase-type DNA-binding superfamily protein	MgTOL.G1030	AT3G10460	Plant self-incompatibility protein S1 family	MgTOL.I0852	AT3G15720	Pectin lyase-like superfamily protein
	MgTOL.I0844	AT1G15360	Integrase-type DNA-binding superfamily protein	MgTOL.F1985	AT1G04645	Plant self-incompatibility protein S1 family	MgTOL.I0852	AT3G15720	Pectin lyase-like superfamily protein
	MgTOL.I0844	AT1G15360	Integrase-type DNA-binding superfamily protein	MgTOL.K0109	0	0	MgTOL.I0852	AT3G15720	Pectin lyase-like superfamily protein
	MgTOL.I0844	AT1G15360	Integrase-type DNA-binding superfamily protein	MgTOL.G0217	0	0	MgTOL.I0852	AT3G15720	Pectin lyase-like superfamily protein
	MgTOL.K0109	0	0	MgTOL.G0217	0	0	MgTOL.I0852	AT3G15720	Pectin lyase-like superfamily protein
	MgTOL.K0109	0	0	MgTOL.N1160	0	0	MgTOL.I0852	AT3G15720	Pectin lyase-like superfamily protein
	MgTOL.K0109	0	0	MgTOL.G1030	AT3G10460	Plant self-incompatibility protein S1 family	MgTOL.I0852	AT3G15720	Pectin lyase-like superfamily protein
	MgTOL.K0109	0	0	MgTOL.F2059	0	0	MgTOL.I0852	AT3G15720	Pectin lyase-like superfamily protein
	MgTOL.K0109	0	0	MgTOL.I0844	AT1G15360	Integrase-type DNA-binding superfamily protein	MgTOL.I0852	AT3G15720	Pectin lyase-like superfamily protein
	MgTOL.N1160	0	0	MgTOL.I0844	AT1G15360	Integrase-type DNA-binding superfamily protein	MgTOL.I0852	AT3G15720	Pectin lyase-like superfamily protein
	MgTOL.N1160	0	0	MgTOL.K0109	0	0	MgTOL.I0852	AT3G15720	Pectin lyase-like superfamily protein
	MgTOL.N1160	0	0	MgTOL.G1030	AT3G10460	Plant self-incompatibility protein S1 family	MgTOL.I0852	AT3G15720	Pectin lyase-like superfamily protein
	MgTOL.N1160	0	0	MgTOL.F2059	0	0	MgTOL.I0852	AT3G15720	Pectin lyase-like superfamily protein
	MgTOL.E0741	AT5G08350	GRAM domain-containing protein / ABA-responsive protein-related	MgTOL.I0468	AT3G18180	Glycosyltransferase family 61 protein	MgTOL.I0981	AT3G16300	Uncharacterised protein family (UPF0497)
	MgTOL.E0741	AT5G08350	GRAM domain-containing protein / ABA-responsive protein-related	MgTOL.N0336	AT4G13710	Pectin lyase-like superfamily protein	MgTOL.I0981	AT3G16300	Uncharacterised protein family (UPF0497)
	MgTOL.N0336	AT4G13710	Pectin lyase-like superfamily protein	MgTOL.E0741	AT5G08350	GRAM domain-containing protein / ABA-responsive protein-related	MgTOL.I0981	AT3G16300	Uncharacterised protein family (UPF0497)
	MgTOL.N0336	AT4G13710	Pectin lyase-like superfamily protein	MgTOL.M2051	0	0	MgTOL.I0981	AT3G16300	Uncharacterised protein family (UPF0497)
	MgTOL.N0336	AT4G13710	Pectin lyase-like superfamily protein	MgTOL.F1331	0	0	MgTOL.I0981	AT3G16300	Uncharacterised protein family (UPF0497)
	MgTOL.N0336	AT4G13710	Pectin lyase-like superfamily protein	MgTOL.A0507	0	0	MgTOL.I0981	AT3G16300	Uncharacterised protein family (UPF0497)
	MgTOL.N0336	AT4G13710	Pectin lyase-like superfamily protein	MgTOL.F1317	0	0	MgTOL.I0981	AT3G16300	Uncharacterised protein family (UPF0497)
	MgTOL.I0468	AT3G18180	Glycosyltransferase family 61 protein	MgTOL.F1317	0	0	MgTOL.I0981	AT3G16300	Uncharacterised protein family (UPF0497)
	MgTOL.I0468	AT3G18180	Glycosyltransferase family 61 protein	MgTOL.E0741	AT5G08350	GRAM domain-containing protein / ABA-responsive protein-related	MgTOL.I0981	AT3G16300	Uncharacterised protein family (UPF0497)
	MgTOL.I0468	AT3G18180	Glycosyltransferase family 61 protein	MgTOL.M2051	0	0	MgTOL.I0981	AT3G16300	Uncharacterised protein family (UPF0497)
	MgTOL.I0468	AT3G18180	Glycosyltransferase family 61 protein	MgTOL.F1331	0	0	MgTOL.I0981	AT3G16300	Uncharacterised protein family (UPF0497)
	MgTOL.I0468	AT3G18180	Glycosyltransferase family 61 protein	MgTOL.F0954	0	0	MgTOL.I0981	AT3G16300	Uncharacterised protein family (UPF0497)
	MgTOL.F1317	0	0	MgTOL.F0954	0	0	MgTOL.I0981	AT3G16300	Uncharacterised protein family (UPF0497)
	MgTOL.F1317	0	0	MgTOL.I0468	AT3G18180	Glycosyltransferase family 61 protein	MgTOL.I0981	AT3G16300	Uncharacterised protein family (UPF0497)
	MgTOL.F1317	0	0	MgTOL.N0336	AT4G13710	Pectin lyase-like superfamily protein	MgTOL.I0981	AT3G16300	Uncharacterised protein family (UPF0497)
	MgTOL.F1317	0	0	MgTOL.M2051	0	0	MgTOL.I0981	AT3G16300	Uncharacterised protein family (UPF0497)
	MgTOL.F1317	0	0	MgTOL.F1331	0	0	MgTOL.I0981	AT3G16300	Uncharacterised protein family (UPF0497)
	MgTOL.F1317	0	0	MgTOL.A0507	0	0	MgTOL.I0981	AT3G16300	Uncharacterised protein family (UPF0497)
	MgTOL.F0954	0	0	MgTOL.A0507	0	0	MgTOL.I0981	AT3G16300	Uncharacterised protein family (UPF0497)
	MgTOL.F0954	0	0	MgTOL.F1317	0	0	MgTOL.I0981	AT3G16300	Uncharacterised protein family (UPF0497)
	MgTOL.F0954	0	0	MgTOL.I0468	AT3G18180	Glycosyltransferase family 61 protein	MgTOL.I0981	AT3G16300	Uncharacterised protein family (UPF0497)
	MgTOL.F0954	0	0	MgTOL.F1331	0	0	MgTOL.I0981	AT3G16300	Uncharacterised protein family (UPF0497)
	MgTOL.F0954	0	0	MgTOL.M2051	0	0	MgTOL.I0981	AT3G16300	Uncharacterised protein family (UPF0497)
	MgTOL.A0507	0	0	MgTOL.F1331	0	0	MgTOL.I0981	AT3G16300	Uncharacterised protein family (UPF0497)
	MgTOL.A0507	0	0	MgTOL.F0954	0	0	MgTOL.I0981	AT3G16300	Uncharacterised protein family (UPF0497)
	MgTOL.A0507	0	0	MgTOL.F1317	0	0	MgTOL.I0981	AT3G16300	Uncharacterised protein family (UPF0497)
	MgTOL.A0507	0	0	MgTOL.N0336	AT4G13710	Pectin lyase-like superfamily protein	MgTOL.I0981	AT3G16300	Uncharacterised protein family (UPF0497)
	MgTOL.F1331	0	0	MgTOL.N0336	AT4G13710	Pectin lyase-like superfamily protein	MgTOL.I0981	AT3G16300	Uncharacterised protein family (UPF0497)
	MgTOL.F1331	0	0	MgTOL.A0507	0	0	MgTOL.I0981	AT3G16300	Uncharacterised protein family (UPF0497)
	MgTOL.F1331	0	0	MgTOL.F0954	0	0	MgTOL.I0981	AT3G16300	Uncharacterised protein family (UPF0497)
	MgTOL.F1331	0	0	MgTOL.F1317	0	0	MgTOL.I0981	AT3G16300	Uncharacterised protein family (UPF0497)
	MgTOL.F1331	0	0	MgTOL.I0468	AT3G18180	Glycosyltransferase family 61 protein	MgTOL.I0981	AT3G16300	Uncharacterised protein family (UPF0497)
	MgTOL.M2051	0	0	MgTOL.I0468	AT3G18180	Glycosyltransferase family 61 protein	MgTOL.I0981	AT3G16300	Uncharacterised protein family (UPF0497)
	MgTOL.M2051	0	0	MgTOL.N0336	AT4G13710	Pectin lyase-like superfamily protein	MgTOL.I0981	AT3G16300	Uncharacterised protein family (UPF0497)
	MgTOL.M2051	0	0	MgTOL.F1317	0	0	MgTOL.I0981	AT3G16300	Uncharacterised protein family (UPF0497)
	MgTOL.M2051	0	0	MgTOL.F0954	0	0	MgTOL.I0981	AT3G16300	Uncharacterised protein family (UPF0497)
	MgTOL.E1539	AT4G32100	Beta-1	MgTOL.F2059	0	0	MgTOL.I1038	AT1G51920	(1 of 5) PTHR36328:SF1 - CRYPTDIN PROTEIN-LIKE PROTEIN
	MgTOL.E1539	AT4G32100	Beta-1	MgTOL.H2415	AT4G29035	Plant self-incompatibility protein S1 family	MgTOL.I1038	AT1G51920	(1 of 5) PTHR36328:SF1 - CRYPTDIN PROTEIN-LIKE PROTEIN
	MgTOL.E1539	AT4G32100	Beta-1	MgTOL.N1160	0	0	MgTOL.I1038	AT1G51920	(1 of 5) PTHR36328:SF1 - CRYPTDIN PROTEIN-LIKE PROTEIN
[truncated: 5,930 more rows]

## Sheet: GRN4 Motifs
Network Motif ID	Node A	A: TAIR homolog	A: TAIR description	Node B	B: TAIR homolog	B: TAIR description	Node C	C: TAIR homolog	C: TAIR description			MOST COMMON GENES:
38	MgTOL.D1555	0	0	MgTOL.E0893	0	0	MgTOL.D1257	0	0			N	TOL ID	Arabidopsis homolog	TAIR description
	MgTOL.N0376	AT3G10460	Plant self-incompatibility protein S1 family	MgTOL.B1120	AT4G14272	Defensin-like (DEFL) family protein	MgTOL.B1363	0	0			8	MgTOL.N3074
	MgTOL.F0521	AT5G62420	NAD(P)-linked oxidoreductase superfamily protein	MgTOL.A0128	0	0	MgTOL.N1517	0	0			7	MgTOL.J1610	AT3G03760	LOB domain-containing protein 20
	MgTOL.I0600	AT5G50600	hydroxysteroid dehydrogenase 1	MgTOL.A0203	AT5G25840	Protein of unknown function (DUF1677)	MgTOL.B1142	AT3G10720	Plant invertase/pectin methylesterase inhibitor superfamily			6	MgTOL.N2942	AT1G34245	Putative membrane lipoprotein
	MgTOL.I0604	AT5G41040	HXXXD-type acyl-transferase family protein	MgTOL.K1308	AT5G40460	(1 of 2) PTHR33142:SF9 - CYCLIN-DEPENDENT PROTEIN KINASE INHIBITOR SMR2-RELATED	MgTOL.G1081	0	0			6	MgTOL.N1412
	MgTOL.A0324	AT4G32460	Protein of unknown function, DUF642	MgTOL.K1308	AT5G40460	(1 of 2) PTHR33142:SF9 - CYCLIN-DEPENDENT PROTEIN KINASE INHIBITOR SMR2-RELATED	MgTOL.G1081	0	0			6	MgTOL.D0692
	MgTOL.I0926	AT1G12672	(1 of 3) PTHR36312:SF1 - PLANT THIONIN FAMILY PROTEIN-RELATED	MgTOL.J0408	0	0	MgTOL.L1796	AT3G53960	Major facilitator superfamily protein			6	MgTOL.D0041
	MgTOL.A0760	0	0	MgTOL.J1792	0	0	MgTOL.L1446	AT3G09530	exocyst subunit exo70 family protein H3			6	MgTOL.B0796	AT1G58070
	MgTOL.A0760	0	0	MgTOL.D0134	0	0	MgTOL.L1446	AT3G09530	exocyst subunit exo70 family protein H3			6	MgTOL.A0296	AT5G11320	Flavin-binding monooxygenase family protein
	MgTOL.A0840	0	0	MgTOL.L0538	0	0	MgTOL.N0016	AT3G06440	Galactosyltransferase family protein			5	MgTOL.M1848	AT5G55050	GDSL-like Lipase/Acylhydrolase superfamily protein
	MgTOL.J1903	0	0	MgTOL.A0878	AT1G12090	extensin-like protein	MgTOL.N1232	AT1G49310	(1 of 1) PF10950 - Protein of unknown function (DUF2775) (DUF2775)			5	MgTOL.F1017	AT1G26797	Plant self-incompatibility protein S1 family
	MgTOL.D0747	0	0	MgTOL.A1101	AT1G01030	AP2/B3-like transcriptional factor family protein	MgTOL.N1851	0	0			5	MgTOL.F0292	AT4G25750	ABC-2 type transporter family protein
	MgTOL.N0332	0	0	MgTOL.B1042	0	0	MgTOL.N0330	AT3G24060	Plant self-incompatibility protein S1 family			5	MgTOL.D1747
	MgTOL.I1050	AT3G21330	basic helix-loop-helix (bHLH) DNA-binding superfamily protein	MgTOL.A0041	AT4G32290	Core-2/I-branching beta-1,6-N-acetylglucosaminyltransferase family protein	MgTOL.J0476	0	0			5	MgTOL.C0316
	MgTOL.H1701	0	0	MgTOL.A0227	AT2G25810	tonoplast intrinsic protein 4;1	MgTOL.J1514	AT5G57660	CONSTANS-like 5			4	MgTOL.O1184	AT3G47380	Plant invertase/pectin methylesterase inhibitor superfamily protein
	MgTOL.B1238	0	0	MgTOL.A0344	AT4G33160	F-box family protein	MgTOL.M1081	AT4G18650	transcription factor-related			4	MgTOL.N1621
	MgTOL.H1772	0	0	MgTOL.A0816	AT4G11560	bromo-adjacent homology (BAH) domain-containing protein	MgTOL.K0535	AT5G19730	Pectin lyase-like superfamily protein			4	MgTOL.N0473	AT1G26798	Plant self-incompatibility protein S1 family
	MgTOL.D1511	0	0	MgTOL.A1032	AT4G27290	S-locus lectin protein kinase family protein	MgTOL.O0278	0	0			4	MgTOL.M1652	AT1G55740	seed imbibition 1
	MgTOL.N3074	0	0	MgTOL.A1056	0	0	MgTOL.B0921	0	0			4	MgTOL.M0621
	MgTOL.B0199	AT2G16430	purple acid phosphatase 10	MgTOL.I0703	0	0	MgTOL.N2817	AT5G25420	Xanthine/uracil/vitamin C permease			4	MgTOL.M0620
	MgTOL.B0468	AT3G66656	AGAMOUS-like 91	MgTOL.J0308	0	0	MgTOL.H1453	0	0			4	MgTOL.J0926
	MgTOL.G0007	0	0	MgTOL.G1079	0	0	MgTOL.N1875	0	0			4	MgTOL.I1050	AT3G21330	basic helix-loop-helix (bHLH) DNA-binding superfamily protein
	MgTOL.B0824	AT4G33940	RING/U-box superfamily protein	MgTOL.G0861	AT2G31750	UDP-glucosyl transferase 74D1	MgTOL.C0437	AT3G53010	Domain of unknown function (DUF303)			4	MgTOL.I0375	AT1G74220	(1 of 4) PTHR33673:SF1 - GENOMIC DNA, CHROMOSOME 5, TAC CLONE:K3K3
	MgTOL.F0405	0	0	MgTOL.B0958	0	0	MgTOL.B1649	AT2G44890	cytochrome P450, family 704, subfamily A, polypeptide 1			4	MgTOL.H2409
	MgTOL.B0873	AT5G26620	0	MgTOL.D0280	0	0	MgTOL.N1558	AT4G01410	Late embryogenesis abundant (LEA) hydroxyproline-rich glycoprotein family			4	MgTOL.H0979
	MgTOL.N3074	0	0	MgTOL.N0016	AT3G06440	Galactosyltransferase family protein	MgTOL.H1076	0	0			4	MgTOL.H0957	AT5G15230	GAST1 protein homolog 4
	MgTOL.N3074	0	0	MgTOL.B0921	0	0	MgTOL.H1076	0	0			4	MgTOL.G0861	AT2G31750	UDP-glucosyl transferase 74D1
	MgTOL.D0280	0	0	MgTOL.E1341	0	0	MgTOL.H1437	0	0			4	MgTOL.F2121
	MgTOL.G0520	0	0	MgTOL.G0521	0	0	MgTOL.F1157	AT5G23950	Calcium-dependent lipid-binding (CaLB domain) family protein			4	MgTOL.F0521	AT5G62420	NAD(P)-linked oxidoreductase superfamily protein
	MgTOL.B1565	0	0	MgTOL.H0986	0	0	MgTOL.M1877	AT3G20530	Protein kinase superfamily protein			4	MgTOL.E0175	AT1G10640	Pectin lyase-like superfamily protein
	MgTOL.D1584	AT4G19060	P-loop containing nucleoside triphosphate hydrolases superfamily protein	MgTOL.B1575	AT3G60550	cyclin p3;2	MgTOL.H1249	0	0			4	MgTOL.D1594
	MgTOL.B1702	0	0	MgTOL.M0286	AT2G42690	alpha/beta-Hydrolases superfamily protein	MgTOL.G0180	AT5G18600	Thioredoxin superfamily protein			3	MgTOL.O0880	AT2G44570	glycosyl hydrolase 9B12
	MgTOL.O1184	AT3G47380	Plant invertase/pectin methylesterase inhibitor superfamily protein	MgTOL.B1715	AT3G61250	myb domain protein 17	MgTOL.O0973	0	0			3	MgTOL.N2024
	MgTOL.B1715	AT3G61250	myb domain protein 17	MgTOL.O0973	0	0	MgTOL.O0835	0	0			3	MgTOL.N1656
	MgTOL.O0970	0	0	MgTOL.B1836	0	0	MgTOL.B1553	AT2G44990	carotenoid cleavage dioxygenase 7			3	MgTOL.N1538	AT4G36590	MADS-box transcription factor family protein
	MgTOL.N3074	0	0	MgTOL.F1276	AT5G07440	glutamate dehydrogenase 2	MgTOL.N0961	0	0			3	MgTOL.N1436
	MgTOL.I0888	AT1G52800	2-oxoglutarate (2OG) and Fe(II)-dependent oxygenase superfamily protein	MgTOL.B0113	0	0	MgTOL.K1304	AT5G40390	Raffinose synthase family protein			3	MgTOL.N0706
	MgTOL.B1306	0	0	MgTOL.D0088	AT4G02090	(1 of 1) PTHR33052:SF19 - AGAA.5	MgTOL.M0716	0	0			3	MgTOL.N0332
	MgTOL.B0136	0	0	MgTOL.I1042	0	0	MgTOL.J1089	AT5G50200	nitrate transmembrane transporters			3	MgTOL.M2049
	MgTOL.B0336	AT3G19200	(1 of 4) PTHR31722:SF5 - EMB	MgTOL.C0850	0	0	MgTOL.N1538	AT4G36590	MADS-box transcription factor family protein			3	MgTOL.M2021
	MgTOL.G0523	0	0	MgTOL.B0625	0	0	MgTOL.N1397	AT5G56080	nicotianamine synthase 2			3	MgTOL.M1856
	MgTOL.M0621	0	0	MgTOL.B0857	0	0	MgTOL.D1021	AT1G79860	RHO guanyl-nucleotide exchange factor 12			3	MgTOL.M1714
	MgTOL.B1027	0	0	MgTOL.J1870	AT3G12160	RAB GTPase homolog A4D	MgTOL.C1170	0	0			3	MgTOL.M1405
	MgTOL.D1878	0	0	MgTOL.I0505	0	0	MgTOL.L0438	AT5G17450	Heavy metal transport/detoxification superfamily protein			3	MgTOL.M1178	AT4G21020	Late embryogenesis abundant protein (LEA) family protein
	MgTOL.B1027	0	0	MgTOL.I0505	0	0	MgTOL.L0438	AT5G17450	Heavy metal transport/detoxification superfamily protein			3	MgTOL.M0626
	MgTOL.B1077	0	0	MgTOL.E0919	0	0	MgTOL.I0416	AT5G63520	(1 of 1) PTHR14939:SF5 - F-BOX ONLY PROTEIN 22			3	MgTOL.L1796	AT3G53960	Major facilitator superfamily protein
	MgTOL.J1019	0	0	MgTOL.M2036	0	0	MgTOL.I0890	0	0			3	MgTOL.L1211	AT4G17690	Peroxidase superfamily protein
	MgTOL.J0672	AT3G52525	ovate family protein 6	MgTOL.B1673	0	0	MgTOL.B1847	0	0			3	MgTOL.L1011	AT5G46110	Glucose-6-phosphate/phosphate translocator-related
	MgTOL.C0316	0	0	MgTOL.M1083	0	0	MgTOL.A0284	0	0			3	MgTOL.L0235	AT3G05270	Plant protein of unknown function (DUF869)
	MgTOL.N1182	AT1G49770	basic helix-loop-helix (bHLH) DNA-binding superfamily protein	MgTOL.D0110	AT1G02700	0	MgTOL.C1092	0	0			3	MgTOL.J1792
	MgTOL.C0460	0	0	MgTOL.E1302	AT5G45320	(1 of 50) PF03168 - Late embryogenesis abundant protein	MgTOL.J0894	AT3G12470	Polynucleotidyl transferase, ribonuclease H-like superfamily protein			3	MgTOL.J1648	AT3G56810
	MgTOL.C1139	0	0	MgTOL.J1413	0	0	MgTOL.K1377	AT3G27027	Protein of unknown function (DUF 3339)			3	MgTOL.J1376
	MgTOL.J1407	0	0	MgTOL.C0355	0	0	MgTOL.H1470	AT4G28500	NAC domain containing protein 73			3	MgTOL.J0172
	MgTOL.C0399	0	0	MgTOL.N3074	0	0	MgTOL.B1645	AT2G45480	growth-regulating factor 9			3	MgTOL.J0104	AT2G38320	TRICHOME BIREFRINGENCE-LIKE 34
	MgTOL.M1652	AT1G55740	seed imbibition 1	MgTOL.F0890	0	0	MgTOL.N1436	0	0			3	MgTOL.I1042
	MgTOL.G0155	AT1G56210	Heavy metal transport/detoxification superfamily protein	MgTOL.C0807	AT1G20160	Subtilisin-like serine endopeptidase family protein	MgTOL.E0857	AT1G32450	nitrate transporter 1.5			3	MgTOL.I0760
	MgTOL.G0155	AT1G56210	Heavy metal transport/detoxification superfamily protein	MgTOL.O1184	AT3G47380	Plant invertase/pectin methylesterase inhibitor superfamily protein	MgTOL.E0857	AT1G32450	nitrate transporter 1.5			3	MgTOL.I0600	AT5G50600	hydroxysteroid dehydrogenase 1
	MgTOL.J1493	0	0	MgTOL.C0855	0	0	MgTOL.G0921	AT2G44010	(1 of 2) PTHR35485:SF1 - EXPRESSED PROTEIN			3	MgTOL.I0136
	MgTOL.C0983	0	0	MgTOL.N0905	0	0	MgTOL.I0480	AT1G26798	Plant self-incompatibility protein S1 family			3	MgTOL.H2416	AT4G29035	Plant self-incompatibility protein S1 family
	MgTOL.J1019	0	0	MgTOL.D0355	0	0	MgTOL.G0679	0	0			3	MgTOL.H1815
	MgTOL.E1308	AT1G32560	Late embryogenesis abundant protein, group 1 protein	MgTOL.D0516	AT4G13235	embryo sac development arrest 21	MgTOL.N0251	0	0			3	MgTOL.H1806	AT5G55460	Bifunctional inhibitor/lipid-transfer protein/seed storage 2S albumin superfamily protein
	MgTOL.J0408	0	0	MgTOL.L1796	AT3G53960	Major facilitator superfamily protein	MgTOL.I1112	AT3G13898	(1 of 1) PTHR33109:SF14 - EPIDERMAL PATTERNING FACTOR-LIKE PROTEIN 3			3	MgTOL.H1564	AT4G05220	Late embryogenesis abundant (LEA) hydroxyproline-rich glycoprotein family
	MgTOL.J0172	0	0	MgTOL.D1073	AT1G52560	HSP20-like chaperones superfamily protein	MgTOL.H1896	0	0			3	MgTOL.G0155	AT1G56210	Heavy metal transport/detoxification superfamily protein
	MgTOL.H2416	AT4G29035	Plant self-incompatibility protein S1 family	MgTOL.L1160	0	0	MgTOL.O0065	AT2G05540	Glycine-rich protein family			3	MgTOL.G0040
	MgTOL.H1815	0	0	MgTOL.D1177	0	0	MgTOL.I0760	0	0			3	MgTOL.F1216	AT5G51810	gibberellin 20 oxidase 2
	MgTOL.F0627	0	0	MgTOL.L0479	AT4G34440	Protein kinase superfamily protein	MgTOL.D1004	AT1G15210	pleiotropic drug resistance 7			3	MgTOL.F0405
	MgTOL.D1398	AT3G18010	WUSCHEL related homeobox 1	MgTOL.I1050	AT3G21330	basic helix-loop-helix (bHLH) DNA-binding superfamily protein	MgTOL.M1497	AT5G47670	nuclear factor Y, subunit B6			3	MgTOL.E1381
	MgTOL.M1652	AT1G55740	seed imbibition 1	MgTOL.D1744	0	0	MgTOL.M0623	0	0			3	MgTOL.E1302	AT5G45320	(1 of 50) PF03168 - Late embryogenesis abundant protein
	MgTOL.D1745	0	0	MgTOL.H2415	AT4G29035	Plant self-incompatibility protein S1 family	MgTOL.F1013	AT1G26797	Plant self-incompatibility protein S1 family			3	MgTOL.E1174	AT1G64340
	MgTOL.M0621	0	0	MgTOL.D1747	0	0	MgTOL.D1746	0	0			3	MgTOL.E0514
	MgTOL.M0621	0	0	MgTOL.D1747	0	0	MgTOL.M0599	0	0			3	MgTOL.E0094
	MgTOL.D1747	0	0	MgTOL.H2347	0	0	MgTOL.N2579	0	0			3	MgTOL.D1745
	MgTOL.J1792	0	0	MgTOL.G0040	0	0	MgTOL.O0236	AT5G26010	Protein phosphatase 2C family protein			3	MgTOL.C0850
	MgTOL.D2147	0	0	MgTOL.J1376	0	0	MgTOL.D0515	0	0			3	MgTOL.C0700
	MgTOL.D0088	AT4G02090	(1 of 1) PTHR33052:SF19 - AGAA.5	MgTOL.M1853	0	0	MgTOL.E0959	AT1G24735	S-adenosyl-L-methionine-dependent methyltransferases superfamily protein			3	MgTOL.C0437	AT3G53010	Domain of unknown function (DUF303)
	MgTOL.M1396	AT1G62262	SLAC1 homologue 4	MgTOL.D0166	AT3G62960	Thioredoxin superfamily protein	MgTOL.J1289	0	0			3	MgTOL.C0399
	MgTOL.H1367	0	0	MgTOL.D0299	0	0	MgTOL.H1562	0	0			3	MgTOL.B1715	AT3G61250	myb domain protein 17
	MgTOL.N2934	0	0	MgTOL.D0643	AT1G18400	BR enhanced expression 1	MgTOL.G0090	0	0			3	MgTOL.B1575	AT3G60550	cyclin p3;2
	MgTOL.D0736	AT5G48480	Lactoylglutathione lyase / glyoxalase I family protein	MgTOL.H0532	0	0	MgTOL.G0648	0	0			3	MgTOL.B1042
	MgTOL.G0050	AT3G17060	Pectin lyase-like superfamily protein	MgTOL.D0995	AT4G12690	Plant protein of unknown function (DUF868)	MgTOL.F0422	AT5G62165	AGAMOUS-like 42			3	MgTOL.B0857
	MgTOL.O0259	0	0	MgTOL.D1021	AT1G79860	RHO guanyl-nucleotide exchange factor 12	MgTOL.I1076	0	0			3	MgTOL.B0530
	MgTOL.L1011	AT5G46110	Glucose-6-phosphate/phosphate translocator-related	MgTOL.D1154	0	0	MgTOL.A0147	0	0			3	MgTOL.B0468	AT3G66656	AGAMOUS-like 91
	MgTOL.M1825	0	0	MgTOL.H1887	AT5G54690	galacturonosyltransferase 12	MgTOL.C0711	AT1G19790	SHI-related sequence 7			3	MgTOL.B0136
	MgTOL.M0073	0	0	MgTOL.D1163	0	0	MgTOL.H2141	0	0			3	MgTOL.A0128
	MgTOL.D1189	0	0	MgTOL.E0345	0	0	MgTOL.L1654	0	0			3	MgTOL.A0041	AT4G32290	Core-2/I-branching beta-1,6-N-acetylglucosaminyltransferase family protein
	MgTOL.D1525	0	0	MgTOL.N0012	AT3G17350	(1 of 3) PF13947//PF14380 - Wall-associated receptor kinase galacturonan-binding (GUB_WAK_bind) // Wall-associated receptor kinase C-terminal (WAK_assoc)	MgTOL.J0302	AT4G02410	Concanavalin A-like lectin protein kinase family protein			2	MgTOL.O1221	AT2G30750	cytochrome P450, family 71, subfamily A, polypeptide 12
	MgTOL.D1525	0	0	MgTOL.K1319	AT5G14450	GDSL-like Lipase/Acylhydrolase superfamily protein	MgTOL.N0012	AT3G17350	(1 of 3) PF13947//PF14380 - Wall-associated receptor kinase galacturonan-binding (GUB_WAK_bind) // Wall-associated receptor kinase C-terminal (WAK_assoc)			2	MgTOL.O1185	AT3G47380	Plant invertase/pectin methylesterase inhibitor superfamily protein
	MgTOL.D1677	0	0	MgTOL.L0327	AT1G23130	Polyketide cyclase/dehydrase and lipid transport superfamily protein	MgTOL.H0979	0	0			2	MgTOL.O1156
	MgTOL.D1677	0	0	MgTOL.N2942	AT1G34245	Putative membrane lipoprotein	MgTOL.H0979	0	0			2	MgTOL.O1153
	MgTOL.L1211	AT4G17690	Peroxidase superfamily protein	MgTOL.D2041	0	0	MgTOL.N3006	AT1G42560	Seven transmembrane MLO family protein			2	MgTOL.O0973
	MgTOL.E0003	AT5G13170	senescence-associated gene 29	MgTOL.J0906	0	0	MgTOL.D2192	AT5G22470	NAD+ ADP-ribosyltransferases;NAD+ ADP-ribosyltransferases			2	MgTOL.O0970
	MgTOL.E0094	0	0	MgTOL.E0093	0	0	MgTOL.K0731	AT1G27950	glycosylphosphatidylinositol-anchored lipid protein transfer 1			2	MgTOL.O0065	AT2G05540	Glycine-rich protein family
	MgTOL.E0094	0	0	MgTOL.N2211	AT4G28520	cruciferin 3	MgTOL.G0788	AT2G31985	Protein of unknown function (DUF1264)			2	MgTOL.O0007	AT2G39705	ROTUNDIFOLIA like 8
	MgTOL.J1610	AT3G03760	LOB domain-containing protein 20	MgTOL.E0094	0	0	MgTOL.M1523	AT5G47810	phosphofructokinase 2			2	MgTOL.N2817	AT5G25420	Xanthine/uracil/vitamin C permease
	MgTOL.E1381	0	0	MgTOL.H0103	0	0	MgTOL.J1163	0	0			2	MgTOL.N2575	AT2G28120	Major facilitator superfamily protein
	MgTOL.E0514	0	0	MgTOL.G0687	0	0	MgTOL.K1099	AT3G03270	Adenine nucleotide alpha hydrolases-like superfamily protein			2	MgTOL.N2049
	MgTOL.E0730	AT5G23270	sugar transporter 11	MgTOL.N3256	AT2G02720	Pectate lyase family protein	MgTOL.H0724	0	0			2	MgTOL.N2044	AT3G51895	sulfate transporter 3;1
	MgTOL.G0040	0	0	MgTOL.E0898	0	0	MgTOL.B0161	AT4G34780	SAUR-like auxin-responsive protein family			2	MgTOL.N1988	AT2G17760	Eukaryotic aspartyl protease family protein
	MgTOL.E0015	ATMG00290	mitochondrial ribosomal protein S4	MgTOL.F0427	0	0	MgTOL.O0569	0	0			2	MgTOL.N1745
	MgTOL.F1216	AT5G51810	gibberellin 20 oxidase 2	MgTOL.E0006	0	0	MgTOL.K0549	0	0			2	MgTOL.N1579	AT3G61680	alpha/beta-Hydrolases superfamily protein
	MgTOL.J0462	0	0	MgTOL.E0170	AT1G60470	galactinol synthase 4	MgTOL.J0205	0	0			2	MgTOL.N1517
	MgTOL.E0175	AT1G10640	Pectin lyase-like superfamily protein	MgTOL.F0632	0	0	MgTOL.H0085	0	0			2	MgTOL.N1160
	MgTOL.N2575	AT2G28120	Major facilitator superfamily protein	MgTOL.E1254	AT4G31250	Leucine-rich repeat protein kinase family protein	MgTOL.H0558	AT3G50830	cold-regulated 413-plasma membrane 2			2	MgTOL.N0330	AT3G24060	Plant self-incompatibility protein S1 family
	MgTOL.O1130	0	0	MgTOL.E0641	AT5G08250	Cytochrome P450 superfamily protein	MgTOL.D1249	0	0			2	MgTOL.N0325	AT4G13540	(1 of 2) PTHR37226:SF1 - GENOMIC DNA, CHROMOSOME 3, BAC CLONE:F14O13
	MgTOL.G0521	0	0	MgTOL.I0136	0	0	MgTOL.G0533	0	0			2	MgTOL.N0073
	MgTOL.L1823	AT3G54140	peptide transporter 1	MgTOL.F0155	0	0	MgTOL.C0772	0	0			2	MgTOL.N0016	AT3G06440	Galactosyltransferase family protein
	MgTOL.F0292	AT4G25750	ABC-2 type transporter family protein	MgTOL.G0861	AT2G31750	UDP-glucosyl transferase 74D1	MgTOL.G0614	0	0			2	MgTOL.N0012	AT3G17350	(1 of 3) PF13947//PF14380 - Wall-associated receptor kinase galacturonan-binding (GUB_WAK_bind) // Wall-associated receptor kinase C-terminal (WAK_assoc)
	MgTOL.F0292	AT4G25750	ABC-2 type transporter family protein	MgTOL.I0604	AT5G41040	HXXXD-type acyl-transferase family protein	MgTOL.M1418	AT1G05010	ethylene-forming enzyme			2	MgTOL.M2053
	MgTOL.J0994	0	0	MgTOL.F0417	0	0	MgTOL.G0643	AT5G13930	Chalcone and stilbene synthase family protein			2	MgTOL.M2048
	MgTOL.G0668	0	0	MgTOL.F0417	0	0	MgTOL.N2098	0	0			2	MgTOL.M1934	AT1G05930	Domain of unknown function (DUF313)
	MgTOL.F0521	AT5G62420	NAD(P)-linked oxidoreductase superfamily protein	MgTOL.N1517	0	0	MgTOL.F1914	AT1G15015	F-box family protein			2	MgTOL.M1567	AT2G31957	low-molecular-weight cysteine-rich 75
	MgTOL.N2575	AT2G28120	Major facilitator superfamily protein	MgTOL.F0711	0	0	MgTOL.J1059	0	0			2	MgTOL.M1143
	MgTOL.F1014	0	0	MgTOL.H1564	AT4G05220	Late embryogenesis abundant (LEA) hydroxyproline-rich glycoprotein family	MgTOL.G0787	AT3G12470	Polynucleotidyl transferase, ribonuclease H-like superfamily protein			2	MgTOL.M1036
	MgTOL.F1017	AT1G26797	Plant self-incompatibility protein S1 family	MgTOL.L0063	AT5G02900	cytochrome P450, family 96, subfamily A, polypeptide 13	MgTOL.C1156	AT1G71290	F-box associated ubiquitination effector family protein			2	MgTOL.M0658
	MgTOL.H0979	0	0	MgTOL.L0063	AT5G02900	cytochrome P450, family 96, subfamily A, polypeptide 13	MgTOL.C1156	AT1G71290	F-box associated ubiquitination effector family protein			2	MgTOL.M0550
	MgTOL.F1017	AT1G26797	Plant self-incompatibility protein S1 family	MgTOL.M2021	0	0	MgTOL.G0758	0	0			2	MgTOL.M0467	AT3G09120	Protein of unknown function (DUF674)
	MgTOL.L0538	0	0	MgTOL.F1598	AT4G32100	Beta-1,3-N-Acetylglucosaminyltransferase family protein	MgTOL.I0456	0	0			2	MgTOL.M0377
	MgTOL.F1609	0	0	MgTOL.I0457	AT1G73805	Calmodulin binding protein-like	MgTOL.A0062	0	0			2	MgTOL.M0020	AT5G48140	Pectin lyase-like superfamily protein
	MgTOL.F1994	AT1G04645	Plant self-incompatibility protein S1 family	MgTOL.O1016	0	0	MgTOL.I0291	0	0			2	MgTOL.L1803	AT3G09270	glutathione S-transferase TAU 8
	MgTOL.N2942	AT1G34245	Putative membrane lipoprotein	MgTOL.F2005	AT3G54940	Papain family cysteine protease	MgTOL.G0496	0	0			2	MgTOL.L1552	AT2G36640	embryonic cell protein 63
	MgTOL.N2550	AT5G22870	Late embryogenesis abundant (LEA) hydroxyproline-rich glycoprotein family	MgTOL.F0291	0	0	MgTOL.D1218	0	0			2	MgTOL.L1532	AT3G53190	Pectin lyase-like superfamily protein
	MgTOL.F0405	0	0	MgTOL.I0654	0	0	MgTOL.I0107	0	0			2	MgTOL.L1446	AT3G09530	exocyst subunit exo70 family protein H3
	MgTOL.N2031	0	0	MgTOL.F0405	0	0	MgTOL.J1869	AT2G42280	basic helix-loop-helix (bHLH) DNA-binding superfamily protein			2	MgTOL.L1160
	MgTOL.N2315	0	0	MgTOL.F0709	AT2G44570	glycosyl hydrolase 9B12	MgTOL.J0977	AT3G09930	GDSL-like Lipase/Acylhydrolase superfamily protein			2	MgTOL.L0662	AT5G27150	Na+/H+ exchanger 1
	MgTOL.F0935	AT3G54260	TRICHOME BIREFRINGENCE-LIKE 36	MgTOL.G0854	0	0	MgTOL.F1386	AT4G38840	SAUR-like auxin-responsive protein family			2	MgTOL.L0538
	MgTOL.F2033	AT4G29035	Plant self-incompatibility protein S1 family	MgTOL.H0047	0	0	MgTOL.E0924	0	0			2	MgTOL.L0438	AT5G17450	Heavy metal transport/detoxification superfamily protein
	MgTOL.F1173	AT3G48980	Arabidopsis thaliana protein of unknown function (DUF821)	MgTOL.J1116	AT1G68040	S-adenosyl-L-methionine-dependent methyltransferases superfamily protein	MgTOL.O0105	0	0			2	MgTOL.L0388	AT2G22900	Galactosyl transferase GMA12/MNN10 family protein
	MgTOL.N3074	0	0	MgTOL.F1276	AT5G07440	glutamate dehydrogenase 2	MgTOL.E1512	AT1G62710	beta vacuolar processing enzyme			2	MgTOL.L0378	AT1G23200	Plant invertase/pectin methylesterase inhibitor superfamily
	MgTOL.H2290	0	0	MgTOL.F1893	AT1G55560	SKU5 similar 14	MgTOL.M1135	0	0			2	MgTOL.L0194
	MgTOL.G0007	0	0	MgTOL.O0970	0	0	MgTOL.G1079	0	0			2	MgTOL.L0063	AT5G02900	cytochrome P450, family 96, subfamily A, polypeptide 13
	MgTOL.G0040	0	0	MgTOL.L0620	0	0	MgTOL.E0898	0	0			2	MgTOL.K1372	AT5G14130	Peroxidase superfamily protein
	MgTOL.M1143	0	0	MgTOL.H1910	AT4G27290	S-locus lectin protein kinase family protein	MgTOL.K0018	0	0			2	MgTOL.K1308	AT5G40460	(1 of 2) PTHR33142:SF9 - CYCLIN-DEPENDENT PROTEIN KINASE INHIBITOR SMR2-RELATED
	MgTOL.K0401	0	0	MgTOL.G0210	AT1G48100	Pectin lyase-like superfamily protein	MgTOL.M0929	AT1G30220	inositol transporter 2			2	MgTOL.K1229	AT2G04037	Protein of unknown function (DUF784)
	MgTOL.K1306	AT3G27660	oleosin 4	MgTOL.M0032	0	0	MgTOL.F2032	0	0			2	MgTOL.K0900	AT1G14120	2-oxoglutarate (2OG) and Fe(II)-dependent oxygenase superfamily protein
	MgTOL.G0520	0	0	MgTOL.N2482	0	0	MgTOL.I0140	0	0			2	MgTOL.K0470
	MgTOL.J1766	0	0	MgTOL.G0635	0	0	MgTOL.M0444	0	0			2	MgTOL.K0401
	MgTOL.M1848	AT5G55050	GDSL-like Lipase/Acylhydrolase superfamily protein	MgTOL.G0645	AT5G13930	Chalcone and stilbene synthase family protein	MgTOL.G0647	AT5G13930	Chalcone and stilbene synthase family protein			2	MgTOL.K0187
	MgTOL.H2416	AT4G29035	Plant self-incompatibility protein S1 family	MgTOL.G1200	AT4G24974	Plant self-incompatibility protein S1 family	MgTOL.L1160	0	0			2	MgTOL.J1733
	MgTOL.M1856	0	0	MgTOL.G0011	AT1G48130	1-cysteine peroxiredoxin 1	MgTOL.F0567	AT4G25140	oleosin 1			2	MgTOL.J1493
	MgTOL.J1894	AT5G06760	Late Embryogenesis Abundant 4-5	MgTOL.M1856	0	0	MgTOL.F0567	AT4G25140	oleosin 1			2	MgTOL.J1322
	MgTOL.G0155	AT1G56210	Heavy metal transport/detoxification superfamily protein	MgTOL.H1873	AT3G47380	Plant invertase/pectin methylesterase inhibitor superfamily protein	MgTOL.O1184	AT3G47380	Plant invertase/pectin methylesterase inhibitor superfamily protein			2	MgTOL.J1140
	MgTOL.H0108	AT5G40350	myb domain protein 24	MgTOL.K0401	0	0	MgTOL.C0713	0	0			2	MgTOL.J1019
	MgTOL.H0713	0	0	MgTOL.N0369	AT5G18990	Pectin lyase-like superfamily protein	MgTOL.N1530	0	0			2	MgTOL.J0462
	MgTOL.N2804	AT4G37630	cyclin d5;1	MgTOL.J1634	AT5G17700	MATE efflux family protein	MgTOL.H0406	AT5G67400	root hair specific 19			2	MgTOL.J0408
	MgTOL.J1792	0	0	MgTOL.H2203	AT1G17100	SOUL heme-binding family protein	MgTOL.N3383	0	0			2	MgTOL.J0168
	MgTOL.H0073	0	0	MgTOL.M1405	0	0	MgTOL.I0600	AT5G50600	hydroxysteroid dehydrogenase 1			2	MgTOL.J0107
	MgTOL.N2942	AT1G34245	Putative membrane lipoprotein	MgTOL.H0979	0	0	MgTOL.B1042	0	0			2	MgTOL.J0021
	MgTOL.N2942	AT1G34245	Putative membrane lipoprotein	MgTOL.N0332	0	0	MgTOL.B1042	0	0			2	MgTOL.I0852	AT3G15720	Pectin lyase-like superfamily protein
	MgTOL.H2416	AT4G29035	Plant self-incompatibility protein S1 family	MgTOL.O0065	AT2G05540	Glycine-rich protein family	MgTOL.N2369	0	0			2	MgTOL.I0703
	MgTOL.N0332	0	0	MgTOL.N0330	AT3G24060	Plant self-incompatibility protein S1 family	MgTOL.J1554	0	0			2	MgTOL.I0639
	MgTOL.I0600	AT5G50600	hydroxysteroid dehydrogenase 1	MgTOL.M1856	0	0	MgTOL.I0490	AT1G18100	PEBP (phosphatidylethanolamine-binding protein) family protein			2	MgTOL.I0604	AT5G41040	HXXXD-type acyl-transferase family protein
	MgTOL.I0703	0	0	MgTOL.N2817	AT5G25420	Xanthine/uracil/vitamin C permease	MgTOL.B1630	0	0			2	MgTOL.I0505
	MgTOL.I0357	AT5G15530	biotin carboxyl carrier protein 2	MgTOL.I1215	0	0	MgTOL.L1494	AT5G60490	FASCICLIN-like arabinogalactan-protein 12			2	MgTOL.I0315	AT3G48460	GDSL-like Lipase/Acylhydrolase superfamily protein
	MgTOL.J1409	0	0	MgTOL.N1988	AT2G17760	Eukaryotic aspartyl protease family protein	MgTOL.C0368	0	0			2	MgTOL.I0140
	MgTOL.N1988	AT2G17760	Eukaryotic aspartyl protease family protein	MgTOL.I0137	0	0	MgTOL.C0368	0	0			2	MgTOL.I0002
	MgTOL.M0620	0	0	MgTOL.I0140	0	0	MgTOL.E0753	0	0			2	MgTOL.H2470	AT4G39810	Polynucleotidyl transferase, ribonuclease H-like superfamily protein
	MgTOL.L1523	AT2G36890	Duplicated homeodomain-like superfamily protein	MgTOL.J0448	0	0	MgTOL.J0644	AT3G09870	SAUR-like auxin-responsive protein family			2	MgTOL.H2355
	MgTOL.O1174	0	0	MgTOL.J0462	0	0	MgTOL.J1648	AT3G56810	0			2	MgTOL.H2040
	MgTOL.J1493	0	0	MgTOL.M1714	0	0	MgTOL.N1772	0	0			2	MgTOL.H1772
	MgTOL.J0046	0	0	MgTOL.N0375	AT1G26798	Plant self-incompatibility protein S1 family	MgTOL.J1765	0	0			2	MgTOL.H1097
	MgTOL.M0620	0	0	MgTOL.M0626	0	0	MgTOL.B0283	0	0			2	MgTOL.H1076
	MgTOL.J1503	AT5G57700	BNR/Asp-box repeat family protein	MgTOL.L0819	0	0	MgTOL.J0316	AT5G02220	0			2	MgTOL.H1003
	MgTOL.N3332	AT1G44350	IAA-leucine resistant (ILR)-like gene 6	MgTOL.K0774	AT5G65510	AINTEGUMENTA-like 7	MgTOL.J1354	0	0			2	MgTOL.H0995
	MgTOL.O1184	AT3G47380	Plant invertase/pectin methylesterase inhibitor superfamily protein	MgTOL.N2779	AT5G67090	Subtilisin-like serine endopeptidase family protein	MgTOL.B1715	AT3G61250	myb domain protein 17			2	MgTOL.H0169
	MgTOL.N2528	0	0	MgTOL.K0470	0	0	MgTOL.B0191	AT4G39070	B-box zinc finger family protein			2	MgTOL.H0050	AT3G01710	TPX2 (targeting protein for Xklp2) protein family
	MgTOL.N0073	0	0	MgTOL.L1211	AT4G17690	Peroxidase superfamily protein	MgTOL.H2294	0	0			2	MgTOL.G1098
	MgTOL.L1796	AT3G53960	Major facilitator superfamily protein	MgTOL.N0906	0	0	MgTOL.O0232	0	0			2	MgTOL.G1081
	MgTOL.M0621	0	0	MgTOL.N1656	0	0	MgTOL.J1412	0	0			2	MgTOL.G1079
	MgTOL.M1143	0	0	MgTOL.N0073	0	0	MgTOL.L1211	AT4G17690	Peroxidase superfamily protein			2	MgTOL.G0921	AT2G44010	(1 of 2) PTHR35485:SF1 - EXPRESSED PROTEIN
	MgTOL.M1178	AT4G21020	Late embryogenesis abundant protein (LEA) family protein	MgTOL.N2263	AT5G48940	Leucine-rich repeat transmembrane protein kinase family protein	MgTOL.K0881	0	0			2	MgTOL.G0882	AT2G43880	Pectin lyase-like superfamily protein
	MgTOL.N2024	0	0	MgTOL.N2117	0	0	MgTOL.O0198	0	0			2	MgTOL.G0650
	MgTOL.O0880	AT2G44570	glycosyl hydrolase 9B12	MgTOL.O0879	AT2G44570	glycosyl hydrolase 9B12	MgTOL.D1471	AT1G74110	cytochrome P450, family 78, subfamily A, polypeptide 10			2	MgTOL.G0548
												2	MgTOL.G0521
	Node A	A: TAIR homolog	A: TAIR description	Node B	B: TAIR homolog	B: TAIR description	Node C	C: TAIR homolog	C: TAIR description			2	MgTOL.G0520
166	MgTOL.K1372	AT5G14130	Peroxidase superfamily protein	MgTOL.D1044	0	0	MgTOL.H0995	0	0			2	MgTOL.G0007
	MgTOL.D1044	0	0	MgTOL.K1372	AT5G14130	Peroxidase superfamily protein	MgTOL.H0995	0	0			2	MgTOL.F1860	AT1G49290	(1 of 2) PTHR33527:SF4 - F13F21.27 PROTEIN-RELATED
	MgTOL.B0857	0	0	MgTOL.A0843	0	0	MgTOL.H1003	0	0			2	MgTOL.F1647
	MgTOL.A0843	0	0	MgTOL.B0857	0	0	MgTOL.H1003	0	0			2	MgTOL.F1276	AT5G07440	glutamate dehydrogenase 2
	MgTOL.D1745	0	0	MgTOL.B0468	AT3G66656	AGAMOUS-like 91	MgTOL.M1567	AT2G31957	low-molecular-weight cysteine-rich 75			2	MgTOL.F0707
	MgTOL.B0468	AT3G66656	AGAMOUS-like 91	MgTOL.D1745	0	0	MgTOL.M1567	AT2G31957	low-molecular-weight cysteine-rich 75			2	MgTOL.F0632
	MgTOL.B0530	0	0	MgTOL.N0706	0	0	MgTOL.N2024	0	0			2	MgTOL.F0585	AT5G07430	Pectin lyase-like superfamily protein
	MgTOL.N0706	0	0	MgTOL.B0530	0	0	MgTOL.N2024	0	0			2	MgTOL.F0567	AT4G25140	oleosin 1
	MgTOL.G0861	AT2G31750	UDP-glucosyl transferase 74D1	MgTOL.M1036	0	0	MgTOL.C0437	AT3G53010	Domain of unknown function (DUF303)			2	MgTOL.F0417
	MgTOL.M1036	0	0	MgTOL.G0861	AT2G31750	UDP-glucosyl transferase 74D1	MgTOL.C0437	AT3G53010	Domain of unknown function (DUF303)			2	MgTOL.E1399	AT4G13260	Flavin-binding monooxygenase family protein
	MgTOL.K0187	0	0	MgTOL.B1575	AT3G60550	cyclin p3;2	MgTOL.L0662	AT5G27150	Na+/H+ exchanger 1			2	MgTOL.E0977
	MgTOL.B1575	AT3G60550	cyclin p3;2	MgTOL.K0187	0	0	MgTOL.L0662	AT5G27150	Na+/H+ exchanger 1			2	MgTOL.E0898
	MgTOL.M1934	AT1G05930	Domain of unknown function (DUF313)	MgTOL.B0136	0	0	MgTOL.I1042	0	0			2	MgTOL.E0857	AT1G32450	nitrate transporter 1.5
	MgTOL.B0136	0	0	MgTOL.M1934	AT1G05930	Domain of unknown function (DUF313)	MgTOL.I1042	0	0			2	MgTOL.D2083	AT5G60720	Protein of unknown function, DUF547
	MgTOL.B0580	AT5G64260	EXORDIUM like 2	MgTOL.C0850	0	0	MgTOL.N1538	AT4G36590	MADS-box transcription factor family protein			2	MgTOL.D1791
	MgTOL.C0850	0	0	MgTOL.B0580	AT5G64260	EXORDIUM like 2	MgTOL.N1538	AT4G36590	MADS-box transcription factor family protein			2	MgTOL.D1677
	MgTOL.B0710	0	0	MgTOL.H0957	AT5G15230	GAST1 protein homolog 4	MgTOL.F1216	AT5G51810	gibberellin 20 oxidase 2			2	MgTOL.D1525
	MgTOL.H0957	AT5G15230	GAST1 protein homolog 4	MgTOL.B0710	0	0	MgTOL.F1216	AT5G51810	gibberellin 20 oxidase 2			2	MgTOL.D1330
	MgTOL.M2049	0	0	MgTOL.J0104	AT2G38320	TRICHOME BIREFRINGENCE-LIKE 34	MgTOL.K1229	AT2G04037	Protein of unknown function (DUF784)			2	MgTOL.D1104
	MgTOL.J0104	AT2G38320	TRICHOME BIREFRINGENCE-LIKE 34	MgTOL.M2049	0	0	MgTOL.K1229	AT2G04037	Protein of unknown function (DUF784)			2	MgTOL.D1044
	MgTOL.J0021	0	0	MgTOL.B1021	0	0	MgTOL.D2083	AT5G60720	Protein of unknown function, DUF547			2	MgTOL.D1021	AT1G79860	RHO guanyl-nucleotide exchange factor 12
	MgTOL.B1021	0	0	MgTOL.J0021	0	0	MgTOL.D2083	AT5G60720	Protein of unknown function, DUF547			2	MgTOL.D0873
	MgTOL.F1860	AT1G49290	(1 of 2) PTHR33527:SF4 - F13F21.27 PROTEIN-RELATED	MgTOL.D0322	0	0	MgTOL.E1399	AT4G13260	Flavin-binding monooxygenase family protein			2	MgTOL.D0838	AT2G30300	Major facilitator superfamily protein
	MgTOL.D0322	0	0	MgTOL.F1860	AT1G49290	(1 of 2) PTHR33527:SF4 - F13F21.27 PROTEIN-RELATED	MgTOL.E1399	AT4G13260	Flavin-binding monooxygenase family protein			2	MgTOL.D0620	AT5G12460	Protein of unknown function (DUF604)
	MgTOL.C0316	0	0	MgTOL.N0473	AT1G26798	Plant self-incompatibility protein S1 family	MgTOL.I0852	AT3G15720	Pectin lyase-like superfamily protein			2	MgTOL.D0507	AT3G24650	AP2/B3-like transcriptional factor family protein
	MgTOL.N0473	AT1G26798	Plant self-incompatibility protein S1 family	MgTOL.C0316	0	0	MgTOL.I0852	AT3G15720	Pectin lyase-like superfamily protein			2	MgTOL.D0406
	MgTOL.N0473	AT1G26798	Plant self-incompatibility protein S1 family	MgTOL.C0316	0	0	MgTOL.N1160	0	0			2	MgTOL.D0322
	MgTOL.C0316	0	0	MgTOL.N0473	AT1G26798	Plant self-incompatibility protein S1 family	MgTOL.N1160	0	0			2	MgTOL.D0280
	MgTOL.C0905	AT5G50050	Plant invertase/pectin methylesterase inhibitor superfamily protein	MgTOL.F1017	AT1G26797	Plant self-incompatibility protein S1 family	MgTOL.M2021	0	0			2	MgTOL.D0148
	MgTOL.F1017	AT1G26797	Plant self-incompatibility protein S1 family	MgTOL.C0905	AT5G50050	Plant invertase/pectin methylesterase inhibitor superfamily protein	MgTOL.M2021	0	0			2	MgTOL.D0088	AT4G02090	(1 of 1) PTHR33052:SF19 - AGAA.5
	MgTOL.J0172	0	0	MgTOL.D1104	0	0	MgTOL.E0514	0	0			2	MgTOL.C1156	AT1G71290	F-box associated ubiquitination effector family protein
	MgTOL.D1104	0	0	MgTOL.J0172	0	0	MgTOL.E0514	0	0			2	MgTOL.C0905	AT5G50050	Plant invertase/pectin methylesterase inhibitor superfamily protein
	MgTOL.C0399	0	0	MgTOL.N1579	AT3G61680	alpha/beta-Hydrolases superfamily protein	MgTOL.A0274	0	0			2	MgTOL.C0855
	MgTOL.N1579	AT3G61680	alpha/beta-Hydrolases superfamily protein	MgTOL.C0399	0	0	MgTOL.A0274	0	0			2	MgTOL.C0548
	MgTOL.C0420	0	0	MgTOL.M1652	AT1G55740	seed imbibition 1	MgTOL.N1436	0	0			2	MgTOL.C0420
	MgTOL.M1652	AT1G55740	seed imbibition 1	MgTOL.C0420	0	0	MgTOL.N1436	0	0			2	MgTOL.C0368
	MgTOL.G0548	0	0	MgTOL.D0838	AT2G30300	Major facilitator superfamily protein	MgTOL.N0325	AT4G13540	(1 of 2) PTHR37226:SF1 - GENOMIC DNA, CHROMOSOME 3, BAC CLONE:F14O13			2	MgTOL.B1027
	MgTOL.D0838	AT2G30300	Major facilitator superfamily protein	MgTOL.G0548	0	0	MgTOL.N0325	AT4G13540	(1 of 2) PTHR37226:SF1 - GENOMIC DNA, CHROMOSOME 3, BAC CLONE:F14O13			2	MgTOL.B1021
	MgTOL.C0700	0	0	MgTOL.L0235	AT3G05270	Plant protein of unknown function (DUF869)	MgTOL.H0050	AT3G01710	TPX2 (targeting protein for Xklp2) protein family			2	MgTOL.B0921
	MgTOL.L0235	AT3G05270	Plant protein of unknown function (DUF869)	MgTOL.C0700	0	0	MgTOL.H0050	AT3G01710	TPX2 (targeting protein for Xklp2) protein family			2	MgTOL.B0710
	MgTOL.N1621	0	0	MgTOL.H2409	0	0	MgTOL.J1322	0	0			2	MgTOL.B0580	AT5G64260	EXORDIUM like 2
	MgTOL.H2409	0	0	MgTOL.N1621	0	0	MgTOL.J1322	0	0			2	MgTOL.A0843
	MgTOL.M1178	AT4G21020	Late embryogenesis abundant protein (LEA) family protein	MgTOL.D0507	AT3G24650	AP2/B3-like transcriptional factor family protein	MgTOL.L1532	AT3G53190	Pectin lyase-like superfamily protein			2	MgTOL.A0816	AT4G11560	bromo-adjacent homology (BAH) domain-containing protein
	MgTOL.D0507	AT3G24650	AP2/B3-like transcriptional factor family protein	MgTOL.M1178	AT4G21020	Late embryogenesis abundant protein (LEA) family protein	MgTOL.L1532	AT3G53190	Pectin lyase-like superfamily protein			2	MgTOL.A0760
	MgTOL.D0873	0	0	MgTOL.M0550	0	0	MgTOL.D0148	0	0			2	MgTOL.A0274
	MgTOL.M0550	0	0	MgTOL.D0873	0	0	MgTOL.D0148	0	0			2	MgTOL.A0192
	MgTOL.I0002	0	0	MgTOL.H2355	0	0	MgTOL.L0194	0	0			1	MgTOL.O1174
	MgTOL.H2355	0	0	MgTOL.I0002	0	0	MgTOL.L0194	0	0			1	MgTOL.O1130
	MgTOL.G1098	0	0	MgTOL.H1815	0	0	MgTOL.I0760	0	0			1	MgTOL.O1016
	MgTOL.H1815	0	0	MgTOL.G1098	0	0	MgTOL.I0760	0	0			1	MgTOL.O0879	AT2G44570	glycosyl hydrolase 9B12
	MgTOL.D1791	0	0	MgTOL.J0168	0	0	MgTOL.C0548	0	0			1	MgTOL.O0835
	MgTOL.J0168	0	0	MgTOL.D1791	0	0	MgTOL.C0548	0	0			1	MgTOL.O0569
	MgTOL.N1656	0	0	MgTOL.D1747	0	0	MgTOL.H2040	0	0			1	MgTOL.O0278
	MgTOL.D1747	0	0	MgTOL.N1656	0	0	MgTOL.H2040	0	0			1	MgTOL.O0259
	MgTOL.H2470	AT4G39810	Polynucleotidyl transferase, ribonuclease H-like superfamily protein	MgTOL.H0957	AT5G15230	GAST1 protein homolog 4	MgTOL.J1376	0	0			1	MgTOL.O0236	AT5G26010	Protein phosphatase 2C family protein
	MgTOL.H0957	AT5G15230	GAST1 protein homolog 4	MgTOL.H2470	AT4G39810	Polynucleotidyl transferase, ribonuclease H-like superfamily protein	MgTOL.J1376	0	0			1	MgTOL.O0232
	MgTOL.D0620	AT5G12460	Protein of unknown function (DUF604)	MgTOL.J0926	0	0	MgTOL.I0315	AT3G48460	GDSL-like Lipase/Acylhydrolase superfamily protein			1	MgTOL.O0198
	MgTOL.J0926	0	0	MgTOL.D0620	AT5G12460	Protein of unknown function (DUF604)	MgTOL.I0315	AT3G48460	GDSL-like Lipase/Acylhydrolase superfamily protein			1	MgTOL.O0105
	MgTOL.D1330	0	0	MgTOL.F1647	0	0	MgTOL.O1156	0	0			1	MgTOL.N3383
	MgTOL.F1647	0	0	MgTOL.D1330	0	0	MgTOL.O1156	0	0			1	MgTOL.N3332	AT1G44350	IAA-leucine resistant (ILR)-like gene 6
	MgTOL.M1848	AT5G55050	GDSL-like Lipase/Acylhydrolase superfamily protein	MgTOL.D1594	0	0	MgTOL.I0639	0	0			1	MgTOL.N3256	AT2G02720	Pectate lyase family protein
	MgTOL.D1594	0	0	MgTOL.M1848	AT5G55050	GDSL-like Lipase/Acylhydrolase superfamily protein	MgTOL.I0639	0	0			1	MgTOL.N3006	AT1G42560	Seven transmembrane MLO family protein
	MgTOL.M1848	AT5G55050	GDSL-like Lipase/Acylhydrolase superfamily protein	MgTOL.D1594	0	0	MgTOL.K0900	AT1G14120	2-oxoglutarate (2OG) and Fe(II)-dependent oxygenase superfamily protein			1	MgTOL.N2934
	MgTOL.D1594	0	0	MgTOL.M1848	AT5G55050	GDSL-like Lipase/Acylhydrolase superfamily protein	MgTOL.K0900	AT1G14120	2-oxoglutarate (2OG) and Fe(II)-dependent oxygenase superfamily protein			1	MgTOL.N2804	AT4G37630	cyclin d5;1
	MgTOL.N1621	0	0	MgTOL.H2409	0	0	MgTOL.O1153	0	0			1	MgTOL.N2779	AT5G67090	Subtilisin-like serine endopeptidase family protein
	MgTOL.H2409	0	0	MgTOL.N1621	0	0	MgTOL.O1153	0	0			1	MgTOL.N2579
	MgTOL.H1564	AT4G05220	Late embryogenesis abundant (LEA) hydroxyproline-rich glycoprotein family	MgTOL.E1302	AT5G45320	(1 of 50) PF03168 - Late embryogenesis abundant protein	MgTOL.N1745	0	0			1	MgTOL.N2550	AT5G22870	Late embryogenesis abundant (LEA) hydroxyproline-rich glycoprotein family
	MgTOL.E1302	AT5G45320	(1 of 50) PF03168 - Late embryogenesis abundant protein	MgTOL.H1564	AT4G05220	Late embryogenesis abundant (LEA) hydroxyproline-rich glycoprotein family	MgTOL.N1745	0	0			1	MgTOL.N2528
	MgTOL.E0175	AT1G10640	Pectin lyase-like superfamily protein	MgTOL.E1174	AT1G64340	0	MgTOL.E0977	0	0			1	MgTOL.N2482
	MgTOL.E1174	AT1G64340	0	MgTOL.E0175	AT1G10640	Pectin lyase-like superfamily protein	MgTOL.E0977	0	0			1	MgTOL.N2369
	MgTOL.J1648	AT3G56810	0	MgTOL.N2942	AT1G34245	Putative membrane lipoprotein	MgTOL.M0377	0	0			1	MgTOL.N2315
	MgTOL.N2942	AT1G34245	Putative membrane lipoprotein	MgTOL.J1648	AT3G56810	0	MgTOL.M0377	0	0			1	MgTOL.N2263	AT5G48940	Leucine-rich repeat transmembrane protein kinase family protein
	MgTOL.O0007	AT2G39705	ROTUNDIFOLIA like 8	MgTOL.O1221	AT2G30750	cytochrome P450, family 71, subfamily A, polypeptide 12	MgTOL.D0406	0	0			1	MgTOL.N2211	AT4G28520	cruciferin 3
	MgTOL.O1221	AT2G30750	cytochrome P450, family 71, subfamily A, polypeptide 12	MgTOL.O0007	AT2G39705	ROTUNDIFOLIA like 8	MgTOL.D0406	0	0			1	MgTOL.N2117
	MgTOL.H1806	AT5G55460	Bifunctional inhibitor/lipid-transfer protein/seed storage 2S albumin superfamily protein	MgTOL.F0292	AT4G25750	ABC-2 type transporter family protein	MgTOL.N2044	AT3G51895	sulfate transporter 3;1			1	MgTOL.N2098
	MgTOL.F0292	AT4G25750	ABC-2 type transporter family protein	MgTOL.H1806	AT5G55460	Bifunctional inhibitor/lipid-transfer protein/seed storage 2S albumin superfamily protein	MgTOL.N2044	AT3G51895	sulfate transporter 3;1			1	MgTOL.N2031
	MgTOL.F0521	AT5G62420	NAD(P)-linked oxidoreductase superfamily protein	MgTOL.L1803	AT3G09270	glutathione S-transferase TAU 8	MgTOL.A0128	0	0			1	MgTOL.N1875
	MgTOL.L1803	AT3G09270	glutathione S-transferase TAU 8	MgTOL.F0521	AT5G62420	NAD(P)-linked oxidoreductase superfamily protein	MgTOL.A0128	0	0			1	MgTOL.N1851
	MgTOL.L1552	AT2G36640	embryonic cell protein 63	MgTOL.G0650	0	0	MgTOL.E1381	0	0			1	MgTOL.N1772
	MgTOL.G0650	0	0	MgTOL.L1552	AT2G36640	embryonic cell protein 63	MgTOL.E1381	0	0			1	MgTOL.N1558	AT4G01410	Late embryogenesis abundant (LEA) hydroxyproline-rich glycoprotein family
	MgTOL.N3074	0	0	MgTOL.F0585	AT5G07430	Pectin lyase-like superfamily protein	MgTOL.L1011	AT5G46110	Glucose-6-phosphate/phosphate translocator-related			1	MgTOL.N1530
	MgTOL.F0585	AT5G07430	Pectin lyase-like superfamily protein	MgTOL.N3074	0	0	MgTOL.L1011	AT5G46110	Glucose-6-phosphate/phosphate translocator-related			1	MgTOL.N1397	AT5G56080	nicotianamine synthase 2
	MgTOL.F0707	0	0	MgTOL.M1405	0	0	MgTOL.A0192	0	0			1	MgTOL.N1232	AT1G49310	(1 of 1) PF10950 - Protein of unknown function (DUF2775) (DUF2775)
	MgTOL.M1405	0	0	MgTOL.F0707	0	0	MgTOL.A0192	0	0			1	MgTOL.N1182	AT1G49770	basic helix-loop-helix (bHLH) DNA-binding superfamily protein
	MgTOL.J0107	0	0	MgTOL.G0882	AT2G43880	Pectin lyase-like superfamily protein	MgTOL.O1185	AT3G47380	Plant invertase/pectin methylesterase inhibitor superfamily protein			1	MgTOL.N0961
	MgTOL.G0882	AT2G43880	Pectin lyase-like superfamily protein	MgTOL.J0107	0	0	MgTOL.O1185	AT3G47380	Plant invertase/pectin methylesterase inhibitor superfamily protein			1	MgTOL.N0906
	MgTOL.N2049	0	0	MgTOL.O0880	AT2G44570	glycosyl hydrolase 9B12	MgTOL.J1733	0	0			1	MgTOL.N0905
	MgTOL.O0880	AT2G44570	glycosyl hydrolase 9B12	MgTOL.N2049	0	0	MgTOL.J1733	0	0			1	MgTOL.N0376	AT3G10460	Plant self-incompatibility protein S1 family
	MgTOL.J0926	0	0	MgTOL.M0658	0	0	MgTOL.J1140	0	0			1	MgTOL.N0375	AT1G26798	Plant self-incompatibility protein S1 family
	MgTOL.M0658	0	0	MgTOL.J0926	0	0	MgTOL.J1140	0	0			1	MgTOL.N0369	AT5G18990	Pectin lyase-like superfamily protein
	MgTOL.M0020	AT5G48140	Pectin lyase-like superfamily protein	MgTOL.I0375	AT1G74220	(1 of 4) PTHR33673:SF1 - GENOMIC DNA, CHROMOSOME 5, TAC CLONE:K3K3	MgTOL.F2121	0	0			1	MgTOL.N0286	AT5G46040	Major facilitator superfamily protein
	MgTOL.H1097	0	0	MgTOL.I0375	AT1G74220	(1 of 4) PTHR33673:SF1 - GENOMIC DNA, CHROMOSOME 5, TAC CLONE:K3K3	MgTOL.F2121	0	0			1	MgTOL.N0251
	MgTOL.I0375	AT1G74220	(1 of 4) PTHR33673:SF1 - GENOMIC DNA, CHROMOSOME 5, TAC CLONE:K3K3	MgTOL.H1097	0	0	MgTOL.F2121	0	0			1	MgTOL.M2050
	MgTOL.I0375	AT1G74220	(1 of 4) PTHR33673:SF1 - GENOMIC DNA, CHROMOSOME 5, TAC CLONE:K3K3	MgTOL.M0020	AT5G48140	Pectin lyase-like superfamily protein	MgTOL.F2121	0	0			1	MgTOL.M2036
	MgTOL.H0169	0	0	MgTOL.M2048	0	0	MgTOL.M2053	0	0			1	MgTOL.M1877	AT3G20530	Protein kinase superfamily protein
	MgTOL.M2048	0	0	MgTOL.H0169	0	0	MgTOL.M2053	0	0			1	MgTOL.M1853
	MgTOL.I0136	0	0	MgTOL.M0620	0	0	MgTOL.M0626	0	0			1	MgTOL.M1825
	MgTOL.M0620	0	0	MgTOL.I0136	0	0	MgTOL.M0626	0	0			1	MgTOL.M1523	AT5G47810	phosphofructokinase 2
	MgTOL.L0388	AT2G22900	Galactosyl transferase GMA12/MNN10 family protein	MgTOL.I1050	AT3G21330	basic helix-loop-helix (bHLH) DNA-binding superfamily protein	MgTOL.A0041	AT4G32290	Core-2/I-branching beta-1,6-N-acetylglucosaminyltransferase family protein			1	MgTOL.M1497	AT5G47670	nuclear factor Y, subunit B6
	MgTOL.I1050	AT3G21330	basic helix-loop-helix (bHLH) DNA-binding superfamily protein	MgTOL.L0388	AT2G22900	Galactosyl transferase GMA12/MNN10 family protein	MgTOL.A0041	AT4G32290	Core-2/I-branching beta-1,6-N-acetylglucosaminyltransferase family protein			1	MgTOL.M1418	AT1G05010	ethylene-forming enzyme
	MgTOL.M1714	0	0	MgTOL.L0378	AT1G23200	Plant invertase/pectin methylesterase inhibitor superfamily	MgTOL.M0467	AT3G09120	Protein of unknown function (DUF674)			1	MgTOL.M1396	AT1G62262	SLAC1 homologue 4
	MgTOL.L0378	AT1G23200	Plant invertase/pectin methylesterase inhibitor superfamily	MgTOL.M1714	0	0	MgTOL.M0467	AT3G09120	Protein of unknown function (DUF674)			1	MgTOL.M1135
												1	MgTOL.M1083
	Node A	A: TAIR homolog	A: TAIR description	Node B	B: TAIR homolog	B: TAIR description	Node C	C: TAIR homolog	C: TAIR description			1	MgTOL.M1081	AT4G18650	transcription factor-related
174	MgTOL.D0016	AT3G62170	VANGUARD 1 homolog 2	MgTOL.G0012	AT2G35740	nositol transporter 3	MgTOL.K0439	AT5G19600	sulfate transporter 3;5			1	MgTOL.M0929	AT1G30220	inositol transporter 2
	MgTOL.K0470	0	0	MgTOL.H1184	AT4G36070	calcium-dependent protein kinase 18	MgTOL.A0508	0	0			1	MgTOL.M0716
	MgTOL.H1772	0	0	MgTOL.N0286	AT5G46040	Major facilitator superfamily protein	MgTOL.A0816	AT4G11560	bromo-adjacent homology (BAH) domain-containing protein			1	MgTOL.M0705
	MgTOL.C0700	0	0	MgTOL.L0235	AT3G05270	Plant protein of unknown function (DUF869)	MgTOL.C0002	0	0			1	MgTOL.M0623
	MgTOL.F0292	AT4G25750	ABC-2 type transporter family protein	MgTOL.H1806	AT5G55460	Bifunctional inhibitor/lipid-transfer protein/seed storage 2S albumin superfamily protein	MgTOL.L0396	AT4G37750	Integrase-type DNA-binding superfamily protein			1	MgTOL.M0599
	MgTOL.I0231	AT1G74680	Exostosin family protein	MgTOL.L1477	AT2G37080	ROP interactive partner 3	MgTOL.C1284	AT4G09990	Protein of unknown function (DUF579)			1	MgTOL.M0489
	MgTOL.C0855	0	0	MgTOL.M0705	0	0	MgTOL.G0921	AT2G44010	(1 of 2) PTHR35485:SF1 - EXPRESSED PROTEIN			1	MgTOL.M0444
	MgTOL.D2161	0	0	MgTOL.I0646	0	0	MgTOL.D0718	0	0			1	MgTOL.M0286	AT2G42690	alpha/beta-Hydrolases superfamily protein
	MgTOL.N0706	0	0	MgTOL.B0530	0	0	MgTOL.M0489	0	0			1	MgTOL.M0133
	MgTOL.M0003	AT1G31160	HISTIDINE TRIAD NUCLEOTIDE-BINDING 2	MgTOL.F1030	0	0	MgTOL.E0162	AT1G60390	polygalacturonase 1			1	MgTOL.M0073
	MgTOL.E0175	AT1G10640	Pectin lyase-like superfamily protein	MgTOL.E1174	AT1G64340	0	MgTOL.F0632	0	0			1	MgTOL.M0032
	MgTOL.F1017	AT1G26797	Plant self-incompatibility protein S1 family	MgTOL.G0756	0	0	MgTOL.G1135	0	0			1	MgTOL.M0003	AT1G31160	HISTIDINE TRIAD NUCLEOTIDE-BINDING 2
	MgTOL.H2134	AT3G14440	nine-cis-epoxycarotenoid dioxygenase 3	MgTOL.M0133	0	0	MgTOL.F0581	0	0			1	MgTOL.L1823	AT3G54140	peptide transporter 1
	MgTOL.K1213	AT5G39430	Protein of unknown function (DUF1336)	MgTOL.H1060	AT1G11250	syntaxin of plants 125	MgTOL.F2004	AT2G39210	Major facilitator superfamily protein			1	MgTOL.L1654
	MgTOL.K0109	0	0	MgTOL.F2059	0	0	MgTOL.G0217	0	0			1	MgTOL.L1523	AT2G36890	Duplicated homeodomain-like superfamily protein
	MgTOL.M2049	0	0	MgTOL.J0104	AT2G38320	TRICHOME BIREFRINGENCE-LIKE 34	MgTOL.M2050	0	0			1	MgTOL.L1494	AT5G60490	FASCICLIN-like arabinogalactan-protein 12
												1	MgTOL.L1477	AT2G37080	ROP interactive partner 3
	Node A	A: TAIR homolog	A: TAIR description	Node B	B: TAIR homolog	B: TAIR description	Node C	C: TAIR homolog	C: TAIR description			1	MgTOL.L0819
238	MgTOL.D0041	0	0	MgTOL.J1610	AT3G03760	LOB domain-containing protein 20	MgTOL.A0296	AT5G11320	Flavin-binding monooxygenase family protein			1	MgTOL.L0620
	MgTOL.D0041	0	0	MgTOL.A0296	AT5G11320	Flavin-binding monooxygenase family protein	MgTOL.J1610	AT3G03760	LOB domain-containing protein 20			1	MgTOL.L0479	AT4G34440	Protein kinase superfamily protein
	MgTOL.J1610	AT3G03760	LOB domain-containing protein 20	MgTOL.A0296	AT5G11320	Flavin-binding monooxygenase family protein	MgTOL.D0041	0	0			1	MgTOL.L0396	AT4G37750	Integrase-type DNA-binding superfamily protein
	MgTOL.J1610	AT3G03760	LOB domain-containing protein 20	MgTOL.D0041	0	0	MgTOL.A0296	AT5G11320	Flavin-binding monooxygenase family protein			1	MgTOL.L0327	AT1G23130	Polyketide cyclase/dehydrase and lipid transport superfamily protein
	MgTOL.D0692	0	0	MgTOL.B0796	AT1G58070	0	MgTOL.N1412	0	0			1	MgTOL.K1377	AT3G27027	Protein of unknown function (DUF 3339)
	MgTOL.D0692	0	0	MgTOL.N1412	0	0	MgTOL.B0796	AT1G58070	0			1	MgTOL.K1319	AT5G14450	GDSL-like Lipase/Acylhydrolase superfamily protein
	MgTOL.N1412	0	0	MgTOL.B0796	AT1G58070	0	MgTOL.D0692	0	0			1	MgTOL.K1306	AT3G27660	oleosin 4
	MgTOL.N1412	0	0	MgTOL.D0692	0	0	MgTOL.B0796	AT1G58070	0			1	MgTOL.K1304	AT5G40390	Raffinose synthase family protein
	MgTOL.B0796	AT1G58070	0	MgTOL.D0692	0	0	MgTOL.N1412	0	0			1	MgTOL.K1213	AT5G39430	Protein of unknown function (DUF1336)
	MgTOL.B0796	AT1G58070	0	MgTOL.N1412	0	0	MgTOL.D0692	0	0			1	MgTOL.K1099	AT3G03270	Adenine nucleotide alpha hydrolases-like superfamily protein
	MgTOL.A0296	AT5G11320	Flavin-binding monooxygenase family protein	MgTOL.J1610	AT3G03760	LOB domain-containing protein 20	MgTOL.D0041	0	0			1	MgTOL.K0881
	MgTOL.A0296	AT5G11320	Flavin-binding monooxygenase family protein	MgTOL.D0041	0	0	MgTOL.J1610	AT3G03760	LOB domain-containing protein 20			1	MgTOL.K0774	AT5G65510	AINTEGUMENTA-like 7
												1	MgTOL.K0731	AT1G27950	glycosylphosphatidylinositol-anchored lipid protein transfer 1
												1	MgTOL.K0549
												1	MgTOL.K0535	AT5G19730	Pectin lyase-like superfamily protein
												1	MgTOL.K0439	AT5G19600	sulfate transporter 3;5
												1	MgTOL.K0109
												1	MgTOL.K0018
												1	MgTOL.J1903
												1	MgTOL.J1894	AT5G06760	Late Embryogenesis Abundant 4-5
												1	MgTOL.J1870	AT3G12160	RAB GTPase homolog A4D
												1	MgTOL.J1869	AT2G42280	basic helix-loop-helix (bHLH) DNA-binding superfamily protein
												1	MgTOL.J1766
												1	MgTOL.J1765
												1	MgTOL.J1634	AT5G17700	MATE efflux family protein
												1	MgTOL.J1554
												1	MgTOL.J1514	AT5G57660	CONSTANS-like 5
												1	MgTOL.J1503	AT5G57700	BNR/Asp-box repeat family protein
												1	MgTOL.J1413
												1	MgTOL.J1412
												1	MgTOL.J1409
												1	MgTOL.J1407
												1	MgTOL.J1354
												1	MgTOL.J1289
												1	MgTOL.J1163
												1	MgTOL.J1116	AT1G68040	S-adenosyl-L-methionine-dependent methyltransferases superfamily protein
												1	MgTOL.J1089	AT5G50200	nitrate transmembrane transporters
												1	MgTOL.J1059
												1	MgTOL.J0994
												1	MgTOL.J0977	AT3G09930	GDSL-like Lipase/Acylhydrolase superfamily protein
												1	MgTOL.J0906
												1	MgTOL.J0894	AT3G12470	Polynucleotidyl transferase, ribonuclease H-like superfamily protein
												1	MgTOL.J0672	AT3G52525	ovate family protein 6
												1	MgTOL.J0644	AT3G09870	SAUR-like auxin-responsive protein family
												1	MgTOL.J0476
												1	MgTOL.J0448
												1	MgTOL.J0316	AT5G02220
												1	MgTOL.J0308
												1	MgTOL.J0302	AT4G02410	Concanavalin A-like lectin protein kinase family protein
												1	MgTOL.J0205
												1	MgTOL.J0046
												1	MgTOL.I1215
												1	MgTOL.I1112	AT3G13898	(1 of 1) PTHR33109:SF14 - EPIDERMAL PATTERNING FACTOR-LIKE PROTEIN 3
												1	MgTOL.I1076
												1	MgTOL.I0926	AT1G12672	(1 of 3) PTHR36312:SF1 - PLANT THIONIN FAMILY PROTEIN-RELATED
												1	MgTOL.I0890
												1	MgTOL.I0888	AT1G52800	2-oxoglutarate (2OG) and Fe(II)-dependent oxygenase superfamily protein
												1	MgTOL.I0654
												1	MgTOL.I0646
												1	MgTOL.I0490	AT1G18100	PEBP (phosphatidylethanolamine-binding protein) family protein
												1	MgTOL.I0480	AT1G26798	Plant self-incompatibility protein S1 family
												1	MgTOL.I0457	AT1G73805	Calmodulin binding protein-like
												1	MgTOL.I0456
												1	MgTOL.I0416	AT5G63520	(1 of 1) PTHR14939:SF5 - F-BOX ONLY PROTEIN 22
												1	MgTOL.I0357	AT5G15530	biotin carboxyl carrier protein 2
												1	MgTOL.I0291
												1	MgTOL.I0231	AT1G74680	Exostosin family protein
												1	MgTOL.I0137
												1	MgTOL.I0107
												1	MgTOL.H2415	AT4G29035	Plant self-incompatibility protein S1 family
												1	MgTOL.H2347
												1	MgTOL.H2294
												1	MgTOL.H2290
												1	MgTOL.H2203	AT1G17100	SOUL heme-binding family protein
												1	MgTOL.H2141
												1	MgTOL.H2134	AT3G14440	nine-cis-epoxycarotenoid dioxygenase 3
												1	MgTOL.H1910	AT4G27290	S-locus lectin protein kinase family protein
												1	MgTOL.H1896
												1	MgTOL.H1887	AT5G54690	galacturonosyltransferase 12
												1	MgTOL.H1873	AT3G47380	Plant invertase/pectin methylesterase inhibitor superfamily protein
												1	MgTOL.H1701
												1	MgTOL.H1562
												1	MgTOL.H1470	AT4G28500	NAC domain containing protein 73
												1	MgTOL.H1453
												1	MgTOL.H1437
												1	MgTOL.H1367
												1	MgTOL.H1249
												1	MgTOL.H1184	AT4G36070	calcium-dependent protein kinase 18
												1	MgTOL.H1060	AT1G11250	syntaxin of plants 125
												1	MgTOL.H0986
												1	MgTOL.H0724
												1	MgTOL.H0713
												1	MgTOL.H0558	AT3G50830	cold-regulated 413-plasma membrane 2
												1	MgTOL.H0532
												1	MgTOL.H0406	AT5G67400	root hair specific 19
												1	MgTOL.H0108	AT5G40350	myb domain protein 24
												1	MgTOL.H0103
												1	MgTOL.H0085
												1	MgTOL.H0073
												1	MgTOL.H0047
												1	MgTOL.G1200	AT4G24974	Plant self-incompatibility protein S1 family
												1	MgTOL.G1135
												1	MgTOL.G0854
												1	MgTOL.G0788	AT2G31985	Protein of unknown function (DUF1264)
												1	MgTOL.G0787	AT3G12470	Polynucleotidyl transferase, ribonuclease H-like superfamily protein
												1	MgTOL.G0758
												1	MgTOL.G0756
												1	MgTOL.G0687
												1	MgTOL.G0679
												1	MgTOL.G0668
												1	MgTOL.G0648
												1	MgTOL.G0647	AT5G13930	Chalcone and stilbene synthase family protein
												1	MgTOL.G0645	AT5G13930	Chalcone and stilbene synthase family protein
												1	MgTOL.G0643	AT5G13930	Chalcone and stilbene synthase family protein
												1	MgTOL.G0635
												1	MgTOL.G0614
												1	MgTOL.G0533
												1	MgTOL.G0523
												1	MgTOL.G0496
												1	MgTOL.G0217
												1	MgTOL.G0210	AT1G48100	Pectin lyase-like superfamily protein
												1	MgTOL.G0180	AT5G18600	Thioredoxin superfamily protein
												1	MgTOL.G0090
												1	MgTOL.G0050	AT3G17060	Pectin lyase-like superfamily protein
												1	MgTOL.G0012	AT2G35740	nositol transporter 3
												1	MgTOL.G0011	AT1G48130	1-cysteine peroxiredoxin 1
												1	MgTOL.F2059
												1	MgTOL.F2033	AT4G29035	Plant self-incompatibility protein S1 family
												1	MgTOL.F2032
												1	MgTOL.F2005	AT3G54940	Papain family cysteine protease
												1	MgTOL.F2004	AT2G39210	Major facilitator superfamily protein
												1	MgTOL.F1994	AT1G04645	Plant self-incompatibility protein S1 family
												1	MgTOL.F1914	AT1G15015	F-box family protein
												1	MgTOL.F1893	AT1G55560	SKU5 similar 14
												1	MgTOL.F1609
												1	MgTOL.F1598	AT4G32100	Beta-1,3-N-Acetylglucosaminyltransferase family protein
												1	MgTOL.F1386	AT4G38840	SAUR-like auxin-responsive protein family
												1	MgTOL.F1173	AT3G48980	Arabidopsis thaliana protein of unknown function (DUF821)
												1	MgTOL.F1157	AT5G23950	Calcium-dependent lipid-binding (CaLB domain) family protein
												1	MgTOL.F1030
												1	MgTOL.F1014
												1	MgTOL.F1013	AT1G26797	Plant self-incompatibility protein S1 family
												1	MgTOL.F0935	AT3G54260	TRICHOME BIREFRINGENCE-LIKE 36
												1	MgTOL.F0890
												1	MgTOL.F0711
												1	MgTOL.F0709	AT2G44570	glycosyl hydrolase 9B12
												1	MgTOL.F0627
												1	MgTOL.F0581
												1	MgTOL.F0427
												1	MgTOL.F0422	AT5G62165	AGAMOUS-like 42
												1	MgTOL.F0291
												1	MgTOL.F0155
												1	MgTOL.E1512	AT1G62710	beta vacuolar processing enzyme
												1	MgTOL.E1341
												1	MgTOL.E1308	AT1G32560	Late embryogenesis abundant protein, group 1 protein
												1	MgTOL.E1254	AT4G31250	Leucine-rich repeat protein kinase family protein
												1	MgTOL.E0959	AT1G24735	S-adenosyl-L-methionine-dependent methyltransferases superfamily protein
												1	MgTOL.E0924
												1	MgTOL.E0919
												1	MgTOL.E0893
												1	MgTOL.E0753
												1	MgTOL.E0730	AT5G23270	sugar transporter 11
												1	MgTOL.E0641	AT5G08250	Cytochrome P450 superfamily protein
												1	MgTOL.E0345
												1	MgTOL.E0170	AT1G60470	galactinol synthase 4
												1	MgTOL.E0162	AT1G60390	polygalacturonase 1
												1	MgTOL.E0093
												1	MgTOL.E0015	ATMG00290	mitochondrial ribosomal protein S4
												1	MgTOL.E0006
												1	MgTOL.E0003	AT5G13170	senescence-associated gene 29
												1	MgTOL.D2192	AT5G22470	NAD+ ADP-ribosyltransferases;NAD+ ADP-ribosyltransferases
												1	MgTOL.D2161
												1	MgTOL.D2147
												1	MgTOL.D2041
												1	MgTOL.D1878
												1	MgTOL.D1746
												1	MgTOL.D1744
												1	MgTOL.D1584	AT4G19060	P-loop containing nucleoside triphosphate hydrolases superfamily protein
												1	MgTOL.D1555
												1	MgTOL.D1511
												1	MgTOL.D1471	AT1G74110	cytochrome P450, family 78, subfamily A, polypeptide 10
												1	MgTOL.D1398	AT3G18010	WUSCHEL related homeobox 1
												1	MgTOL.D1257
												1	MgTOL.D1249
												1	MgTOL.D1218
												1	MgTOL.D1189
												1	MgTOL.D1177
												1	MgTOL.D1163
												1	MgTOL.D1154
												1	MgTOL.D1073	AT1G52560	HSP20-like chaperones superfamily protein
												1	MgTOL.D1004	AT1G15210	pleiotropic drug resistance 7
												1	MgTOL.D0995	AT4G12690	Plant protein of unknown function (DUF868)
												1	MgTOL.D0747
												1	MgTOL.D0736	AT5G48480	Lactoylglutathione lyase / glyoxalase I family protein
												1	MgTOL.D0718
												1	MgTOL.D0643	AT1G18400	BR enhanced expression 1
												1	MgTOL.D0516	AT4G13235	embryo sac development arrest 21
												1	MgTOL.D0515
												1	MgTOL.D0355
												1	MgTOL.D0299
												1	MgTOL.D0166	AT3G62960	Thioredoxin superfamily protein
												1	MgTOL.D0134
												1	MgTOL.D0110	AT1G02700
												1	MgTOL.D0016	AT3G62170	VANGUARD 1 homolog 2
												1	MgTOL.C1284	AT4G09990	Protein of unknown function (DUF579)
												1	MgTOL.C1170
												1	MgTOL.C1139
												1	MgTOL.C1092
												1	MgTOL.C0983
												1	MgTOL.C0807	AT1G20160	Subtilisin-like serine endopeptidase family protein
												1	MgTOL.C0772
												1	MgTOL.C0713
												1	MgTOL.C0711	AT1G19790	SHI-related sequence 7
												1	MgTOL.C0460
												1	MgTOL.C0355
												1	MgTOL.C0002
												1	MgTOL.B1847
												1	MgTOL.B1836
												1	MgTOL.B1702
												1	MgTOL.B1673
												1	MgTOL.B1649	AT2G44890	cytochrome P450, family 704, subfamily A, polypeptide 1
												1	MgTOL.B1645	AT2G45480	growth-regulating factor 9
												1	MgTOL.B1630
												1	MgTOL.B1565
												1	MgTOL.B1553	AT2G44990	carotenoid cleavage dioxygenase 7
												1	MgTOL.B1363
												1	MgTOL.B1306
												1	MgTOL.B1238
												1	MgTOL.B1142	AT3G10720	Plant invertase/pectin methylesterase inhibitor superfamily
												1	MgTOL.B1120	AT4G14272	Defensin-like (DEFL) family protein
												1	MgTOL.B1077
												1	MgTOL.B0958
												1	MgTOL.B0873	AT5G26620
												1	MgTOL.B0824	AT4G33940	RING/U-box superfamily protein
												1	MgTOL.B0625
												1	MgTOL.B0336	AT3G19200	(1 of 4) PTHR31722:SF5 - EMB
												1	MgTOL.B0283
												1	MgTOL.B0199	AT2G16430	purple acid phosphatase 10
												1	MgTOL.B0191	AT4G39070	B-box zinc finger family protein
												1	MgTOL.B0161	AT4G34780	SAUR-like auxin-responsive protein family
												1	MgTOL.B0113
												1	MgTOL.A1101	AT1G01030	AP2/B3-like transcriptional factor family protein
												1	MgTOL.A1056
												1	MgTOL.A1032	AT4G27290	S-locus lectin protein kinase family protein
												1	MgTOL.A0878	AT1G12090	extensin-like protein
												1	MgTOL.A0840
												1	MgTOL.A0508
												1	MgTOL.A0344	AT4G33160	F-box family protein
												1	MgTOL.A0324	AT4G32460	Protein of unknown function, DUF642
												1	MgTOL.A0284
												1	MgTOL.A0227	AT2G25810	tonoplast intrinsic protein 4;1
												1	MgTOL.A0203	AT5G25840	Protein of unknown function (DUF1677)
												1	MgTOL.A0147
												1	MgTOL.A0062

## Sheet: GRN5 Motifs
Network Motif ID	Node A	A: TAIR homolog	A: TAIR description	Node B	B: TAIR homolog	B: TAIR description	Node C	C: TAIR homolog	C: TAIR description			MOST COMMON GENES:
ID: 166	MgTOL.N1764	AT5G61330	rRNA processing protein-related	MgTOL.B1557	AT2G45030	Translation elongation factor EFG/EF2 protein	MgTOL.A0244	AT5G11470	bromo-adjacent homology (BAH) domain-containing protein			N	TOL ID	Arabidopsis homolog	Description
	MgTOL.N1764	AT5G61330	rRNA processing protein-related	MgTOL.E0009	AT1G67310	Calmodulin-binding transcription activator protein with CG-1 and Ankyrin domains	MgTOL.A0244	AT5G11470	bromo-adjacent homology (BAH) domain-containing protein			399	MgTOL.C0700
	MgTOL.N1764	AT5G61330	rRNA processing protein-related	MgTOL.B0614	0	0	MgTOL.A0244	AT5G11470	bromo-adjacent homology (BAH) domain-containing protein			359	MgTOL.K0844	AT5G16600	myb domain protein 43
	MgTOL.K0200	0	0	MgTOL.B0614	0	0	MgTOL.A0244	AT5G11470	bromo-adjacent homology (BAH) domain-containing protein			336	MgTOL.G0598
	MgTOL.K0200	0	0	MgTOL.E0009	AT1G67310	Calmodulin-binding transcription activator protein with CG-1 and Ankyrin domains	MgTOL.A0244	AT5G11470	bromo-adjacent homology (BAH) domain-containing protein			311	MgTOL.D0469	AT5G44030	cellulose synthase A4
	MgTOL.B0614	0	0	MgTOL.B1557	AT2G45030	Translation elongation factor EFG/EF2 protein	MgTOL.A0244	AT5G11470	bromo-adjacent homology (BAH) domain-containing protein			291	MgTOL.H0567
	MgTOL.B0614	0	0	MgTOL.K0200	0	0	MgTOL.A0244	AT5G11470	bromo-adjacent homology (BAH) domain-containing protein			262	MgTOL.J1430	AT5G17420	Cellulose synthase family protein
	MgTOL.B0614	0	0	MgTOL.N1764	AT5G61330	rRNA processing protein-related	MgTOL.A0244	AT5G11470	bromo-adjacent homology (BAH) domain-containing protein			254	MgTOL.M1070	AT4G18780	cellulose synthase family protein
	MgTOL.E0009	AT1G67310	Calmodulin-binding transcription activator protein with CG-1 and Ankyrin domains	MgTOL.N1764	AT5G61330	rRNA processing protein-related	MgTOL.A0244	AT5G11470	bromo-adjacent homology (BAH) domain-containing protein			251	MgTOL.N2334	AT5G12870	myb domain protein 46
	MgTOL.E0009	AT1G67310	Calmodulin-binding transcription activator protein with CG-1 and Ankyrin domains	MgTOL.B1557	AT2G45030	Translation elongation factor EFG/EF2 protein	MgTOL.A0244	AT5G11470	bromo-adjacent homology (BAH) domain-containing protein			225	MgTOL.I0674
	MgTOL.E0009	AT1G67310	Calmodulin-binding transcription activator protein with CG-1 and Ankyrin domains	MgTOL.K0200	0	0	MgTOL.A0244	AT5G11470	bromo-adjacent homology (BAH) domain-containing protein			223	MgTOL.I0456
	MgTOL.B1557	AT2G45030	Translation elongation factor EFG/EF2 protein	MgTOL.B0614	0	0	MgTOL.A0244	AT5G11470	bromo-adjacent homology (BAH) domain-containing protein			210	MgTOL.C1256
	MgTOL.B1557	AT2G45030	Translation elongation factor EFG/EF2 protein	MgTOL.N1764	AT5G61330	rRNA processing protein-related	MgTOL.A0244	AT5G11470	bromo-adjacent homology (BAH) domain-containing protein			209	MgTOL.K0797	AT4G37180	Homeodomain-like superfamily protein
	MgTOL.B1557	AT2G45030	Translation elongation factor EFG/EF2 protein	MgTOL.E0009	AT1G67310	Calmodulin-binding transcription activator protein with CG-1 and Ankyrin domains	MgTOL.A0244	AT5G11470	bromo-adjacent homology (BAH) domain-containing protein			203	MgTOL.I0252
	MgTOL.L1412	AT5G20850	RAS associated with diabetes protein 51	MgTOL.A0242	AT5G11510	myb domain protein 3r-4	MgTOL.A0340	AT2G45700	sterile alpha motif (SAM) domain-containing protein			199	MgTOL.E0954	AT1G62990	KNOTTED-like homeobox of Arabidopsis thaliana 7
	MgTOL.A0242	AT5G11510	myb domain protein 3r-4	MgTOL.L1412	AT5G20850	RAS associated with diabetes protein 51	MgTOL.A0340	AT2G45700	sterile alpha motif (SAM) domain-containing protein			184	MgTOL.B1080	AT1G65330	MADS-box transcription factor family protein
	MgTOL.B1557	AT2G45030	Translation elongation factor EFG/EF2 protein	MgTOL.B0614	0	0	MgTOL.O1207	0	0			165	MgTOL.B1557	AT2G45030	Translation elongation factor EFG/EF2 protein
	MgTOL.B0614	0	0	MgTOL.B1557	AT2G45030	Translation elongation factor EFG/EF2 protein	MgTOL.O1207	0	0			162	MgTOL.F1856
	MgTOL.B1697	AT3G61150	homeodomain GLABROUS 1	MgTOL.I0763	AT1G80840	WRKY DNA-binding protein 40	MgTOL.A0438	AT4G31550	WRKY DNA-binding protein 11			155	MgTOL.J1249
	MgTOL.I0763	AT1G80840	WRKY DNA-binding protein 40	MgTOL.B1697	AT3G61150	homeodomain GLABROUS 1	MgTOL.A0438	AT4G31550	WRKY DNA-binding protein 11			154	MgTOL.I1194	AT1G72440	CCAAT-binding factor
	MgTOL.B0614	0	0	MgTOL.B1557	AT2G45030	Translation elongation factor EFG/EF2 protein	MgTOL.A0523	AT1G31360	RECQ helicase L2			147	MgTOL.N1764	AT5G61330	rRNA processing protein-related
	MgTOL.B0614	0	0	MgTOL.N1764	AT5G61330	rRNA processing protein-related	MgTOL.A0523	AT1G31360	RECQ helicase L2			138	MgTOL.H1094
	MgTOL.B0614	0	0	MgTOL.K0200	0	0	MgTOL.A0523	AT1G31360	RECQ helicase L2			137	MgTOL.M1497	AT5G47670	nuclear factor Y
	MgTOL.N1764	AT5G61330	rRNA processing protein-related	MgTOL.B0614	0	0	MgTOL.A0523	AT1G31360	RECQ helicase L2			137	MgTOL.C0783	AT4G24200	Transcription elongation factor (TFIIS) family protein
	MgTOL.N1764	AT5G61330	rRNA processing protein-related	MgTOL.B1557	AT2G45030	Translation elongation factor EFG/EF2 protein	MgTOL.A0523	AT1G31360	RECQ helicase L2			134	MgTOL.B1140
	MgTOL.B1557	AT2G45030	Translation elongation factor EFG/EF2 protein	MgTOL.H0814	AT2G31060	elongation factor family protein	MgTOL.A0523	AT1G31360	RECQ helicase L2			132	MgTOL.E0009	AT1G67310	Calmodulin-binding transcription activator protein with CG-1 and Ankyrin domains
	MgTOL.B1557	AT2G45030	Translation elongation factor EFG/EF2 protein	MgTOL.K0437	AT3G24490	Alcohol dehydrogenase transcription factor Myb/SANT-like family protein	MgTOL.A0523	AT1G31360	RECQ helicase L2			123	MgTOL.B0946	AT4G35540	zinc ion binding;transcription regulators
	MgTOL.B1557	AT2G45030	Translation elongation factor EFG/EF2 protein	MgTOL.N1764	AT5G61330	rRNA processing protein-related	MgTOL.A0523	AT1G31360	RECQ helicase L2			122	MgTOL.D1398	AT3G18010	WUSCHEL related homeobox 1
	MgTOL.B1557	AT2G45030	Translation elongation factor EFG/EF2 protein	MgTOL.B0614	0	0	MgTOL.A0523	AT1G31360	RECQ helicase L2			122	MgTOL.A0729	AT4G23800	HMG (high mobility group) box protein
	MgTOL.K0437	AT3G24490	Alcohol dehydrogenase transcription factor Myb/SANT-like family protein	MgTOL.B1557	AT2G45030	Translation elongation factor EFG/EF2 protein	MgTOL.A0523	AT1G31360	RECQ helicase L2			121	MgTOL.H0259
	MgTOL.N3168	AT3G54340	K-box region and MADS-box transcription factor family protein	MgTOL.H0637	AT3G02310	K-box region and MADS-box transcription factor family protein	MgTOL.A0523	AT1G31360	RECQ helicase L2			119	MgTOL.A0663	AT4G23990	cellulose synthase like G3 subunit C4
	MgTOL.N3168	AT3G54340	K-box region and MADS-box transcription factor family protein	MgTOL.C1015	AT5G23260	K-box region and MADS-box transcription factor family protein	MgTOL.A0523	AT1G31360	RECQ helicase L2			117	MgTOL.E1123	AT5G41370	homolog of xeroderma pigmentosum complementation group B 1
	MgTOL.H0814	AT2G31060	elongation factor family protein	MgTOL.B1557	AT2G45030	Translation elongation factor EFG/EF2 protein	MgTOL.A0523	AT1G31360	RECQ helicase L2			115	MgTOL.J0926
	MgTOL.H0814	AT2G31060	elongation factor family protein	MgTOL.B0810	AT4G06634	zinc finger (C2H2 type) family protein	MgTOL.A0523	AT1G31360	RECQ helicase L2			114	MgTOL.L0262	AT2G18550	homeobox protein 21
	MgTOL.H0637	AT3G02310	K-box region and MADS-box transcription factor family protein	MgTOL.N3168	AT3G54340	K-box region and MADS-box transcription factor family protein	MgTOL.A0523	AT1G31360	RECQ helicase L2			114	MgTOL.I0528	AT5G63320	nuclear protein X1
	MgTOL.K0200	0	0	MgTOL.B0614	0	0	MgTOL.A0523	AT1G31360	RECQ helicase L2			113	MgTOL.F1836	AT2G34900	Transcription factor GTE6
	MgTOL.C1015	AT5G23260	K-box region and MADS-box transcription factor family protein	MgTOL.N3168	AT3G54340	K-box region and MADS-box transcription factor family protein	MgTOL.A0523	AT1G31360	RECQ helicase L2			111	MgTOL.L0404
	MgTOL.B0810	AT4G06634	zinc finger (C2H2 type) family protein	MgTOL.H0814	AT2G31060	elongation factor family protein	MgTOL.A0523	AT1G31360	RECQ helicase L2			109	MgTOL.H0907	AT4G35540	zinc ion binding;transcription regulators
	MgTOL.G0662	AT2G33100	cellulose synthase-like D1 subfamily IIIB acid phosphatase	MgTOL.F2194	AT4G38190	cellulose synthase like D4	MgTOL.A0613	AT5G45580	Homeodomain-like superfamily protein			109	MgTOL.F0308	AT5G52640	heat shock protein 90.1
	MgTOL.F2194	AT4G38190	cellulose synthase like D4	MgTOL.G0662	AT2G33100	cellulose synthase-like D1 subfamily IIIB acid phosphatase	MgTOL.A0613	AT5G45580	Homeodomain-like superfamily protein			108	MgTOL.L0125	AT5G64220	Calmodulin-binding transcription activator protein with CG-1 and Ankyrin domains
	MgTOL.J1140	0	0	MgTOL.D1665	AT3G47600	myb domain protein 94	MgTOL.A0663	AT4G23990	cellulose synthase like G3 subunit C4			102	MgTOL.K0212
	MgTOL.D1665	AT3G47600	myb domain protein 94	MgTOL.J1140	0	0	MgTOL.A0663	AT4G23990	cellulose synthase like G3 subunit C4			98	MgTOL.D1665	AT3G47600	myb domain protein 94
	MgTOL.B1080	AT1G65330	MADS-box transcription factor family protein	MgTOL.G0598	0	0	MgTOL.A0729	AT4G23800	HMG (high mobility group) box protein			89	MgTOL.B0614
	MgTOL.B1080	AT1G65330	MADS-box transcription factor family protein	MgTOL.N2334	AT5G12870	myb domain protein 46	MgTOL.A0729	AT4G23800	HMG (high mobility group) box protein			87	MgTOL.O0478
	MgTOL.J1430	AT5G17420	Cellulose synthase family protein	MgTOL.G0598	0	0	MgTOL.A0729	AT4G23800	HMG (high mobility group) box protein			85	MgTOL.D1091
	MgTOL.J1430	AT5G17420	Cellulose synthase family protein	MgTOL.I0674	0	0	MgTOL.A0729	AT4G23800	HMG (high mobility group) box protein			84	MgTOL.N2295
	MgTOL.J1430	AT5G17420	Cellulose synthase family protein	MgTOL.D0469	AT5G44030	cellulose synthase A4	MgTOL.A0729	AT4G23800	HMG (high mobility group) box protein			82	MgTOL.J1701	AT5G05140	Transcription elongation factor (TFIIS) family protein
	MgTOL.I0674	0	0	MgTOL.G0598	0	0	MgTOL.A0729	AT4G23800	HMG (high mobility group) box protein			81	MgTOL.K0941	AT1G24260	K-box region and MADS-box transcription factor family protein
	MgTOL.I0674	0	0	MgTOL.J1430	AT5G17420	Cellulose synthase family protein	MgTOL.A0729	AT4G23800	HMG (high mobility group) box protein			80	MgTOL.J1140
	MgTOL.I0674	0	0	MgTOL.D0469	AT5G44030	cellulose synthase A4	MgTOL.A0729	AT4G23800	HMG (high mobility group) box protein			78	MgTOL.O1110	AT1G17950	myb domain protein 52
	MgTOL.N2334	AT5G12870	myb domain protein 46	MgTOL.B1080	AT1G65330	MADS-box transcription factor family protein	MgTOL.A0729	AT4G23800	HMG (high mobility group) box protein			78	MgTOL.C0725	AT4G16310	LSD1-like 3
	MgTOL.N2334	AT5G12870	myb domain protein 46	MgTOL.G0598	0	0	MgTOL.A0729	AT4G23800	HMG (high mobility group) box protein			77	MgTOL.H0521
	MgTOL.N2334	AT5G12870	myb domain protein 46	MgTOL.D0469	AT5G44030	cellulose synthase A4	MgTOL.A0729	AT4G23800	HMG (high mobility group) box protein			74	MgTOL.D0507	AT3G24650	AP2/B3-like transcriptional factor family protein
	MgTOL.G0598	0	0	MgTOL.D0469	AT5G44030	cellulose synthase A4	MgTOL.A0729	AT4G23800	HMG (high mobility group) box protein			72	MgTOL.D0692
	MgTOL.G0598	0	0	MgTOL.N2334	AT5G12870	myb domain protein 46	MgTOL.A0729	AT4G23800	HMG (high mobility group) box protein			71	MgTOL.H0520
	MgTOL.G0598	0	0	MgTOL.J1430	AT5G17420	Cellulose synthase family protein	MgTOL.A0729	AT4G23800	HMG (high mobility group) box protein			69	MgTOL.K0200
	MgTOL.G0598	0	0	MgTOL.I0674	0	0	MgTOL.A0729	AT4G23800	HMG (high mobility group) box protein			64	MgTOL.C0630	AT1G19350	Brassinosteroid signalling positive regulator (BZR1) family protein
	MgTOL.G0598	0	0	MgTOL.B1080	AT1G65330	MADS-box transcription factor family protein	MgTOL.A0729	AT4G23800	HMG (high mobility group) box protein			62	MgTOL.D0739	AT2G43060	ILI1 binding bHLH 1
	MgTOL.D0469	AT5G44030	cellulose synthase A4	MgTOL.G0598	0	0	MgTOL.A0729	AT4G23800	HMG (high mobility group) box protein			62	MgTOL.B0710
	MgTOL.D0469	AT5G44030	cellulose synthase A4	MgTOL.N2334	AT5G12870	myb domain protein 46	MgTOL.A0729	AT4G23800	HMG (high mobility group) box protein			60	MgTOL.M0671
	MgTOL.D0469	AT5G44030	cellulose synthase A4	MgTOL.J1430	AT5G17420	Cellulose synthase family protein	MgTOL.A0729	AT4G23800	HMG (high mobility group) box protein			59	MgTOL.G0006
	MgTOL.D0469	AT5G44030	cellulose synthase A4	MgTOL.I0674	0	0	MgTOL.A0729	AT4G23800	HMG (high mobility group) box protein			57	MgTOL.A0523	AT1G31360	RECQ helicase L2
	MgTOL.B1140	0	0	MgTOL.M1497	AT5G47670	nuclear factor Y	MgTOL.B0202	AT2G16400	BEL1-like homeodomain 7			56	MgTOL.N3168	AT3G54340	K-box region and MADS-box transcription factor family protein
	MgTOL.M1497	AT5G47670	nuclear factor Y	MgTOL.B1140	0	0	MgTOL.B0202	AT2G16400	BEL1-like homeodomain 7			56	MgTOL.H0619	AT3G30530	basic leucine-zipper 42
	MgTOL.M1497	AT5G47670	nuclear factor Y	MgTOL.B1140	0	0	MgTOL.B0291	AT4G31680	Transcriptional factor B3 family protein			55	MgTOL.I1050	AT3G21330	basic helix-loop-helix (bHLH) DNA-binding superfamily protein
	MgTOL.B1140	0	0	MgTOL.M1497	AT5G47670	nuclear factor Y	MgTOL.B0291	AT4G31680	Transcriptional factor B3 family protein			53	MgTOL.J1303
	MgTOL.C1266	AT4G09960	K-box region and MADS-box transcription factor family protein	MgTOL.D1491	0	0	MgTOL.B0351	AT1G49720	abscisic acid responsive element-binding factor 1			52	MgTOL.N2174	AT4G02880	unknown protein; BEST Arabidopsis thaliana protein match is
	MgTOL.C1266	AT4G09960	K-box region and MADS-box transcription factor family protein	MgTOL.E1581	AT2G26150	heat shock transcription factor A2	MgTOL.B0351	AT1G49720	abscisic acid responsive element-binding factor 1			51	MgTOL.J0592	AT5G56840	myb-like transcription factor family protein
	MgTOL.C1266	AT4G09960	K-box region and MADS-box transcription factor family protein	MgTOL.E0255	0	0	MgTOL.B0351	AT1G49720	abscisic acid responsive element-binding factor 1			51	MgTOL.D1189
	MgTOL.E1581	AT2G26150	heat shock transcription factor A2	MgTOL.C1266	AT4G09960	K-box region and MADS-box transcription factor family protein	MgTOL.B0351	AT1G49720	abscisic acid responsive element-binding factor 1			51	MgTOL.D1123	AT1G80840	WRKY DNA-binding protein 40
	MgTOL.E0255	0	0	MgTOL.C1266	AT4G09960	K-box region and MADS-box transcription factor family protein	MgTOL.B0351	AT1G49720	abscisic acid responsive element-binding factor 1			50	MgTOL.I0150
	MgTOL.D1491	0	0	MgTOL.C1266	AT4G09960	K-box region and MADS-box transcription factor family protein	MgTOL.B0351	AT1G49720	abscisic acid responsive element-binding factor 1			49	MgTOL.B0552
	MgTOL.L0262	AT2G18550	homeobox protein 21	MgTOL.O0478	0	0	MgTOL.B0468	0	0			48	MgTOL.H0982
	MgTOL.L0262	AT2G18550	homeobox protein 21	MgTOL.D1091	0	0	MgTOL.B0468	0	0			47	MgTOL.H0204	AT4G36740	homeobox protein 40
	MgTOL.L0262	AT2G18550	homeobox protein 21	MgTOL.B0710	0	0	MgTOL.B0468	0	0			47	MgTOL.B1039
	MgTOL.L0262	AT2G18550	homeobox protein 21	MgTOL.L0404	0	0	MgTOL.B0468	0	0			46	MgTOL.L1768	AT2G37630	myb-like HTH transcriptional regulator family protein
	MgTOL.N2295	0	0	MgTOL.L0404	0	0	MgTOL.B0468	0	0			44	MgTOL.M0765
	MgTOL.N2295	0	0	MgTOL.O0478	0	0	MgTOL.B0468	0	0			42	MgTOL.O1105	AT1G73360	homeodomain GLABROUS 11
	MgTOL.N2295	0	0	MgTOL.D1091	0	0	MgTOL.B0468	0	0			41	MgTOL.C1015	AT5G23260	K-box region and MADS-box transcription factor family protein
	MgTOL.L0404	0	0	MgTOL.D1091	0	0	MgTOL.B0468	0	0			40	MgTOL.N0765
	MgTOL.L0404	0	0	MgTOL.N2295	0	0	MgTOL.B0468	0	0			40	MgTOL.H2548	AT5G09870	cellulose synthase 5 subunit B6
	MgTOL.L0404	0	0	MgTOL.O0478	0	0	MgTOL.B0468	0	0			39	MgTOL.M1344
	MgTOL.L0404	0	0	MgTOL.L0262	AT2G18550	homeobox protein 21	MgTOL.B0468	0	0			39	MgTOL.G1125	AT3G07340	basic helix-loop-helix (bHLH) DNA-binding superfamily protein
	MgTOL.L0404	0	0	MgTOL.B0710	0	0	MgTOL.B0468	0	0			39	MgTOL.E0016	AT5G43270	squamosa promoter binding protein-like 2
	MgTOL.I0844	AT1G15360	Integrase-type DNA-binding superfamily protein	MgTOL.B0470	#N/A	#N/A	MgTOL.B0468	0	0			38	MgTOL.N2793	AT5G43130	TBP-associated factor 4
	MgTOL.O0478	0	0	MgTOL.D1091	0	0	MgTOL.B0468	0	0			38	MgTOL.K0206
	MgTOL.O0478	0	0	MgTOL.L0262	AT2G18550	homeobox protein 21	MgTOL.B0468	0	0			38	MgTOL.B1563	AT1G02065	squamosa promoter binding protein-like 8
	MgTOL.O0478	0	0	MgTOL.N2295	0	0	MgTOL.B0468	0	0			36	MgTOL.M1221
	MgTOL.O0478	0	0	MgTOL.L0404	0	0	MgTOL.B0468	0	0			36	MgTOL.H2371	AT5G65510	AINTEGUMENTA-like 7
	MgTOL.B0710	0	0	MgTOL.L0404	0	0	MgTOL.B0468	0	0			36	MgTOL.F0723	AT5G05660	sequence-specific DNA binding transcription factors;zinc ion binding;sequence-specific DNA binding transcription factors
	MgTOL.B0710	0	0	MgTOL.D1091	0	0	MgTOL.B0468	0	0			35	MgTOL.H2551	AT5G09850	Transcription elongation factor (TFIIS) family protein
	MgTOL.B0710	0	0	MgTOL.L0262	AT2G18550	homeobox protein 21	MgTOL.B0468	0	0			35	MgTOL.H0814	AT2G31060	elongation factor family protein
	MgTOL.D1091	0	0	MgTOL.L0262	AT2G18550	homeobox protein 21	MgTOL.B0468	0	0			34	MgTOL.K0437	AT3G24490	Alcohol dehydrogenase transcription factor Myb/SANT-like family protein
	MgTOL.D1091	0	0	MgTOL.L0404	0	0	MgTOL.B0468	0	0			33	MgTOL.N2837	AT4G08150	KNOTTED-like from Arabidopsis thaliana
	MgTOL.D1091	0	0	MgTOL.B0710	0	0	MgTOL.B0468	0	0			33	MgTOL.N2347
	MgTOL.D1091	0	0	MgTOL.O0478	0	0	MgTOL.B0468	0	0			33	MgTOL.J0153	AT2G38250	Homeodomain-like superfamily protein
	MgTOL.D1091	0	0	MgTOL.N2295	0	0	MgTOL.B0468	0	0			33	MgTOL.B0468
	MgTOL.B0470	#N/A	#N/A	MgTOL.I0844	AT1G15360	Integrase-type DNA-binding superfamily protein	MgTOL.B0468	0	0			32	MgTOL.L0147	AT4G40060	homeobox protein 16
	MgTOL.L0969	AT1G69010	BES1-interacting Myc-like protein 2	MgTOL.H2184	AT2G42780	FUNCTIONS IN	MgTOL.B0552	0	0			32	MgTOL.J0296
	MgTOL.H2184	AT2G42780	FUNCTIONS IN	MgTOL.L0969	AT1G69010	BES1-interacting Myc-like protein 2	MgTOL.B0552	0	0			32	MgTOL.H0983
	MgTOL.C0240	AT1G20980	squamosa promoter binding protein-like 14	MgTOL.J0972	AT1G19485	Transducin/WD40 repeat-like superfamily protein	MgTOL.B0604	0	0			32	MgTOL.E0890	AT1G72210	basic helix-loop-helix (bHLH) DNA-binding superfamily protein
	MgTOL.J0972	AT1G19485	Transducin/WD40 repeat-like superfamily protein	MgTOL.C0240	AT1G20980	squamosa promoter binding protein-like 14	MgTOL.B0604	0	0			31	MgTOL.M1444	AT4G12610	transcription activators;DNA binding;RNA polymerase II transcription factors;catalytics;transcription initiation factors
	MgTOL.M0765	0	0	MgTOL.O0478	0	0	MgTOL.B0710	0	0			31	MgTOL.H2377	AT2G22540	K-box region and MADS-box transcription factor family protein
	MgTOL.O0478	0	0	MgTOL.M0765	0	0	MgTOL.B0710	0	0			31	MgTOL.F1831
	MgTOL.O0478	0	0	MgTOL.N2295	0	0	MgTOL.B0710	0	0			31	MgTOL.E1401	AT5G11510	myb domain protein 3r-4
	MgTOL.N2295	0	0	MgTOL.O0478	0	0	MgTOL.B0710	0	0			30	MgTOL.K0360	AT5G25220	KNOTTED1-like homeobox gene 3
	MgTOL.B1563	AT1G02065	squamosa promoter binding protein-like 8	MgTOL.I0252	0	0	MgTOL.O1110	AT1G17950	myb domain protein 52			30	MgTOL.I0327
	MgTOL.I0456	0	0	MgTOL.I0252	0	0	MgTOL.O1110	AT1G17950	myb domain protein 52			30	MgTOL.H1440	AT4G18650	transcription factor-related
	MgTOL.I0456	0	0	MgTOL.C1256	0	0	MgTOL.O1110	AT1G17950	myb domain protein 52			29	MgTOL.B1660	AT2G45650	AGAMOUS-like 6
	MgTOL.I0456	0	0	MgTOL.F1856	0	0	MgTOL.O1110	AT1G17950	myb domain protein 52			29	MgTOL.A0244	AT5G11470	bromo-adjacent homology (BAH) domain-containing protein
	MgTOL.I0252	0	0	MgTOL.F1856	0	0	MgTOL.O1110	AT1G17950	myb domain protein 52			28	MgTOL.D1357
	MgTOL.I0252	0	0	MgTOL.I0456	0	0	MgTOL.O1110	AT1G17950	myb domain protein 52			27	MgTOL.N2812	AT1G10200	GATA type zinc finger transcription factor family protein subunit 5
	MgTOL.I0252	0	0	MgTOL.C1256	0	0	MgTOL.O1110	AT1G17950	myb domain protein 52			27	MgTOL.K0279	AT5G24450	Transcription factor IIIC
	MgTOL.I0252	0	0	MgTOL.B1563	AT1G02065	squamosa promoter binding protein-like 8	MgTOL.O1110	AT1G17950	myb domain protein 52			27	MgTOL.E1581	AT2G26150	heat shock transcription factor A2
	MgTOL.F1856	0	0	MgTOL.I0252	0	0	MgTOL.O1110	AT1G17950	myb domain protein 52			27	MgTOL.C1266	AT4G09960	K-box region and MADS-box transcription factor family protein
	MgTOL.F1856	0	0	MgTOL.C1256	0	0	MgTOL.O1110	AT1G17950	myb domain protein 52			27	MgTOL.B1665
	MgTOL.F1856	0	0	MgTOL.I0456	0	0	MgTOL.O1110	AT1G17950	myb domain protein 52			27	MgTOL.A1095	AT1G76880	Duplicated homeodomain-like superfamily protein
	MgTOL.C1256	0	0	MgTOL.I0456	0	0	MgTOL.O1110	AT1G17950	myb domain protein 52			26	MgTOL.N2643	AT5G60250	zinc finger (C3HC4-type RING finger) family protein
	MgTOL.C1256	0	0	MgTOL.F1856	0	0	MgTOL.O1110	AT1G17950	myb domain protein 52			26	MgTOL.K0097
	MgTOL.C1256	0	0	MgTOL.I0252	0	0	MgTOL.O1110	AT1G17950	myb domain protein 52			26	MgTOL.D1234	AT5G63320	nuclear protein X1
	MgTOL.N1764	AT5G61330	rRNA processing protein-related	MgTOL.B1557	AT2G45030	Translation elongation factor EFG/EF2 protein	MgTOL.B0946	AT4G35540	zinc ion binding;transcription regulators			25	MgTOL.H2595
	MgTOL.B1557	AT2G45030	Translation elongation factor EFG/EF2 protein	MgTOL.N1764	AT5G61330	rRNA processing protein-related	MgTOL.B0946	AT4G35540	zinc ion binding;transcription regulators			25	MgTOL.H0637	AT3G02310	K-box region and MADS-box transcription factor family protein
	MgTOL.B1557	AT2G45030	Translation elongation factor EFG/EF2 protein	MgTOL.H0814	AT2G31060	elongation factor family protein	MgTOL.B0946	AT4G35540	zinc ion binding;transcription regulators			25	MgTOL.F0108	AT5G16820	heat shock factor 3
	MgTOL.B1557	AT2G45030	Translation elongation factor EFG/EF2 protein	MgTOL.L0125	AT5G64220	Calmodulin-binding transcription activator protein with CG-1 and Ankyrin domains	MgTOL.B0946	AT4G35540	zinc ion binding;transcription regulators			25	MgTOL.C0577
	MgTOL.L0125	AT5G64220	Calmodulin-binding transcription activator protein with CG-1 and Ankyrin domains	MgTOL.B1557	AT2G45030	Translation elongation factor EFG/EF2 protein	MgTOL.B0946	AT4G35540	zinc ion binding;transcription regulators			24	MgTOL.F0989
	MgTOL.L0125	AT5G64220	Calmodulin-binding transcription activator protein with CG-1 and Ankyrin domains	MgTOL.F0723	AT5G05660	sequence-specific DNA binding transcription factors;zinc ion binding;sequence-specific DNA binding transcription factors	MgTOL.B0946	AT4G35540	zinc ion binding;transcription regulators			24	MgTOL.C0396
	MgTOL.H0814	AT2G31060	elongation factor family protein	MgTOL.B1557	AT2G45030	Translation elongation factor EFG/EF2 protein	MgTOL.B0946	AT4G35540	zinc ion binding;transcription regulators			24	MgTOL.B0809	AT1G58100	TCP family transcription factor
	MgTOL.H0637	AT3G02310	K-box region and MADS-box transcription factor family protein	MgTOL.N3168	AT3G54340	K-box region and MADS-box transcription factor family protein	MgTOL.B0946	AT4G35540	zinc ion binding;transcription regulators			23	MgTOL.N2378	AT1G50420	scarecrow-like 3
	MgTOL.N3168	AT3G54340	K-box region and MADS-box transcription factor family protein	MgTOL.H0637	AT3G02310	K-box region and MADS-box transcription factor family protein	MgTOL.B0946	AT4G35540	zinc ion binding;transcription regulators			23	MgTOL.N1440	AT2G45650	AGAMOUS-like 6
	MgTOL.N3168	AT3G54340	K-box region and MADS-box transcription factor family protein	MgTOL.A1095	AT1G76880	Duplicated homeodomain-like superfamily protein	MgTOL.B0946	AT4G35540	zinc ion binding;transcription regulators			23	MgTOL.G0482	AT2G34900	Transcription factor GTE6
	MgTOL.N3168	AT3G54340	K-box region and MADS-box transcription factor family protein	MgTOL.C1015	AT5G23260	K-box region and MADS-box transcription factor family protein	MgTOL.B0946	AT4G35540	zinc ion binding;transcription regulators			23	MgTOL.D0646	AT1G50420	scarecrow-like 3
	MgTOL.A1095	AT1G76880	Duplicated homeodomain-like superfamily protein	MgTOL.N3168	AT3G54340	K-box region and MADS-box transcription factor family protein	MgTOL.B0946	AT4G35540	zinc ion binding;transcription regulators			22	MgTOL.O1108	AT1G48420	D-cysteine desulfhydrase
	MgTOL.F0723	AT5G05660	sequence-specific DNA binding transcription factors;zinc ion binding;sequence-specific DNA binding transcription factors	MgTOL.L0125	AT5G64220	Calmodulin-binding transcription activator protein with CG-1 and Ankyrin domains	MgTOL.B0946	AT4G35540	zinc ion binding;transcription regulators			22	MgTOL.O0486	AT4G26150	cytokinin-responsive gata factor 1
	MgTOL.C1015	AT5G23260	K-box region and MADS-box transcription factor family protein	MgTOL.N3168	AT3G54340	K-box region and MADS-box transcription factor family protein	MgTOL.B0946	AT4G35540	zinc ion binding;transcription regulators			22	MgTOL.N3262	AT1G43700	VIRE2-interacting protein 1
	MgTOL.H1200	AT1G03280	Transcription factor TFIIE	MgTOL.M1444	AT4G12610	transcription activators;DNA binding;RNA polymerase II transcription factors;catalytics;transcription initiation factors	MgTOL.B0947	AT1G56460	HIT zinc finger ;PAPA-1-like conserved region			22	MgTOL.J1417
	MgTOL.H1200	AT1G03280	Transcription factor TFIIE	MgTOL.N1294	AT4G38900	Basic-leucine zipper (bZIP) transcription factor family protein	MgTOL.B0947	AT1G56460	HIT zinc finger ;PAPA-1-like conserved region			22	MgTOL.E0861
	MgTOL.N1294	AT4G38900	Basic-leucine zipper (bZIP) transcription factor family protein	MgTOL.H1200	AT1G03280	Transcription factor TFIIE	MgTOL.B0947	AT1G56460	HIT zinc finger ;PAPA-1-like conserved region			20	MgTOL.O0714
	MgTOL.M1444	AT4G12610	transcription activators;DNA binding;RNA polymerase II transcription factors;catalytics;transcription initiation factors	MgTOL.H1200	AT1G03280	Transcription factor TFIIE	MgTOL.B0947	AT1G56460	HIT zinc finger ;PAPA-1-like conserved region			20	MgTOL.M1038	AT4G18960	K-box region and MADS-box transcription factor family protein
	MgTOL.I0456	0	0	MgTOL.I0252	0	0	MgTOL.B1039	0	0			20	MgTOL.G0686	AT4G17020	transcription factor-related
	MgTOL.I0456	0	0	MgTOL.C1256	0	0	MgTOL.B1039	0	0			20	MgTOL.C0928	AT5G44080	Basic-leucine zipper (bZIP) transcription factor family protein
	MgTOL.I0252	0	0	MgTOL.C1256	0	0	MgTOL.B1039	0	0			19	MgTOL.M0034	AT3G07760	Sterile alpha motif (SAM) domain-containing protein
	MgTOL.I0252	0	0	MgTOL.I0456	0	0	MgTOL.B1039	0	0			19	MgTOL.E1596	AT4G32410	cellulose synthase 1
	MgTOL.H0982	0	0	MgTOL.F0308	AT5G52640	heat shock protein 90.1	MgTOL.B1039	0	0			19	MgTOL.E0108	AT1G69780	Homeobox-leucine zipper protein family
	MgTOL.H0982	0	0	MgTOL.J0592	AT5G56840	myb-like transcription factor family protein	MgTOL.B1039	0	0			19	MgTOL.A0216	AT5G11590	Integrase-type DNA-binding superfamily protein
	MgTOL.H0982	0	0	MgTOL.O1110	AT1G17950	myb domain protein 52	MgTOL.B1039	0	0			18	MgTOL.L1626
	MgTOL.N2837	AT4G08150	KNOTTED-like from Arabidopsis thaliana	MgTOL.J0926	0	0	MgTOL.B1039	0	0			18	MgTOL.K0774	AT5G10510	AINTEGUMENTA-like 6
	MgTOL.J0592	AT5G56840	myb-like transcription factor family protein	MgTOL.H0982	0	0	MgTOL.B1039	0	0			18	MgTOL.K0188	AT3G56850	ABA-responsive element binding protein 3
	MgTOL.J0926	0	0	MgTOL.N2837	AT4G08150	KNOTTED-like from Arabidopsis thaliana	MgTOL.B1039	0	0			18	MgTOL.H2184	AT2G42780	FUNCTIONS IN
	MgTOL.F0308	AT5G52640	heat shock protein 90.1	MgTOL.H0982	0	0	MgTOL.B1039	0	0			18	MgTOL.B1879	AT1G01260	basic helix-loop-helix (bHLH) DNA-binding superfamily protein
	MgTOL.F0308	AT5G52640	heat shock protein 90.1	MgTOL.O1110	AT1G17950	myb domain protein 52	MgTOL.B1039	0	0			17	MgTOL.H1283
	MgTOL.F0308	AT5G52640	heat shock protein 90.1	MgTOL.C0630	AT1G19350	Brassinosteroid signalling positive regulator (BZR1) family protein	MgTOL.B1039	0	0			17	MgTOL.H1200	AT1G03280	Transcription factor TFIIE
	MgTOL.C1256	0	0	MgTOL.I0252	0	0	MgTOL.B1039	0	0			17	MgTOL.H0250
	MgTOL.C1256	0	0	MgTOL.I0456	0	0	MgTOL.B1039	0	0			17	MgTOL.E0304	AT5G08550	GC-rich sequence DNA-binding factor-like protein
	MgTOL.O1110	AT1G17950	myb domain protein 52	MgTOL.C0630	AT1G19350	Brassinosteroid signalling positive regulator (BZR1) family protein	MgTOL.B1039	0	0			17	MgTOL.D0470	AT4G28610	phosphate starvation response 1
	MgTOL.O1110	AT1G17950	myb domain protein 52	MgTOL.H0982	0	0	MgTOL.B1039	0	0			17	MgTOL.B0810	AT4G06634	zinc finger (C2H2 type) family protein
	MgTOL.O1110	AT1G17950	myb domain protein 52	MgTOL.F0308	AT5G52640	heat shock protein 90.1	MgTOL.B1039	0	0			16	MgTOL.M1165	AT1G28360	ERF domain protein 12
	MgTOL.C0630	AT1G19350	Brassinosteroid signalling positive regulator (BZR1) family protein	MgTOL.F0308	AT5G52640	heat shock protein 90.1	MgTOL.B1039	0	0			16	MgTOL.M1065	AT3G58710	WRKY DNA-binding protein 69
	MgTOL.C0630	AT1G19350	Brassinosteroid signalling positive regulator (BZR1) family protein	MgTOL.O1110	AT1G17950	myb domain protein 52	MgTOL.B1039	0	0			16	MgTOL.F0149	AT3G12250	TGACG motif-binding factor 6
	MgTOL.B1665	0	0	MgTOL.E0890	AT1G72210	basic helix-loop-helix (bHLH) DNA-binding superfamily protein	MgTOL.B1039	0	0			16	MgTOL.C0240	AT1G20980	squamosa promoter binding protein-like 14
	MgTOL.E0890	AT1G72210	basic helix-loop-helix (bHLH) DNA-binding superfamily protein	MgTOL.B1665	0	0	MgTOL.B1039	0	0			15	MgTOL.N1155	AT3G19500	basic helix-loop-helix (bHLH) DNA-binding superfamily protein subunit C3
	MgTOL.C0954	AT1G76880	Duplicated homeodomain-like superfamily protein	MgTOL.F0747	AT2G39920	HAD superfamily subunit B6	MgTOL.B1080	AT1G65330	MADS-box transcription factor family protein			15	MgTOL.N0148	AT1G54830	nuclear factor Y
	MgTOL.D0469	AT5G44030	cellulose synthase A4	MgTOL.H0567	0	0	MgTOL.B1080	AT1G65330	MADS-box transcription factor family protein			15	MgTOL.M0683	AT1G78540	SH2 domain protein B
	MgTOL.H0567	0	0	MgTOL.D0469	AT5G44030	cellulose synthase A4	MgTOL.B1080	AT1G65330	MADS-box transcription factor family protein			15	MgTOL.E0759	AT5G46910	Transcription factor jumonji (jmj) family protein / zinc finger (C5HC2 type) family protein
	MgTOL.F0747	AT2G39920	HAD superfamily subunit B6	MgTOL.C0954	AT1G76880	Duplicated homeodomain-like superfamily protein	MgTOL.B1080	AT1G65330	MADS-box transcription factor family protein			15	MgTOL.B0291	AT4G31680	Transcriptional factor B3 family protein
	MgTOL.I0456	0	0	MgTOL.C1256	0	0	MgTOL.B1140	0	0			14	MgTOL.N2609	AT5G60690	Homeobox-leucine zipper family protein / lipid-binding START domain-containing protein
	MgTOL.I0456	0	0	MgTOL.I0252	0	0	MgTOL.B1140	0	0			14	MgTOL.N1308
	MgTOL.I0456	0	0	MgTOL.F1856	0	0	MgTOL.B1140	0	0			14	MgTOL.L1846
	MgTOL.I0252	0	0	MgTOL.F1856	0	0	MgTOL.B1140	0	0			14	MgTOL.E0255
	MgTOL.I0252	0	0	MgTOL.C1256	0	0	MgTOL.B1140	0	0			14	MgTOL.B1661	AT2G45660	AGAMOUS-like 20
	MgTOL.I0252	0	0	MgTOL.I0456	0	0	MgTOL.B1140	0	0			13	MgTOL.N1268
	MgTOL.N0148	AT1G54830	nuclear factor Y	MgTOL.N2837	AT4G08150	KNOTTED-like from Arabidopsis thaliana	MgTOL.B1140	0	0			13	MgTOL.L0874	AT1G68550	Integrase-type DNA-binding superfamily protein
	MgTOL.N0148	AT1G54830	nuclear factor Y	MgTOL.J1140	0	0	MgTOL.B1140	0	0			13	MgTOL.L0089
	MgTOL.J1140	0	0	MgTOL.N0148	AT1G54830	nuclear factor Y	MgTOL.B1140	0	0			13	MgTOL.K1241
	MgTOL.J1140	0	0	MgTOL.D1665	AT3G47600	myb domain protein 94	MgTOL.B1140	0	0			13	MgTOL.K0142	AT2G40950	Basic-leucine zipper (bZIP) transcription factor family protein RING-type;Transcription factor jumonji/aspartyl beta-hydroxylase
	MgTOL.N2837	AT4G08150	KNOTTED-like from Arabidopsis thaliana	MgTOL.N0148	AT1G54830	nuclear factor Y	MgTOL.B1140	0	0			13	MgTOL.H1507	AT1G09060	Zinc finger
	MgTOL.F1856	0	0	MgTOL.I0456	0	0	MgTOL.B1140	0	0			13	MgTOL.E0340
	MgTOL.F1856	0	0	MgTOL.I0252	0	0	MgTOL.B1140	0	0			13	MgTOL.D0857
	MgTOL.F1856	0	0	MgTOL.C1256	0	0	MgTOL.B1140	0	0			13	MgTOL.D0745	AT1G10610	basic helix-loop-helix (bHLH) DNA-binding superfamily protein
	MgTOL.D1665	AT3G47600	myb domain protein 94	MgTOL.J1140	0	0	MgTOL.B1140	0	0			13	MgTOL.B1697	AT3G61150	homeodomain GLABROUS 1
	MgTOL.C1256	0	0	MgTOL.F1856	0	0	MgTOL.B1140	0	0			13	MgTOL.B1682	AT1G01840	unknown protein; Has 23 Blast hits to 23 proteins in 9 species
	MgTOL.C1256	0	0	MgTOL.I0456	0	0	MgTOL.B1140	0	0			12	MgTOL.N0034	AT3G17100	sequence-specific DNA binding transcription factors
	MgTOL.C1256	0	0	MgTOL.I0252	0	0	MgTOL.B1140	0	0			12	MgTOL.K0319	AT2G24260	LJRHL1-like 1
	MgTOL.C0577	0	0	MgTOL.E1596	AT4G32410	cellulose synthase 1	MgTOL.O1108	AT1G48420	D-cysteine desulfhydrase			12	MgTOL.H2292	AT4G35550	WUSCHEL related homeobox 13
	MgTOL.E1596	AT4G32410	cellulose synthase 1	MgTOL.C0577	0	0	MgTOL.O1108	AT1G48420	D-cysteine desulfhydrase			12	MgTOL.H0774	AT1G17880	basic transcription factor 3
	MgTOL.L0147	AT4G40060	homeobox protein 16	MgTOL.N2347	0	0	MgTOL.B1144	0	0			12	MgTOL.F1316	AT2G40620	Basic-leucine zipper (bZIP) transcription factor family protein
	MgTOL.N2347	0	0	MgTOL.L0147	AT4G40060	homeobox protein 16	MgTOL.B1144	0	0			12	MgTOL.F0701	AT2G40220	Integrase-type DNA-binding superfamily protein
	MgTOL.H1328	AT2G34710	Homeobox-leucine zipper family protein / lipid-binding START domain-containing protein	MgTOL.H1035	AT5G66770	GRAS family transcription factor subunit B5	MgTOL.O1105	AT1G73360	homeodomain GLABROUS 11			12	MgTOL.F0143	AT5G24650	Mitochondrial import inner membrane translocase subunit Tim17/Tim22/Tim23 family protein
	MgTOL.H1035	AT5G66770	GRAS family transcription factor subunit B5	MgTOL.H1328	AT2G34710	Homeobox-leucine zipper family protein / lipid-binding START domain-containing protein	MgTOL.O1105	AT1G73360	homeodomain GLABROUS 11			12	MgTOL.D1491
	MgTOL.O0714	0	0	MgTOL.D1189	0	0	MgTOL.O1105	AT1G73360	homeodomain GLABROUS 11			12	MgTOL.A0438	AT4G31550	WRKY DNA-binding protein 11
	MgTOL.D1189	0	0	MgTOL.O0714	0	0	MgTOL.O1105	AT1G73360	homeodomain GLABROUS 11			12	MgTOL.A0242	AT5G11510	myb domain protein 3r-4
	MgTOL.N2812	AT1G10200	GATA type zinc finger transcription factor family protein subunit 5	MgTOL.H2292	AT4G35550	WUSCHEL related homeobox 13	MgTOL.B1455	0	0			11	MgTOL.N2618	AT5G57720	AP2/B3-like transcriptional factor family protein
	MgTOL.H2292	AT4G35550	WUSCHEL related homeobox 13	MgTOL.N2812	AT1G10200	GATA type zinc finger transcription factor family protein subunit 5	MgTOL.B1455	0	0			11	MgTOL.M1164	AT5G44210	erf domain protein 9
	MgTOL.K0481	AT4G29100	basic helix-loop-helix (bHLH) DNA-binding superfamily protein	MgTOL.M1164	AT5G44210	erf domain protein 9	MgTOL.B1455	0	0			11	MgTOL.M0757	AT3G15030	TCP family transcription factor 4
	MgTOL.M1164	AT5G44210	erf domain protein 9	MgTOL.K0481	AT4G29100	basic helix-loop-helix (bHLH) DNA-binding superfamily protein	MgTOL.B1455	0	0			11	MgTOL.L1545	AT2G27930	PLATZ transcription factor family protein
	MgTOL.N2753	0	0	MgTOL.F1155	AT5G52510	SCARECROW-like 8	MgTOL.B1541	AT4G16780	homeobox protein 2			11	MgTOL.L1134
	MgTOL.F1155	AT5G52510	SCARECROW-like 8	MgTOL.E1204	AT1G32150	basic region/leucine zipper transcription factor 68	MgTOL.B1541	AT4G16780	homeobox protein 2			11	MgTOL.K0970	AT3G02720	Class I glutamine amidotransferase-like superfamily protein
	MgTOL.F1155	AT5G52510	SCARECROW-like 8	MgTOL.N2753	0	0	MgTOL.B1541	AT4G16780	homeobox protein 2			11	MgTOL.K0062	AT3G57800	basic helix-loop-helix (bHLH) DNA-binding superfamily protein
	MgTOL.E1204	AT1G32150	basic region/leucine zipper transcription factor 68	MgTOL.F1155	AT5G52510	SCARECROW-like 8	MgTOL.B1541	AT4G16780	homeobox protein 2			11	MgTOL.D2231	AT2G27230	transcription factor-related subunit M
	MgTOL.J1701	AT5G05140	Transcription elongation factor (TFIIS) family protein	MgTOL.C0783	AT4G24200	Transcription elongation factor (TFIIS) family protein	MgTOL.B1557	AT2G45030	Translation elongation factor EFG/EF2 protein			11	MgTOL.B1894	AT4G07950	DNA-directed RNA polymerase beta subunit
	MgTOL.C0783	AT4G24200	Transcription elongation factor (TFIIS) family protein	MgTOL.J1701	AT5G05140	Transcription elongation factor (TFIIS) family protein	MgTOL.B1557	AT2G45030	Translation elongation factor EFG/EF2 protein			10	MgTOL.N3158	AT1G75510	Transcription initiation factor IIF
	MgTOL.C1256	0	0	MgTOL.F1856	0	0	MgTOL.B1563	AT1G02065	squamosa promoter binding protein-like 8			10	MgTOL.N1618
	MgTOL.C1256	0	0	MgTOL.I0456	0	0	MgTOL.B1563	AT1G02065	squamosa promoter binding protein-like 8			10	MgTOL.K0193	AT5G17810	WUSCHEL related homeobox 12
	MgTOL.I0456	0	0	MgTOL.C1256	0	0	MgTOL.B1563	AT1G02065	squamosa promoter binding protein-like 8			10	MgTOL.H1404	AT4G18960	K-box region and MADS-box transcription factor family protein
	MgTOL.I0456	0	0	MgTOL.F1856	0	0	MgTOL.B1563	AT1G02065	squamosa promoter binding protein-like 8			10	MgTOL.F1155	AT5G52510	SCARECROW-like 8
	MgTOL.F1856	0	0	MgTOL.F0308	AT5G52640	heat shock protein 90.1	MgTOL.B1563	AT1G02065	squamosa promoter binding protein-like 8			10	MgTOL.F0265	AT4G27950	cytokinin response factor 4
	MgTOL.F1856	0	0	MgTOL.I0456	0	0	MgTOL.B1563	AT1G02065	squamosa promoter binding protein-like 8			10	MgTOL.E0927
	MgTOL.F1856	0	0	MgTOL.C1256	0	0	MgTOL.B1563	AT1G02065	squamosa promoter binding protein-like 8			10	MgTOL.E0615
	MgTOL.F0308	AT5G52640	heat shock protein 90.1	MgTOL.F1856	0	0	MgTOL.B1563	AT1G02065	squamosa promoter binding protein-like 8			10	MgTOL.E0614
	MgTOL.I0252	0	0	MgTOL.I0456	0	0	MgTOL.B1665	0	0			10	MgTOL.D1428	AT5G23090	nuclear factor Y
	MgTOL.I0252	0	0	MgTOL.C1256	0	0	MgTOL.B1665	0	0			10	MgTOL.D0276	AT5G64980	unknown protein; BEST Arabidopsis thaliana protein match is
	MgTOL.I0252	0	0	MgTOL.F1856	0	0	MgTOL.B1665	0	0			10	MgTOL.B1873	AT3G61800	CONTAINS InterPro DOMAIN/s
	MgTOL.N1618	0	0	MgTOL.A0207	0	0	MgTOL.B1665	0	0			10	MgTOL.A0207
	MgTOL.A0207	0	0	MgTOL.N1618	0	0	MgTOL.B1665	0	0			9	MgTOL.N2777
	MgTOL.F1856	0	0	MgTOL.C1256	0	0	MgTOL.B1665	0	0			9	MgTOL.N2384	AT4G03250	Homeodomain-like superfamily protein
	MgTOL.F1856	0	0	MgTOL.I0456	0	0	MgTOL.B1665	0	0			9	MgTOL.N2383	AT5G19420	Regulator of chromosome condensation (RCC1) family with FYVE zinc finger domain
	MgTOL.F1856	0	0	MgTOL.I0252	0	0	MgTOL.B1665	0	0			9	MgTOL.K1196	AT3G29370
	MgTOL.C1256	0	0	MgTOL.I0252	0	0	MgTOL.B1665	0	0			9	MgTOL.K0939	AT2G45650	AGAMOUS-like 6
	MgTOL.C1256	0	0	MgTOL.F1856	0	0	MgTOL.B1665	0	0			9	MgTOL.J0689	AT2G35940	BEL1-like homeodomain 1
	MgTOL.C1256	0	0	MgTOL.I0456	0	0	MgTOL.B1665	0	0			9	MgTOL.I0763	AT1G80840	WRKY DNA-binding protein 40
	MgTOL.I0456	0	0	MgTOL.C1256	0	0	MgTOL.B1665	0	0			9	MgTOL.F1466
	MgTOL.I0456	0	0	MgTOL.I0252	0	0	MgTOL.B1665	0	0			9	MgTOL.F0953	AT4G39160	Homeodomain-like superfamily protein
	MgTOL.I0456	0	0	MgTOL.F1856	0	0	MgTOL.B1665	0	0			9	MgTOL.E1161	AT4G23750	cytokinin response factor 2
	MgTOL.F1110	AT5G24120	sigma factor E	MgTOL.D1037	0	0	MgTOL.B1826	AT2G46270	G-box binding factor 3			9	MgTOL.E0088	AT1G69580	Homeodomain-like superfamily protein
	MgTOL.D1037	0	0	MgTOL.F1110	AT5G24120	sigma factor E	MgTOL.B1826	AT2G46270	G-box binding factor 3			9	MgTOL.B0351	AT1G49720	abscisic acid responsive element-binding factor 1
	MgTOL.D1189	0	0	MgTOL.O0714	0	0	MgTOL.C0237	AT1G21000	PLATZ transcription factor family protein			9	MgTOL.A0049
	MgTOL.O0714	0	0	MgTOL.D1189	0	0	MgTOL.C0237	AT1G21000	PLATZ transcription factor family protein			8	MgTOL.N1019
	MgTOL.D1234	AT5G63320	nuclear protein X1	MgTOL.N2643	AT5G60250	zinc finger (C3HC4-type RING finger) family protein	MgTOL.C0240	AT1G20980	squamosa promoter binding protein-like 14			8	MgTOL.L1716
	MgTOL.N2643	AT5G60250	zinc finger (C3HC4-type RING finger) family protein	MgTOL.D1234	AT5G63320	nuclear protein X1	MgTOL.C0240	AT1G20980	squamosa promoter binding protein-like 14			8	MgTOL.L1576	AT3G10000	Homeodomain-like superfamily protein cycloidea and PCF (TCP) 14
	MgTOL.N2829	AT1G10120	basic helix-loop-helix (bHLH) DNA-binding superfamily protein	MgTOL.N2618	AT5G57720	AP2/B3-like transcriptional factor family protein	MgTOL.C0367	AT1G10120	basic helix-loop-helix (bHLH) DNA-binding superfamily protein			8	MgTOL.J1806	AT3G57390	AGAMOUS-like 18
	MgTOL.N2618	AT5G57720	AP2/B3-like transcriptional factor family protein	MgTOL.N2829	AT1G10120	basic helix-loop-helix (bHLH) DNA-binding superfamily protein	MgTOL.C0367	AT1G10120	basic helix-loop-helix (bHLH) DNA-binding superfamily protein			8	MgTOL.J0519	AT3G47620	TEOSINTE BRANCHED
	MgTOL.N2618	AT5G57720	AP2/B3-like transcriptional factor family protein	MgTOL.C0928	AT5G44080	Basic-leucine zipper (bZIP) transcription factor family protein	MgTOL.C0367	AT1G10120	basic helix-loop-helix (bHLH) DNA-binding superfamily protein			8	MgTOL.I1177	AT1G72390	CONTAINS InterPro DOMAIN/s
	MgTOL.C0928	AT5G44080	Basic-leucine zipper (bZIP) transcription factor family protein	MgTOL.N2618	AT5G57720	AP2/B3-like transcriptional factor family protein	MgTOL.C0367	AT1G10120	basic helix-loop-helix (bHLH) DNA-binding superfamily protein			8	MgTOL.I1138	AT1G17450	B-block binding subunit of TFIIIC
	MgTOL.E0615	0	0	MgTOL.E0614	0	0	MgTOL.C0577	0	0			8	MgTOL.I0844	AT1G15360	Integrase-type DNA-binding superfamily protein
[truncated: 4,229 more rows]

## Sheet: GRN6 Motifs
Network Motif ID	Node A	A: TAIR homolog	A: TAIR description	Node B	B: TAIR homolog	B: TAIR description	Node C	C: TAIR homolog	C: TAIR description			MOST COMMON GENES:
[truncated: 403 more rows]
