# Supplementary material for: Machine Learning Inference of Gene Regulatory Networks in Developing Mimulus Seeds
Source: Plants (Basel). 2024 Nov 23;13(23):3297. doi: 10.3390/plants13233297 (PMC11644258; doi:10.3390/plants13233297)
Supplement: Supplementary file 1 [file plants-13-03297-s001.zip › Supplemental_4_TF_annotation_IDs.txt]

GO:0003677
GO:0045027
GO:0043565
GO:0031490
GO:0000217
GO:0070336
GO:0000497
GO:0010844
GO:0032116
GO:0036411
GO:0003697
GO:0099077
GO:0003684
GO:0008301
GO:0051880
GO:0003681
GO:0045142
GO:1990243
GO:0003690
GO:0045322
GO:1990837
GO:0008327
GO:0110001
GO:0042162
GO:0141094
GO:0098847
GO:0140110
GO:0001130
GO:0000981
GO:0001199
GO:0001142
GO:0001167
GO:0001010
GO:0001034
GO:0098531
GO:0001011
IPR009287
PIRSF037847
IPR022582
PTHR47996
IPR038212
PF04640
IPR002112
PF08731
PTHR44191
IPR006734
IPR039659
IPR042803
IPR013910
IPR039970
PF08536
PTHR31405
PTHR46266
IPR000812
IPR007147
IPR017413
PF04516
IPR031836
PTHR47075
PF08601
cd07973
PF04082
IPR016659
PIRSF009404
PIRSF037733
PIRSF038154
SM00906
IPR001062
PIRSF025023
IPR049541
IPR046384
IPR020367
IPR000824
IPR037377
PTHR47336
IPR017923
IPR039150
IPR007808
PF02467
IPR024786
IPR008013
IPR039225
IPR012052
IPR003162
PIRSF011649
IPR022084
PTHR46760
PF17613
IPR020230
IPR018287
IPR003025
IPR003022
IPR014855
PF04001
IPR038567
IPR007219
IPR031867
IPR021802
PF09341
PF07704
IPR043561
IPR017396
IPR029309
IPR011663
IPR010533
IPR039355
PF16421
IPR032198
PF10380
IPR006288
PF20800
IPR024100
PIRSF036945
PF13339
PTHR24391
IPR014875
TIGR01461
IPR037923
IPR045847
PF04704
IPR024874
PTHR40621
IPR024098
IPR044278
IPR000847
PF05718
PF16805
IPR012617
IPR013150
PTHR45658
IPR044579
PF02751
PF17455
IPR008789
IPR013851
IPR013681
IPR045843
PIRSF001693
IPR048635
IPR013742
TIGR01384
IPR016554
IPR044230
IPR036535
SM01371
TIGR00373
PF15868
PTHR47279
PTHR21545
IPR044210
PF08744
IPR013883
IPR000972
IPR012787
IPR003026
PF08765
IPR031734
PF08574
IPR042071
IPR004998
IPR044847
IPR017072
IPR005333
PF05687
PF02269
PF02291
IPR022581
PIRSF036947
IPR014900
IPR008540
IPR034966
PF12336
cd22055
TIGR00625
TIGR00627
IPR022097
PTHR31065
PTHR46318
PF00605
PIRSF005485
PIRSF009374
PIRSF016441
PIRSF016992
IPR023746
PTHR14057
PTHR11462
PTHR47840
TIGR01385
PIRSF007487
IPR039791
IPR013592
PTHR23110
IPR021752
IPR013571
IPR015241
PIRSF011560
PF11957
IPR014243
IPR007933
IPR044759
IPR026085
IPR024940
IPR007668
IPR019481
IPR034967
IPR038006
IPR044172
IPR005118
IPR026043
IPR045084
IPR017071
PF11942
IPR000837
PF12598
IPR010499
PF06529
IPR009778
IPR011039
IPR040662
PF05129
PTHR45764
IPR021600
cd20192
IPR017275
IPR034078
IPR044589
IPR049523
IPR039353
PF08618
IPR044686
IPR033053
IPR044660
TIGR02424
IPR022210
IPR016679
PTHR10252
IPR037546
IPR007031
IPR021858
IPR044549
IPR032385
IPR004974
IPR035100
PTHR37975
IPR045895
IPR017392
IPR021755
IPR021756
IPR007532
PF07073
PTHR31944
PTHR12695
NF033644
PF11521
cd19976
PF06603
IPR041413
IPR040373
IPR009508
IPR003690
cd07980
IPR007604
PIRSF006092
PF06546
IPR014889
IPR032783
IPR039340
PF08474
IPR015988
IPR039467
IPR024761
IPR015198
cd12148
IPR043452
IPR007216
PF19536
PF08164
PTHR14312
IPR010542
PF10680
NF041830
TIGR01462
PF09816
IPR044818
IPR015648
PIRSF011572
PIRSF001703
IPR009088
PIRSF006373
PIRSF037113
PIRSF006704
PF09497
SM01281
IPR003228
PF03634
IPR045280
SM00871
PIRSF036802
IPR039997
IPR045703
PTHR47257
PF10416
IPR023699
IPR048387
IPR013799
PF17765
PF11507
PTHR15052
PF04761
IPR004576
PF02268
IPR037817
IPR037813
IPR016586
IPR013801
IPR041972
SM00576
IPR021153
PF17075
PF14616
PTHR13345
IPR019136
IPR002571
IPR025756
IPR016481
PF04947
PF10406
PF18307
TIGR00405
NF040709
PF11951
PF07500
IPR010213
IPR044607
IPR044636
IPR013927
PTHR46136
IPR003482
cd01545
SM01395
PF09510
PTHR38447
IPR032194
PF16418
PF04441
IPR018783
IPR019975
IPR031404
NF033789
IPR037818
PTHR32345
IPR028012
IPR046488
IPR020956
PTHR12628
IPR001193
IPR003120
IPR000944
IPR047663
TIGR01951
PF12443
IPR032201
PF16423
IPR013573
IPR007224
PIRSF002629
IPR009083
PF20627
PTHR31945
PTHR47654
IPR016531
IPR025422
TIGR01952
IPR016766
IPR025610
PF16833
IPR018478
IPR027271
PTHR35041
IPR003902
PIRSF015919
IPR004665
IPR044841
IPR003196
IPR039370
IPR011590
PF17110
IPR039277
IPR020502
TIGR02875
IPR016362
IPR032200
IPR017919
IPR024631
PIRSF015618
IPR001217
IPR022114
IPR017174
PTHR13059
IPR015347
IPR013800
PF18542
IPR041189
IPR019087
PF03153
PF10163
IPR045178
PTHR47211
PF04589
IPR002853
cd09588
IPR030495
IPR007900
IPR037599
IPR002418
IPR042693
IPR044808
cd04783
PIRSF038130
PIRSF038153
PTHR47431
IPR008851
IPR020890
IPR042376
IPR032195
IPR003958
IPR006715
PTHR33823
PTHR46007
IPR013735
IPR045239
IPR016656
IPR023711
cd21631
PF14304
IPR019473
IPR015367
cd01108
PTHR46380
cd04789
IPR044295
IPR032663
cd09537
cd04775
cd01574
cd01575
IPR005471
IPR024557
IPR003166
PTHR15141
PIRSF037240
IPR003195
IPR029040
IPR032193
IPR010215
cd10014
PTHR23335
IPR000524
cd01543
IPR019887
IPR040167
IPR044273
PIRSF019029
cd01111
cd17991
IPR002070
IPR016375
IPR030496
IPR031577
PIRSF007939
IPR014864
PTHR24336
IPR023484
TIGR00580
IPR018837
IPR019548
IPR044168
PF00808
PTHR31804
cd16837
IPR046955
cd01110
IPR032191
PF12310
cd09589
IPR008967
IPR012682
PTHR48249
cd18810
cd22571
IPR032659
PIRSF003153
IPR013854
IPR046360
IPR032660
cd04769
cd00592
cd01279
cd01107
PIRSF017246
PIRSF015849
PIRSF009415
PIRSF016398
cd04779
cd01282
cd04778
IPR015871
IPR015872
PTHR45693
IPR003523
PF21354
cd01541
cd01542
IPR039422
IPR007991
cd04777
cd04780
cd01105
cd04782
cd04766
TIGR03418
IPR032706
cd04770
IPR049170
PF21695
PF15065
IPR029382
cd14660
IPR019102
PF11619
cd04781
cd04786
IPR032657
IPR044790
cd04768
PTHR46910
PTHR45093
IPR012738
cd01106
IPR010684
IPR044823
cd06295
IPR014623
PTHR46229
IPR039583
TIGR00767
IPR019194
IPR008920
IPR038790
cd04788
IPR041703
cd10145
IPR039327
cd10511
IPR012345
IPR046991
PF13713
IPR048988
IPR037796
IPR037794
PTHR10816
IPR039095
PTHR45915
cd04761
IPR029839
IPR038909
cd04790
cd14653
IPR014757
IPR020357
IPR019888
PF09748
cd20203
PTHR11793
IPR005104
IPR010588
IPR036474
IPR039740
IPR032658
IPR040454
IPR038795
cd01109
IPR004979
IPR012781
IPR018754
PTHR31069
IPR038589
PTHR31194
PF20588
IPR046775
IPR022897
PIRSF004776
IPR020604
IPR045896
cd01128
cd04787
IPR032661
IPR012784
IPR006848
PTHR38791
PIRSF003027
PIRSF003028
cd17003
cd21996
PTHR14955
PTHR39607
cd06271
PTHR13044
cd04774
cd21986
cd21987
IPR022793
PTHR28244
IPR000647
IPR027988
IPR006358
cd04767
IPR044658
IPR040240
PTHR31719
IPR010995
IPR038836
IPR044805
NF041664
cd14724
cd14725
IPR006289
cd22537
cd20009
PF06881
PTHR12881
IPR048616
IPR038163
IPR045127
cd14651
PTHR45626
cd20202
IPR006359
IPR016378
PF12374
cd18944
IPR019350
TIGR01953
PF12533
cd20201
cd16846
cd16573
PTHR35144
IPR003923
PTHR23196
IPR005143
cd04784
PIRSF001863
PIRSF002937
IPR017786
IPR000792
cd11417
IPR003618
IPR034568
IPR008122
PF06331
PTHR31668
cd20010
PF15317
cd06272
IPR038168
cd13229
IPR044787
cd06274
cd04765
cd16852
IPR033599
cd04763
PIRSF016551
PTHR31657
IPR022591
IPR044810
IPR004855
PIRSF037327
cd18946
PF10278
IPR003194
IPR001699
IPR010242
IPR012346
IPR022756
PF05793
IPR045144
cd14801
cd04764
IPR010212
cd11423
IPR040398
IPR034456
cd04785
IPR008121
cd01104
IPR016374
PTHR13690
IPR037373
IPR003163
PF05236
PTHR35392
IPR023120
cd10312
IPR022752
cd20551
cd20552
IPR027725
IPR023216
IPR020998
IPR016532
PTHR47998
PF11732
cd13749
cd14723
cd18909
PF21552
IPR020449
IPR026896
cd05163
PTHR46567
PTHR47256
IPR016850
IPR001437
IPR022691
PF15714
cd20200
cd18945
PTHR37616
PTHR31677
PTHR31985
PTHR47995
IPR049543
TIGR01955
cd22538
cd20196
IPR011177
IPR014402
cd19710
IPR016530
cd12409
cd12410
cd20199
cd16849
cd15623
IPR017622
cd02134
cd22529
cd10313
IPR038173
PTHR11477
IPR023588
IPR009332
IPR001289
IPR024097
IPR007178
cd06283
cd22540
IPR044800
IPR010216
cd20187
PTHR47999
IPR044283
cd00059
PF14215
cd11450
TIGR00922
IPR028184
cd16851
TIGR03209
cd00182
PF04621
cd06292
PTHR31729
IPR003617
cd21538
cd20193
IPR008917
PTHR46304
PTHR47782
IPR044676
PF11262
IPR041499
cd16855
cd16845
cd11399
IPR011425
PTHR24384
IPR012164
cd14813
cd11393
cd16850
PF15791
IPR008123
IPR039638
cd20194
cd14786
cd06948
IPR007898
IPR004598
cd21927
cd12263
cd14686
PF08381
IPR033244
cd19686
cd11465
cd16854
cd16856
cd16847
cd16848
PTHR47338
PTHR47659
cd20188
cd15522
cd15486
IPR023459
IPR042224
IPR027113
cd02601
IPR024189
IPR045148
cd16910
cd19830
IPR019265
IPR039780
cd18942
cd22231
cd14418
G3DSA:2.60.40.4240
G3DSA:1.20.140.80
cd07429
cd14811
cd14812
cd14810
cd06294
IPR032644
cd14655
cd15609
cd11460
cd20189
cd06279
cd06280
cd06284
IPR028624
PF10036
NF033791
cd15699
PTHR47416
cd18927
cd22549
PTHR36206
cd16853
cd15578
cd15580
cd01544
cd18928
PTHR15741
IPR047772
cd22536
cd22544
cd18925
PF03850
PF08781
SM01138
cd14698
cd07073
cd22530
cd22531
cd14705
IPR031066
IPR036575
IPR017386
IPR038192
cd20908
cd06958
cd21936
cd06270
IPR036693
cd22539
cd14710
SM00424
cd11419
cd11470
cd19704
cd20198
cd16765
IPR047265
cd14703
cd22541
cd22542
SSF49417
cd18941
TIGR01954
IPR005643
SM00521
cd22685
cd19829
cd19846
cd18940
cd14692
cd20191
PTHR23349
cd22545
cd15559
cd21588
cd20450
cd14722
PF00382
PF02357
SM00531
IPR017887
PF09734
cd09888
PF14998
cd14699
cd18933
cd21590
cd21587
cd14700
cd14706
IPR002100
IPR002487
IPR012642
IPR027392
PF13453
PF17035
cd18926
cd06157
IPR047058
IPR047059
cd14704
cd20190
SM00429
G3DSA:3.40.1810.10
G3DSA:1.10.150.50
G3DSA:2.60.40.820
cd12438
cd06289
PIRSF003047
cd22553
cd07979
cd08045
cd06286
cd16790
cd07978
cd21589
cd21530
cd14687
cd11461
cd22029
cd22031
cd22547
PTHR10985
cd14370
cd01788
cd19709
cd08047
cd12678
cd14707
cd22032
PTHR46133
PTHR46993
PTHR36790
PTHR10270
PF03529
MF_04165
PTHR45959
IPR015358
PF09114
cd15560
cd06291
IPR005149
IPR002831
IPR013570
PF03449
IPR013975
IPR013572
IPR015292
IPR021586
IPR018309
IPR044661
cd08048
PF01096
cd22030
cd10376
cd10420
cd10421
cd10373
IPR013603
cd10375
G3DSA:1.10.10.2850
cd19725
IPR021156
cd19821
cd06287
cd06277
cd06281
cd06290
cd06273
cd06282
cd06285
cd06293
cd06278
cd19974
cd10372
PTHR46834
PTHR47001
PTHR46807
PTHR46684
PTHR46446
PTHR45844
PTHR31312
PTHR34042
PTHR36066
PTHR33873
PTHR11037
PTHR12081
PTHR12548
PTHR15464
IPR014317
IPR011785
IPR028440
IPR021950
PTHR10129
PF03849
NF041678
IPR009300
IPR044293
IPR020518
IPR018772
IPR021285
IPR022608
IPR017253
IPR017470
IPR022299
IPR005202
IPR006523
IPR006200
cd22543
SM00592
IPR012074
PF10545
cd10377
IPR036805
PF03439
cd16618
cd14702
IPR009594
IPR024764
PF16422
IPR013734
cd09919
cd06288
G3DSA:4.10.1100.10
IPR036879
G3DSA:1.25.70.10
SM00352
cd22028
IPR047112
G3DSA:1.10.532.10
G3DSA:1.20.1050.20
G3DSA:2.60.40.630
PF03847
IPR028231
cd01388
IPR016665
IPR036953
PTHR31003
PTHR31307
PTHR10641
PTHR12243
PTHR12505
PTHR12619
PF17446
IPR035380
PTHR10015
PTHR11850
PF02200
PTHR46125
PTHR46813
cd08044
PF12660
IPR035573
SM00571
cd15668
SM00751
cd01537
cd11429
PF10744
cd22004
PTHR23235
PTHR23351
PTHR14694
PTHR13162
PTHR13589
PF03957
PF14500
cd19975
PS00782
cd10374
PF01272
PF12188
cd14708
PF12625
cd17046
cd21596
cd21593
PF03444
G3DSA:3.90.1150.50
IPR023486
PTHR40704
PTHR22648
PTHR30437
PTHR13900
PTHR15137
PTHR15377
PTHR15437
PTHR14754
PTHR13526
PTHR19879
PTHR10145
IPR016472
IPR016981
IPR023609
IPR016723
IPR018304
MF_01909
MF_01814
PTHR46425
PTHR45855
PTHR40068
PTHR45914
PTHR31072
PTHR31496
PTHR33057
PTHR16223
PTHR10812
PF07037
PF10383
PF03299
IPR039938
IPR021587
IPR017507
IPR016310
SSF48092
PTHR47034
PTHR31499
PTHR21635
PTHR12680
PF03333
G3DSA:3.30.50.10
G3DSA:2.60.40.3180
G3DSA:6.10.280.60
G3DSA:3.90.1150.20
SSF69705
PF00319
IPR048064
G3DSA:3.40.1000.50
G3DSA:6.10.250.3310
cd08420
PTHR47255
PTHR43952
PTHR31429
PTHR31282
PTHR34824
PTHR10797
PTHR12603
PTHR47693
PTHR12311
PF03326
cd21592
PF07336
IPR010852
PTHR45675
PTHR22793
PTHR11064
PTHR13301
PTHR13935
PF16176
TIGR02417
cd15622
IPR038564
G3DSA:6.10.280.160
cd06954
PF00352
cd15485
cd15517
cd08540
SM00545
G3DSA:3.30.390.60
PTHR13618
IPR014178
cd21591
PIRSF010636
PTHR31314
cd06936
PIRSF036625
SSF47454
PS00351
PTHR31140
IPR015869
PTHR46719
PTHR47289
PTHR33167
PTHR12856
PTHR11618
IPR017799
PTHR46665
PTHR46633
IPR044825
MF_00969
cd14654
IPR028978
PTHR31221
PTHR30265
PTHR35133
PTHR12979
PF10155
MF_00081
IPR019312
PTHR31860
PTHR37012
PTHR32096
PTHR40618
PTHR33124
PTHR15950
PTHR15402
IPR016841
TIGR01956
IPR035418
NF033788
PTHR37604
PTHR12790
PTHR10351
PTHR10373
PTHR10747
PTHR10071
MF_00383
MF_01884
MF_00930
MF_00105
IPR017271
IPR019915
IPR024022
MF_00949
MF_00950
MF_00951
MF_00073
MF_00798
G3DSA:3.30.450.80
PTHR48340
PTHR32467
PTHR12891
IPR039920
PTHR28580
PTHR23210
PTHR10445
PTHR15180
PTHR13230
PTHR15565
PTHR12514
IPR031349
IPR023944
TIGR01387
NF041196
G3DSA:2.30.18.10
SSF47396
SSF50784
SM00509
cd17969
G3DSA:1.20.930.10
SSF47676
SM00510
PTHR22929
G3DSA:1.10.472.30
PTHR36167
SSF69652
PF00859
MF_00926
PF03294
cd19775
cd19805
IPR026157
cd16764
cd18943
PTHR37697
PTHR13275
IPR017724
NF038279
G3DSA:1.25.40.840
IPR018350
IPR014264
TIGR02915
cd16509
IPR021419
cd20550
cd20549
SSF57879
PTHR47783
NF040710
cd19845
cd19828
PTHR11380
G3DSA:1.10.880.10
PTHR34269
PTHR12632
IPR017723
PTHR31995
IPR019941
cd14419
MF_00945_B
IPR030842
IPR017158
MF_00948
MF_00945_A
cd20553
cd20554
PF07544
MF_01314
PTHR22504
PTHR15496
IPR015257
PTHR45988
SSF75516
cd08541
PTHR28054
PTHR28079
PTHR28221
IPR039601
PTHR17604
PF15245
IPR016312
cd04587
cd04589
G3DSA:3.10.260.10
G3DSA:3.10.50.30
G3DSA:1.10.287.180
PTHR12322
IPR039637
PTHR35989
PTHR31705
PTHR35552
PTHR35784
PTHR35130
PTHR28314
PTHR36406
PTHR28270
PTHR39117
PTHR13186
PTHR21428
PTHR13074
PTHR13321
PTHR13208
PTHR20844
PTHR12434
PTHR12691
PTHR12433
PTHR12898
PTHR13114
PTHR47785
G3DSA:1.10.20.70
G3DSA:1.10.287.190
PTHR46338
PTHR46469
PTHR46452
PTHR21242
PTHR10221
PTHR15138
PTHR13248
PTHR11801
PTHR12451
PTHR16290
PTHR12694
PTHR12264
PTHR10966
PTHR12716
PTHR13097
PS01014
PTHR46835
cd11397
PTHR13325
PF10232
IPR039242
PTHR37188
PTHR37540
IPR003956
PTHR46196
PTHR33137
PTHR46554
PTHR47210
cd14417
PTHR11697
PTHR12360
IPR018334
PF16832
PTHR47660
PTHR13218
PF16761
PTHR47292
IPR018335
PF03540
PF03131
PF12657
IPR018356
MF_03046
cd16697
IPR019739
PF16419
IPR018186
PS00829
PS00830
PF02045
IPR019885
IPR018151
PTHR12228
PF12460
PTHR23082
PTHR21860
PTHR12831
PF16415
PTHR47831
PF16417
cd08531
PF05327
PF04090
IPR030489
PTHR40727
IPR016748
IPR010214
PF15951
IPR001632
PS00466
PF01017
PF00170
PTHR15683
PTHR15348
IPR004975
IPR001550
IPR003174
IPR048227
PS00350
PTHR47425
IPR048228
IPR025182
PTHR46818
IPR007592
PTHR46789
PF08056
PF17683
PTHR21654
PS00035
PS00465
IPR045222
PTHR12381
IPR000814
PTHR46010
IPR038801
PTHR13006
PF06870
IPR009668
IPR027976
PS01117
PF04054
PTHR16161
IPR012639
IPR001161
PTHR46004
IPR033710
IPR033711
IPR014842
PTHR34294
PTHR12683
PTHR11274
IPR039040
PF04905
IPR010570
IPR004600
IPR039495
IPR037502
NF041258
IPR001770
PF14929
PF10957
IPR044277
PS00353
IPR034724
PTHR47189
PTHR46850
IPR003084
IPR038510
PF04902
IPR044255
IPR040164
PF16766
IPR003994
PTHR43828
PTHR36511
IPR014459
IPR036735
PF03584
PF03585
PF04157
PF11825
IPR004966
IPR036538
PF17059
IPR012170
PF11030
PS01361
PTHR46164
PTHR14596
PTHR46011
PF06507
PTHR31845
PTHR32108
PTHR15507
PF04722
IPR006811
PF10018
NF037937
IPR020296
IPR017362
PTHR48068
PTHR43413
PTHR22884
PTHR23353
IPR038823
IPR027081
IPR038638
PTHR15498
PTHR13585
IPR000838
IPR008626
IPR001831
PF14839
TIGR00589
PTHR43436
IPR009969
IPR013907
PF04814
PF08598
PF14622
PF11422
IPR047796
PS01332
IPR030491
PTHR46453
PTHR32122
IPR023949
PF03209
IPR023187
PF20641
PF04056
IPR045012
IPR039198
PF04658
PF04617
PF08055
IPR039119
IPR019904
PF02362
cd00102
IPR006645
PS00349
PS00657
PS00658
IPR036910
PTHR47330
PTHR12766
PTHR15111
IPR015445
PS51134
IPR035441
IPR037073
PF05615
PTHR46321
PTHR46169
PF04012
IPR038533
IPR038398
PS51133
TIGR00362
IPR012567
IPR040036
PF08046
PF05669
PF08689
IPR033102
IPR039091
IPR012638
IPR017408
cd20019
PF20222
IPR024558
PS00846
PS00894
PS00718
PS00717
IPR036050
IPR043425
IPR019145
PR02085
IPR014801
PTHR20916
PTHR16089
PTHR12999
PF17527
IPR042225
PF08900
IPR014996
TIGR02395
SM00964
PTHR14633
PTHR13523
IPR008446
PF05397
PF07441
IPR010001
IPR044555
IPR047119
IPR010211
IPR001103
TIGR01950
PF02865
SM00814
IPR013325
PTHR19965
IPR000469
IPR002976
IPR018359
PF14750
IPR029321
IPR016637
TIGR02010
PF20639
IPR033926
PF19336
PS01081
IPR032830
PS00042
PS01204
IPR036741
PTHR40031
IPR039655
PF09384
PS51319
PTHR24403
PTHR13029
PTHR14003
PTHR15087
IPR016239
IPR022800
PF06093
SM01389
IPR036963
IPR009110
IPR037138
IPR045803
IPR020608
NF038268
IPR026060
cd21999
cd22001
cd22002
cd19687
cd22000
PF02864
IPR016075
IPR038538
IPR042504
PF09728
PF15294
IPR024392
PTHR46664
TIGR02941
IPR007018
IPR012845
PF17754
IPR041347
IPR031380
PF14379
PF12731
PF00956
PTHR45993
PTHR46796
PTHR46123
PTHR46508
PTHR47655
PTHR43479
PTHR12802
PTHR21588
IPR044827
IPR007359
IPR047513
PTHR47674
cd04516
cd04518
PF08563
PF02270
IPR040504
IPR014840
IPR001292
PF14837
PF16322
PF14838
PF04690
PTHR46440
PF04812
IPR027079
IPR045114
IPR031434
IPR017173
IPR042839
PF02002
PTHR47429
IPR037241
PF12550
IPR031120
IPR009071
IPR042503
PS00034
PS00031
IPR015887
PTHR45659
PTHR45767
PTHR46179
PTHR45664
PTHR45996
PTHR46367
PTHR22974
PF04246
PF15002
PF15497
IPR008501
IPR003403
IPR009400
IPR017426
IPR022964
IPR049755
IPR015633
PTHR44267
PTHR47428
IPR040450
cd22003
cd21998
cd09887
cd18053
PS50066
IPR038626
IPR007360
PF03558
PF07573
PF04247
PF05864
PF09432
IPR047656
IPR001019
IPR000367
IPR000654
IPR006989
cd18923
cd20043
PF06054
PF04745
PF06436
PF13397
PF19061
IPR006780
IPR014744
PF03861
SM01012
IPR039425
PF12815
IPR011256
IPR036101
IPR037077
IPR014244
IPR016612
IPR016820
IPR036184
cd21989
IPR020458
IPR023772
PF14147
PF14632
IPR040316
IPR009452
IPR037505
PF05234
PF13013
PF05764
IPR019487
IPR025428
PTHR45886
PTHR28125
NF041859
IPR029195
IPR026607
IPR044718
PF04813
PF12802
IPR034393
IPR019905
IPR007823
PTHR46391
PF21132
IPR024785
PF10214
IPR030456
IPR038690
PF16493
IPR005007
IPR039841
IPR022876
PF08528
IPR018122
IPR001866
cd18233
cd20027
cd20016
cd07868
IPR034244
IPR034247
IPR014932
SM00866
PF08623
PF10815
PF11656
IPR006834
IPR017124
IPR002577
cd18213
cd20042
cd18922
cd22048
IPR043536
IPR025224
IPR019313
PF12842
cd01178
cd04459
cd11404
IPR048536
cd00240
cd19683
cd20030
cd18924
PF08504
IPR013292
PF08738
PF07380
PF14887
IPR007811
IPR042915
IPR045182
PTHR47241
PTHR45851
PTHR22880
PTHR24058
PTHR10615
PTHR12374
IPR038783
IPR026052
IPR047229
IPR001232
PTHR46062
IPR004823
cd16671
cd11442
PS51321
PS51071
PF08828
SM01143
cd20018
PS01264
PS01283
PS00029
IPR012295
PF06345
PF10297
IPR038089
TIGR01051
PF06233
PF05112
PF14596
IPR004896
IPR033371
PF01475
PTHR45804
PTHR46421
PTHR34491
PTHR31779
IPR042917
IPR042972
PF13998
IPR044300
IPR029138
IPR023768
IPR040243
IPR009072
IPR006794
IPR007207
IPR005205
IPR005206
IPR009067
IPR029298
IPR021780
cd20037
IPR006809
IPR038007
IPR021051
cd15646
IPR008676
IPR035935
IPR043112
PF21699
IPR021304
PF06972
IPR009719
cd00183
cd19190
IPR041315
IPR014288
IPR014289
IPR014325
IPR014300
IPR014286
IPR014212
IPR008831
IPR028617
IPR014331
IPR014294
IPR014326
IPR014298
IPR014305
IPR017848
PS51936
PS51179
PF16627
cd11425
cd11449
cd00652
IPR046944
IPR023801
IPR006986
PF08271
IPR031910
IPR024550
PF07531
PF01628
IPR048210
cd06942
cd07881
IPR047883
IPR035625
PF16295
cd04517
cd20555
cd20038
cd20039
cd17999
IPR009244
IPR021018
PF08769
IPR014879
cd18939
cd22015
IPR027844
PF12067
PF10764
IPR010863
IPR009354
IPR042412
IPR019700
NF033641
PF01486
IPR040126
PS00036
IPR019775
IPR020891
IPR049087
IPR047365
PF11781
IPR049093
cd19717
cd07977
PTHR46143
PTHR34236
PTHR33047
PTHR33172
PTHR13199
IPR040223
PF12793
IPR007551
IPR047174
IPR044835
PS00554
PR01881
PTHR24124
PTHR15225
IPR011794
IPR010561
IPR036407
PF02559
cd16715
cd01453
cd00619
cd18921
cd21542
TIGR00690
PF15175
PF15337
IPR007339
IPR039325
PF03985
PF17066
PF14964
IPR007799
IPR011797
IPR042553
IPR040430
IPR028128
IPR039312
IPR018580
IPR025622
IPR024376
TIGR02054
TIGR02421
PS01302
IPR049095
cd01177
IPR007196
IPR001766
IPR048537
IPR018515
cd18321
IPR037235
IPR044888
cd15526
cd01389
PF10255
IPR014209
PS50995
IPR013921
IPR020596
IPR006988
IPR006899
PF02186
PF04904
IPR049089
PF20643
PF07702
SM00803
IPR029124
SM01401
cd21988
IPR021989
cd20023
cd18029
cd20062
IPR019041
PF09514
PF12162
cd07076
cd17993
IPR009044
IPR042383
IPR040355
IPR040218
IPR044291
PF08383
PF13908
PF10483
IPR007912
IPR029176
IPR024867
IPR037644
IPR037534
IPR027998
IPR017112
PF02135
TIGR02277
IPR037259
SM00438
IPR012761
IPR012759
IPR001630
IPR011517
IPR014293
IPR014303
IPR014218
IPR014200
IPR014322
IPR014236
IPR038099
IPR038718
PTHR47807
PTHR47172
PTHR31644
PTHR31874
PTHR33885
PTHR22593
PTHR12957
IPR017862
PF06244
PF04684
PF05499
PF04498
PF12886
IPR007586
IPR006774
IPR001591
PTHR45787
IPR006751
PF20809
IPR031889
PF12320
PF03859
SM01076
SM01370
IPR013860
cd18209
cd19716
cd11428
cd20046
IPR037212
PF20808
IPR010525
IPR003711
cd11458
IPR014920
cd20024
cd20029
TIGR01321
IPR014849
IPR011965
PF02919
PF04182
PF12157
PF05464
PF06391
IPR001009
IPR039169
IPR039363
IPR013289
IPR017125
IPR020907
IPR025453
IPR008771
IPR045277
TIGR02479
PS00344
PS00716
PS00715
IPR019035
cd16823
cd20015
IPR039774
IPR013942
IPR026220
IPR021019
IPR019258
IPR019404
IPR019403
IPR004458
IPR001408
IPR002975
IPR049090
PF21559
PF20642
PF20810
IPR005559
IPR049260
IPR024045
cd11408
cd22038
cd19697
cd20259
cd07982
PS00028
PS00519
IPR017967
PS00045
known:
PS01102
IPR000394
&lt;ol&gt;
IPR043198
IPR019095
IPR003077
SM00597
IPR036183
IPR042036
IPR042223
IPR042771
IPR040099
IPR023761
PF07152
PF04499
PF08208
PF08388
PF08430
PF12165
IPR007769
IPR022988
IPR031418
IPR016865
IPR016241
PF00309
IPR047788
PF02309
IPR034370
PF20640
cd21994
IPR013137
IPR038535
PF14282
PF12174
IPR034353
cd18193
cd17064
cd20052
cd18227
cd20045
cd22382
cd07841
cd07865
cd11430
cd11424
cd18060
IPR035975
IPR010992
PTHR47752
PTHR37784
PTHR44215
PTHR46799
PTHR31313
PTHR28088
PTHR14453
PIRSF002279
IPR039746
IPR021861
IPR029757
IPR039049
IPR029163
IPR000079
IPR018521
IPR023406
cd07074
TIGR00569
TIGR00622
PF17232
IPR011399
IPR040312
IPR042246
IPR007149
IPR026036
PF05086
PF06323
PF08679
PF11493
PF02312
PF17266
IPR035161
IPR021584
IPR025577
IPR004334
TIGR02036
PF09586
IPR013324
IPR002909
IPR002546
IPR034392
PF20760
IPR024945
SM01104
SM01090
cd01176
cd18289
cd22046
IPR048535
cd16871
cd11606
PF08729
cd21937
cd20050
cd18938
PF16294
PS50118
IPR014296
IPR024178
IPR011745
IPR014327
IPR003822
PS50804
cd20032
IPR009042
PF01371
cd11453
cd15707
IPR024238
cd20035
cd19726
cd20048
cd19198
IPR004212
PF18768
cd11395
PTHR48194
TIGR00604
IPR039913
PF05920
NF033787
PF09340
PF12403
PF15333
PF06733
IPR006793
IPR007133
IPR011781
IPR016311
IPR026721
NF038139
IPR000286
PF03381
IPR047208
IPR001275
IPR000427
IPR010011
cd11434
cd04462
cd11454
cd17624
cd17005
PS51351
cd17596
cd20020
cd20031
cd20049
cd18789
IPR041670
PF16180
PF16181
IPR032399
IPR032400
SM00344
IPR036271
IPR036600
PTHR47793
PTHR47787
PTHR45935
PTHR45882
PTHR46621
PTHR47657
PTHR44090
PTHR46397
PTHR47171
PTHR33304
PTHR28155
PTHR33936
PTHR24193
PTHR24330
PTHR30185
PTHR43130
PTHR43138
PTHR37534
PTHR34293
PTHR13612
PTHR12931
PTHR11608
IPR042238
IPR027253
IPR036395
IPR005561
IPR006897
IPR024668
IPR046472
IPR034637
IPR039092
PF20624
PF04719
cd11415
cd22699
cd21540
cd20040
cd19713
cd22140
IPR014844
PF05368
PF08733
PF10169
PF12489
PF16788
IPR007778
NF038251
PF08792
IPR032552
SM00731
PS50884
IPR000679
cd07976
PS51118
cd07927
IPR023488
IPR019761
PS00601
IPR020708
IPR008664
cd07981
PF15440
IPR040213
IPR038822
IPR038846
IPR042403
PF05645
PF08387
PF07192
PF06338
PF16675
IPR009847
IPR048105
IPR026519
IPR027276
IPR029199
IPR017183
IPR014916
IPR018557
IPR048048
IPR040132
PF02381
IPR036388
IPR035898
IPR037141
IPR038269
PF13892
cd19195
IPR006898
IPR010614
IPR010716
PF01047
PF00176
cd08032
cd15571
cd11740
cd16880
cd12545
IPR020989
PF12144
IPR047514
cd19720
cd22047
cd18915
cd20384
IPR028819
IPR047512
cd03032
cd04491
cd04458
cd06941
cd07887
cd15530
cd15619
cd15628
cd11448
cd12462
cd11426
cd09839
cd00447
IPR007631
cd16459
PS51054
IPR013249
PTHR45796
PTHR48027
PTHR45704
PTHR45944
PTHR46029
PTHR46117
PTHR30304
PTHR22881
PTHR23171
PTHR24341
PTHR30580
PTHR24338
PTHR23232
PTHR33745
PTHR13859
PTHR19304
IPR031140
PTHR11800
PTHR11210
PF04538
IPR009822
IPR042191
IPR017298
IPR026213
IPR003718
IPR004766
IPR006576
PF00847
PF07533
IPR021017
PR02097
IPR001723
IPR021384
IPR013947
IPR042035
IPR002464
IPR043917
PF17296
cd11444
cd16878
cd06937
PS51437
IPR042189
IPR036362
IPR038246
IPR007278
PF17960
IPR041019
PF08166
PF02236
PF19054
SM00512
IPR037664
PF18592
IPR049094
cd06082
PF13919
cd06084
cd06086
cd06081
cd06085
cd06083
cd11396
cd11422
cd01175
IPR030408
cd22006
cd19703
cd18911
cd20400
cd22007
cd22008
cd22035
cd18218
cd20056
TIGR00570
TIGR00671
IPR044170
IPR033490
IPR039162
PR02078
PF14172
PF16769
PF10156
PF04770
PF02343
PF15313
PF11126
PF14089
IPR009966
IPR007790
IPR013294
IPR009576
IPR005685
IPR007786
IPR003326
IPR001801
IPR033253
IPR020313
IPR028266
IPR010422
IPR013290
IPR026321
IPR044817
IPR045174
IPR048203
PF02486
PF01709
TIGR02420
TIGR02419
IPR007627
IPR012760
PS00345
PS00346
IPR008193
IPR005824
SM00385
IPR013932
PTHR45736
PTHR48176
PTHR48033
PTHR47963
PTHR45926
PTHR45766
PTHR45776
PTHR31241
PTHR33154
PTHR31948
PTHR10484
PTHR22691
PTHR23140
PTHR24390
PTHR21510
PTHR23261
PTHR24340
PTHR26312
PTHR28638
PTHR37419
PTHR40626
PTHR24567
PTHR11544
PTHR12121
PTHR13844
PTHR14604
PTHR20854
PTHR13946
IPR043530
IPR040168
IPR039335
IPR033375
IPR006886
IPR037804
IPR037782
IPR039128
IPR021627
IPR005684
IPR012270
PF00937
IPR047894
PTHR46557
IPR035859
IPR043321
cd12227
cd07842
cd16981
cd18955
cd15557
IPR044354
cd00043
cd23244
cd16517
IPR003176
IPR024333
PF09427
IPR035913
IPR036427
IPR042534
IPR038096
IPR043018
PS00622
IPR037244
IPR048385
cd09345
cd09347
cd09343
cd09346
cd14809
cd14701
IPR007127
IPR007624
IPR007630
IPR009349
cd16650
IPR014284
IPR007198
IPR011420
cd23137
cd19708
IPR049624
IPR046344
IPR000330
PF02319
IPR037392
IPR047364
IPR037375
cd04772
cd05505
cd04773
cd04776
cd16294
IPR005576
SM01372
IPR047885
IPR014036
IPR011539
IPR013847
IPR013676
SM00774
cd22107
cd22136
cd14456
cd20532
cd21114
cd20533
cd22033
cd20401
cd19201
cd20036
PF07571
IPR003076
IPR003074
IPR035500
IPR035925
PF07524
PF03909
IPR028083
PF05729
SM01215
IPR044678
IPR013240
IPR038753
IPR026180
IPR031839
PF10940
PF08429
PF06956
PF06384
PF03090
PF12360
PF09808
PF14038
PF05983
NF040786
IPR044557
IPR026111
IPR026201
IPR045107
IPR045281
IPR018610
IPR026907
IPR028320
IPR023764
IPR016842
IPR026316
IPR024210
IPR016325
IPR040007
IPR046333
IPR037800
IPR003075
cd11437
PS51197
PF00843
PF21103
IPR000835
cd07829
cd07765
cd14719
cd18315
PS51184
IPR015646
PS51183
PS00552
PS01063
IPR007121
IPR006569
IPR035854
IPR044356
IPR042845
IPR044358
IPR044350
cd04877
cd08431
cd06949
cd07853
cd06928
cd16984
cd14211
PS51391
IPR047884
IPR044347
IPR044349
IPR011260
cd00084
IPR022145
PS51517
cd20017
cd03562
cd21995
cd19698
cd22016
IPR048465
PF21047
IPR027384
IPR036915
IPR037095
IPR038080
IPR001222
IPR013711
PF20240
IPR029215
SM00733
cd18918
IPR003102
IPR048420
IPR042787
IPR034946
IPR047256
cd04455
cd13839
cd11411
IPR025370
IPR018845
cd20197
cd20057
cd18207
cd20053
cd20058
cd18072
cd19711
IPR035570
IPR036102
IPR038087
IPR035571
IPR038276
IPR028187
cd18912
PS50039
cd12301
PS51080
IPR005612
IPR006565
PF02263
PF02841
PF01028
IPR032757
IPR033392
SM00357
PTHR35580
IPR031848
IPR027093
IPR027074
IPR015668
IPR017134
IPR021237
PF02498
PF11548
PF08517
PF13325
PF15904
PF15937
PF19217
PF17105
PF19273
IPR008882
IPR031901
IPR049766
IPR030681
IPR039248
IPR044299
IPR049923
IPR021281
IPR024236
IPR004985
IPR017281
PF00946
PF02583
PF01342
IPR004832
TIGR01925
TIGR03298
IPR007144
IPR037770
IPR019364
IPR006709
IPR044893
PF07381
PF07022
cd00279
IPR001628
PTHR46462
PTHR46892
PTHR45685
PTHR45714
PTHR46577
PTHR24393
PTHR22847
PTHR23123
PTHR24404
PTHR23405
PTHR23043
PTHR24388
PTHR30118
PTHR42942
PTHR11949
PTHR14791
PTHR11636
PTHR13964
PR02028
PTHR10290
PTHR10459
PTHR11269
PF11571
IPR037766
IPR045279
IPR016629
PTHR45888
PTHR45803
PTHR47827
PF12289
IPR041471
cd11455
PF03366
PF09287
PF08644
IPR013872
cd01091
PF14598
SM01286
cd18520
IPR001083
IPR006592
IPR012980
IPR001487
IPR041897
IPR047516
cd06353
cd12544
cd20205
cd12680
IPR026122
IPR032060
IPR018983
PS50812
IPR048225
PF08711
IPR048008
IPR044351
cd06171
cd06935
cd07885
cd16982
cd07933
cd10568
PS51299
PS50858
cd22688
cd16716
cd20021
IPR001514
IPR049408
IPR036236
PF00850
cd07120
IPR022106
IPR029444
IPR029445
SM01214
PF21095
IPR022071
SM00993
IPR038543
IPR038098
PS50921
PS50044
cd15618
cd09386
cd15527
cd09387
cd16822
cd11413
cd11427
cd15544
PS51000
cd21573
PR01293
TIGR01049
IPR014320
IPR040396
IPR037491
IPR044186
IPR045005
PF06910
PF06487
PF15396
PF08612
PF16768
PF20161
PF06640
IPR010194
IPR009517
IPR011383
IPR009685
IPR039349
IPR035176
IPR023860
IPR043584
IPR025918
IPR044204
IPR026279
IPR023767
IPR010516
PF01056
TIGR03959
PF04004
PF21157
PS40000
cd08050
cd12535
IPR018362
IPR036710
IPR037914
PF07469
IPR025751
PF11261
PF07739
SM01216
IPR021046
cd19738
cd18917
cd19189
cd18914
IPR004015
IPR000818
IPR041980
IPR047206
IPR041973
IPR041975
IPR041977
IPR047389
IPR041976
IPR041978
cd17001
cd16291
SM01019
PS51073
cd20055
cd11443
cd18919
IPR004018
PR00350
IPR008366
IPR000324
IPR000451
PS50987
IPR038106
IPR023278
IPR036367
IPR038295
IPR003309
IPR047106
IPR045314
cd05841
PF17918
cd07886
cd07840
cd06939
cd07068
IPR024061
IPR028374
IPR035856
IPR019680
cd20026
cd15688
cd14688
PF03728
PF00320
PF08778
cd18490
PF09247
PF08265
PF08777
IPR022130
cd18323
cd19178
cd19712
cd19730
cd19715
IPR013088
TIGR00264
TIGR00621
PTHR41263
PTHR34961
PTHR15000
IPR030881
IPR034094
IPR042859
PF03116
PF06284
PF06859
PF15943
IPR006628
IPR010436
IPR003735
IPR033668
IPR042945
IPR043565
IPR045230
IPR049859
IPR014507
IPR017393
IPR047171
IPR049735
PF02536
IPR000558
TIGR02027
IPR006566
IPR007050
IPR040822
PF10419
IPR048956
PF21769
PF21440
cd19740
SM01322
IPR013597
cd19735
cd19196
cd19747
IPR036431
PS00553
PS01119
PF18521
PS01289
IPR034880
IPR031784
cd11438
cd05502
cd07071
cd15634
cd07884
cd12873
cd07864
IPR047220
IPR044415
cd14709
cd18278
cd19682
cd19200
cd22114
cd19724
cd20022
IPR038709
PTHR47023
PTHR46551
PTHR43415
PTHR46002
PTHR46745
PTHR24189
PTHR24212
IPR011791
IPR027255
IPR011530
IPR001845
PS50977
IPR000943
PS50254
PS51063
PF18298
IPR040473
IPR044433
PF17901
IPR025249
PF09387
PF12852
IPR046532
IPR041604
IPR048792
IPR013638
cd18293
cd18220
PS51011
IPR036322
IPR000418
IPR035886
IPR035858
IPR046994
cd07856
cd08433
cd00038
IPR041669
IPR011615
cd16791
cd21899
cd21900
cd19696
PF21107
IPR011442
IPR029155
PF04153
IPR040654
PF18226
IPR039064
PF04703
PF00270
PF15694
PF14361
IPR025313
PF09209
PF08753
SM01275
cd18910
cd19733
cd20529
cd20041
cd20528
IPR000783
IPR049594
IPR040765
IPR039385
IPR035420
PF18339
PF17538
IPR040766
IPR040746
cd06275
PF18337
cd10162
cd10163
cd10164
cd06970
cd10149
cd04329
cd07164
cd07169
cd07070
cd06977
cd11390
cd12305
cd12203
cd09928
cd16983
cd17004
cd09918
cd08318
cd18277
IPR026932
IPR030090
IPR031786
cd00855
IPR047511
IPR021726
PS51740
cd20195
cd22026
cd14821
cd17793
cd20910
cd18058
cd20025
cd20044
cd20204
cd22161
cd20453
PR00543
IPR007984
IPR008448
IPR036647
IPR036147
IPR038298
PS00354
IPR047862
PTHR33169
PTHR15572
PIRSF029703
IPR008491
IPR010260
IPR012570
IPR037464
IPR046399
IPR012602
IPR040356
IPR044799
IPR039605
IPR038967
IPR022820
PF08052
PF08054
PF10717
PF10390
IPR009601
NF033792
IPR046404
IPR030375
IPR018784
IPR022381
IPR017685
IPR006731
IPR016376
IPR017339
IPR017114
IPR004322
TIGR02939
IPR003649
IPR034891
IPR049432
cd18196
IPR018866
IPR031417
IPR031870
PF08292
PF10497
IPR048993
IPR013238
IPR014793
IPR038619
IPR049430
IPR037059
IPR006711
IPR006563
IPR008422
IPR011545
PF02201
PF01833
PF18214
IPR032354
PF09596
IPR041086
IPR048897
PF17725
PF21081
PF18024
IPR022174
IPR024293
PF09047
PF18345
IPR041410
IPR032068
IPR015351
IPR015134
IPR012906
IPR013637
SM00982
IPR024752
IPR013763
IPR019006
SM01025
cd00067
cd20147
cd11416
cd19199
cd22176
cd22106
cd22148
cd22042
IPR005607
IPR003650
IPR030503
cd06961
cd15570
IPR047096
cd11387
cd21897
cd21440
cd14713
IPR000197
PF06818
IPR029016
IPR037264
PTHR46092
PTHR47605
PTHR37459
IPR040191
PF03438
PF09733
PF11078
PF11035
PF08114
PF11183
PF12885
PF14045
PF10248
PF11620
IPR005621
IPR003444
IPR023050
IPR017353
IPR030861
IPR019370
IPR021892
IPR017238
IPR016371
IPR042988
NF041860
IPR005099
PTHR46166
PTHR46894
PR00545
PR02034
IPR023257
IPR003079
IPR012783
IPR003073
IPR003069
IPR000128
cd16820
cd11418
PR02094
IPR010461
IPR011648
IPR004575
IPR001044
IPR023167
IPR043036
IPR005572
IPR004826
IPR007309
IPR010465
IPR010309
IPR011991
PF02214
IPR048715
IPR040792
IPR043225
PF04873
PF03873
PF03872
PF00554
PF18217
IPR033389
IPR040699
IPR031966
PF16159
IPR033532
PF03110
PF21624
PF18458
PF21712
PF21715
PF16059
cd10522
cd15502
IPR005573
cd00090
IPR048398
IPR048300
IPR010314
SM01251
cd18345
cd22037
cd19707
cd22173
IPR004330
IPR010910
IPR035019
IPR034887
IPR035018
IPR035209
IPR047482
IPR003340
cd11400
cd06932
cd06299
cd06471
cd07171
cd07348
cd07866
cd06297
cd15624
cd15573
cd16885
cd16100
cd07845
cd15671
cd18322
IPR047882
IPR035501
IPR048220
PS51879
IPR022003
SM00966
cd14212
cd20064
cd17808
cd17809
cd18947
cd20546
cd19706
IPR017907
PS00434
IPR006580
IPR002059
IPR007319
IPR030497
IPR047415
cd09097
cd09389
cd12623
cd07883
cd16674
IPR044437
IPR037517
PS51037
PS51119
cd16644
cd21898
cd21881
cd09388
IPR036051
IPR036060
IPR011773
IPR003071
IPR036244
IPR035922
IPR046349
IPR038390
IPR037187
IPR042536
IPR044949
PTHR47630
PTHR47161
PTHR48108
PTHR42264
PTHR34292
IPR010209
IPR012611
IPR040444
IPR012597
IPR039704
IPR039460
IPR034689
PF05461
PF05600
PF08076
PF04494
PF10280
PF08176
PF08192
PF10238
PF12058
PF06257
PF12011
PF03095
PF12767
PF20947
PF08015
IPR007587
IPR009220
IPR006957
NF041727
IPR024872
IPR024738
IPR033214
IPR021926
IPR040010
IPR038849
IPR009366
IPR034581
IPR024145
IPR023473
IPR026581
IPR004922
IPR017250
IPR019655
IPR042634
IPR046386
IPR047770
PF01871
IPR000044
TIGR01945
TIGR01943
TIGR01948
PTHR47784
TIGR01946
TIGR01947
TIGR01944
TIGR02978
PS51030
PS51057
PS51192
PS51194
PS51193
IPR006712
PF02082
IPR021418
IPR049433
PF21080
IPR041803
PF04997
PF21241
PF21797
PF21816
PF21569
cd11446
cd19745
IPR022125
PF09649
SM01082
IPR048669
IPR009715
IPR019098
cd22155
cd18935
cd19215
cd20592
cd19714
cd20589
cd18936
cd22113
IPR036638
IPR038566
IPR036887
IPR000962
IPR008806
cd15574
cd15672
IPR020460
IPR001680
IPR004595
IPR007080
IPR005173
IPR034631
PF08221
PF06445
PF05419
PF08550
PF09030
IPR034630
IPR019535
IPR025220
PF20920
IPR046829
IPR046830
IPR040949
IPR041474
PF21705
cd19739
IPR025160
IPR031354
IPR025999
IPR032656
IPR046831
IPR048397
PF18460
IPR013876
SM01047
SM01040
cd16169
cd19216
cd18952
cd22349
cd18504
cd22149
cd22243
PF11785
IPR005571
IPR003349
IPR007159
IPR007582
IPR049593
IPR047481
PS50252
IPR047479
IPR041901
IPR045576
cd04328
cd05568
cd10534
cd06962
cd07075
cd14690
cd16595
cd12542
cd13935
cd15575
cd16814
cd15489
IPR017884
PS50827
PS51139
IPR042656
IPR012318
cd00156
cd00591
PS51029
cd15713
cd16610
cd18279
cd22254
cd21093
cd12290
cd20386
cd14408
cd22180
cd21812
cd21813
cd21408
IPR046805
IPR027786
IPR038784
IPR043451
IPR000580
IPR001529
IPR043049
IPR038088
IPR037113
IPR046426
PF16563
IPR019744
IPR019786
PS01359
PS00027
turn).
PF17331
PS01166
IPR020830
IPR033544
IPR016355
IPR001409
IPR046370
IPR007046
IPR048998
PF12108
IPR031701
IPR040731
PF09048
IPR048854
cd05506
PF18243
PF21442
PF20880
cd11583
IPR021934
IPR021985
PF07975
PF03126
cd01943
PF21382
IPR032397
IPR021966
cd22163
cd18286
cd18934
cd22150
cd17978
cd20590
cd20593
cd22098
cd18285
cd22240
cd22174
IPR004181
IPR009401
IPR007148
PS51727
cd09368
cd07934
IPR047426
PS51526
cd21576
cd09472
cd09466
cd09467
cd14696
cd21577
cd22658
PTHR45569
PTHR46691
PTHR47465
PTHR44313
PTHR22979
PTHR28013
PTHR14432
PTHR41813
PF04792
PTHR13244
PTHR14043
PTHR13164
PIRSF001716
IPR010207
IPR033482
IPR043404
IPR044653
IPR031176
IPR034561
IPR039777
IPR026306
IPR038028
IPR042961
IPR033258
IPR022451
PTHR10908
IPR049844
PF04731
PF15473
PF10524
PF12497
PF08175
PF09515
PF13972
PF15476
PF15328
PF17453
IPR007761
IPR007834
IPR011293
IPR008648
IPR010208
IPR005574
IPR045104
IPR029169
IPR043460
IPR035433
IPR019188
IPR028604
IPR031856
IPR023490
IPR025722
IPR008314
IPR010193
IPR017034
IPR039779
IPR042326
IPR045224
IPR012613
IPR017198
IPR046389
TIGR01924
TIGR04306
TIGR01617
TIGR02894
TIGR03829
IPR003078
IPR000690
IPR001606
IPR013197
IPR003604
PS51078
IPR013087
PS51077
cd16818
PS00518
representation:
PF12653
IPR031333
IPR041418
IPR031824
PF00604
PF00240
PF16878
IPR047922
IPR048837
IPR048660
IPR044427
PF03925
PF20951
PF13887
PF19239
cd11431
cd18908
cd11392
IPR030828
IPR032302
PF09606
PF12181
IPR028020
IPR031782
IPR040157
cd22119
cd22121
cd19188
cd22175
cd22794
cd22177
cd19213
cd18937
IPR041967
IPR041968
IPR041889
IPR041933
IPR035796
IPR045353
cd09895
cd10378
cd07863
cd06222
cd07867
cd06938
cd06947
cd07165
cd06965
cd11806
cd13991
cd15594
cd06931
cd09357
cd15697
cd15696
cd15708
cd16884
cd15600
cd16931
cd16733
cd16766
cd14038
cd15540
cd17011
IPR028243
PS51353
IPR047409
IPR045354
PS50957
IPR020598
IPR020941
IPR020448
PS51856
cd18630
cd19795
cd21938
cd21727
cd15511
cd16504
cd21667
cd21814
cd17081
cd15549
cd20681
cd15811
cd20463
cd21815
cd17584
cd18042
cd20466
cd22181
IPR037034
IPR011008
IPR036207
IPR038167
IPR038324
IPR006660
IPR001737
IPR012156
IPR019745
PS00633
L9638.1.
activation.
PS00032
subfamily.
IPR003316
IPR003118
IPR009718
IPR010844
PF12136
PF10197
IPR032067
IPR035579
PF20949
PF20952
PF16676
IPR049409
IPR049102
PF20950
PF21386
PF20827
PF20881
cd11452
IPR022575
IPR029441
IPR029442
PF07303
PF12149
PF09011
SM01083
IPR048489
IPR048832
IPR038990
IPR034520
IPR039414
cd19718
cd18953
cd22145
cd22165
cd22166
cd19800
cd19743
cd22105
cd19701
cd22112
cd22172
PS50888
PF11786
PF11787
PF12343
IPR011598
IPR024661
IPR004519
IPR006590
PS50217
PTHR48268
PTHR47134
PTHR47636
PTHR46095
PTHR46149
PTHR31986
PTHR31934
PTHR21533
PTHR26374
PTHR42713
PTHR38973
PTHR38445
PTHR33204
PTHR15131
PTHR12610
IPR040175
IPR039610
IPR028140
IPR007015
IPR025208
PR02067
PF05276
PF11705
PF10311
PF15341
PF05290
PF13678
PF15686
PF06123
IPR004338
IPR010534
IPR010455
IPR010364
IPR040159
IPR042247
IPR027574
IPR039693
IPR026117
IPR024137
IPR027289
IPR028024
IPR039608
IPR026226
IPR027008
IPR014798
IPR013795
IPR018815
IPR017094
IPR018561
IPR040259
IPR047525
IPR044285
IPR047923
NF038026
PF01690
IPR002876
IPR003417
IPR000968
TIGR02846
TIGR02392
PTHR47558
PS50172
cd07935
cd08049
cd19165
cd14717
IPR031162
PS51838
IPR011129
PS50119
below:
PS51088
cd15648
IPR016177
IPR037208
IPR036486
IPR036555
IPR036368
IPR037100
IPR038469
IPR037033
IPR038026
IPR042066
IPR038092
IPR003736
IPR003150
IPR006949
IPR037935
PF00646
PF16647
PF17206
PF20948
IPR037600
PF03876
PF21743
cd18212
cd11471
cd16572
IPR017671
PF08567
PF21490
cd01413
IPR032655
cd22108
cd20067
cd22481
cd22487
cd22109
cd19694
cd19702
cd22156
cd22478
cd22153
cd22127
cd22135
cd22484
cd22125
IPR001728
IPR003070
IPR002092
IPR039747
IPR000003
IPR001034
PS50906
PF17920
IPR049558
IPR041678
IPR049635
cd04140
PF17922
cd09329
cd08430
cd06960
cd06969
cd09327
cd15596
cd09330
cd17002
cd16942
IPR041612
IPR044308
PS51320
PS51477
cd21739
cd15639
cd21668
cd09328
cd12418
cd17012
cd20548
cd22056
cd19847
IPR013083
IPR043145
IPR013761
IPR043013
IPR038679
PS00041
IPR005062
IPR005545
IPR006555
IPR010744
IPR012925
PF02663
IPR044146
PF09105
PF01037
IPR039520
IPR049431
IPR022150
IPR024784
PF07741
PF09121
PF13907
PF20802
IPR049110
IPR048029
IPR042774
IPR047519
IPR049103
IPR034228
IPR040930
IPR044430
PF17682
cd11463
cd05685
cd11414
cd12660
cd15561
cd15638
cd16923
cd12658
cd12662
cd14260
cd18230
IPR019103
IPR004865
IPR029332
IPR032499
IPR032535
PF08360
PF08766
PF09637
PF21549
PS51433
IPR034261
IPR047366
IPR047725
IPR034506
IPR034507
SM01341
cd00018
cd00103
IPR019622
IPR021101
IPR019135
IPR015205
cd22104
cd22142
sd00020
sd00019
sd00018
sd00017
cd22703
cd15563
cd18521
cd18329
cd17926
cd18913
cd16107
cd22095
cd22146
cd22131
cd22137
cd19692
cd22093
cd15562
cd18352
cd19932
cd22158
cd22160
cd19214
cd21085
cd22132
cd22111
IPR045028
IPR046369
IPR025788
IPR039468
IPR011659
IPR020472
IPR036344
IPR046347
IPR036911
IPR037263
IPR036835
IPR041908
IPR038372
IPR001909
IPR046807
IPR013523
IPR006027
IPR006578
IPR003619
IPR006456
IPR035855
IPR029225
IPR047979
IPR047978
IPR047981
IPR039418
cd06944
cd15653
cd15659
cd15650
cd14716
cd15656
cd14691
SM00895
PS51128
IPR044307
PS51652
PS51653
cd14695
cd13989
cd20164
cd21733
cd20033
cd21665
cd14435
cd20161
cd22147
PTHR47540
PTHR47658
PTHR47918
PTHR46422
PTHR48000
PTHR48054
PTHR46156
PTHR45970
PTHR46808
PTHR31941
PTHR30136
PTHR31583
PTHR34995
PTHR15363
PTHR24183
PTHR40055
PTHR41313
IPR007537
PR02066
PF02791
PF05962
PF09512
PF17368
PF20689
PF10401
IPR007768
IPR012807
IPR001951
IPR037496
IPR031402
IPR039607
IPR042160
IPR045206
IPR031137
IPR026225
IPR020133
IPR021171
IPR006532
IPR006504
IPR010868
IPR015100
IPR018540
IPR016786
IPR012652
IPR044716
IPR044964
IPR045147
PF01722
PF01297
TIGR02359
TIGR02394
PTHR46262
PS50114
IPR044869
IPR012313
cd22587
IPR001523
IPR014001
IPR014013
IPR004285
IPR005100
IPR006560
IPR006820
IPR007641
IPR006554
IPR008598
IPR011665
IPR033473
PF03344
PF08214
PF06200
PF12090
PF05569
IPR034366
IPR034406
IPR037598
IPR043612
IPR034833
IPR014977
IPR047273
IPR047287
PF10523
IPR049403
IPR047052
IPR047388
IPR047288
IPR041250
IPR046378
IPR046468
IPR047050
IPR048019
IPR044114
IPR034090
PF04542
cd04703
cd06091
PF18607
PF20845
PF21204
PF20497
cd06304
cd05509
cd12457
cd11674
cd19741
cd09891
cd15674
cd14949
cd18205
IPR025402
IPR024637
PF11526
PF09223
PF11235
PF12737
SM00225
cd02219
IPR045343
IPR046464
IPR048830
PF00165
IPR013544
cd00602
cd00620
SM01250
IPR019467
IPR021914
IPR012584
PS52027
SM00979
cd18194
cd18223
cd19209
cd22100
cd22162
cd22084
cd18059
cd22036
cd22092
cd19964
cd20090
cd23142
cd13151
cd18071
cd20514
cd11640
cd20545
cd19963
cd21984
cd19609
cd21595
cd19728
cd21554
cd20513
cd19722
IPR018062
IPR017918
IPR015300
IPR036552
IPR010985
IPR038112
IPR010243
IPR012755
IPR006591
IPR001218
IPR024596
IPR043505
IPR042547
IPR042548
IPR005059
IPR004973
PS50157
IPR013085
PS50956
PS51293
cd16591
IPR036885
IPR036443
IPR036115
IPR036960
IPR043020
IPR043021
IPR014538
PR01875
IPR037802
IPR047167
IPR047269
IPR006155
IPR006564
IPR047430
IPR034517
IPR027352
IPR047428
IPR037404
IPR041686
IPR047433
IPR049636
cd07734
cd08310
cd09482
cd07173
cd09840
cd12543
cd15552
cd15537
cd12300
cd14394
cd12292
cd07860
cd14693
cd14694
IPR027355
PS50097
PS51044
IPR047429
IPR048403
IPR047432
IPR044309
IPR011711
IPR019082
PS51994
PS51457
PS51523
cd18985
cd21666
cd21734
cd21975
cd21972
cd14227
cd21182
cd21547
PF12243
PF19964
PTHR45887
PTHR47214
PTHR46042
PTHR46576
PTHR46871
PTHR45838
PTHR47424
PTHR47227
PTHR45865
PTHR46524
PTHR16088
PTHR34719
PTHR31917
PTHR16308
PTHR30224
PTHR23251
PTHR37550
PTHR36562
PTHR24014
PTHR31001
PTHR10815
PTHR22794
PTHR16209
PTHR19924
PTHR15526
IPR044645
IPR045320
IPR026256
IPR027756
IPR030856
IPR026516
IPR029268
IPR039066
IPR039223
IPR011664
PF05389
PF06726
PF04769
PF06621
PF10707
PF13376
IPR009598
IPR011303
IPR012651
IPR002929
IPR044281
IPR037685
IPR035388
IPR039612
IPR045218
IPR021475
IPR010968
IPR012041
IPR016591
IPR024132
IPR014134
IPR016463
IPR015339
IPR019647
IPR046328
IPR017429
PF01398
IPR002634
TIGR03277
PTHR47388
IPR027397
IPR038500
IPR038704
IPR009019
IPR036260
IPR038489
IPR000485
IPR007642
IPR009428
PF03795
IPR049899
IPR046879
PF00392
PF10469
PF06294
IPR037889
IPR034768
IPR032565
PF12179
PF17916
IPR042012
IPR042013
IPR041363
IPR034166
IPR047322
IPR043400
IPR047932
IPR032728
PF04561
PF01995
PF04560
cd04514
cd01995
PF19954
PF19959
PF20267
PF19962
PF15227
cd11464
cd07469
cd16075
cd11467
cd12400
cd09911
cd13150
cd10462
cd11421
cd14259
cd17618
IPR022007
IPR024954
IPR016122
IPR022087
IPR031444
IPR033082
PF10394
PF08524
cd01716
cd02984
IPR047321
IPR048298
IPR049115
IPR049114
IPR048249
IPR048250
IPR048251
IPR048252
IPR049111
IPR049113
IPR033761
IPR010991
cd00656
SM01058
IPR024638
IPR018501
IPR014876
PS51674
PS51667
SM01239
cd16511
cd19719
cd20051
cd22139
cd21277
cd21548
sd00008
cd22897
cd11406
cd16536
cd16616
cd19742
cd22103
cd20047
cd20065
cd18208
cd18232
cd22110
cd22126
cd22151
cd22082
cd18000
cd21969
cd21970
cd17972
cd19187
cd18344
cd20596
cd20088
cd19700
cd20598
cd22244
cd22134
cd22120
cd22124
cd22129
cd22091
IPR005735
IPR007759
IPR010666
IPR013934
PS50931
catabolism.
IPR002515
IPR002694
IPR003347
IPR019401
IPR047423
IPR046441
IPR043182
cd07861
cd06945
cd08429
cd14715
cd14689
cd07843
cd14126
cd15603
PS51344
IPR015416
IPR012996
IPR015408
IPR014898
cd16874
cd21731
cd21688
cd21574
cd08459
cd21997
cd20159
IPR047172
IPR014381
IPR034678
IPR012754
IPR035890
IPR043044
IPR037227
IPR035926
IPR005376
IPR007125
IPR009771
IPR008502
IPR010441
IPR048662
PF05617
PF04352
PF00562
PF00665
PF14682
PF20707
IPR034369
IPR035673
IPR040797
IPR035083
IPR025261
PF06943
IPR039570
IPR048838
IPR042580
IPR042712
IPR049106
cd05495
cd05500
PF14786
PF15693
PF14847
PF14826
cd05511
cd10529
cd05499
cd07827
cd09890
cd14261
cd07882
cd16881
cd09487
cd15690
cd18951
cd10526
cd10461
cd14950
cd16545
IPR031416
IPR033096
PF10258
PF09259
PF05044
PF09010
SM01243
cd01396
cd00913
cd02209
IPR044402
IPR047091
IPR048916
IPR048917
IPR009466
SM01285
IPR019471
IPR019385
IPR021998
PS51516
SM01304
SM01317
cd18364
cd20601
cd22101
cd22171
cd17621
cd22099
cd22434
cd22013
cd22090
cd13974
cd19693
cd21081
cd22138
cd22432
cd22085
cd18198
cd15533
cd17752
cd18070
cd22094
cd20797
cd20798
cd18371
cd21473
cd21865
cd22096
cd16804
cd19691
cd22143
cd22433
cd22164
cd22054
cd19182
PTHR46639
PTHR46949
PTHR43084
PTHR43823
PTHR45817
PTHR44533
PTHR46197
PTHR46481
PTHR23233
PTHR33375
PTHR37929
PTHR16092
PTHR14208
PTHR21349
PTHR30427
PTHR36911
PTHR36531
PTHR37812
PTHR18921
PTHR15117
IPR045133
IPR039609
IPR034870
IPR044280
IPR024861
PR02064
PTHR10916
PTHR11595
PF04855
PF02678
PF11250
PF06167
IPR010282
IPR013056
IPR045138
IPR001321
IPR026910
IPR034450
IPR030855
IPR040390
IPR032852
IPR047057
IPR016743
IPR006939
IPR013641
IPR044292
IPR049914
TIGR04071
TIGR03968
TIGR02357
IPR036671
IPR036875
&lt;pre&gt;
C-X2-C-X4-H-X4-C
&lt;/pre&gt;
IPR011011
IPR014727
PF18028
PS00352
PS00039
PS00690
IPR007588
&lt;pre&gt;
F/Y-X(n)-L-X(n)-F/Y-X(n)-WXCX(6-12)CX(17-22)HXH
&lt;/pre&gt;
PS00685
CBF.
PS00686
CBF.
IPR000967
&lt;pre&gt;
C-X(1-6)-H-X-C-X3-C(H/C)-X(3-4)-(H/C)-X(1-10)-C
&lt;/pre&gt;
IPR035698
IPR049781
PS50090
PS51507
PS51294
IPR046950
IPR035697
IPR019462
PS51940
PS51941
cd15610
cd22122
IPR003121
IPR004210
IPR002653
IPR007684
IPR042713
PS50934
IPR041479
IPR042688
IPR047268
IPR044854
PF17937
cd08507
cd14125
cd07167
cd09213
cd14711
cd14712
cd15512
cd15514
cd18662
cd15687
cd15509
cd15510
cd14714
IPR014896
IPR024766
PS51031
cd01392
IPR035857
IPR011723
IPR011125
IPR021005
PS51745
including:
PS51960
cd18731
cd21646
cd14226
cd15513
cd09921
cd15665
cd15666
cd18667
cd14697
cd15607
IPR036065
IPR015969
IPR015970
IPR043174
IPR015946
IPR038368
IPR032675
IPR036442
IPR038123
IPR038116
IPR044882
IPR004409
IPR004827
IPR006921
IPR007120
IPR007701
IPR006860
IPR012957
IPR012958
IPR028822
PF01485
PF12350
IPR035674
IPR034404
IPR037611
IPR041199
PF16649
IPR046471
IPR042767
IPR041982
IPR049506
cd02643
PF19955
PF19956
PF19957
PF19958
PF20504
PF19960
PF19961
PF21672
PF15782
PF18354
cd09590
cd06354
cd07609
cd07847
cd07072
cd07467
cd04330
cd06087
cd08533
cd07468
cd10463
cd14345
cd06997
cd19748
cd17623
cd11456
IPR025719
IPR033071
PF10470
SM01396
cd00788
cd00873
cd03003
cd02977
IPR044404
IPR046942
IPR044409
IPR033789
cd00315
cd00173
IPR026577
IPR019339
PS51666
cd17594
cd20606
cd20054
cd22152
cd22086
cd18011
cd22088
cd22123
cd17553
cd18206
cd19734
cd22128
cd11436
cd15647
cd19931
cd20059
cd22723
cd22102
cd21403
cd22118
cd22167
cd21772
cd22178
cd22179
cd20060
PTHR46451
PTHR45807
PTHR46110
PTHR47396
PTHR47894
PTHR47427
PTHR42748
PTHR45771
PTHR44591
PTHR46294
PTHR46408
PTHR46797
PTHR23139
PTHR32060
PTHR33215
PTHR30363
PTHR21402
PTHR23087
PTHR24339
PTHR30432
PTHR24078
PTHR25466
PTHR22970
PTHR22597
PTHR27008
PTHR36570
PTHR38465
PTHR22767
PTHR13328
PTHR12418
PTHR13415
PTHR14196
IPR042294
IPR033264
IPR030804
IPR024943
IPR024318
PTHR11202
PTHR10245
PF06109
PF12133
IPR010384
IPR009441
IPR010113
IPR003222
IPR033753
IPR011720
IPR026555
IPR024104
IPR003560
IPR014628
IPR008405
IPR016305
IPR045065
IPR002117
IPR005033
IPR000040
IPR001067
TIGR02077
IPR019737
IPR000637
PS01345
head.
IPR012756
IPR006111
IPR045867
IPR015712
IPR003072
IPR001346
PS50061
PS51951
IPR036855
IPR036174
IPR023405
IPR008030
IPR029538
IPR042761
IPR046778
PF07729
IPR029397
IPR031047
IPR034212
IPR017920
IPR048003
PF18500
PF16348
PF20582
IPR048659
IPR040970
cd04512
cd01182
PF19215
PF20688
PF19435
cd06298
cd06953
cd09889
cd12884
cd14778
cd14355
cd14041
cd11447
cd11394
cd15641
cd17616
cd07459
cd09886
cd12340
cd10017
IPR025260
IPR029148
PF08549
PF11699
IPR047320
IPR045735
IPR047567
IPR039463
IPR008847
IPR014978
IPR013524
cd00797
IPR021613
cd20600
cd13214
cd17561
cd18326
cd20111
cd20113
cd22760
sd00005
cd22089
cd20605
cd21610
cd21771
cd17626
cd20288
cd20108
cd21393
cd11435
cd18370
cd15547
cd18331
cd18792
cd22759
cd23146
cd19732
cd20287
cd19705
cd22097
cd22169
IPR013291
PR01876
PR01877
PR01878
IPR018482
IPR028612
IPR014756
PS50043
cd21978
cd21979
PF05887
IPR035962
IPR036617
IPR036674
IPR036465
IPR042570
IPR047007
IPR009000
IPR037181
IPR038336
IPR038187
IPR043097
IPR042515
IPR038202
PTHR46016
PTHR46542
PTHR46652
PTHR46541
PTHR48006
PTHR46447
PTHR46853
PTHR48034
PTHR43367
PTHR43304
PTHR43864
PTHR43792
PTHR46005
PTHR46558
PTHR46364
PTHR47162
PTHR21339
PTHR23236
PTHR33713
PTHR31882
PTHR30376
PTHR22997
PTHR23330
PTHR24333
PTHR43228
PTHR37512
PTHR24198
PTHR12117
PTHR14074
PTHR20938
PTHR16171
PTHR11915
PTHR18976
PTHR12835
PTHR12176
IPR013178
IPR034605
IPR026328
PTHR11161
PTHR11834
PTHR12522
PF04316
PF12349
PF12884
PF07777
PF12470
PF19769
PF17423
PF11081
IPR007412
IPR007940
IPR005041
IPR027018
IPR037468
IPR037382
IPR045334
IPR047155
IPR045154
IPR031106
IPR017861
IPR020190
IPR000116
PTHR47410
IPR002857
IPR003851
IPR000327
IPR004149
IPR001876
IPR001293
IPR008899
IPR012934
IPR011124
IPR012935
IPR017455
IPR004198
IPR047247
cd02081
PS50006
PS51802
PS51946
cd09370
cd08445
cd12280
cd14718
PS51189
PS51500
PS50918
IPR047248
IPR047245
IPR048408
IPR018957
PS51942
PS51190
PS51728
cd21579
cd22701
cd16819
cd21902
cd21903
cd21826
cd14720
cd09376
cd21397
cd21578
PR01452
IPR023908
PF05843
IPR000313
IPR003814
IPR004173
IPR000253
IPR002775
IPR044436
IPR041775
PF08508
IPR035778
IPR033776
IPR034211
IPR032835
IPR034670
IPR024314
IPR000483
IPR044093
IPR047403
IPR034209
cd01472
cd05503
PF16512
cd07872
cd06301
cd06929
cd06296
cd06357
cd07831
cd06926
cd10493
cd07870
cd08367
cd15538
cd07833
cd16909
cd16583
cd12461
cd16696
cd16815
cd16905
cd09294
cd14290
cd16327
IPR025786
IPR025974
IPR033348
PS51024
cd01390
PS51269
IPR045814
IPR048045
IPR047912
IPR038008
IPR013715
cd00236
IPR021537
IPR013859
cd22141
cd21250
cd22183
cd14545
cd14458
cd17060
cd18372
cd20115
cd21939
sd00006
cd00655
cd18310
cd20105
cd20117
cd21720
cd21723
cd20597
cd20066
cd18064
cd18920
cd21402
cd21404
cd21405
cd20034
cd20599
cd20028
cd22796
cd20595
cd21721
cd22117
IPR011262
PS50937
IPR013826
IPR013825
IPR013824
IPR037027
IPR037275
&lt;pre&gt;
IPR018522
IPR003960
IPR003527
PTHR45793
PTHR45641
PTHR46539
PTHR46915
PTHR47997
PTHR48092
PTHR47967
PTHR43095
PTHR42756
PTHR43591
PTHR45011
PTHR45801
PTHR45566
PTHR45850
PTHR45866
PTHR24031
PTHR24215
PTHR24342
PTHR24323
PTHR24329
PTHR35807
PTHR33566
PTHR35601
PTHR31744
PTHR10657
PTHR18460
PTHR19367
PTHR21583
PTHR16134
PTHR23328
PTHR19339
PTHR24126
PTHR16515
PTHR24123
PTHR30173
PTHR24381
PTHR24327
PTHR23147
PTHR24409
PTHR24118
PTHR24559
PTHR24331
PTHR43039
PTHR42648
PTHR37824
PIRSF028980
PTHR10253
PTHR10799
PTHR14389
PTHR15603
PTHR19872
PTHR22763
PTHR18937
PTHR13271
PTHR14559
PTHR16206
PTHR11211
PTHR12782
PTHR16517
PTHR16277
PTHR21090
PTHR13857
PTHR19433
IPR031101
IPR033505
IPR039191
IPR043562
PTHR10644
PTHR10997
PTHR10099
PTHR12302
PTHR12461
PTHR10642
PTHR11203
PTHR12210
PF05931
PF09766
PF12379
PF03820
PF15019
PF11568
IPR010201
IPR007852
IPR009162
IPR011363
IPR005081
IPR005009
IPR005412
IPR000781
IPR003061
IPR003458
IPR002344
IPR026236
IPR033238
IPR039611
IPR016565
IPR017155
IPR024390
IPR026711
IPR022786
IPR014410
IPR016361
IPR009986
IPR010897
IPR017993
IPR047152
IPR043384
IPR048338
IPR000831
PTHR45789
PTHR45829
PTHR48028
PTHR48013
IPR049191
IPR034784
IPR035425
IPR034729
IPR037960
IPR039558
IPR024783
PF16251
IPR047166
IPR049048
IPR041291
IPR041292
IPR038035
IPR040926
PF03165
cd04712
cd04760
cd04708
cd04716
cd04087
cd03004
PF20884
PS50073
PF20690
cd04711
cd04477
cd07069
cd05510
cd05575
cd12289
cd16524
cd16588
cd06930
cd16866
cd18316
cd11451
cd13990
cd16328
cd17676
cd18062
IPR024736
PF12743
PS51036
IPR048915
cd00122
PS51017
IPR019835
IPR019601
cd22751
cd22034
cd18680
cd22581
cd14607
cd15689
cd17225
cd21967
cd22746
cd22797
cd07158
cd18788
cd22791
cd22157
cd22463
cd22793
cd22170
cd22754
cd22755
IPR038102
IPR037249
IPR042252
IPR042487
cd19761
IPR047279
IPR047280
IPR047352
IPR003224
&lt;pre&gt;
&lt;/pre&gt;
IPR000551
IPR020457
PS51948
PS51949
PS51950
PS52000
IPR013293
PR01879
IPR005739
IPR007527
IPR007529
IPR010507
IPR001878
&lt;pre&gt;
C-X2-C-X4-H-X4-C
&lt;/pre&gt;
IPR006510
PS50809
IPR015346
IPR045903
PS51944
cd11433
cd10362
cd15492
PS51945
IPR049773
IPR010603
IPR015088
IPR015318
PS51943
cd16620
cd21872
cd14721
cd21901
cd21827
cd21828
cd14338
cd21829
cd21830
IPR000555
IPR005539
IPR014012
IPR043608
IPR047947
IPR047970
PF06650
PF18359
IPR034284
IPR034282
IPR038034
IPR034667
IPR035504
IPR039506
IPR034175
IPR037418
IPR016103
IPR039515
IPR031316
IPR033099
IPR019511
PF07417
PF20801
IPR034172
IPR034174
IPR034173
IPR044098
IPR035829
IPR042716
IPR041958
IPR047972
cd05519
cd03736
cd01645
PF14689
cd06950
cd09344
cd10338
cd09424
cd09429
cd10464
cd10492
cd10498
cd07163
cd08000
cd08221
cd09441
cd10460
cd16522
cd08437
cd11466
cd11468
cd12302
cd09934
cd08482
cd09348
cd15692
cd15636
cd12681
cd16872
cd15831
cd15821
cd16720
cd11598
cd13836
cd15161
cd08535
cd14392
cd16098
cd12608
IPR014944
IPR032592
SM00794
cd03071
PS51302
IPR045303
IPR047401
IPR047408
IPR044328
IPR045429
IPR047973
IPR047974
IPR032505
IPR015789
cd00105
IPR019333
IPR022750
IPR024279
IPR021605
PS51811
PS51284
cd16704
cd21658
cd22771
cd22588
cd21399
cd21528
cd22687
cd12547
cd17035
cd17674
cd20109
cd21941
cd21659
cd22133
cd22590
cd22666
cd20538
cd19977
cd22083
cd09440
cd13833
cd13835
cd13934
cd20106
cd21413
cd19962
cd19785
cd19809
cd17511
cd12609
cd18049
cd20539
cd20160
cd21033
cd19466
cd21657
cd21660
cd21718
cd21722
IPR036286
IPR013030
IPR013034
IPR047351
TIGR03057
PF10189
IPR037131
IPR037218
IPR038217
PS00132
PS00496
fixation.
PS00638
fixation.
PS00133
IPR001827
PS01032
PS00949
IPR002332
PTHR45881
PTHR46228
PTHR46875
PTHR47187
PTHR47961
PTHR48026
PTHR43806
PTHR45629
PTHR45849
PTHR43725
PTHR46680
PTHR43788
PTHR24379
PTHR24396
PTHR30603
PTHR19343
PTHR23042
PTHR22969
PTHR22988
PTHR24408
PTHR28629
PTHR30055
PTHR21553
PTHR24208
PTHR23189
PTHR23068
PTHR42918
PR02105
PTHR13992
PTHR11972
PTHR19290
PTHR11889
PTHR12420
PTHR13780
PTHR15398
PTHR15710
PTHR14499
PTHR11760
PTHR12577
PTHR13947
PTHR13367
PR02071
IPR028796
IPR039764
IPR040171
IPR033583
IPR022819
PTHR10019
PR02106
PTHR12460
PR02084
PTHR10315
PF06227
PF07454
PF08335
IPR004122
IPR009889
IPR008393
IPR004487
IPR046425
IPR045098
IPR045081
IPR038786
IPR037874
IPR034114
IPR027109
IPR043359
IPR045071
IPR045134
IPR013335
IPR017431
IPR028784
IPR019163
IPR026523
IPR004915
IPR008343
IPR045199
IPR047671
IPR013256
PF01803
IPR002951
IPR000655
IPR000769
PTHR45781
PTHR46643
PTHR47448
IPR006572
IPR001607
IPR001965
IPR006895
cd07835
cd16713
IPR013263
IPR019787
cd21732
cd21811
cd17771
cd21832
cd21833
cd21831
IPR036202
IPR037071
IPR036669
IPR013503
IPR000380
IPR003894
IPR004095
IPR002715
IPR002035
IPR006861
IPR011494
IPR011705
IPR037433
PF13008
PS50811
PF18508
IPR033875
IPR034411
IPR034410
IPR037887
IPR037877
IPR033455
IPR035006
IPR001538
IPR041106
IPR040992
IPR043606
IPR047004
IPR034265
IPR034279
IPR042947
IPR047005
IPR047505
IPR047571
IPR044418
IPR047834
cd05162
cd01773
cd03744
cd00914
PF18876
PF18332
PF18334
PF19525
cd07846
cd08461
cd08463
cd09425
cd09427
cd09428
cd09432
cd11307
cd07869
cd08067
cd08447
cd08448
cd09358
cd09417
cd07168
cd03488
cd06959
cd07341
cd08468
cd07836
cd06331
cd07031
cd08460
cd09434
cd06946
cd07326
cd11292
cd11672
cd16519
cd15629
cd07329
cd07871
cd09917
cd11288
cd07837
cd09893
cd09414
cd11290
cd11289
cd12348
cd12645
cd16540
cd09421
cd11291
cd11280
cd12351
cd15709
cd07936
cd08464
cd11293
cd15534
cd15585
cd15627
cd07848
cd12471
cd13870
cd15518
cd14400
cd14002
IPR021665
cd00488
cd02208
cd01165
cd00659
PS51151
IPR047515
IPR049808
IPR044340
IPR044334
IPR045432
IPR045433
IPR045434
IPR045435
IPR045437
IPR045438
IPR047003
IPR035793
IPR037884
PS51676
SM01023
PS52003
cd18637
cd20137
cd21406
cd21055
cd17078
cd21208
cd22747
cd09423
cd12349
cd12350
cd12474
cd17082
cd18657
cd21414
cd11401
cd16598
cd16599
cd20134
cd09430
cd10491
cd17549
cd19684
cd20301
cd19777
cd20131
cd20169
cd22182
IPR009057
IPR035447
IPR036762
IPR036281
PS01358
IPR003601
IPR003602
IPR006641
IPR000571
cd15616
PS51726
IPR047158
IPR013497
IPR013498
IPR017921
&lt;pre&gt;
PS51989
PS51990
PS51991
cd21816
IPR036454
IPR037274
&lt;pre&gt;
PTHR45740
PTHR46569
PTHR48024
PTHR46886
PTHR46105
PTHR43580
PTHR14002
PTHR13681
PTHR12363
PIRSF036633
PIRSF005053
IPR043540
IPR045180
PTHR10352
PTHR11349
PTHR11467
PTHR11219
PR00905
PF15613
IPR012093
IPR042982
IPR004327
IPR033031
IPR040145
IPR043550
IPR022736
IPR016468
IPR028309
IPR032157
IPR012962
IPR011140
IPR005343
IPR003655
IPR006545
PS50863
IPR041956
IPR033881
IPR039546
IPR041328
PS50071
turn).
IPR042010
IPR041251
IPR041961
IPR041964
IPR042577
IPR032043
IPR044330
cd05620
cd05061
cd02909
cd06940
cd07027
cd07878
cd06957
cd09236
cd10026
cd09444
cd09445
cd09278
cd04147
cd07154
cd07170
cd07161
cd07162
cd06927
cd06149
cd11044
cd12470
cd12357
cd15686
cd15651
cd14084
cd07844
cd09301
cd12267
cd12648
cd14047
cd10499
cd18641
cd13832
cd15499
cd15503
cd09076
cd15654
cd15657
cd15587
cd15602
cd17581
cd09871
cd10459
cd15551
cd14016
cd14428
cd16792
IPR024481
IPR024394
IPR017930
PS51849
cd02247
cd03028
IPR047394
IPR047573
IPR033658
IPR045688
IPR049931
IPR044348
IPR033994
IPR040477
cd00021
IPR021064
cd17402
cd16873
cd16709
cd14228
cd14229
cd20093
cd21032
cd21526
cd21344
cd13768
cd15974
cd18682
cd21940
cd21560
cd20637
cd21558
cd21559
cd21561
cd10011
cd13419
cd18688
cd18689
cd18691
cd20094
cd20095
cd20096
cd20980
cd12473
cd12193
cd16126
cd20385
cd15660
cd14426
cd18686
cd15809
cd15606
cd16952
cd17079
cd18684
cd18692
cd21467
cd22758
cd22087
cd18984
cd18683
cd22159
cd21543
cd19345
cd18715
IPR036020
IPR036576
IPR010921
IPR043170
IPR036893
IPR030665
IPR005738
PF08163
IPR048829
PF20844
IPR019954
IPR018066
IPR035896
IPR014711
IPR004457
IPR001510
IPR013010
PS50250
PS50961
PS50016
IPR000306
IPR047159
cd13334
IPR015927
IPR008336
PS51952
cd19760
IPR036139
IPR003829
IPR003725
IPR006630
IPR010981
IPR008778
IPR035574
IPR043613
IPR023082
PF18698
IPR048289
IPR048271
IPR047956
IPR041959
IPR041754
cd03489
cd03490
cd02077
cd05170
cd03780
cd07877
cd07880
cd07873
cd09426
cd09431
cd11865
cd06933
cd07546
cd07862
cd08313
cd08462
cd06916
cd07172
cd06622
cd06964
cd07029
cd11391
cd12371
cd16798
cd16918
cd07839
cd12198
cd15691
cd15496
cd09422
cd16673
cd16579
cd19757
cd12370
cd09384
cd09385
cd09326
cd09471
cd07852
cd08913
cd09433
cd13874
cd15669
cd14069
cd18755
PS50806
cd01791
cd00742
PS51141
PS51370
PS51136
IPR044368
IPR044369
IPR042049
IPR045439
IPR035700
IPR013196
cd00142
cd00270
IPR026541
IPR019525
PS51640
PS51204
cd17015
cd17944
cd21030
cd21262
cd21525
cd22294
cd21343
cd22649
cd14085
cd16869
cd18677
cd18678
cd18679
cd18681
cd19167
cd23212
cd00460
cd13988
cd18733
cd20636
cd20867
cd22568
cd09987
cd14048
cd14128
cd15539
cd18895
cd08417
cd11309
cd14214
cd20165
cd21409
cd20311
cd22744
cd22753
cd19756
cd22116
cd22767
cd23117
cd20162
cd21401
cd21689
cd21521
cd20638
cd22168
PIRSF006578
IPR033898
IPR039142
PR02086
PF05066
PF13825
PF10491
IPR004737
IPR009229
IPR046327
IPR003085
IPR043442
IPR043450
IPR025787
IPR008681
IPR043554
PF01905
IPR039994
IPR005733
IPR011075
PS50089
representation:
IPR002893
IPR008154
PS50014
L9638.1.
activation.
cd16613
cd12339
cd15525
IPR013803
IPR011178
IPR013499
PS50944
PS51993
cd16492
cd22236
cd22787
cd22199
IPR024065
IPR036578
IPR047362
IPR047361
IPR003879
IPR001007
IPR003657
IPR044075
IPR018060
PS50967
PF20632
IPR040804
IPR048270
IPR044101
IPR042052
IPR044034
IPR037416
IPR041992
IPR047673
IPR047993
cd03772
cd02409
cd03009
cd06476
cd03777
PF17923
PF17929
PF20936
cd08798
cd10238
cd06967
cd09379
cd11432
cd09272
cd06461
cd06952
cd07166
cd08418
cd09373
cd09274
cd09877
cd06956
cd09881
cd09882
cd11310
cd14039
cd14127
cd14342
cd07838
cd08439
cd09273
cd10006
cd12708
cd09212
cd13896
cd14122
cd18690
cd15684
cd16501
cd16882
cd15591
cd09275
cd09469
cd13848
cd15675
cd15545
cd15493
cd16668
cd16861
cd18736
cd18744
cd18750
cd18751
cd18752
cd18756
IPR023339
IPR028727
PF10492
PF13324
cd01812
cd02910
PS51213
PS51156
IPR049768
IPR045907
IPR044331
IPR045430
IPR045431
IPR044313
IPR044316
IPR044317
IPR039496
IPR010578
cd00088
IPR019510
PS51414
PS51978
PS51980
PS51525
PS51968
cd14423
cd15822
cd18762
cd18763
cd18764
cd18765
cd18766
cd18767
cd18768
cd18701
cd18702
cd18703
cd18704
cd18705
cd18710
cd18711
cd18712
cd18713
cd18714
cd21031
cd22074
cd22075
cd14799
cd21822
cd21825
cd18664
cd18666
cd18716
cd20142
cd22058
cd21103
cd18187
cd21823
cd21824
cd14320
cd14179
cd18057
cd18734
cd18739
cd18740
cd18742
cd18747
cd18697
cd18698
cd18699
cd09474
cd18730
cd18735
cd18737
cd18745
cd18760
cd18687
cd20335
cd18732
cd18741
cd18743
cd18748
cd18749
cd07859
cd16329
cd18746
cd18761
cd18685
cd19804
cd22757
cd14213
cd18753
cd18754
cd18757
cd18758
cd18759
cd18738
cd18693
cd18694
cd18695
cd18707
cd18708
cd18709
cd19770
cd22582
cd22659
cd20336
PTHR47238
IPR034680
IPR040221
IPR005413
IPR037922
IPR040370
IPR044521
IPR017000
IPR045183
IPR018250
IPR004408
IPR008155
IPR011010
IPR038083
IPR036485
IPR036529
IPR037195
IPR008913
&lt;pre&gt;
IPR007853
IPR015849
IPR049894
PS51962
PS51963
PS00688
PS00676
PS00675
IPR001202
IPR001132
IPR004333
IPR004939
IPR005398
IPR003593
PF01881
PS50837
IPR040844
IPR024687
IPR035879
IPR049435
PF18100
IPR041467
IPR041674
IPR043640
IPR047437
IPR047441
IPR047442
IPR047443
IPR047439
IPR049775
IPR041483
cd03779
cd05118
cd05038
cd03778
PF17928
cd09280
cd09879
cd05570
cd09380
cd07153
cd04130
cd05613
cd06966
cd07030
cd09279
cd09277
cd09403
cd10488
cd11979
cd15683
cd16452
cd17016
cd12219
cd15593
cd16793
cd07032
cd09371
cd14046
cd13280
cd14123
cd14334
cd15694
cd15617
cd16324
cd17192
cd16862
cd08754
cd15494
cd15588
cd15589
cd15590
cd09382
cd10567
cd17165
cd14208
IPR017888
IPR024358
PS52002
IPR047232
IPR044367
IPR049317
IPR044322
IPR049318
IPR034048
IPR035730
IPR039026
IPR047412
cd00660
IPR020479
cd16736
cd16760
cd18706
cd21537
cd21724
cd21466
cd15679
cd15592
cd16634
cd18661
cd18665
cd18717
cd00630
cd00399
cd18700
cd21795
cd08873
cd09082
cd09473
cd09402
cd07028
cd09468
cd09479
cd09480
cd14094
cd15704
cd20391
cd20392
cd08755
cd08756
cd19334
cd16535
cd16858
cd22154
cd15662
cd16601
cd18696
cd22584
cd22115
cd22663
IPR000433
PS01124
PF17177
IPR016495
PF07254
PIRSF003196
IPR006165
IPR027819
IPR033901
IPR000164
IPR001250
IPR001841
IPR013500
IPR000058
IPR044357
PS51992
PS51954
IPR008095
IPR009141
IPR005123
IPR002154
IPR034552
IPR034558
IPR041490
PS50805
PF17926
IPR047434
IPR048672
IPR041642
IPR047435
cd03781
cd03776
PF17924
PF17925
PF17932
PS51915
cd07851
cd09768
cd06934
cd09769
cd06654
cd06955
cd06968
cd09878
cd11420
cd12374
cd06943
cd07521
cd12245
cd11519
cd13982
cd09926
cd15247
cd15249
cd15250
cd15036
cd09481
cd12533
cd15693
cd14398
cd08797
cd12385
cd15245
cd15246
cd15037
cd15038
cd16770
cd13746
cd15031
cd15032
cd17123
cd09381
cd09383
cd14407
PS51886
cd01668
PS51361
IPR047466
IPR047467
IPR047468
IPR047762
IPR047406
IPR048456
IPR044324
IPR044325
IPR048245
IPR048246
IPR047087
cd00121
PS51803
PS52032
cd20489
cd21513
cd11976
cd12386
cd16608
cd18663
cd18668
cd20071
cd16114
cd12387
cd21609
cd12086
cd11604
cd16138
cd18659
cd18660
cd19832
cd15033
cd14215
cd14224
cd20712
cd10015
cd19335
cd21541
cd21608
cd14210
cd21441
cd22130
cd21710
cd21711
cd21712
cd21714
cd21715
cd21716
cd20258
cd21520
cd21524
IPR037102
IPR035897
IPR036071
IPR043158
IPR023183
IPR038196
IPR038485
&lt;pre&gt;
&lt;/pre&gt;
IPR046341
PF03378
PIRSF005087
IPR007204
PF05145
IPR000012
IPR047259
IPR005741
IPR017111
IPR044570
IPR045871
IPR005737
IPR005742
IPR002867
&lt;pre&gt;
C-x(4)-C-x(14-30)-C-x(1-4)-C-x(4)-C-x(2)-C-x(4)-H-x(4)-C
&lt;/pre&gt;
IPR002197
IPR006855
IPR013546
IPR041586
PF17939
PF17933
IPR043615
IPR048455
IPR041484
cd05081
cd05037
cd05117
PS51999
cd07548
cd08440
cd12243
cd08423
cd08426
cd09830
cd15035
cd08436
cd15248
cd07830
cd08421
cd14276
cd12244
cd09475
cd08466
cd08753
cd11410
IPR031165
IPR027353
PS51794
PS51152
CBF.
IPR047407
IPR035729
IPR047097
IPR049898
IPR015320
IPR013019
IPR009471
IPR012582
PS51688
PS51725
cd16580
cd20456
cd16115
cd21686
cd16753
cd20458
cd21965
cd21585
cd09470
cd08427
cd09276
cd14012
cd14148
cd14397
cd15034
cd19792
cd20092
cd16575
cd16651
cd21713
cd21717
cd21580
cd21637
cd19723
cd21933
PS00319
PS00320
IPR018311
IPR001631
IPR008359
IPR024329
IPR017910
PS51857
IPR001969
IPR007337
IPR003542
IPR025796
IPR010924
IPR045051
IPR004509
IPR003101
IPR000315
IPR005637
IPR002489
IPR034734
IPR047258
PF06460
IPR035845
IPR034845
IPR034077
IPR034076
IPR047255
IPR047257
IPR034803
IPR045581
cd05106
cd01874
cd05098
cd02947
PS50001
cd09027
cd09351
cd09354
cd06529
cd04106
cd08411
cd11737
cd11906
cd12761
cd14086
cd16821
cd16467
cd16482
cd10356
cd10357
cd10422
cd11445
cd10321
cd12311
cd12935
cd13391
cd08456
cd09366
cd11847
cd12373
cd19758
cd19763
cd12671
cd09374
cd09437
cd13330
cd15030
cd16101
cd15643
cd09241
cd13390
cd13187
cd15909
cd14134
IPR003959
IPR027351
IPR019549
IPR030392
IPR030562
cd02120
PS51442
PS51148
IPR046435
IPR044345
IPR047098
IPR049618
IPR049619
IPR030563
cd00060
PS50952
IPR020829
IPR019844
IPR020828
PS52014
PS51657
PS51496
PS51860
cd15508
cd17994
cd22396
cd12580
cd19838
cd21575
cd15910
cd19780
cd20091
cd19836
cd09876
cd15664
cd19766
cd21954
cd21974
cd14014
cd17017
cd19801
cd20101
cd20102
cd15506
cd15507
cd21628
cd08058
cd21584
cd22397
cd22399
cd19822
cd21523
cd20103
cd22745
cd22459
cd22460
cd21583
cd22398
IPR008984
IPR010982
IPR036457
IPR036513
PIRSF015873
PIRSF036388
PF17524
PR02092
PIRSF004030
PIRSF006453
IPR008337
IPR008338
IPR008355
IPR005734
IPR002481
IPR035230
IPR044109
IPR011557
IPR019007
IPR008090
IPR006197
IPR045872
IPR005222
IPR004797
IPR005743
IPR000475
IPR000214
IPR011016
cd16594
IPR025659
IPR002719
IPR002733
IPR007138
IPR034525
IPR044863
IPR043611
IPR034750
IPR042371
cd05079
cd05080
cd05113
cd09375
cd07418
cd09377
cd09378
cd09367
cd04150
cd08680
cd08443
cd09369
cd13231
cd16210
cd16520
cd16571
cd17672
cd14205
PS50834
PS50942
PS50803
PS51112
IPR049909
IPR044315
PS51533
IPR013680
PS50144
IPR014873
PS51818
PS51947
PS51957
cd21687
cd21784
cd22651
cd22965
cd22750
cd21572
cd13230
cd21878
cd21973
cd09929
cd21875
cd21877
cd16596
cd16686
cd22662
cd21879
cd21581
cd19772
PF03154
IPR013758
IPR013759
PR01895
PIRSF002097
IPR012263
IPR014374
IPR012985
IPR034312
IPR022450
PR01894
PR01892
PR01893
IPR004085
IPR012048
IPR025899
IPR024407
IPR019657
IPR002187
IPR004787
IPR004897
IPR001154
IPR002645
IPR001932
IPR002083
IPR007965
IPR037408
IPR047566
IPR034526
IPR035212
IPR037838
cd01763
cd09862
cd08413
cd07414
cd08444
cd12382
cd16525
cd08774
cd16859
cd08320
cd15586
cd16802
PS50807
PS51005
PS51343
fixation.
IPR046937
IPR037423
PS50953
PS51187
IPR025766
IPR018379
PS51382
PS51746
PS51788
cd21876
cd21571
cd21582
cd21874
cd20792
cd07767
cd16751
cd20793
cd19685
cd15810
cd16683
cd21796
cd21759
cd21586
PF12753
PF07263
IPR035516
IPR036955
IPR036361
IPR000372
IPR009543
IPR000007
IPR013210
IPR041381
cd02116
cd05251
cd16398
cd16464
PS50199
PS50800
cd01241
PS51062
IPR035605
PS50801
IPR021126
IPR019956
PS51032
sheet.
PS51180
conserved.
cd16783
cd12398
cd15240
cd20404
cd09875
cd04136
cd16465
cd23167
PIRSF036948
IPR013301
IPR008087
IPR016457
PR01891
PF17536
IPR013404
IPR007479
IPR009143
IPR005817
IPR014645
IPR021160
IPR022337
IPR017995
IPR020831
IPR013302
IPR036888
IPR034904
IPR020079
IPR000536
IPR002589
IPR047051
cd05231
cd04175
cd08915
cd13312
cd13951
cd15988
cd15990
cd16769
cd15989
PS51504
PS51929
PS51145
PS50982
IPR044401
PS51928
IPR013506
PS51843
cd17122
cd19765
cd16587
cd15251
cd16752
cd19806
IPR009142
IPR009390
IPR044245
IPR013304
IPR009140
IPR008368
IPR009139
IPR000584
IPR013303
IPR020693
IPR016977
IPR010114
IPR013300
IPR013309
IPR001241
IPR016120
IPR001611
IPR000182
IPR003034
PS50102
representation:
PS50293
PS50832
PS50126
PS50005
PS50139
cd10405
cd05466
cd15515
cd15516
PS50943
PS51154
cd20457
cd16864
cd20455
IPR037284
IPR008349
PR01901
IPR008371
IPR008370
IPR012040
IPR008369
IPR008372
IPR000565
IPR022347
IPR022348
IPR017053
IPR000157
IPR003390
cd01797
cd08947
cd13381
cd16102
cd15584
PS50330
PS50045
PS50103
PS51075
PS51076
cd16857
IPR011713
IPR013101
IPR006553
IPR003591
IPR022335
IPR008079
IPR002077
IPR005444
IPR016381
IPR005421
IPR005423
IPR021109
IPR043472
IPR005818
PS50835
cd09352
cd09355
cd19762
cd09438
PS01179
PS50985
IPR004830
IPR001075
IPR002871
PS50104
IPR045595
PS51729
PS51730
PS51731
PS51186
IPR044353
PS51869
PS51870
PS51471
PIRSF036392
IPR012027
IPR001945
IPR015771
IPR003981
PIRSF036382
IPR010238
IPR010231
IPR005819
IPR011542
IPR005445
IPR005449
IPR005443
IPR001995
IPR018061
IPR014291
IPR014290
PIRSF005859
IPR010230
IPR011298
IPR031108
IPR017787
IPR003982
IPR005448
IPR014075
IPR011302
IPR011339
IPR005422
IPR005446
IPR005447
IPR001690
IPR001641
IPR011969
IPR000588
IPR007981
IPR010236
IPR005450
IPR012992
IPR007369
IPR008327
IPR001686
IPR003983
IPR005451
IPR005452
cd10437
IPR005080
IPR020775
IPR000036
IPR000696
IPR000045
IPR001872
IPR016251
IPR020776
IPR001108
PIRSF016702
IPR025707
PF02362
IPR003212
IPR001238
IPR023859
PF07282
TIGR01201
PIRSF002096
IPR006779
PF02316
PIRSF038034
PF04689
IPR012401
PIRSF002097
IPR022889
IPR033312
PF09905
PF02575
IPR033246
PF17427
IPR018668
IPR035408
IPR003512
IPR011344
IPR042361
IPR038859
IPR020906
IPR017362
PF17878
IPR026052
IPR008865
PIRSF003688
PIRSF006707
TIGR00647
IPR005902
IPR031900
IPR035411
IPR013795
IPR026282
NF041108
PIRSF016021
NF038291
PTHR47918
IPR040905
PIRSF028732
PIRSF015730
IPR002177
IPR005412
NF041107
PF06971
PF17426
NF037937
TIGR02648
IPR016411
PF04503
PIRSF018468
IPR018384
IPR004645
TIGR01557
PIRSF004161
IPR037540
TIGR00495
PTHR12610
TIGR00621
IPR046395
IPR000119
IPR039779
PIRSF030333
IPR026095
PIRSF015625
IPR010260
IPR016634
IPR000424
TIGR01033
IPR047783
IPR042792
PF05224
IPR007015
IPR043182
IPR014560
IPR048045
PF10491
PIRSF016788
IPR005376
IPR016748
PF02294
PTHR19932
PF01726
IPR039673
IPR031053
IPR041552
PF09271
SM01267
PF01035
PS51027
IPR011615
IPR046832
IPR016544
IPR005583
IPR003340
IPR015886
PIRSF008955
PF18553
IPR040725
PF00552
IPR003602
PF16846
IPR007281
PF18552
IPR040724
IPR008336
IPR006199
IPR034724
PF13724
PF09607
IPR018586
IPR041511
PF18430
PF02257
PF03728
PF08804
PIRSF019108
PS51057
PF11972
IPR005319
IPR011109
SM00774
PF03101
IPR011722
IPR035616
IPR041150
PIRSF030823
IPR041241
PF18526
IPR025898
IPR014048
IPR001083
PS51737
PF07842
PF17293
IPR035386
PF13892
IPR021068
PF09278
PF11740
SM01019
PF13891
IPR025927
PF13356
PF03310
IPR046367
PF10073
PF20450
IPR042153
IPR015350
IPR001275
PF09270
SM01268
PS51517
IPR049476
IPR018873
PF10683
IPR018473
IPR021104
PS51325
PF04152
SM01347
PF03226
PF04552
IPR027395
PF21265
IPR011539
PF18333
PF04218
IPR045830
PF04873
PF09003
IPR003176
IPR004026
PF09287
PF16773
IPR018306
IPR024061
IPR016177
PIRSF003073
IPR029291
IPR008116
PF18196
IPR042073
PF09197
PF00249
PF13921
IPR007492
IPR015280
IPR035209
PS51351
IPR048715
PF21715
cd16100
IPR036368
PF02236
PF17984
PF17538
IPR025830
IPR010093
IPR007889
PF14706
PF02319
SM01372
cd13831
IPR041580
IPR040731
PF18243
IPR040586
IPR010114
PS51437
IPR015126
PF02864
IPR006600
IPR010896
IPR001739
PF21321
PS51080
IPR005559
PF09039
TIGR01764
IPR001346
IPR015094
IPR043111
PF18554
PS51294
IPR015358
IPR020448
PS51198
below:
IPR004191
IPR001647
IPR045303
PF07381
PF00554
PF20987
IPR001867
IPR012339
PS51526
PTHR46872
PTHR38546
IPR012909
PF07879
PS51755
IPR032355
IPR002197
IPR003316
PS50863
IPR048681
IPR024967
PF21411
PF13873
IPR004186
IPR013801
IPR028002
SM00992
IPR002059
PF08755
IPR003166
IPR046360
IPR009061
cd20682
cd11660
IPR046935
IPR014490
IPR041936
PS51030
PF17948
IPR040480
PF12776
PF13837
IPR032200
IPR007634
IPR047091
IPR020604
IPR036623
PF16834
IPR005101
PIRSF033143
PF16557
PF16721
PF10416
PF16836
IPR036217
PS51507
cd13834
IPR044101
IPR036407
PF01325
IPR036390
cd17738
PF14641
PF21459
IPR048703
IPR032284
IPR003150
IPR038733
PF17764
PTHR31190
IPR018060
IPR015367
IPR028088
PS50809
IPR001138
IPR018834
IPR044822
IPR002775
IPR015351
IPR035858
IPR020900
IPR038109
IPR003583
IPR021009
IPR048664
PF00751
PF21473
IPR036395
IPR047159
IPR034072
PS50073
IPR041222
IPR026577
IPR001845
PIRSF036613
IPR018004
cd19919
IPR048970
IPR042075
PS50118
IPR013030
IPR013034
IPR001606
cd17728
PTHR40630
PF09836
cd11655
IPR019447
IPR037141
IPR048708
cd04783
cd04776
IPR038722
cd01111
cd19609
cd01279
cd01107
PF21501
IPR003163
SM01014
PTHR45786
cd01108
cd01105
cd04782
cd04766
IPR036367
PF02919
cd10017
IPR036388
cd07969
IPR048523
cd04768
PTHR46535
cd07893
cd08040
PF13907
cd01543
IPR010982
PF20946
cd07971
cd07970
IPR037392
PF21559
IPR049260
cd17731
cd17737
cd17727
cd17718
cd17749
cd18434
IPR008967
IPR007120
TIGR00285
PTHR35698
PTHR35298
PTHR33175
PTHR34810
PTHR11723
PF05261
MF_00026
MF_04054
IPR049124
IPR041105
IPR019525
IPR041298
PF21179
IPR018754
cd21075
cd16170
IPR049636
IPR049542
cd18061
cd04767
cd11606
IPR032642
IPR042487
cd18054
IPR042115
IPR031760
IPR036202
IPR036638
cd07972
cd07968
IPR038245
cd04769
cd00592
PS51968
PTHR34301
PTHR37301
cd18059
cd01392
cd07967
cd00182
IPR036362
TIGR00721
MF_04007
MF_01154
IPR012346
cd16873
PS51299
cd10015
cd04789
cd18056
cd04784
cd18058
cd04788
cd04775
PF10412
PF18694
IPR044947
cd08041
IPR012345
cd19693
IPR021961
cd12471
cd12474
PTHR10302
MF_04153
IPR020313
MF_00984
PF01984
SM00384
cd18055
IPR036657
cd12470
cd12473
cd19694
IPR025260
cd07349
PTHR31194
cd19692
IPR037059
cd04785
cd08768
cd22256
cd04770
cd18060
cd01106
cd06274
cd07377
cd06287
cd06277
cd06281
cd06290
cd06273
cd06282
cd06285
cd06293
cd06278
cd19974
IPR028727
cd20009
cd18053
cd18057
IPR037095
IPR037007
cd19691
IPR020588
IPR048591
IPR036864
IPR030094
cd04790
IPR036887
cd07350
cd04787
PF12181
cd20197
IPR000232
IPR019476
PTHR15169
cd17994
cd06951
PTHR36154
PF10195
PF04767
PIRSF004932
NF040888
NF040890
IPR049752
MF_00971
MF_00166
NF040887
NF040889
TIGR02036
cd04761
PF04732
PTHR14966
IPR008917
IPR010992
IPR037000
PTHR47809
PTHR37888
TIGR03914
NF040595
cd20010
PIRSF003033
PIRSF016570
cd07158
PTHR12214
MF_04152
cd21076
IPR036431
cd04779
cd01282
cd04778
TIGR01848
cd06288
IPR005104
IPR029839
PS01124
cd14801
IPR038173
cd04777
cd04780
cd17995
NF038053
PTHR47031
PTHR36180
cd15531
cd15532
IPR038713
cd04781
cd04786
IPR044895
cd22396
cd22397
cd22399
cd22398
cd06963
cd06299
cd11659
cd04774
cd07153
IPR015254
cd17993
cd01110
IPR048245
cd16874
cd11661
cd20681
IPR036835
cd05472
cd01109
cd20683
cd06969
cd21993
cd19684
cd04772
cd04773
IPR024305
PIRSF006493
PF15977
TIGR03298
SM00437
IPR030408
cd05476
cd06283
cd04765
NF038052
cd04763
cd19976
IPR036134
cd12588
cd12591
PTHR31947
MF_01122
IPR049755
PTHR31745
PTHR46850
IPR014483
PF10357
cd12321
cd12322
cd04764
IPR015646
cd00383
IPR004330
PF03106
PF04967
PTHR15116
MF_00781
cd16881
cd20195
cd07154
IPR023278
cd16864
cd16866
PF14848
PTHR37543
PF00870
PF00216
PF14621
PF04397
PF17755
PF14657
PF15963
cd08367
PF12167
SM00301
IPR025166
SM01306
SM00850
cd07163
cd01545
cd20205
cd06916
cd20200
cd16847
PS50048
cd20198
cd20196
cd20202
cd14716
cd20203
cd20199
cd20201
cd20204
PF01316
PF00649
cd07171
cd01104
IPR005569
PF03869
PF01388
cd14701
cd18663
cd18668
PF03221
PF13463
PF13601
IPR018640
PTHR46250
PTHR31704
cd06959
cd14703
cd18666
cd16850
IPR038254
MF_00483
cd16872
cd21085
cd21055
PTHR47122
cd20193
cd14693
cd18661
MF_03071
IPR037033
PTHR47157
cd07157
cd07179
PF00313
PF21227
PF12189
cd07977
SM00533
PF00447
PTHR36848
cd19611
cd06956
cd08507
IPR022092
cd12947
cd16877
cd01574
cd01575
PF14549
PF08278
SM00766
PF01396
cd18662
cd18667
PF03441
IPR006821
PF16422
cd16846
cd16848
cd07173
cd07166
SSF54171
IPR022000
cd06270
cd07156
cd14697
IPR009718
cd16879
cd16885
cd06964
cd07167
cd01541
cd01542
IPR015371
G3DSA:2.60.40.1450
G3DSA:2.60.120.1030
cd16870
cd16849
cd14687
cd06955
PTHR46933
PTHR21732
IPR026162
PF00010
cd16878
cd14702
IPR013173
cd06961
IPR019475
cd20189
cd20187
cd18664
SSF117018
cd06962
PF02765
IPR011564
SM00976
cd16869
PF02920
cd20190
cd07172
cd07160
G3DSA:1.20.120.1440
G3DSA:3.30.160.390
G3DSA:2.30.30.390
G3DSA:2.40.50.1020
G3DSA:2.60.40.1390
G3DSA:4.10.1040.10
G3DSA:1.10.10.730
G3DSA:1.10.150.60
SSF54957
SSF118290
SSF46955
cd14698
cd14721
cd11603
PF21531
PF14850
IPR048576
cd18665
cd01544
PTHR45623
SM01253
SM00436
PF05472
cd16845
cd14718
PF13443
cd07169
cd06970
cd06965
cd14719
cd07170
cd07161
cd07162
PF13412
PF13693
PTHR21765
cd14694
cd14717
cd07168
cd06960
G3DSA:3.90.148.10
cd06271
G3DSA:2.40.330.10
SSF101936
G3DSA:1.10.10.450
SSF89915
cd16884
cd20188
cd16883
PF18272
SM00278
cd06968
SM00550
PF03834
cd06966
cd16868
cd20191
PF20731
cd07164
IPR049893
G3DSA:3.90.430.10
SSF46785
IPR038488
PF00319
cd08674
cd06272
PF01287
SM01376
G3DSA:1.10.10.10
G3DSA:4.10.520.10
SSF46950
SSF109709
SSF47729
SSF57701
cd07165
cd06957
cd08893
PF10373
IPR007257
IPR010492
IPR005339
cd20192
cd21077
cd16882
cd14696
IPR031988
SM00401
cd14695
cd16867
PF02905
cd14720
PF16787
cd06292
IPR015300
IPR042174
PIRSF012508
SSF56741
cd07155
G3DSA:1.20.120.1030
G3DSA:2.60.40.3180
G3DSA:2.60.40.630
cd14692
G3DSA:3.40.1440.60
G3DSA:1.10.269.10
G3DSA:1.10.260.40
G3DSA:1.10.10.1680
SSF47413
SSF57716
cd21086
cd14699
cd20194
SM00717
IPR022001
G3DSA:4.10.280.10
cd06958
cd06967
cd04762
PF03444
IPR038437
SSF82927
G3DSA:2.40.50.400
G3DSA:3.90.198.10
G3DSA:1.10.3180.10
SSF116768
G3DSA:2.60.40.340
G3DSA:1.10.150.670
PF12168
SSF110217
G3DSA:3.30.1190.10
SSF50122
SSF47459
cd16875
cd14715
cd14711
cd14712
cd14714
cd14713
PS00034
IPR048923
SM00674
SM00513
SSF47724
IPR021151
SSF54616
SM00066
G3DSA:1.10.10.1900
G3DSA:4.10.240.10
PTHR47660
IPR018078
G3DSA:3.10.260.10
G3DSA:1.20.1380.10
SSF82808
G3DSA:1.10.10.2030
G3DSA:1.20.120.1980
G3DSA:1.10.880.10
SSF47454
cd19975
cd14686
SSF64496
IPR036224
SM00380
IPR017956
G3DSA:1.10.10.570
cd14691
cd14709
cd12193
cd14811
cd14812
cd14810
G3DSA:1.10.10.1400
cd14710
cd14705
cd14707
cd14690
cd14689
G3DSA:3.30.70.390
G3DSA:1.10.443.20
PS00349
cd13122
cd14706
cd14688
cd16880
cd16871
cd16876
PS00434
IPR017967
cd16865
IPR023188
PS00353
cd14722
cd14700
IPR000637
PS00031
PS40000
IPR020816
PS00601
cd14704
cd14708
PS00045
known:
IPR047346
PS01119
IPR023772
SSF69652
PF20910
G3DSA:3.30.56.50
SM00712
PS00354
IPR000635
IPR009295
IPR002689
IPR010409
PF00136
IPR015887
TIGR00987
TIGR00988
IPR005584
PF10524
IPR044293
IPR004408
IPR016726
IPR024412
PTHR15114
IPR044817
PTHR14773
PS00463
PF01448
IPR049854
PTHR46060
PF10134
IPR018777
IPR004602
NF033787
PTHR30313
PF18880
PTHR10629
IPR013468
PF20500
PTHR30153
TIGR01069
IPR038899
PF11050
PTHR30619
PIRSF036949
IPR016656
PF01530
IPR043805
PF04589
IPR019843
NF040642
PF02457
PF15620
IPR020917
NF041860
IPR008944
PTHR47577
PTHR32345
IPR009595
IPR006350
PTHR10536
PF09507
IPR017238
IPR044245
PTHR30432
PF01342
TIGR02647
IPR023949
PF09441
IPR018562
PTHR35894
PF14887
IPR006774
IPR004791
IPR015637
PF19704
PF11427
IPR047242
IPR016408
IPR016312
PF14173
PF01586
IPR024867
IPR023502
PTHR42855
PF21107
IPR002836
PF03979
PF02399
PF09904
IPR007351
IPR019042
PF12329
PF11411
IPR017352
IPR004807
IPR023484
PF03090
PF06284
IPR010436
IPR033668
IPR048017
PF06719
PF12802
TIGR01617
IPR016481
IPR000116
PF12738
IPR011791
IPR011794
PF05265
PF11338
IPR007929
IPR021487
PTHR40055
PF15175
PF06529
IPR011983
IPR003647
IPR021286
PTHR47795
PTHR47828
PTHR43788
IPR029176
TIGR02297
IPR003310
IPR047976
IPR012015
PF02701
IPR047671
IPR010585
IPR024911
TIGR00611
TIGR01884
PF12886
IPR003417
IPR003304
PTHR46927
IPR046930
IPR020607
PF11487
PF07574
IPR021580
PF01498
IPR022299
IPR040263
PF02371
PTHR46380
PTHR46622
PTHR43152
IPR001409
NF033807
TIGR03697
PF11268
PF10330
IPR031105
IPR033349
PTHR47429
IPR009446
PTHR35585
IPR012178
PF00644
IPR047057
PF15613
IPR020629
IPR006697
IPR045173
PF04684
PF03184
IPR017067
NF038388
IPR026302
IPR021277
PF02312
IPR006293
IPR004589
IPR001448
PTHR13561
IPR033375
PTHR11462
IPR015633
PTHR28535
PF04675
TIGR00613
IPR016960
IPR017162
PF00898
IPR010183
IPR004322
IPR040224
IPR019294
PF06420
IPR044972
IPR021624
PF08599
IPR027360
IPR046257
PTHR30408
PTHR33064
PTHR42707
PTHR10799
IPR008288
PTHR12486
PTHR47810
PIRSF036158
PF05764
IPR014601
IPR046929
TIGR02097
PTHR46318
PF03584
PF12171
IPR001988
IPR045076
IPR017261
PF18710
IPR001957
IPR045138
IPR017386
PTHR12396
IPR016597
PR00545
IPR000128
IPR014798
PTHR43436
IPR004580
IPR031061
NF033622
IPR026519
PTHR37564
PF06892
PF01751
PF03121
IPR023767
PF20763
PF09734
IPR031779
PF02534
IPR013292
PF06279
PF14250
NF041014
PF12940
IPR047665
PTHR43140
PTHR14389
IPR040260
IPR005748
PTHR46095
PTHR31989
PTHR13006
PF19675
IPR023768
PTHR46760
IPR025528
PF02498
PTHR30591
IPR014160
IPR022452
IPR004969
IPR018753
PTHR37291
IPR006754
IPR037381
IPR045125
PTHR43977
PTHR16171
PIRSF000489
IPR048034
IPR023067
PF10172
PF15868
IPR039110
PTHR48039
PF08163
IPR014538
IPR040893
IPR021107
IPR031783
PF07934
IPR040454
IPR030657
IPR017357
IPR023769
PF02805
PF03772
IPR004956
IPR005057
PR02086
PTHR43828
IPR037817
IPR037813
IPR031541
IPR025446
IPR031734
PF08270
PF10278
PF17026
PF17007
IPR045944
IPR031502
IPR014466
PF02946
TIGR01818
IPR000972
PF19361
IPR012046
IPR024210
PTHR10169
IPR001091
PTHR33693
IPR004401
PR01293
PIRSF006171
IPR024187
IPR000451
IPR020372
PTHR23068
IPR049784
PF02791
PF12793
IPR014266
IPR004986
PTHR30405
IPR038973
PIRSF012876
PF14156
PF15925
NF038279
IPR026365
IPR031821
TIGR04111
IPR007218
IPR000977
IPR001728
PF20131
IPR046901
IPR030931
PF20289
PF20290
PF20291
PF20288
IPR046905
IPR043565
IPR046902
IPR046904
IPR045390
IPR049735
IPR023730
PTHR46543
PTHR45660
PTHR12628
IPR012890
PTHR45762
PTHR33238
IPR044660
IPR012090
PTHR47325
TIGR00732
IPR004604
IPR044265
IPR039997
IPR008918
IPR039355
IPR028065
IPR049384
PTHR43537
IPR015306
IPR022725
IPR010443
PIRSF004955
PF03754
PF15791
PF05651
PF10264
PF19807
IPR005508
NF038070
PF02135
TIGR02917
PTHR37862
IPR012771
PR00543
PF03131
IPR014178
IPR046399
TIGR02939
PF04498
PF05847
IPR007586
IPR005752
PTHR18867
IPR001234
PTHR33516
PTHR10459
IPR004212
IPR020354
IPR000003
IPR012794
PF10015
IPR013289
IPR017125
IPR021228
TIGR03070
TIGR02431
PTHR47957
PTHR42933
IPR044269
IPR044271
IPR001525
PTHR30146
IPR037818
IPR020591
IPR002631
PF10189
IPR004194
IPR019054
IPR015307
IPR021191
IPR007636
IPR019064
IPR019069
IPR019755
IPR019059
IPR018575
IPR015314
IPR014328
IPR019062
IPR019063
IPR019070
IPR019071
IPR018573
IPR019036
IPR019037
IPR019068
IPR019046
IPR019058
IPR019072
IPR019073
IPR015277
IPR019043
IPR019044
IPR019045
IPR019057
IPR019066
IPR019067
PS00697
IPR012415
PF01736
PIRSF029950
IPR011939
PF20293
PF20292
PF20295
IPR002643
IPR046895
IPR046900
IPR046897
PS00347
PTHR23087
IPR008866
IPR027816
NF040876
PF13021
PF04988
IPR007071
IPR017140
IPR016766
NF033869
PF02309
PF19891
IPR004221
TIGR00416
IPR006628
IPR008415
IPR019666
IPR018818
IPR000647
PTHR33823
PIRSF000882
IPR007224
IPR024874
IPR016850
IPR043686
TIGR02395
TIGR02812
IPR016468
IPR018482
IPR012783
PTHR46404
PF00165
PF11463
PF04704
PF08679
PF10384
PF20310
PF16100
TIGR02915
IPR008721
IPR016811
PTHR46818
IPR039590
IPR014969
IPR017642
PTHR45795
PTHR30050
IPR011082
PF06106
PTHR42998
PTHR10343
IPR045334
PTHR46098
IPR005753
IPR039685
IPR017113
IPR049132
IPR047252
IPR015278
IPR015291
PTHR31699
PTHR42942
IPR004122
IPR044267
IPR047987
PF14072
PF12116
PF20304
PF14215
PF06733
IPR001742
IPR044597
NF038139
NF040990
TIGR02928
IPR001699
IPR015105
PTHR47787
PTHR10245
PF07840
IPR027725
IPR008045
PTHR30055
IPR023588
IPR002070
IPR016940
IPR044521
PS01008
PF10743
IPR019679
PF04621
PF08209
PF12615
PF18758
PF11089
IPR018601
IPR024239
IPR040521
TIGR01817
TIGR02787
PF00633
IPR026266
IPR030475
PIRSF005900
PTHR23099
PTHR23337
PTHR22980
PTHR34388
IPR016977
IPR000047
IPR000466
IPR001786
IPR000265
IPR001068
IPR001458
PF12885
IPR003415
IPR024786
IPR013765
IPR035989
IPR010163
IPR012052
IPR024189
NF041859
IPR029525
PF07545
PF15476
IPR007376
IPR002848
IPR039276
TIGR02766
TIGR04416
IPR045028
PTHR46896
PTHR44533
IPR009951
IPR018792
IPR023009
IPR044198
IPR000079
cd11654
NF041831
PF09739
IPR014208
PF11418
PF12374
IPR014213
IPR030914
IPR022305
IPR024374
IPR007404
IPR048048
IPR046889
PF03634
PF02381
TIGR04402
IPR002093
IPR012327
IPR043031
IPR001646
PF04090
PTHR37512
IPR016429
IPR022689
IPR001289
IPR047640
PTHR10621
PTHR12962
PF04640
PF03903
PF08347
TIGR03722
TIGR02702
PF03119
IPR043068
IPR039422
IPR018362
IPR005819
PF07460
IPR040023
IPR019739
cd11583
PTHR19303
cd00280
TIGR01665
IPR039162
IPR013246
PF05930
PF07180
PF05101
PF11985
NF041664
IPR001801
IPR020296
IPR013290
IPR022303
IPR026520
IPR045174
NF038310
IPR048203
TIGR02851
TIGR00738
IPR018126
PF11510
PS00617
PS00618
PS01361
PTHR34589
PTHR15507
PTHR15992
IPR031099
IPR028156
IPR043402
IPR014141
IPR006310
IPR049807
TIGR02392
PTHR46502
PTHR22691
PTHR23067
PTHR24567
PF11568
IPR048089
IPR016785
PTHR34413
PTHR47507
IPR016392
IPR018312
PS00356
PF10341
IPR016467
IPR018799
PS00304
PS00684
IPR017253
IPR044811
IPR018524
IPR043839
IPR004047
IPR001177
IPR014000
PS00552
IPR005738
PTHR28244
IPR006734
IPR022821
PF04384
PF11825
PF13972
IPR010134
NF041568
IPR026229
IPR025722
IPR014892
PF08784
PTHR45787
PTHR43479
PTHR38097
PTHR12247
IPR001481
IPR000154
PF04539
IPR029292
PF07751
NF033788
PF08429
IPR012362
IPR038868
IPR039060
IPR023711
IPR023764
IPR040386
TIGR02916
TIGR02844
IPR006134
PF10382
PF06831
SM01232
IPR044737
IPR017970
PS00519
IPR016059
PF06217
SM01226
PF20818
PTHR47540
PTHR47658
PTHR46156
PTHR36251
PTHR15081
PF17335
IPR028847
IPR015100
IPR017174
IPR047721
IPR000085
TIGR02774
TIGR02394
IPR001631
IPR039774
IPR039142
IPR013199
IPR012074
PIRSF002937
cd16412
IPR004149
IPR023488
IPR021188
PF12721
PF08993
IPR003822
IPR003956
PF08775
IPR014884
IPR002186
IPR014140
PTHR48033
PTHR24417
PTHR11544
IPR011364
PTHR10644
PF14480
IPR007792
IPR013343
IPR003450
IPR004826
IPR041935
PTHR48031
PF07848
PF11495
IPR008319
IPR039119
IPR014277
NF040662
IPR047751
PF03884
IPR000949
PF18090
IPR040873
PF10473
PTHR43132
PF01807
IPR023642
IPR016558
PS01081
SM00843
PS00819
PS00818
PTHR47330
PTHR23002
IPR033956
IPR003311
IPR002910
PS50064
IPR049454
PF01429
IPR014154
IPR047923
IPR017053
PF12844
IPR006164
cd00186
cd00315
cd14435
IPR003902
cd09908
IPR013404
PS00847
eukaryotes.
IPR041236
PF18074
IPR018982
PF09397
IPR018541
PS00685
CBF.
PS00686
CBF.
IPR023216
cd01396
cd09898
IPR025220
IPR001387
IPR038276
IPR038621
IPR017930
PF18073
IPR011941
IPR006627
PTHR36292
PTHR46144
PTHR31917
PTHR15741
IPR008005
IPR026516
PF04025
PF05499
PF05341
IPR012041
IPR006447
IPR007121
SM01189
PF00665
IPR012357
PF05685
PF06855
PF10236
PF11634
PF21217
PF06640
NF035953
IPR003802
IPR046947
IPR021694
IPR024373
IPR017507
IPR047653
IPR047692
IPR048434
TIGR03787
TIGR02154
TIGR02417
TIGR03830
IPR010003
IPR015085
PS51467
IPR019737
IPR001510
PF09382
SM00956
PS51217
below:
IPR036115
IPR043020
IPR043021
PF02735
cd00167
PF04406
cd09903
cd09907
PF02303
PF17873
IPR041053
IPR018501
IPR004409
cd18006
IPR000040
IPR000524
PF10635
IPR018906
cd00569
PS00486
IPR000445
IPR018515
IPR002481
IPR001628
cd09899
IPR018186
IPR041102
IPR014619
IPR020529
IPR020796
IPR020795
SM01252
PF18428
IPR047192
PTHR46276
PTHR19447
IPR010461
IPR007238
IPR006133
cd17925
cd09860
IPR029105
IPR014016
IPR038106
IPR036957
SFLDG01079
TIGR00329
PTHR31657
PF10401
IPR031137
IPR006532
IPR036381
IPR036384
IPR001217
IPR023197
PS00622
PF20884
IPR038331
IPR007668
TIGR01439
PTHR23189
IPR009859
IPR007925
IPR007615
IPR045134
TIGR01664
PS50172
PF02178
PTHR42746
PF01623
PTHR13523
IPR012781
PF21586
NF041012
IPR038892
IPR023705
IPR044808
IPR008203
IPR020886
IPR021587
IPR016462
PF01954
IPR002568
IPR043128
cd10544
cd19695
cd06275
IPR001005
IPR002853
PTHR24370
PTHR37812
PTHR15052
PIRSF009427
IPR013436
IPR007169
IPR014455
TIGR02613
TIGR02773
PTHR47055
IPR046804
IPR002100
PF15612
IPR005333
IPR047134
PF16282
IPR032563
PF07463
IPR000818
IPR040498
IPR047240
PF18319
IPR023211
PF21438
PS51062
IPR035504
IPR031991
IPR000690
IPR041559
PF17879
PF20886
PTHR44688
PTHR47162
PF12884
IPR004545
IPR005601
PF12826
IPR018062
cd06561
PS00894
PS00116
IPR018334
IPR018356
IPR000987
IPR003851
IPR014835
cd06846
IPR023187
PS50876
IPR003308
IPR006856
PF02022
IPR041962
IPR028931
PF21517
PF20808
PF14929
PS00027
turn).
IPR030492
&lt;ol&gt;
&lt;/ol&gt;
IPR045581
IPR013955
cd16403
cd16407
cd16408
cd16410
cd16401
cd16406
cd16409
cd16411
PS50943
SM00871
IPR010499
IPR019548
IPR036879
IPR012582
PS00554
IPR007220
IPR016527
cd00122
IPR025868
PF12674
SM00614
IPR042087
IPR038402
IPR002052
PF10391
PF20887
IPR018944
PTHR33169
IPR039905
IPR014056
PF04032
IPR012072
IPR039669
IPR048531
TIGR02612
TIGR03384
IPR015311
IPR038373
cd12758
cd12585
IPR015318
IPR002515
IPR003611
PF02295
IPR034404
cd18894
cd20331
cd20332
PF03178
PF19525
IPR015086
cd00591
cd22254
cd04712
cd04760
cd04708
cd04716
cd04711
cd01437
cd16393
IPR014017
IPR038401
PTHR46321
PTHR14057
PTHR22794
IPR039225
IPR039495
IPR047169
TIGR02793
cd12243
cd12244
IPR038647
PF13613
IPR027805
IPR004150
cd09904
IPR046847
PF20432
cd20550
cd20549
IPR020479
cd19940
IPR030489
PS01117
PS00092
sequence.
cd16530
cd16413
IPR000214
IPR037211
PS00042
PTHR35369
PTHR21494
cd09857
IPR036358
IPR020458
cd08370
cd00338
IPR023411
&lt;pre&gt;
&lt;/pre&gt;
PTHR24085
PS00398
occur:
proteins:
PS00397
occur:
proteins:
IPR048795
PF11372
PF15289
IPR029316
IPR020940
IPR009084
IPR031872
cd12147
SM01090
IPR048918
PF03120
cd16414
IPR024456
IPR036236
IPR044117
IPR044119
IPR003604
IPR037082
PS51253
IPR000432
PTHR46004
PIRSF036392
PF08994
IPR013196
IPR035500
PF09111
IPR015195
IPR021896
IPR043091
IPR006118
&lt;ol&gt;
&lt;/ol&gt;
cd00084
PTHR45869
PTHR14709
IPR034078
IPR014057
PF07905
PF14048
PF11078
PF12170
IPR005621
IPR003444
IPR040014
IPR039063
IPR017353
IPR017757
IPR036883
IPR038096
cd05782
cd05785
cd08767
cd16402
cd12587
cd16844
cd12590
IPR003220
cd22325
IPR045688
cd16404
cd22481
cd22487
cd22478
cd22484
IPR048765
IPR041663
PF05876
cd11670
PF20748
IPR024457
IPR038308
IPR033897
IPR012259
IPR013087
IPR048249
IPR048250
IPR048251
IPR048252
IPR009057
cd12364
cd22540
IPR003071
IPR036733
IPR003314
IPR003651
IPR004036
IPR038279
IPR015320
IPR001766
SM00760
cd20078
PF01381
PTHR46630
PTHR28088
PTHR13798
PTHR11969
IPR007933
IPR029163
PF00533
IPR009594
IPR004910
PS01204
PF03288
IPR048998
IPR048592
IPR048731
PF21500
IPR043531
IPR040456
cd04491
IPR004181
SM01366
PS00522
IPR003265
PTHR43864
PTHR24376
PTHR19304
PF19769
IPR017861
PTHR46011
IPR036977
PF01624
PF05190
IPR013914
IPR017880
IPR007050
IPR010979
IPR041963
IPR024754
cd17922
IPR020584
PF08664
IPR013972
TIGR00122
IPR040444
PTHR12298
PF04623
NF038181
PF12203
PF10280
PF12539
PF11498
IPR006957
IPR007818
NF033589
IPR040255
IPR031441
IPR038909
IPR020357
IPR019888
IPR004996
IPR015297
IPR049758
PF01982
PF01422
TIGR02683
TIGR02684
cd06294
SM00443
PS50884
SM00895
PF10537
IPR044078
cd09905
cd09901
cd09906
IPR007695
cd00283
IPR012308
PS51702
PF02877
PS50139
PS50090
cd16398
IPR018525
IPR005147
SM00501
IPR018335
cd03524
IPR006742
IPR011335
IPR017910
IPR037796
IPR037794
PS51856
PS52007
cd06445
IPR038300
PS51218
PS51206
PF08169
IPR005143
PF01047
cd00602
PF12728
PF21176
IPR005222
IPR000418
PF16783
cd02426
IPR041995
cd17622
IPR022572
IPR039467
IPR013136
cd14660
cd18674
IPR002492
cd19318
cd22287
PS00321
cd18195
IPR039418
IPR010663
IPR041931
cd06279
cd06280
cd06284
cd06296
cd00145
IPR028112
cd18066
PF12836
PF14579
PS00352
IPR044749
cd05776
cd18033
IPR036693
cd07898
cd01341
PS50935
PTHR32071
IPR040171
cd04476
PF02928
IPR002611
PF18053
cd09750
cd09653
IPR031879
PF08671
cd00202
PF12269
cd11653
PF05066
IPR008681
PS51977
cd06943
IPR011711
PS50932
PF12835
PF14601
PF13744
PTHR36486
PTHR31719
PTHR15592
IPR012738
IPR010113
IPR003222
IPR001067
PF18375
IPR040793
IPR015088
PF04383
cd17563
cd17535
PF02980
PTHR46358
PTHR36966
PTHR21166
PTHR22683
PTHR24409
IPR044649
IPR020890
cd18030
cd08039
IPR013085
SM00898
cd04482
PF07764
IPR041423
IPR027444
cd00067
IPR047970
IPR040799
IPR047972
cd14655
cd03242
IPR047973
IPR047974
cd18044
PF17191
IPR025948
PF13276
IPR004546
IPR006858
IPR030456
IPR008122
IPR038487
IPR023372
IPR010994
IPR021005
IPR000870
cd06289
IPR000485
IPR006295
IPR003356
PF09170
cd03488
cd07896
IPR014721
IPR000525
cd17626
cd01702
PF13824
IPR029460
SM00389
SM00525
PF00730
cd21865
IPR036620
IPR047406
cd05160
IPR007737
PF05043
PF09121
PF16534
cd07003
SM01341
IPR015205
cd13155
IPR004190
IPR004102
IPR044556
PF21213
PF17682
cd18014
IPR026851
IPR048949
IPR014905
SM00910
cd18015
cd17992
PS50960
IPR018122
cd09897
IPR022687
cd09900
IPR016151
IPR036207
cd06295
IPR029215
cd00049
cd07064
cd05779
IPR014001
IPR013499
PF02981
IPR042242
PF12834
IPR041692
PF16124
PF12840
SM00497
IPR038461
IPR008674
IPR011686
PF08765
PF10451
IPR003594
IPR042064
IPR018856
cd00086
IPR021536
cd04478
IPR006612
IPR024442
PS50937
cd16529
cd00008
IPR012309
IPR007861
IPR010932
IPR007860
cd06529
cd09859
cd00329
PIRSF010636
IPR036894
cd19977
IPR010902
SM01109
IPR007588
&lt;pre&gt;
F/Y-X(n)-L-X(n)-F/Y-X(n)-WXCX(6-12)CX(17-22)HXH
&lt;/pre&gt;
PIRSF001716
IPR038982
IPR039340
IPR038028
IPR039928
PR02068
PF03585
PF04731
PF07336
PF11650
PF12064
IPR012073
IPR010852
IPR010874
PF00480
NF041551
TIGR01716
TIGR03744
PS51078
PS51077
PF03811
PF12760
IPR037102
IPR001356
cd05837
IPR000679
IPR037150
IPR043043
IPR037235
IPR014013
PF20849
cd01390
IPR035922
PF00562
IPR017907
PF13467
PF13551
IPR025246
PF13936
IPR025959
PF12651
PF13518
PF13592
PF08558
IPR045981
cd11442
PS50827
PS51071
PS51293
IPR006642
cd00080
IPR034200
PF21298
PF09237
cd18029
cd18043
cd21036
PS00036
IPR006120
&lt;ol&gt;
&lt;/ol&gt;
IPR006119
&lt;ol&gt;
&lt;/ol&gt;
cd03489
cd03490
cd05781
cd18042
IPR007696
PS00731
PS00729
PS00730
IPR045562
IPR012297
IPR009089
IPR043117
cd09867
IPR044125
IPR004233
PF16902
IPR004198
IPR038441
IPR015253
PS01332
IPR008766
IPR028159
PF03871
PF21241
PF18953
IPR014875
IPR036616
IPR043118
PTHR46117
PTHR30579
PTHR35790
PTHR18976
PIRSF036612
IPR012379
IPR014100
PF14090
IPR025280
IPR027373
PF13309
IPR039464
IPR022056
IPR006343
IPR010614
IPR041499
IPR041677
cd18018
PF08797
PF13297
IPR012904
cd22355
cd18067
IPR036678
PF06818
IPR005206
PF08996
IPR022755
cd12432
IPR004111
cd05162
cd12716
IPR019065
cd03768
IPR031655
cd20075
IPR011337
PS00035
PS00465
IPR010666
IPR012310
IPR049901
PS52022
IPR017856
IPR049296
IPR047673
cd14423
PS51912
proteins:
PS01070
IPR007637
IPR015109
IPR015210
IPR010533
IPR000551
PS50956
PR01874
IPR024222
IPR010924
IPR002857
IPR011124
PS51413
IPR036187
cd12948
IPR049460
PS51341
IPR004234
cd05778
cd07897
IPR046454
IPR046453
cd18805
IPR047516
cd01700
cd22319
cd21393
cd20029
PF08221
IPR037953
PF14474
PF14384
cd07998
SM01312
SM01040
IPR048366
IPR020838
IPR012957
IPR012958
PF18410
IPR041200
IPR002678
IPR013088
cd07903
IPR038216
PS00764
PS01155
PIRSF036382
IPR001584
PS50994
IPR038691
IPR036162
&lt;ol&gt;
&lt;/ol&gt;
cd00822
IPR019657
PF20714
PF12950
PF07453
SM00862
IPR036890
cd06291
IPR037068
PF13893
IPR011336
IPR036599
IPR017919
cd05780
cd07905
cd04474
cd04475
IPR042371
PF00907
IPR034847
IPR048433
cd01122
cd18016
IPR015163
PF06827
IPR031657
PF09645
PF16900
SM01176
IPR019786
PS50807
cd22280
IPR015967
IPR032566
cd03271
cd12475
cd12472
cd17618
IPR032392
IPR045663
IPR044447
IPR010991
cd20051
cd22293
cd18000
IPR000605
IPR014015
IPR004333
IPR012934
IPR012340
IPR038268
IPR028158
IPR028468
IPR048459
cd16388
IPR022707
PF05491
PF09983
PF06839
PF21136
IPR024534
IPR009528
IPR034076
cd12203
IPR012982
PTHR45714
PTHR46577
PTHR33166
PTHR24388
PTHR11949
PTHR15949
PTHR12577
IPR027109
IPR001427
IPR000655
TIGR01662
PTHR46527
cd18041
IPR041687
IPR025827
PF08724
IPR014939
cd07902
IPR041718
cd03769
cd04485
cd03482
IPR021025
IPR036893
IPR044945
IPR021108
IPR003072
IPR006578
IPR013867
IPR006564
IPR041686
PS50977
PTHR48092
PTHR43941
PTHR31241
PTHR35807
PTHR23050
PTHR23215
PIRSF003025
PIRSF034452
PTHR11348
PTHR12348
IPR008076
IPR028595
cd06940
IPR001878
&lt;pre&gt;
C-X2-C-X4-H-X4-C
&lt;/pre&gt;
cd04492
cd21035
IPR006084
PS51818
PF02037
PF21102
IPR003619
PS50051
eukaryotes.
cd09280
cd17080
PTHR45804
TIGR00103
PTHR21545
PTHR39515
PTHR38973
PIRSF011560
IPR040349
IPR039101
PF11569
IPR002612
IPR028730
IPR047144
IPR045261
IPR045912
IPR036875
&lt;pre&gt;
C-X2-C-X4-H-X4-C
&lt;/pre&gt;
IPR038224
cd10435
PS51061
PS51152
CBF.
cd07900
cd00660
IPR024178
IPR036507
IPR036960
IPR012996
IPR037057
PF01022
PF18530
IPR025931
PF08965
IPR048793
IPR037083
IPR008823
IPR048635
cd12443
cd10436
cd11662
SM01023
cd09868
IPR003012
IPR036552
PF15510
PF21315
cd10016
cd17933
IPR031202
IPR033096
cd01439
IPR047010
IPR011528
cd21081
cd18070
cd22359
cd05777
cd07901
cd05783
PS50944
IPR011010
IPR000967
&lt;pre&gt;
C-X(1-6)-H-X-C-X3-C(H/C)-X(3-4)-(H/C)-X(1-10)-C
&lt;/pre&gt;
PF02311
IPR032042
IPR041188
PF01638
PF09292
PF04236
SM01348
PF00072
IPR015525
IPR010603
PF01698
IPR028374
IPR006551
IPR013908
PF03165
IPR015334
cd03238
cd07827
cd03270
cd17621
cd22434
cd22432
cd22433
IPR017925
cd08411
PS51042
IPR014759
PF08280
PF21817
IPR023054
IPR033544
cd03481
cd05784
IPR006579
IPR040654
PF18226
PF08753
IPR014864
IPR004173
cd14365
IPR013317
IPR013159
IPR019549
cd01389
IPR002084
IPR002694
IPR019401
IPR015416
IPR015408
IPR014898
IPR038650
PF12136
IPR049409
PF21132
cd17991
cd18031
IPR045628
cd20150
cd22009
IPR001761
cd07906
IPR047087
PF05225
IPR041005
PF21225
PF18714
PF13556
cd00092
IPR044869
PS50800
PS51135
cd22259
PS51192
PS51194
PS51193
IPR036617
IPR048403
cd01128
cd06170
cd14288
PS00017
IPR011598
PF00532
IPR024766
cd18675
cd18676
cd18672
cd19709
PF16686
PF21664
IPR049118
IPR001945
PS51136
cd21936
IPR041697
IPR010507
cd11671
IPR038056
IPR013083
IPR043145
cd02042
cd03486
cd03484
IPR019333
PF05145
IPR046369
IPR021018
TIGR01663
IPR004827
IPR041199
PF18354
IPR028942
IPR027925
IPR047417
IPR019136
IPR020189
PF16563
PS50949
IPR025736
SM00733
PF03796
PF21138
IPR019406
cd00789
cd20141
cd17924
cd01123
PF01051
PF21205
PF17974
cd17623
IPR025370
cd17594
cd19936
IPR047520
cd17916
IPR049430
cd20148
IPR036456
cd11657
cd21927
IPR003173
IPR034492
IPR044549
IPR034494
cd07069
cd16397
IPR042741
IPR041801
PF18137
PF03859
SM01076
cd20831
IPR000843
cd12622
cd12619
cd12614
cd22716
IPR006580
IPR002653
IPR007684
IPR011723
IPR011125
cd08425
IPR043013
IPR003601
IPR013497
IPR041908
IPR046347
IPR038051
cd10373
IPR037923
PF00105
IPR028259
PF19368
PF20287
IPR046907
IPR047058
IPR047059
cd21397
PS50888
PTHR46165
PTHR44846
PTHR31775
PTHR15363
PF08523
IPR034629
IPR009170
IPR035709
IPR024753
IPR044601
IPR044522
IPR044835
PTHR45925
IPR034083
PIRSF036625
IPR001292
cd14946
IPR008893
IPR048761
PF18062
PF09182
PF12102
IPR041409
cd00984
IPR015265
cd22999
cd17923
cd22095
cd21082
cd19687
PF02944
IPR034137
cd03767
cd00823
cd01408
cd18010
IPR040855
cd00093
IPR003069
IPR036888
IPR003390
IPR012677
IPR018838
cd22283
IPR003078
PTHR46551
PTHR43834
IPR011520
IPR042982
IPR003025
IPR003022
IPR003796
IPR049484
PF21351
PF10923
PF03110
cd18909
cd18946
PF12625
IPR041703
cd04480
cd04481
cd07348
IPR003508
cd15616
cd16769
PS51199
cd17122
IPR007350
IPR041657
IPR033454
PF12140
IPR045526
IPR032687
IPR021987
PF13408
IPR013236
IPR036443
IPR001876
PS00368
IPR009462
IPR047393
PF06461
cd17616
IPR025735
cd17615
cd17620
cd20024
cd20061
IPR001034
IPR001374
IPR010506
IPR040502
cd07070
cd12681
IPR047244
IPR036867
IPR004823
PS50071
turn).
IPR048365
cd16962
cd16546
PS50808
IPR048367
cd11741
PTHR31545
IPR040059
IPR004487
IPR046425
IPR013256
PTHR46304
PTHR47827
IPR047289
cd03485
cd09018
cd22735
IPR037403
IPR038472
cd09277
cd16509
cd09919
IPR019809
PS50043
IPR038256
PS00846
IPR006572
IPR042070
IPR013826
IPR013825
IPR013824
IPR013500
IPR003350
IPR048325
PF21599
IPR032306
PF20783
PF21095
SM00993
SM01146
PF02182
IPR029091
IPR008926
IPR000327
PS51000
cd12286
PF13377
cd19188
IPR010316
IPR013237
PF21128
PF19833
cd00800
cd19854
cd19855
IPR000835
IPR042713
cd22249
IPR000940
cd10437
PF12618
IPR040851
IPR047363
cd11378
PS01264
PS01283
IPR009159
IPR007694
PF02463
PF01336
IPR035203
IPR035201
IPR041250
IPR035200
IPR044445
IPR044446
PF18607
cd06571
cd15633
cd14796
cd16396
IPR038348
PF02376
IPR032135
PF18107
PF20317
PF08879
PF11020
IPR008599
IPR018576
PF12163
cd04516
cd04518
cd14458
IPR004018
PS51736
occur:
proteins:
IPR037046
IPR041902
IPR028166
IPR032524
PF14814
PF12149
cd22428
cd22429
IPR038616
IPR001293
IPR008899
IPR012935
IPR017455
IPR048408
IPR018957
PS51088
cd19829
cd19846
cd06944
IPR003034
cd20457
cd20455
IPR016068
IPR016069
IPR036081
IPR036763
IPR042215
PF11325
IPR039445
PF11706
cd16392
PF08265
IPR013559
PF06445
IPR019513
cd22265
IPR033765
cd10018
IPR014711
PF11490
IPR047249
IPR049125
cd10440
PF12117
cd22671
TIGR01212
PTHR31644
PTHR31874
PTHR35579
PTHR31001
IPR012912
IPR011664
PF07815
PF07929
IPR008711
IPR000600
IPR040052
IPR034723
IPR039958
IPR035388
IPR023522
NF033907
IPR047163
IPR046328
IPR003539
IPR036361
cd04877
PS51141
IPR019437
IPR023082
cd09869
cd11424
cd09870
cd03431
cd09196
cd09194
cd00798
IPR009071
cd12942
cd04493
cd10452
cd06946
cd16739
cd07073
IPR002464
IPR037131
IPR006794
IPR040822
PF04963
PF10298
PF16087
PF09386
TIGR04381
IPR034653
IPR034784
cd04477
cd12436
IPR044415
cd22018
cd19938
cd19939
IPR000962
cd12535
IPR020460
IPR042488
cd18032
IPR005039
IPR002711
IPR049483
IPR040567
IPR000847
PF21210
PF18622
cd16165
PF08275
IPR013264
IPR013632
IPR014876
cd11406
cd18017
cd17929
cd18005
cd17972
cd18037
cd17932
PS00047
IPR023135
IPR042189
IPR048976
PF21782
IPR026881
cd19911
cd19909
IPR044085
cd19992
cd19991
cd19993
cd19995
cd19994
IPR036671
IPR011011
IPR047705
cd10492
IPR011114
PS50901
in:
IPR021972
cd19525
PS51063
PF09004
IPR039380
IPR041098
PF18367
PF15539
IPR049217
IPR045465
IPR041028
PF05509
PF21375
PF20075
IPR025610
PF09124
PF20038
IPR048792
cd19190
PS50995
IPR007527
IPR007529
IPR018379
cd18911
IPR023400
IPR047260
IPR038324
PF07741
cd12660
cd12658
cd12662
cd00018
cd10420
cd10421
IPR034068
IPR034081
IPR049428
IPR020587
IPR037373
IPR002893
PIRSF036388
IPR010919
IPR036910
IPR011034
IPR036267
PF02650
PF05233
PF09106
IPR046787
PF18233
PF09107
IPR018478
cd20041
IPR034071
IPR034069
IPR034077
IPR034079
IPR049257
cd10453
cd17624
cd17619
cd17627
cd19937
cd11602
cd20044
IPR001630
PF12653
PF09239
cd20863
PTHR36432
PIRSF031767
IPR002468
IPR004802
cd06947
PS50931
catabolism.
IPR008979
cd06128
cd16550
IPR028941
IPR027393
IPR003656
PS50812
cd09170
PS51301
PS51058
cd09856
PF09033
PF05188
PF05192
IPR041024
PF18263
PF17980
PF09010
cd01453
cd17998
cd22313
cd19508
cd21083
cd21084
PS00598
below:
PS01360
atoms.
cd06305
cd01538
IPR009349
IPR006510
IPR045903
cd10372
IPR001723
PS01321
PS00680
PS01202
IPR006715
IPR003649
IPR007083
IPR049513
PF13010
PF13305
PF16682
PF05000
PF21306
IPR018866
IPR028094
PF12949
PF10497
IPR014793
IPR013146
cd22015
IPR038463
IPR019817
cd09175
cd04867
cd15686
cd18641
cd15602
cd17166
IPR017884
IPR012318
cd00156
cd15606
PTHR47752
PTHR43160
PTHR45693
PTHR37929
PTHR31945
PTHR14208
PTHR34832
PTHR21654
PIRSF036615
PIRSF002279
PTHR11595
PTHR11793
PF07042
PF08900
IPR010751
IPR026281
IPR016743
IPR014996
IPR003059
TIGR01526
TIGR03968
PTHR46603
cd13231
cd13230
IPR035975
IPR023219
IPR038120
cd06267
cd08440
cd08423
cd08426
cd08436
cd08421
cd08427
IPR008850
PF01696
cd10376
IPR036486
PF16243
IPR029442
IPR032600
cd01176
IPR024785
cd20553
cd20063
cd20554
IPR000792
IPR003035
IPR002145
IPR011112
PF01833
PF01402
PF04307
PF20605
IPR048424
IPR048770
IPR048969
PF20229
PF21091
PF21248
PF18024
cd11658
IPR032049
PF07498
PF09061
PF18439
IPR046858
IPR046765
IPR013741
IPR013637
SM00959
PF21493
IPR024752
IPR015146
IPR015208
cd00046
cd17912
IPR002121
IPR047088
IPR032705
IPR003133
PS50950
cd20908
IPR009067
IPR011665
PF18221
IPR040513
IPR029298
IPR036174
IPR044877
IPR008920
IPR002543
IPR041048
cd03483
cd14804
IPR038040
IPR021122
cd17938
PR00350
IPR000324
IPR036741
IPR008988
IPR009044
PS50254
cd08412
IPR001607
IPR006895
IPR044876
PS00039
PS00690
IPR037275
&lt;pre&gt;
PF00488
IPR047375
PF14700
PF16473
cd10454
cd08055
cd17745
IPR005471
IPR029262
SM01311
cd00594
cd20023
cd21983
cd19512
cd19931
cd20059
cd18072
cd18012
cd20454
IPR049261
PS50982
IPR036269
IPR036309
PF18556
IPR046335
PF21318
cd11419
PF21728
IPR005626
PS50162
cd09270
cd09271
PS50163
cd21952
IPR017921
&lt;pre&gt;
cd16765
PF02742
cd08456
PF09202
IPR033389
PF18228
IPR040509
IPR048714
IPR049035
PF21788
cd17984
cd12944
IPR024966
PF21445
IPR044753
IPR015285
cd17985
cd14245
cd20149
IPR045867
IPR036855
IPR035079
IPR019485
IPR027120
IPR018973
PF09369
PS51765
IPR044340
cd21791
cd17914
cd18159
cd19934
cd18635
IPR027296
IPR035451
IPR036674
IPR034680
IPR001669
IPR004979
IPR001367
cd06353
cd01539
cd10374
PS00662
IPR002717
cd09858
IPR049589
cd01540
IPR001965
IPR019787
IPR012313
IPR000770
PS50864
IPR034082
cd12679
cd20832
cd20866
cd20865
IPR024784
IPR048674
PF21392
cd06986
IPR013558
cd22142
cd20888
cd20819
cd17987
IPR036060
IPR044881
IPR038362
PTHR47073
PTHR43441
PTHR45771
PTHR46389
PTHR46797
PTHR36511
PTHR12197
PTHR14196
PTHR12786
IPR012405
IPR020568
IPR003141
IPR007085
IPR013849
IPR031047
IPR033390
cd06140
cd18013
IPR033807
IPR022242
cd17970
cd21771
cd18786
PS01284
PS01123
IPR007127
IPR013137
IPR005600
PF02229
PF02186
PF04198
PF01526
PF02082
IPR024082
IPR032346
IPR048953
PF08535
PF18277
PF21123
cd18931
cd17719
cd17986
cd01120
IPR040678
cd18026
PS51857
IPR003954
cd12534
IPR034496
cd06937
IPR005571
IPR010339
PF06068
IPR044754
cd03287
cd03280
cd03283
cd03284
cd04488
cd03285
cd03286
cd03281
cd03282
PF17856
cd03243
cd10011
IPR037159
IPR029119
IPR019024
cd00217
PS51988
cd17927
cd04455
IPR018845
IPR008327
cd12533
cd00128
cd21631
cd14280
cd14281
IPR044374
cd21556
IPR044108
cd15623
cd09117
IPR036710
PS00351
IPR010995
cd10434
cd10377
PS51726
PF02342
IPR036271
IPR036600
IPR042080
IPR042081
IPR002513
IPR005173
IPR034631
IPR034630
IPR031835
PF13922
IPR041997
IPR048311
IPR041474
IPR048312
PF21256
cd17919
PF09077
PF21291
cd17977
cd17920
IPR007421
IPR008598
IPR009093
IPR046378
IPR044114
IPR038727
PF05191
cd12148
cd12545
IPR023334
IPR021780
IPR021914
cd20889
cd17534
cd22480
cd22483
cd20829
cd20830
cd21601
cd21602
cd22489
cd21603
cd21604
cd22486
IPR001257
PF18081
IPR040603
IPR047405
cd03425
cd12840
cd10493
cd11404
cd01458
cd18785
cd18001
cd06993
cd12431
cd14819
IPR024481
cd00296
cd20383
cd19935
IPR003657
IPR002487
PS51486
cd21792
IPR005818
IPR018359
IPR038147
IPR023113
IPR036730
IPR038088
IPR046426
cd12332
cd12333
cd12946
cd08443
IPR004457
IPR013010
IPR036625
IPR005735
IPR000571
cd03241
IPR045097
IPR001222
PF02344
cd06945
IPR041918
cd08002
PS51287
PTHR45993
PTHR47303
PTHR45944
PTHR24391
PTHR24166
PTHR24333
PTHR14596
PTHR12802
PR02031
PTHR10335
PIRSF031737
IPR013178
IPR023260
PF04641
PF17423
IPR045178
IPR031106
PTHR47386
PF15710
IPR012156
PS51432
IPR015988
cd01805
cd18659
cd18660
cd21562
IPR001270
cd10010
IPR007046
IPR008538
IPR025884
IPR048379
PF09048
IPR040569
PF18064
PF17915
PF21313
PF21046
cd11398
cd06976
IPR022585
IPR018996
IPR023089
IPR021985
PF09062
PF09402
PF09110
PF03126
PF08512
IPR032397
IPR049488
cd17974
cd12192
cd17978
cd20153
cd19477
IPR034750
IPR041896
IPR036421
IPR003871
IPR015015
IPR047381
IPR047382
cd07072
IPR041811
IPR000398
IPR000306
IPR041796
IPR022052
cd20551
cd16400
cd20552
cd21080
cd21788
cd20022
cd01537
PF18691
IPR040650
cd19682
PS50217
IPR038709
IPR012296
IPR036806
IPR015347
IPR013800
IPR013799
IPR030491
IPR025944
IPR016195
IPR036576
PS51197
IPR047983
IPR049094
PF15227
cd00152
cd17572
cd17935
cd19922
cd17999
cd19870
IPR001523
cd00782
IPR047981
IPR015187
PS51297
IPR003565
IPR037408
cd08413
IPR037423
IPR004871
IPR010588
IPR035866
IPR019557
IPR044762
IPR034353
PF03925
PF16859
cd06996
cd07001
cd17918
IPR018846
IPR030828
PF11001
PF08063
IPR044756
IPR040157
IPR049614
PF21354
cd17565
cd17934
cd17976
cd20043
cd20052
cd14286
cd17983
cd20045
PS51131
IPR001471
IPR001796
IPR044068
IPR044352
IPR043295
cd16387
PS51900
cd00652
IPR047391
cd17936
cd21525
cd20017
cd21980
cd16821
cd18673
IPR036647
IPR043101
IPR043102
IPR037274
&lt;pre&gt;
IPR002934
cd21563
IPR003228
IPR011608
IPR035622
IPR040765
IPR047315
PF18541
PF18339
IPR040766
cd04859
PF18337
PF13558
cd10004
cd06977
cd12303
cd01407
IPR047404
IPR047511
IPR024100
IPR024263
cd22569
cd22687
cd20031
cd21079
cd18047
cd10489
cd17937
cd19483
IPR003890
cd06157
cd06953
IPR013524
cd08444
IPR036634
IPR038240
PS01110
PTHR45659
PTHR45801
PTHR45566
PTHR46179
PTHR46223
PTHR46450
PTHR43413
PTHR24215
PTHR30537
PTHR31744
PTHR31948
PTHR23322
PTHR24390
PTHR21075
PTHR23335
PTHR23073
PTHR23147
PTHR24233
PTHR28638
PTHR42831
PTHR17204
IPR027065
IPR044830
PTHR10943
IPR009210
IPR011363
IPR021146
IPR023945
IPR029790
IPR040238
IPR030230
IPR017589
IPR014410
IPR002837
IPR004596
IPR000831
PTHR46557
PTHR48028
PS51936
PS51179
IPR041430
PF17981
PF12658
cd21739
cd14820
IPR009115
IPR049590
cd07071
cd18075
IPR000305
IPR002909
PF10545
PF21000
PF20735
IPR037463
cd06995
cd12943
cd15615
IPR022575
IPR031749
IPR026905
PF09011
IPR012914
IPR013573
cd18008
cd18927
cd17573
cd18028
cd18004
cd18078
cd20583
cd19701
cd22322
cd17979
IPR008913
&lt;pre&gt;
IPR000197
PS00410
PF17330
IPR039425
IPR003077
IPR011113
IPR037316
cd14723
SM01243
cd00913
IPR013847
IPR019471
cd17598
cd17144
cd20797
cd20798
PS51810
IPR038032
IPR038619
IPR012295
IPR048532
IPR038569
cd16820
IPR007204
IPR003026
PS00345
PS00346
PS50954
PS50955
PS51788
IPR038400
cd12714
cd11444
IPR048246
cd21975
cd12715
PS51075
PS51076
IPR037056
IPR013197
IPR042576
IPR049874
PS00487
IPR011320
cd06929
cd20864
cd18064
IPR006717
IPR049397
PF09625
IPR037935
PF12480
PF17206
IPR047250
IPR049363
IPR044755
PF18115
PF14705
cd15667
cd17574
cd15497
cd16572
PF12598
SM01283
IPR046332
IPR041297
IPR048564
SM00892
IPR018587
cd17982
cd18928
cd20035
cd19476
cd20067
cd17990
cd17975
cd19702
cd12433
cd20151
cd17989
cd17973
cd20027
cd20048
cd20152
cd22571
PS50158
IPR040468
cd06942
cd12608
cd20896
cd20850
cd12609
IPR001357
PF17920
IPR040804
IPR041678
PF17923
PF17929
PF17922
IPR041612
IPR044381
cd22056
cd21089
cd20388
cd20387
cd10375
IPR036882
IPR043112
PS00041
cd12648
IPR048272
cd08891
PS51038
domains.
cd16535
cd22663
IPR023453
IPR038239
IPR000943
cd12931
IPR012317
IPR003325
PR01885
IPR016495
IPR039725
IPR027113
PF01523
PF03479
cd02643
PF19290
PF19289
PF21443
cd08350
cd07235
cd04483
cd14651
cd06997
SM01061
cd20054
cd20822
cd20062
cd20060
cd20862
cd20881
cd20823
IPR009118
IPR002388
IPR045566
PS50174
cd21573
IPR038087
IPR038202
IPR006549
PF00874
IPR047512
cd11400
cd10490
cd15559
cd17126
cd14427
IPR014757
cd11405
cd19482
cd11401
cd10491
cd15560
cd14425
cd22004
IPR005561
IPR010744
IPR001604
IPR048988
IPR028924
PF09079
IPR031577
IPR015216
PF11826
IPR047519
PF21776
cd06124
cd11414
cd07996
cd17971
cd11417
cd15498
cd18023
IPR021029
IPR020821
IPR024633
IPR027817
PF09133
PF21549
IPR047366
IPR033787
SM01074
cd00103
IPR021101
IPR021781
cd18025
cd17996
cd19927
sd00020
sd00019
sd00018
sd00017
cd17988
cd17926
cd20042
cd18022
cd18069
cd18077
cd19689
cd17065
cd21411
cd17997
cd17980
cd20591
cd19507
cd20040
cd17917
cd18020
cd20140
cd20594
cd19523
cd21173
IPR035901
IPR015949
IPR036325
IPR044929
IPR038454
IPR036401
IPR041919
IPR042536
IPR006809
IPR024783
cd06930
IPR021051
cd21605
cd21606
cd21607
PF17933
IPR041484
cd22257
cd07075
IPR006590
PF10300
cd15610
IPR011129
IPR007337
IPR035896
IPR011256
IPR036650
IPR041467
IPR041674
IPR041483
IPR044382
PF17918
PF17928
PS51118
cd21537
cd16533
cd16601
IPR005998
IPR008330
IPR024704
IPR002393
PS50525
PS50526
PS50524
PS50507
PS50522
PS50523
cd21932
IPR007853
IPR004341
PF03123
PF09217
PF07729
cd06286
cd08875
IPR032060
cd17143
cd20824
cd20828
cd20825
cd17141
cd19930
IPR003887
cd00351
cd12371
cd12370
PS50930
PF00076
cd20895
cd20849
cd22297
cd01536
cd19973
IPR007604
PF00096
IPR033099
IPR042722
cd06950
cd12613
cd20887
cd20844
cd20845
cd20841
cd12346
cd12611
cd20856
cd20857
cd20846
IPR022642
PTHR46228
PTHR46892
PTHR48026
PTHR45851
PTHR46229
PTHR46115
PTHR43289
PTHR23042
PTHR21553
PTHR24024
PTHR12241
PTHR19290
PTHR13780
PTHR12904
PTHR15157
PTHR13964
IPR020876
PF06114
IPR006941
IPR006700
IPR003084
IPR047229
IPR045279
IPR013335
IPR027543
IPR000837
IPR000814
IPR042030
IPR001841
IPR020457
IPR000058
IPR046950
PS00518
representation:
IPR005205
IPR005542
IPR006820
IPR002846
IPR010057
IPR007641
IPR047264
PF07404
IPR041177
IPR014977
IPR022168
PF13977
IPR039538
IPR047388
PF18380
PF21716
PF21632
cd07994
cd11585
cd09998
cd08532
cd18063
cd19524
cd18205
IPR025402
PF05485
cd01855
PS51050
IPR049444
IPR047514
IPR048851
IPR049809
SM00980
cd01127
TIGR02669
PF21524
cd18223
cd18930
cd22100
cd18009
cd17928
cd17981
cd18071
cd18021
cd18036
cd16111
cd18019
cd18219
cd20037
IPR015948
IPR041479
PF17937
cd16574
IPR047473
IPR023336
PS51496
PS51487
cd19780
cd21974
cd21584
cd21576
cd22231
cd21578
IPR016194
IPR013022
PS50252
IPR013851
IPR041383
IPR047061
cd05163
cd10443
cd16814
PF12659
PS51411
IPR033382
IPR023412
PS51029
cd17913
cd21074
cd20386
cd06933
cd06938
PS50171
cd19897
cd19894
IPR046370
IPR038500
IPR009027
TIGR00922
IPR011890
IPR014288
IPR014289
IPR014325
IPR014300
IPR014286
IPR014212
PR02034
IPR001464
IPR023257
IPR039773
IPR028617
IPR003079
IPR014331
IPR014294
IPR014326
IPR014298
IPR014305
IPR012845
IPR017848
IPR003073
cd05466
cd16492
IPR005119
IPR034736
cd01472
cd12146
cd17140
cd16696
cd18161
IPR032324
PS51799
PS51073
cd19683
cd20055
cd19928
IPR020563
IPR007757
IPR034552
IPR034558
IPR041490
PS50805
PF17926
IPR041642
IPR044759
PF17924
PF17925
PF17932
cd10151
IPR041669
IPR019082
cd21513
cd21972
cd21524
cd22896
IPR003224
&lt;pre&gt;
&lt;/pre&gt;
cd09853
IPR008156
IPR008123
IPR034731
IPR044864
cd09935
IPR041893
IPR004035
IPR001827
PS50987
PS01046
PS01125
of:
cd12329
IPR047484
IPR047485
IPR047486
IPR047487
cd12575
IPR007759
IPR038608
IPR036474
IPR038095
IPR012262
IPR038623
IPR041889
cd10235
PF01580
PF11603
IPR037605
IPR037599
IPR037612
IPR028005
IPR048589
IPR034928
IPR041706
IPR043400
PF01995
PF04560
PF04921
cd05836
cd01900
cd04661
cd04484
cd06089
cd16075
cd13150
cd17537
cd11412
cd18076
IPR031444
cd01175
IPR049075
IPR044403
IPR044412
IPR028009
IPR034930
IPR025996
IPR033761
cd00102
IPR022255
IPR020981
IPR022582
IPR015241
PS51667
cd17614
cd20555
cd22006
cd18027
cd19521
cd20047
cd20065
cd17724
cd19510
cd20536
cd20722
cd18040
cd18003
cd22007
cd22008
cd20038
cd20039
cd18218
cd21709
cd20704
cd20056
IPR035064
cd04495
cd04494
cd04938
cd06941
cd06932
cd12263
cd01009
cd20891
cd20806
cd20809
cd20818
cd20892
cd20827
IPR043478
IPR036251
PS51059
PS51060
PF02008
IPR033921
cd12678
cd09124
IPR028853
IPR038007
PS51983
cd21937
cd20880
IPR037400
cd08416
cd06935
IPR036816
IPR012760
IPR035854
cd09118
cd07180
cd11391
IPR031899
cd22568
cd15549
IPR006171
PS50880
PS50164
IPR047030
PS50965
PS52014
cd18731
IPR041586
IPR020899
PF17939
IPR047472
cd05834
cd21574
cd21585
cd16651
cd21580
IPR007624
cd21571
IPR005883
IPR037770
cd21579
cd19776
cd21572
cd09472
cd09466
cd09467
cd21577
cd21581
cd01391
IPR000467
cd12449
cd16464
PS51032
sheet.
PTHR43580
PTHR43031
PTHR24124
PTHR10816
PTHR13681
PTHR12271
PTHR11349
PIRSF011521
IPR033710
IPR033711
IPR040222
IPR038600
IPR036346
IPR038366
IPR043135
IPR014012
IPR047538
IPR033952
IPR034186
cd03253
cd04869
cd04893
cd10338
cd04329
cd10003
cd11682
cd14654
cd15831
cd12939
IPR047408
IPR047410
IPR047191
cd00105
cd20803
cd20853
cd20859
cd20879
cd22221
cd15777
cd20854
cd20858
cd20801
cd20804
cd20821
cd20860
cd20861
cd20885
cd20882
IPR007125
IPR009215
IPR040611
PF07832
IPR035033
IPR025717
PF13866
PF20873
IPR038006
IPR048824
IPR047364
IPR048337
IPR041988
cd03138
PF21175
PF14847
PF14826
cd06999
cd04479
cd16545
IPR013719
PF07496
PF10505
PF09103
cd03137
cd02962
cd02209
IPR044402
IPR044405
IPR015349
IPR013729
IPR012849
SM01285
cd00062
IPR016071
IPR015147
SM01304
cd16919
cd04463
cd19505
cd19497
cd19926
cd19481
cd18038
cd18065
cd22143
cd19498
cd19517
cd20036
cd14858
cd06949
cd14377
cd16784
cd15699
IPR011260
cd14380
cd17673
IPR035979
cd07981
IPR018200
IPR023779
IPR036926
PS50832
PS50126
IPR044930
IPR034781
IPR002078
cd15557
cd00029
IPR015188
cd19504
cd20890
cd20843
cd20814
cd20840
IPR023451
IPR000504
PS00023
modules.
IPR003441
PS50865
atoms.
cd08045
cd16490
cd10153
cd21575
cd17017
cd21996
cd21523
cd21583
IPR012761
IPR012759
IPR009117
IPR014244
IPR003076
IPR002389
IPR002392
IPR011517
IPR016355
IPR009116
IPR014293
IPR014303
IPR014218
IPR014200
IPR014322
IPR014236
IPR002390
IPR003074
PS50967
cd04496
cd12405
cd12406
cd10006
cd00059
cd10445
cd22233
IPR012347
IPR036619
IPR042261
cd12354
PS50013
below:
IPR003497
IPR004875
PF01937
IPR044414
IPR040494
IPR047392
cd06153
cd06154
cd02199
PF18000
cd09590
cd07609
cd06151
cd06152
cd18068
IPR024578
IPR027799
PF10680
cd02198
IPR047093
IPR044404
IPR044409
cd00448
PS51226
PS51881
cd18024
cd18011
cd19499
cd20057
cd19817
cd20053
cd11436
cd22102
cd20058
cd19520
cd07076
IPR036059
cd21609
IPR030597
PS51369
PS51728
IPR047158
cd01797
cd16613
cd15525
cd22199
cd06936
cd08430
cd08428
cd15803
cd20802
cd20855
cd07074
IPR022450
cd16818
cd08048
IPR046757
cd04466
cd03214
cd04458
cd00914
cd08349
cd11656
cd09588
cd07044
cd14400
cd00488
IPR035501
IPR035793
IPR037772
cd15486
cd20873
cd20886
cd21750
cd20893
cd20869
cd12253
cd20894
cd20868
cd20847
cd20848
cd20807
cd20876
IPR047475
IPR047470
cd06948
cd14267
cd06931
IPR046944
IPR015198
PS51827
PS01358
IPR036876
IPR023160
IPR036101
IPR037146
IPR044853
PS51504
IPR001132
IPR003593
IPR040552
IPR047106
cd10488
cd18897
IPR047232
IPR049554
IPR013854
PS51982
PS51634
PIRSF026434
PIRSF036802
IPR026459
PF09856
PF13017
IPR046327
IPR026220
IPR043442
IPR036955
IPR036093
IPR001943
IPR007324
IPR006417
IPR007526
IPR010525
PF09158
IPR001487
PF04852
PF18500
IPR003711
IPR047414
IPR040970
IPR044553
cd04469
cd06008
cd01817
PF21038
cd09589
cd15578
cd16908
cd08537
cd08538
IPR032659
IPR033650
IPR041834
IPR039463
cd00061
cd17067
cd17921
cd20418
cd17561
cd18002
cd19527
cd20415
cd20416
cd20016
cd21610
cd17930
cd11435
cd20417
cd15580
cd18331
cd20414
IPR000838
IPR037404
cd06954
cd12385
cd12386
cd12387
IPR018502
IPR023541
IPR004573
IPR000911
IPR036051
cd07068
cd08488
cd08419
cd13280
IPR000433
PS50830
PS51727
PS51802
PS51143
cd21973
cd11850
cd22539
IPR011016
IPR035974
IPR035437
IPR011015
PS51929
PS51928
IPR024375
IPR001714
IPR014492
IPR014296
IPR009166
IPR011745
IPR003070
IPR002391
IPR014327
PS51645
cd22279
IPR000313
IPR000253
IPR003327
IPR047206
IPR037853
IPR041989
IPR034989
IPR000483
IPR048739
IPR047413
IPR047403
IPR047389
IPR048262
IPR042693
IPR044406
PS51697
cd10158
cd12456
cd10160
cd16909
cd19529
cd10159
cd16905
cd08539
PS50151
IPR044408
IPR044407
IPR038008
IPR019887
cd22141
cd17968
cd15505
cd17569
cd17060
cd20030
cd21939
cd22992
cd22674
cd17536
cd19511
cd18328
cd19509
cd20450
cd20066
cd10441
cd10451
cd20523
cd19500
cd19526
cd20034
cd20028
IPR003960
PS00903
IPR001909
IPR048008
cd12620
cd06655
cd06952
cd11952
cd12617
cd11953
cd12344
cd22688
cd12345
cd20842
cd12616
cd20699
cd20874
cd20839
IPR048015
cd12403
cd12404
cd00075
PS52032
cd20489
cd16114
cd22553
IPR000331
IPR047480
PF15731
IPR031490
IPR037337
IPR041972
cd05144
cd14724
cd14725
cd16539
cd15587
IPR047394
cd20834
cd20837
cd18073
cd20812
cd20817
cd20872
cd20877
cd22819
cd20878
PS00973
PS00972
IPR041641
IPR008268
IPR025777
cd06934
cd11807
PS51553
IPR036581
PS00716
PS00715
IPR043472
IPR018246
IPR033851
IPR029146
IPR037922
IPR012833
IPR008297
IPR022355
IPR017995
IPR003712
PF03990
IPR034729
IPR037346
IPR047518
cd05687
cd05690
cd05689
cd05688
cd05692
cd04465
cd06150
cd05691
cd15634
cd10494
cd18062
IPR032657
cd02825
IPR044411
cd17967
cd20050
cd17962
cd19506
cd17116
cd22793
cd18007
IPR010998
IPR005172
cd06136
PS51344
IPR049898
cd22404
IPR006456
IPR047314
IPR022591
IPR045314
cd06939
IPR021859
cd00012
cd20026
cd20795
cd20796
cd20875
IPR011075
IPR034526
cd05052
IPR031162
PS51011
PS51005
IPR033873
cd21582
cd20032
cd21586
IPR036427
IPR036296
IPR036984
IPR032675
IPR038116
IPR038715
IPR041885
cd22236
cd22787
IPR006196
PF12124
cd03427
cd02904
cd03428
cd09537
cd09902
cd12653
cd11954
IPR047409
cd17015
cd19789
cd20884
cd22649
cd20867
cd12769
cd12773
cd19810
cd20810
cd20883
cd22168
cd13224
cd10148
PS51718
cd09875
cd19865
cd19866
IPR013762
PIRSF018425
IPR014209
IPR014626
IPR036155
IPR006936
IPR003654
IPR049594
IPR047474
IPR016072
IPR016073
cd02655
cd03136
cd05519
cd06431
cd06155
cd06156
cd11683
cd16522
cd12302
cd10161
IPR032661
IPR032663
PS51025
IPR047401
IPR044413
IPR044410
IPR047476
IPR015789
PS51811
PS51519
PS51740
cd17596
cd17550
cd18633
cd19522
cd20019
cd20020
cd21941
cd17625
cd20049
cd10156
cd17931
cd20160
cd20025
cd20453
cd22281
IPR003121
IPR006050
cd00840
cd04497
cd09366
cd09374
cd16101
cd22536
cd22066
cd22544
IPR007862
cd12463
cd00349
PS51523
IPR048071
cd08478
cd08472
cd08477
cd08470
cd08422
cd08480
cd08474
cd08475
cd09389
cd08471
cd08476
cd08473
cd08479
cd09388
PS50061
PIRSF003196
IPR002418
IPR024186
IPR014167
IPR004815
TIGR02800
PS00633
L9638.1.
activation.
IPR036578
IPR036193
IPR046887
IPR046886
IPR049635
cd12417
IPR023339
IPR022733
PF10492
cd12418
cd19804
cd19770
cd19779
cd21776
cd22658
PS00075
PS00348
PS01345
head.
IPR012618
IPR009060
IPR038336
IPR044925
cd04587
cd04589
IPR011146
cd17771
IPR009390
IPR013293
PR01879
IPR022331
IPR003905
PS00657
PS00658
IPR015848
cd14276
IPR013019
cd21440
cd20826
cd21095
cd20813
IPR012975
PS50811
IPR032473
IPR038717
PF16487
IPR047451
IPR044866
cd02846
cd03710
cd00774
cd02843
cd02844
cd06465
cd17212
cd10155
cd19528
cd10152
cd12202
IPR032658
cd03330
IPR047453
IPR047515
SM00966
cd20726
cd22264
cd14381
cd20064
cd18035
cd14378
cd16139
cd18160
cd17214
cd17532
cd17533
cd17549
cd19501
cd19519
cd19706
cd21551
IPR003075
IPR036885
IPR047979
IPR047978
cd05841
cd17016
cd15485
cd10002
cd12940
IPR047477
IPR047478
cd16137
IPR003924
IPR034525
PS50006
PS51500
cd22537
cd22241
cd22545
cd22543
cd22538
cd22549
PR01871
IPR039420
IPR029684
IPR006298
cd08445
IPR037406
IPR028889
IPR013249
cd22261
IPR009042
IPR047471
IPR047438
cd08690
cd16354
cd08441
cd16237
IPR047469
cd00024
PS51035
cd21699
cd20851
cd20799
cd20811
cd12382
cd13303
cd13304
IPR037914
IPR038242
IPR037278
PS51841
IPR002589
cd22242
PS00688
PS00478
PS00676
PS00675
cd12301
PS00350
PS00718
PS00717
IPR020574
IPR000083
IPR007159
IPR010359
IPR007582
IPR005330
IPR049593
IPR033731
IPR035859
IPR043321
IPR032043
cd00882
cd02749
cd10157
cd14001
cd08664
cd10145
cd09081
cd13181
cd10014
cd14428
IPR032660
cd00196
PS51139
IPR034996
IPR017887
IPR013195
IPR010541
IPR012927
IPR017984
PS51750
PS51937
cd20046
cd21940
cd18034
cd19503
cd21093
cd23511
cd20460
cd20462
cd16126
cd14426
cd20537
cd19686
cd18051
cd22764
cd22766
IPR000536
PS51843
IPR013324
PF18340
PS51908
PS51906
cd08047
cd14653
PS51907
PS51905
cd14194
cd21441
PIRSF036883
IPR008157
PS51951
PS50089
representation:
IPR022362
IPR005385
IPR001168
IPR000754
IPR036533
IPR037104
PR01875
PIRSF005897
IPR007175
IPR008375
IPR047167
IPR037073
IPR038491
IPR037138
PS51092
modules.
cd22587
PF21528
IPR000953
IPR007630
IPR023780
IPR008121
cd22541
cd22542
IPR003103
IPR008395
IPR007631
cd12280
cd20871
cd21094
cd20816
PS50961
cd01252
IPR034522
IPR047431
IPR047041
IPR044080
cd16828
cd15603
IPR047440
IPR049858
IPR034523
cd20800
cd20820
cd20852
IPR007557
IPR010981
IPR047956
IPR047397
IPR037525
IPR035796
IPR044416
cd02582
cd03671
cd01776
cd01782
cd01785
cd01781
cd09426
cd09431
cd08203
cd10154
cd08782
cd06457
cd15685
cd10000
cd10008
cd10009
cd09422
cd16579
cd16584
cd19530
cd09384
cd09385
cd09471
cd09433
PS51821
cd02845
cd01881
IPR014744
PS50974
IPR023602
IPR023801
PS51204
cd20389
cd21938
cd10845
cd09992
cd18039
cd17584
cd19518
cd20390
cd22763
PS00455
cd12325
PS01253
proteins:
IPR013806
IPR036265
IPR013523
IPR029063
IPR012992
IPR010280
PS00028
PR02092
IPR000394
&lt;ol&gt;
IPR000276
IPR009072
IPR036762
IPR036281
IPR036943
IPR037264
IPR007627
IPR006608
IPR047436
cd07978
cd12935
cd15687
cd08069
IPR003959
IPR035857
PS50237
cd20835
cd15607
cd20838
IPR016858
IPR008103
IPR019958
PS50199
cd16783
cd16597
cd22557
cd22547
IPR000562
IPR002483
IPR040763
IPR048225
PF17975
cd02058
cd02409
cd08798
cd09116
cd10019
cd06129
cd09379
cd09373
cd10007
cd14805
cd11681
cd15591
cd09469
cd08003
IPR047296
IPR044417
PS51320
IPR013150
PS51978
PS51525
PS51477
cd19502
cd18074
cd20568
cd09474
cd20512
cd20021
PS51996
PS50119
below:
IPR014284
cd08365
cd20794
PS00344
IPR003982
IPR014265
IPR014075
IPR010921
IPR036483
PS50235
IPR035855
IPR029225
cd08057
cd09380
cd10005
cd08163
cd16653
cd15593
cd07976
cd09371
cd15694
cd16830
cd16619
cd15589
cd09382
PS50924
IPR034048
IPR035856
IPR047412
cd16831
cd20164
cd09473
cd09468
cd18652
cd20459
cd20461
cd20033
cd20161
cd16116
cd22551
cd22580
IPR008092
IPR003984
IPR001759
IPR019368
IPR022336
IPR023035
IPR001671
cd07982
cd16681
PS50834
PS51189
PS51942
PS51190
PS51747
cd16626
cd20356
cd20343
cd19772
IPR009110
cd12377
IPR013291
IPR011879
PR01876
PR01877
PR01878
PIRSF000876
IPR007018
IPR005389
IPR002002
IPR014264
IPR017979
IPR035886
IPR030601
IPR046991
IPR046994
cd04595
cd08797
cd17772
cd08001
cd09381
cd09383
cd07017
cd18985
cd20015
cd14227
cd19696
cd07013
IPR011006
IPR020845
IPR025662
IPR025943
PS51154
cd22214
cd22803
PS52024
PS52025
PS52026
IPR022801
IPR005386
IPR003981
IPR000161
cd20870
cd08159
PS50137
cd08044
cd07979
cd08049
cd20808
cd20792
cd20815
cd20793
cd20836
cd16683
cd20805
cd20833
IPR017983
IPR003650
IPR030503
IPR047423
cd05838
PS51883
cd07016
cd09345
cd10566
cd09347
cd16658
cd09343
cd09346
cd14809
cd17209
cd09475
IPR027353
IPR047096
IPR047407
cd16136
cd20456
cd16734
cd20458
cd09470
cd20144
cd19556
cd20159
PS50014
L9638.1.
activation.
PS50330
PS50030
IPR007479
IPR001350
IPR016612
IPR005464
IPR016820
IPR000761
IPR001556
IPR000337
PS00678
section.
PR01987
IPR001322
IPR003965
IPR002999
PS50934
IPR042688
IPR047268
PS51330
cd09097
cd07384
cd14786
IPR014896
IPR049618
IPR049619
IPR019844
cd21735
cd20018
cd17164
cd18656
PS50835
cd12375
cd12376
PS50039
IPR004066
IPR004838
IPR016197
IPR045823
PS50023
cd12650
cd12652
PS50045
IPR001611
PR01985
PR01986
IPR005391
PR01983
IPR001908
IPR003288
IPR001688
IPR003292
IPR002122
IPR001402
IPR003912
IPR002062
IPR002258
IPR002275
IPR000321
IPR002730
IPR002282
IPR001681
IPR000832
IPR000452
IPR001105
IPR000105
cd08050
cd22565
IPR016192
IPR048876
PS50044
PS50066
cd09375
cd09377
cd09378
cd09367
cd09368
cd09369
cd13170
cd09370
cd16822
cd17167
cd16571
IPR017452
PS50803
PS50918
PS51054
cd16740
cd09376
cd16596
IPR005517
PS00299
IPR002277
IPR001912
IPR003334
IPR008365
IPR001244
IPR001817
IPR001795
IPR000913
IPR001418
IPR002276
IPR022347
IPR022348
IPR003909
IPR005388
IPR014460
IPR005390
IPR001634
IPR000314
IPR000162
IPR011713
IPR013101
IPR006553
IPR003591
PS50157
cd16853
cd15586
PS51945
PS51091
proteins:
PS51598
PS51599
cd00138
PS51984
PS51564
PS51985
cd07767
PR01984
IPR000621
IPR004065
IPR003985
IPR003986
IPR003290
IPR003056
IPR000155
IPR038550
IPR001781
&lt;pre&gt;
&lt;/pre&gt;
IPR022335
IPR008361
IPR009126
IPR002281
IPR002001
IPR000628
IPR001758
IPR001420
IPR000141
IPR001923
IPR003904
IPR003944
IPR000401
IPR001224
IPR001793
IPR000708
IPR000112
IPR001013
IPR000370
IPR000376
IPR000596
IPR000935
IPR018349
IPR004830
IPR000372
IPR011500
IPR013210
PS50114
IPR043523
PS50033
cd07835
PS51624
PS51675
PS51623
PS51562
methyltransferases.
IPR002175
IPR004064
IPR003983
IPR003052
IPR001112
PS00636
IPR008362
IPR001435
IPR003910
IPR005392
IPR003943
IPR001749
IPR001642
IPR001513
IPR001560
IPR001879
IPR001789
cd16646
IPR017978
IPR017981
cd21883
IPR002170
IPR008077
IPR001966
IPR003289
IPR028326
IPR003291
IPR003051
IPR004071
IPR000144
IPR001883
IPR000068
IPR000046
IPR000202
PS51614
PS51615
PS51563
PS51600
PS51626
PS51556
PS51683
PS51559
PS51591
PS51581
PS51582
PS51592
PS51597
PS51734
PS51585
PS51589
PS51620
PS51687
PS51560
PS51689
PS51681
PS51625
PS51678
PS51590
PS51680
PS51682
PS51555
PS51684
PS51627
PS51608
PS51610
PS51612
PS51613
PS51686
PS51679
PS51685
IPR004062
IPR004063
cd15515
cd15516
cd00394
PS50082
section.
PS50294
section.
IPR002144
IPR004072
IPR008248
IPR025785
IPR001256
IPR004073
IPR001740
IPR003287
IPR004061
PS51568
PS51570
PS51579
PS51580
PS51583
PS50053
PS51572
PS51573
PS51574
PS51575
PS51565
PS51566
PS51567
PS51571
PS51576
PS51577
PS51578
PS51611
IPR001571
IPR003053
IPR002284
IPR002285
IPR001771
PS51953
PS00022
proliferation.
PS01186
proliferation.
PS50076
PS51188
IPR021115
PS50026
proliferation.
PTHR10015
PTHR10071
PTHR10129
PTHR10252
PTHR10270
PTHR10276
PTHR10328
PTHR10351
PTHR10373
PTHR10390
PTHR10528
PTHR10649
PTHR10665
PTHR10747
PTHR10865
PTHR10985
PTHR11019
PTHR11037
PTHR11064
PTHR11211
PTHR11267
PTHR11447
PTHR11462
PTHR11492
PTHR11534
PTHR11568
PTHR11636
PTHR11723
PTHR11793
PTHR11801
PTHR11829
PTHR11834
PTHR11849
PTHR11850
PTHR11949
PTHR11950
PTHR11969
PTHR11988
PTHR12048
PTHR12198
PTHR12200
PTHR12243
PTHR12322
PTHR12373
PTHR12374
PTHR12505
PTHR12514
PTHR12533
PTHR12548
PTHR12611
PTHR12619
PTHR12632
PTHR13044
PTHR13059
PTHR13066
PTHR13275
PTHR13301
PTHR13455
PTHR13464
PTHR13690
PTHR13703
PTHR13864
PTHR13935
PTHR14057
PTHR14312
PTHR14694
PTHR15116
PTHR15284
PTHR15348
PTHR15402
PTHR15464
PTHR15467
PTHR15741
PTHR16148
PTHR16223
PTHR16500
PTHR18964
PTHR19212
PTHR19304
PTHR20338
PTHR21545
PTHR21635
PTHR22793
PTHR22934
PTHR22952
PTHR23042
PTHR23043
PTHR23110
PTHR23334
PTHR23335
PTHR23349
PTHR23351
PTHR23399
PTHR24169
PTHR24208
PTHR24323
PTHR24324
PTHR24326
PTHR24327
PTHR24328
PTHR24329
PTHR24330
PTHR24332
PTHR24334
PTHR24338
PTHR24340
PTHR24341
PTHR24384
PTHR24411
PTHR28027
PTHR28088
PTHR28232
PTHR28246
PTHR30055
PTHR30118
PTHR30126
PTHR30136
PTHR30146
PTHR30293
PTHR30319
PTHR30328
PTHR30346
PTHR30376
PTHR30385
PTHR30419
PTHR30427
PTHR30432
PTHR30455
PTHR30537
PTHR30579
PTHR30595
PTHR31001
PTHR31003
PTHR31065
PTHR31069
PTHR31072
PTHR31140
PTHR31194
PTHR31221
PTHR31282
PTHR31307
PTHR31314
PTHR31405
PTHR31429
PTHR31496
PTHR31499
PTHR31644
PTHR31657
PTHR31677
PTHR31719
PTHR31729
PTHR31920
PTHR31944
PTHR31945
PTHR31985
PTHR31995
PTHR32071
PTHR32096
PTHR32345
PTHR32467
PTHR33124
PTHR33154
PTHR33164
PTHR33169
PTHR33202
PTHR33221
PTHR33238
PTHR33677
PTHR33823
PTHR33873
PTHR34236
PTHR34269
PTHR34294
PTHR34296
PTHR34701
PTHR35144
PTHR35392
PTHR35441
PTHR35568
PTHR35807
PTHR36154
PTHR36216
PTHR36444
PTHR36790
PTHR36808
PTHR37012
PTHR37038
PTHR37299
PTHR37534
PTHR37540
PTHR37616
PTHR37697
PTHR37975
PTHR38025
PTHR38406
PTHR38447
PTHR38600
PTHR38791
PTHR38839
PTHR39168
PTHR39607
PTHR40055
PTHR40618
PTHR40621
PTHR40727
PTHR40730
PTHR41302
PTHR42742
PTHR43252
PTHR43436
PTHR43952
PTHR44191
PTHR44376
PTHR45526
PTHR45636
PTHR45659
PTHR45664
PTHR45675
PTHR45693
PTHR45718
PTHR45764
PTHR45767
PTHR45793
PTHR45851
PTHR45855
PTHR45874
PTHR45882
PTHR45914
PTHR45946
PTHR46092
PTHR46110
PTHR46125
PTHR46136
PTHR46175
PTHR46213
PTHR46255
PTHR46266
PTHR46271
PTHR46318
PTHR46357
PTHR46376
PTHR46380
PTHR46391
PTHR46633
PTHR46639
PTHR46643
PTHR46684
PTHR46714
PTHR46797
PTHR46807
PTHR46813
PTHR46892
PTHR46910
PTHR46966
PTHR46993
PTHR47034
PTHR47060
PTHR47211
PTHR47255
PTHR47256
PTHR47257
PTHR47279
PTHR47289
PTHR47336
PTHR47338
PTHR47343
PTHR47416
PTHR47431
PTHR47506
PTHR47636
PTHR47654
PTHR47656
PTHR47659
PTHR47660
PTHR47663
PTHR47693
PTHR47782
PTHR47783
PTHR47785
PTHR47840
PTHR47889
PTHR47995
PTHR47996
PTHR47998
PTHR47999
IPR003327
IPR011598
IPR015789
IPR024098
IPR024100
IPR028819
IPR028822
IPR032644
IPR032655
IPR032656
IPR032657
IPR032658
IPR032659
IPR032660
IPR032661
IPR032663
IPR033348
IPR037935
IPR039092
IPR040106
IPR040157
IPR045239
IPR045896
IPR047093
IPR047094
IPR047206
IPR047265
IPR048064
IPR001067
IPR018540
IPR026052
IPR044172
IPR044293
IPR037208
